# Supplementary material for: Exploration of the Anti-Inflammatory Drug Space Through Network Pharmacology: Applications for Drug Repurposing
Source: Front Physiol. 2018 Mar 1;9:151. doi: 10.3389/fphys.2018.00151 (PMC5838628; doi:10.3389/fphys.2018.00151)
Supplement: Supplementary File 1 — A compressed file containing all networks as graph markup language (GML) files. [file DataSheet1.ZIP]

Archive with 5 entries (5 files):
- drug_ADR_network.gml
- drug_pathway_network_CMAP.gml
- drug_pathway_network_LINCS.gml
- pathway_adr_network_CMAP.gml
- pathway_adr_network_LINCS.gml
