# Supplementary material for: Exploration of the Anti-Inflammatory Drug Space Through Network Pharmacology: Applications for Drug Repurposing
Source: Front Physiol. 2018 Mar 1;9:151. doi: 10.3389/fphys.2018.00151 (PMC5838628; doi:10.3389/fphys.2018.00151)
Supplement: Supplementary File 1 — A compressed file containing all networks as graph markup language (GML) files. [file DataSheet1.ZIP › drug_ADR_network.gml]

graph [
  node [
    id 0
    label "Thrombocytopenias"
    ClusteringDot 0.21218151219357628
    degree 15
    Redundancy 1.0
    type 1
  ]
  node [
    id 1
    label "Anal and colorectal neoplasms NEC"
    ClusteringDot 0.18547099214150314
    degree 1
    Redundancy 7
    type 1
  ]
  node [
    id 2
    label "Trunk deformities"
    ClusteringDot 0.1349358765663837
    degree 10
    Redundancy 1.0
    type 1
  ]
  node [
    id 3
    label "Ventricular arrhythmias and cardiac arrest"
    ClusteringDot 0.1655747360248303
    degree 21
    Redundancy 1.0
    type 1
  ]
  node [
    id 4
    label "Aortic therapeutic procedures"
    ClusteringDot 0.18034325867027687
    degree 2
    Redundancy 7
    type 1
  ]
  node [
    id 5
    label "Haemorrhages NEC"
    ClusteringDot 0.19536234006680966
    degree 35
    Redundancy 1.0
    type 1
  ]
  node [
    id 6
    label "Lid bleeding and vascular disorders"
    ClusteringDot 0.13699470464107735
    degree 1
    Redundancy 7
    type 1
  ]
  node [
    id 7
    label "Acute and chronic pancreatitis"
    ClusteringDot 0.1757439719061539
    degree 12
    Redundancy 1.0
    type 1
  ]
  node [
    id 8
    label "Device issues NEC"
    ClusteringDot 0.14218313230034418
    degree 1
    Redundancy 7
    type 1
  ]
  node [
    id 9
    label "Ear disorders NEC"
    ClusteringDot 0.20698339573843852
    degree 16
    Redundancy 1.0
    type 1
  ]
  node [
    id 10
    label "Intestinal infections"
    ClusteringDot 0.18677605712210632
    degree 20
    Redundancy 1.0
    type 1
  ]
  node [
    id 11
    label "Penile disorders NEC (excl erection and ejaculation)"
    ClusteringDot 0.14819894992865829
    degree 4
    Redundancy 1.0
    type 1
  ]
  node [
    id 12
    label "Gastritis (excl infective)"
    ClusteringDot 0.18207715978069924
    degree 13
    Redundancy 1.0
    type 1
  ]
  node [
    id 13
    label "Respiratory tract and thoracic imaging procedures"
    ClusteringDot 0.16533289844848706
    degree 2
    Redundancy 7
    type 1
  ]
  node [
    id 14
    label "Therapeutic drug monitoring analyses"
    ClusteringDot 0.17912722370314627
    degree 13
    Redundancy 1.0
    type 1
  ]
  node [
    id 15
    label "Iron metabolism disorders NEC"
    ClusteringDot 0.1654993821039462
    degree 1
    Redundancy 7
    type 1
  ]
  node [
    id 16
    label "Specific cognitive ability disturbances"
    ClusteringDot 0.16384108287315532
    degree 13
    Redundancy 1.0
    type 1
  ]
  node [
    id 17
    label "Renal hypertensions"
    ClusteringDot 0.21307303252192966
    degree 2
    Redundancy 7
    type 1
  ]
  node [
    id 18
    label "Musculoskeletal procedural complications"
    ClusteringDot 0.13594028341378184
    degree 5
    Redundancy 1.0
    type 1
  ]
  node [
    id 19
    label "Gastrointestinal neoplasms benign NEC"
    ClusteringDot 0.1604414768487506
    degree 6
    Redundancy 1.0
    type 1
  ]
  node [
    id 20
    label "Leukaemias lymphocytic NEC"
    ClusteringDot 0.17754610887024191
    degree 1
    Redundancy 7
    type 1
  ]
  node [
    id 21
    label "Diabetic complications dermal"
    ClusteringDot 0.14549169987900096
    degree 4
    Redundancy 1.0
    type 1
  ]
  node [
    id 22
    label "Urticarias"
    ClusteringDot 0.15755307719746625
    degree 14
    Redundancy 1.0
    type 1
  ]
  node [
    id 23
    label "Vascular complications associated with device"
    ClusteringDot 0.13427015844702397
    degree 3
    Redundancy 1.0
    type 1
  ]
  node [
    id 24
    label "DIFLUNISAL"
    ClusteringDot 0.11797099408138295
    degree 96
    Redundancy 0.9767543859649123
    type 0
  ]
  node [
    id 25
    label "Feelings and sensations NEC"
    ClusteringDot 0.20504273638853537
    degree 23
    Redundancy 1.0
    type 1
  ]
  node [
    id 26
    label "Poisoning and toxicity"
    ClusteringDot 0.1923143593173002
    degree 29
    Redundancy 1.0
    type 1
  ]
  node [
    id 27
    label "Respiratory failures (excl neonatal)"
    ClusteringDot 0.19769469850547944
    degree 12
    Redundancy 1.0
    type 1
  ]
  node [
    id 28
    label "Papilloma viral infections"
    ClusteringDot 0.16266615012023947
    degree 10
    Redundancy 1.0
    type 1
  ]
  node [
    id 29
    label "Connective tissue disorders"
    ClusteringDot 0.19392676982395846
    degree 17
    Redundancy 1.0
    type 1
  ]
  node [
    id 30
    label "Blood isoimmune reactions"
    ClusteringDot 0.14120149996364842
    degree 2
    Redundancy 7
    type 1
  ]
  node [
    id 31
    label "Neonatal neurological system disorders NEC"
    ClusteringDot 0.1378490836950274
    degree 1
    Redundancy 7
    type 1
  ]
  node [
    id 32
    label "Olfactory nerve disorders"
    ClusteringDot 0.14392732405955602
    degree 1
    Redundancy 7
    type 1
  ]
  node [
    id 33
    label "Neonatal respiratory disorders NEC"
    ClusteringDot 0.1493942942529121
    degree 2
    Redundancy 7
    type 1
  ]
  node [
    id 34
    label "Cytomegaloviral infections"
    ClusteringDot 0.20240027835337615
    degree 10
    Redundancy 1.0
    type 1
  ]
  node [
    id 35
    label "Corneal and scleral therapeutic procedures"
    ClusteringDot 0.14740518076458076
    degree 2
    Redundancy 7
    type 1
  ]
  node [
    id 36
    label "Eye injuries NEC"
    ClusteringDot 0.19507495302764827
    degree 22
    Redundancy 1.0
    type 1
  ]
  node [
    id 37
    label "Blastomyces infections"
    ClusteringDot 0.18547099214150314
    degree 1
    Redundancy 7
    type 1
  ]
  node [
    id 38
    label "Hepatitis viral infections"
    ClusteringDot 0.2009958756558168
    degree 7
    Redundancy 1.0
    type 1
  ]
  node [
    id 39
    label "Glomerulonephritis and nephrotic syndrome"
    ClusteringDot 0.19155085088227364
    degree 16
    Redundancy 1.0
    type 1
  ]
  node [
    id 40
    label "Bladder disorders NEC"
    ClusteringDot 0.177151876046677
    degree 15
    Redundancy 1.0
    type 1
  ]
  node [
    id 41
    label "Malignant musculoskeletal and connective tissue neoplasms"
    ClusteringDot 0.2076777642856975
    degree 9
    Redundancy 1.0
    type 1
  ]
  node [
    id 42
    label "Neonatal gastrointestinal disorders"
    ClusteringDot 0.1378490836950274
    degree 1
    Redundancy 7
    type 1
  ]
  node [
    id 43
    label "Anaemias NEC"
    ClusteringDot 0.18807228196639258
    degree 19
    Redundancy 0.9590643274853801
    type 1
  ]
  node [
    id 44
    label "Paraesthesias and dysaesthesias"
    ClusteringDot 0.1848411687391104
    degree 22
    Redundancy 1.0
    type 1
  ]
  node [
    id 45
    label "Mixed acid-base disorders"
    ClusteringDot 0.1484419095077551
    degree 5
    Redundancy 1.0
    type 1
  ]
  node [
    id 46
    label "SALSALATE"
    ClusteringDot 0.09663761946834429
    degree 62
    Redundancy 0.9783183500793231
    type 0
  ]
  node [
    id 47
    label "Pancreatic therapeutic procedures"
    ClusteringDot 0.18547099214150314
    degree 1
    Redundancy 7
    type 1
  ]
  node [
    id 48
    label "Diffuse large B-cell lymphomas"
    ClusteringDot 0.20681082209979296
    degree 8
    Redundancy 1.0
    type 1
  ]
  node [
    id 49
    label "Skin neoplasms benign"
    ClusteringDot 0.19268017579852406
    degree 18
    Redundancy 1.0
    type 1
  ]
  node [
    id 50
    label "Uterine neoplasms"
    ClusteringDot 0.120801768163818
    degree 7
    Redundancy 1.0
    type 1
  ]
  node [
    id 51
    label "Oral soft tissue haemorrhages"
    ClusteringDot 0.1174491248204198
    degree 4
    Redundancy 1.0
    type 1
  ]
  node [
    id 52
    label "Ovarian neoplasms malignant (excl germ cell)"
    ClusteringDot 0.1415440299635705
    degree 4
    Redundancy 1.0
    type 1
  ]
  node [
    id 53
    label "Hypopharyngeal neoplasms malignant and unspecified"
    ClusteringDot 0.13310211342537406
    degree 1
    Redundancy 7
    type 1
  ]
  node [
    id 54
    label "Respiratory and pulmonary function diagnostic procedures"
    ClusteringDot 0.1841193037820812
    degree 7
    Redundancy 1.0
    type 1
  ]
  node [
    id 55
    label "Substance related and addictive disorders"
    ClusteringDot 0.13699470464107735
    degree 1
    Redundancy 7
    type 1
  ]
  node [
    id 56
    label "Testicular and epididymal infections and inflammations"
    ClusteringDot 0.1391126183324561
    degree 4
    Redundancy 1.0
    type 1
  ]
  node [
    id 57
    label "Iris and ciliary body structural change, deposit and degeneration"
    ClusteringDot 0.15731648135056764
    degree 6
    Redundancy 1.0
    type 1
  ]
  node [
    id 58
    label "Product label issues"
    ClusteringDot 0.14810958247173622
    degree 2
    Redundancy 7
    type 1
  ]
  node [
    id 59
    label "Cardiac infections and inflammations NEC"
    ClusteringDot 0.10721241399216003
    degree 3
    Redundancy 1.0
    type 1
  ]
  node [
    id 60
    label "Speech and language abnormalities"
    ClusteringDot 0.1638069750787171
    degree 4
    Redundancy 1.0
    type 1
  ]
  node [
    id 61
    label "General nutritional disorders NEC"
    ClusteringDot 0.2141817987423336
    degree 13
    Redundancy 1.0
    type 1
  ]
  node [
    id 62
    label "Infections NEC"
    ClusteringDot 0.1921810171163157
    degree 30
    Redundancy 1.0
    type 1
  ]
  node [
    id 63
    label "Pulmonary and bronchial disorders congenital"
    ClusteringDot 0.15382543694310355
    degree 2
    Redundancy 7
    type 1
  ]
  node [
    id 64
    label "Thoracic cage fractures and dislocations"
    ClusteringDot 0.1442251424261035
    degree 3
    Redundancy 1.0
    type 1
  ]
  node [
    id 65
    label "Metabolic disorders NEC"
    ClusteringDot 0.22723704491543517
    degree 15
    Redundancy 1.0
    type 1
  ]
  node [
    id 66
    label "Spinal fractures and dislocations"
    ClusteringDot 0.19106753758832304
    degree 22
    Redundancy 1.0
    type 1
  ]
  node [
    id 67
    label "Female reproductive tract infections"
    ClusteringDot 0.19273944945027344
    degree 9
    Redundancy 1.0
    type 1
  ]
  node [
    id 68
    label "Plasma cell myelomas"
    ClusteringDot 0.13680221643068474
    degree 3
    Redundancy 1.0
    type 1
  ]
  node [
    id 69
    label "Nasal congestion and inflammations"
    ClusteringDot 0.18283914823109812
    degree 18
    Redundancy 1.0
    type 1
  ]
  node [
    id 70
    label "Amyloidoses"
    ClusteringDot 0.19174132339847796
    degree 6
    Redundancy 1.0
    type 1
  ]
  node [
    id 71
    label "Thyroid therapeutic procedures"
    ClusteringDot 0.14826547345860727
    degree 2
    Redundancy 7
    type 1
  ]
  node [
    id 72
    label "Oesophageal infections"
    ClusteringDot 0.18367118737997967
    degree 10
    Redundancy 1.0
    type 1
  ]
  node [
    id 73
    label "Dyskinesias and movement disorders NEC"
    ClusteringDot 0.13310211342537406
    degree 1
    Redundancy 7
    type 1
  ]
  node [
    id 74
    label "Leishmania infections"
    ClusteringDot 0.18773756759832053
    degree 4
    Redundancy 1.0
    type 1
  ]
  node [
    id 75
    label "Product monitoring errors and issues"
    ClusteringDot 0.1302260254036758
    degree 4
    Redundancy 1.0
    type 1
  ]
  node [
    id 76
    label "Bursal disorders"
    ClusteringDot 0.1657511785147613
    degree 11
    Redundancy 1.0
    type 1
  ]
  node [
    id 77
    label "Cervix disorders NEC"
    ClusteringDot 0.18641995718545532
    degree 7
    Redundancy 1.0
    type 1
  ]
  node [
    id 78
    label "Cerebrospinal fluid tests (excl microbiology)"
    ClusteringDot 0.15895779077115357
    degree 4
    Redundancy 1.0
    type 1
  ]
  node [
    id 79
    label "Labour onset and length abnormalities"
    ClusteringDot 0.2183839416241162
    degree 6
    Redundancy 1.0
    type 1
  ]
  node [
    id 80
    label "DEXIBUPROFEN"
    ClusteringDot 0.05464555564516493
    degree 33
    Redundancy 0.9659090909090909
    type 0
  ]
  node [
    id 81
    label "Withdrawal and rebound effects"
    ClusteringDot 0.18412456424682772
    degree 6
    Redundancy 1.0
    type 1
  ]
  node [
    id 82
    label "Heart rate and pulse investigations"
    ClusteringDot 0.17883987859679862
    degree 11
    Redundancy 1.0
    type 1
  ]
  node [
    id 83
    label "Laryngeal neoplasms malignant"
    ClusteringDot 0.1367055861439583
    degree 1
    Redundancy 7
    type 1
  ]
  node [
    id 84
    label "Prion-associated disorders"
    ClusteringDot 0.18034325867027687
    degree 2
    Redundancy 7
    type 1
  ]
  node [
    id 85
    label "Mitral valvular disorders"
    ClusteringDot 0.17414736958807014
    degree 11
    Redundancy 1.0
    type 1
  ]
  node [
    id 86
    label "Sleep phase rhythm disturbances"
    ClusteringDot 0.18008596836400054
    degree 2
    Redundancy 7
    type 1
  ]
  node [
    id 87
    label "Menopausal effects NEC"
    ClusteringDot 0.13257108582197558
    degree 3
    Redundancy 1.0
    type 1
  ]
  node [
    id 88
    label "Coma states"
    ClusteringDot 0.17143424209861863
    degree 6
    Redundancy 1.0
    type 1
  ]
  node [
    id 89
    label "Thymus disorders"
    ClusteringDot 0.1931120734994928
    degree 3
    Redundancy 1.0
    type 1
  ]
  node [
    id 90
    label "Inflammatory disorders following infection"
    ClusteringDot 0.195043377826679
    degree 27
    Redundancy 1.0
    type 1
  ]
  node [
    id 91
    label "Aspergillus infections"
    ClusteringDot 0.19999692628776203
    degree 8
    Redundancy 1.0
    type 1
  ]
  node [
    id 92
    label "Skin structures and soft tissue infections"
    ClusteringDot 0.21135343539290177
    degree 19
    Redundancy 1.0
    type 1
  ]
  node [
    id 93
    label "Structural brain disorders NEC"
    ClusteringDot 0.19895948259402232
    degree 12
    Redundancy 1.0
    type 1
  ]
  node [
    id 94
    label "Retinal structural change, deposit and degeneration"
    ClusteringDot 0.16206404450902392
    degree 15
    Redundancy 1.0
    type 1
  ]
  node [
    id 95
    label "Peritoneal and retroperitoneal disorders"
    ClusteringDot 0.22275591126857266
    degree 16
    Redundancy 1.0
    type 1
  ]
  node [
    id 96
    label "Ischaemic coronary artery disorders"
    ClusteringDot 0.17374112041701828
    degree 13
    Redundancy 1.0
    type 1
  ]
  node [
    id 97
    label "Herpes viral infections"
    ClusteringDot 0.18069391909616322
    degree 26
    Redundancy 0.9907692307692307
    type 1
  ]
  node [
    id 98
    label "Neonatal infections (excl congenital infections)"
    ClusteringDot 0.1651221749856133
    degree 3
    Redundancy 1.0
    type 1
  ]
  node [
    id 99
    label "Cervix neoplasms"
    ClusteringDot 0.19386932345473526
    degree 4
    Redundancy 1.0
    type 1
  ]
  node [
    id 100
    label "Pruritus NEC"
    ClusteringDot 0.16912370327161036
    degree 19
    Redundancy 1.0
    type 1
  ]
  node [
    id 101
    label "ROFECOXIB"
    ClusteringDot 0.17556124432194045
    degree 323
    Redundancy 0.8798915447185739
    type 0
  ]
  node [
    id 102
    label "Infusion site reactions"
    ClusteringDot 0.15358798657192732
    degree 5
    Redundancy 1.0
    type 1
  ]
  node [
    id 103
    label "Malignant intestinal neoplasms"
    ClusteringDot 0.22962982773509505
    degree 13
    Redundancy 1.0
    type 1
  ]
  node [
    id 104
    label "Paraneoplastic syndromes NEC"
    ClusteringDot 0.2296251602309423
    degree 7
    Redundancy 1.0
    type 1
  ]
  node [
    id 105
    label "Urinary tract imaging procedures"
    ClusteringDot 0.1525137487597119
    degree 2
    Redundancy 7
    type 1
  ]
  node [
    id 106
    label "Iris and ciliary body bleeding and vascular disorders"
    ClusteringDot 0.13331956794347544
    degree 2
    Redundancy 7
    type 1
  ]
  node [
    id 107
    label "Vascular hypertensive disorders NEC"
    ClusteringDot 0.2053498838579536
    degree 13
    Redundancy 1.0
    type 1
  ]
  node [
    id 108
    label "Dental and oral soft tissue infections"
    ClusteringDot 0.21811362127435793
    degree 22
    Redundancy 1.0
    type 1
  ]
  node [
    id 109
    label "Auditory nerve disorders"
    ClusteringDot 0.12583564080803614
    degree 4
    Redundancy 1.0
    type 1
  ]
  node [
    id 110
    label "Non-site specific bone disorders congenital"
    ClusteringDot 0.14218313230034418
    degree 1
    Redundancy 7
    type 1
  ]
  node [
    id 111
    label "Penile and scrotal infections and inflammations"
    ClusteringDot 0.15141898659536734
    degree 3
    Redundancy 1.0
    type 1
  ]
  node [
    id 112
    label "Lens therapeutic procedures"
    ClusteringDot 0.1533829097154798
    degree 2
    Redundancy 7
    type 1
  ]
  node [
    id 113
    label "Right ventricular failures"
    ClusteringDot 0.11928185982383327
    degree 1
    Redundancy 7
    type 1
  ]
  node [
    id 114
    label "Renal function analyses"
    ClusteringDot 0.19993345000325993
    degree 18
    Redundancy 1.0
    type 1
  ]
  node [
    id 115
    label "Bile duct neoplasms malignant"
    ClusteringDot 0.175741154426683
    degree 7
    Redundancy 1.0
    type 1
  ]
  node [
    id 116
    label "Adrenal neoplasms"
    ClusteringDot 0.17948282635699878
    degree 6
    Redundancy 1.0
    type 1
  ]
  node [
    id 117
    label "Product confusion errors and issues"
    ClusteringDot 0.12278669336386033
    degree 2
    Redundancy 7
    type 1
  ]
  node [
    id 118
    label "Bruising, ecchymosis and purpura"
    ClusteringDot 0.2127457868437466
    degree 23
    Redundancy 1.0
    type 1
  ]
  node [
    id 119
    label "Cardiac septal defects congenital"
    ClusteringDot 0.19524534519279257
    degree 5
    Redundancy 1.0
    type 1
  ]
  node [
    id 120
    label "Skin vasomotor conditions"
    ClusteringDot 0.11283117051199981
    degree 9
    Redundancy 1.0
    type 1
  ]
  node [
    id 121
    label "Pregnancy associated hypertension"
    ClusteringDot 0.18870467823830214
    degree 6
    Redundancy 1.0
    type 1
  ]
  node [
    id 122
    label "Conjunctival structural change, deposit and degeneration"
    ClusteringDot 0.14159267470507256
    degree 5
    Redundancy 1.0
    type 1
  ]
  node [
    id 123
    label "Clostridia infections"
    ClusteringDot 0.17853337514661005
    degree 12
    Redundancy 1.0
    type 1
  ]
  node [
    id 124
    label "Oral dryness and saliva altered"
    ClusteringDot 0.1526164106161598
    degree 6
    Redundancy 1.0
    type 1
  ]
  node [
    id 125
    label "Trichomonas infections"
    ClusteringDot 0.13332381043500943
    degree 2
    Redundancy 7
    type 1
  ]
  node [
    id 126
    label "Protozoal infections NEC"
    ClusteringDot 0.18547099214150314
    degree 1
    Redundancy 7
    type 1
  ]
  node [
    id 127
    label "Gallbladder neoplasms malignant"
    ClusteringDot 0.1734634175349064
    degree 5
    Redundancy 1.0
    type 1
  ]
  node [
    id 128
    label "Skeletal cysts benign"
    ClusteringDot 0.14746885308050334
    degree 6
    Redundancy 1.0
    type 1
  ]
  node [
    id 129
    label "Pupil disorders"
    ClusteringDot 0.19200709265135238
    degree 8
    Redundancy 1.0
    type 1
  ]
  node [
    id 130
    label "Varicose veins NEC"
    ClusteringDot 0.15461059034296387
    degree 6
    Redundancy 1.0
    type 1
  ]
  node [
    id 131
    label "Abortions not specified as induced or spontaneous"
    ClusteringDot 0.17754610887024191
    degree 1
    Redundancy 7
    type 1
  ]
  node [
    id 132
    label "Pelvic fractures"
    ClusteringDot 0.15563096222067935
    degree 7
    Redundancy 1.0
    type 1
  ]
  node [
    id 133
    label "Muscle tone abnormalities"
    ClusteringDot 0.19768537586717516
    degree 6
    Redundancy 1.0
    type 1
  ]
  node [
    id 134
    label "Cranial nerve disorders NEC"
    ClusteringDot 0.19911458723576422
    degree 5
    Redundancy 1.0
    type 1
  ]
  node [
    id 135
    label "Blood grouping and cross-matching analyses"
    ClusteringDot 0.19316694512609908
    degree 3
    Redundancy 1.0
    type 1
  ]
  node [
    id 136
    label "Anterior chamber structural change, deposit and degeneration"
    ClusteringDot 0.16710298662153847
    degree 3
    Redundancy 1.0
    type 1
  ]
  node [
    id 137
    label "Cardiac valve disorders congenital"
    ClusteringDot 0.17712320908663984
    degree 3
    Redundancy 1.0
    type 1
  ]
  node [
    id 138
    label "Congenital external ear disorders"
    ClusteringDot 0.20849373148078876
    degree 2
    Redundancy 7
    type 1
  ]
  node [
    id 139
    label "Taste disorders"
    ClusteringDot 0.1485618667964074
    degree 8
    Redundancy 1.0
    type 1
  ]
  node [
    id 140
    label "Aneurysms and dissections non-site specific"
    ClusteringDot 0.16741881672792794
    degree 5
    Redundancy 1.0
    type 1
  ]
  node [
    id 141
    label "Viral lower respiratory tract infections"
    ClusteringDot 0.2291117126412658
    degree 7
    Redundancy 1.0
    type 1
  ]
  node [
    id 142
    label "Dementia NEC"
    ClusteringDot 0.16783836923005863
    degree 6
    Redundancy 1.0
    type 1
  ]
  node [
    id 143
    label "Renal neoplasms"
    ClusteringDot 0.19221211636397767
    degree 9
    Redundancy 1.0
    type 1
  ]
  node [
    id 144
    label "Rickettsial infectious disorders NEC"
    ClusteringDot 0.11702222621930222
    degree 2
    Redundancy 7
    type 1
  ]
  node [
    id 145
    label "SULINDAC"
    ClusteringDot 0.14387301782583056
    degree 140
    Redundancy 0.9676258992805755
    type 0
  ]
  node [
    id 146
    label "Colitis (excl infective)"
    ClusteringDot 0.19137783501822575
    degree 21
    Redundancy 1.0
    type 1
  ]
  node [
    id 147
    label "LORNOXICAM"
    ClusteringDot 0.10326226690477171
    degree 91
    Redundancy 0.9619047619047619
    type 0
  ]
  node [
    id 148
    label "Skin and subcutaneous arthropod and parasitic infestations"
    ClusteringDot 0.18547099214150314
    degree 1
    Redundancy 7
    type 1
  ]
  node [
    id 149
    label "Hydrocephalic conditions"
    ClusteringDot 0.18547099214150314
    degree 1
    Redundancy 7
    type 1
  ]
  node [
    id 150
    label "Pustular conditions"
    ClusteringDot 0.16002631878005288
    degree 10
    Redundancy 1.0
    type 1
  ]
  node [
    id 151
    label "Sepsis, bacteraemia, viraemia and fungaemia NEC"
    ClusteringDot 0.1751001276348002
    degree 22
    Redundancy 0.9956709956709957
    type 1
  ]
  node [
    id 152
    label "Endocrine disorders NEC"
    ClusteringDot 0.12592445382339262
    degree 4
    Redundancy 1.0
    type 1
  ]
  node [
    id 153
    label "Neonatal blood incompatibility disorders"
    ClusteringDot 0.1412014999636484
    degree 2
    Redundancy 7
    type 1
  ]
  node [
    id 154
    label "Emotional and mood disturbances NEC"
    ClusteringDot 0.18792563760404885
    degree 5
    Redundancy 1.0
    type 1
  ]
  node [
    id 155
    label "Lid, lash and lacrimal structural disorders"
    ClusteringDot 0.1575495278984029
    degree 3
    Redundancy 1.0
    type 1
  ]
  node [
    id 156
    label "Lymphomas unspecified NEC"
    ClusteringDot 0.21649247374533376
    degree 10
    Redundancy 1.0
    type 1
  ]
  node [
    id 157
    label "Vaginal and vulval infections and inflammations"
    ClusteringDot 0.18914907930378305
    degree 10
    Redundancy 1.0
    type 1
  ]
  node [
    id 158
    label "Klebsiella infections"
    ClusteringDot 0.17745172189511182
    degree 6
    Redundancy 1.0
    type 1
  ]
  node [
    id 159
    label "Urinary tract lithiasis (excl renal)"
    ClusteringDot 0.19105764779695017
    degree 11
    Redundancy 1.0
    type 1
  ]
  node [
    id 160
    label "Fibrosis NEC"
    ClusteringDot 0.1437719450418245
    degree 5
    Redundancy 1.0
    type 1
  ]
  node [
    id 161
    label "Perception disturbances"
    ClusteringDot 0.15251174451102187
    degree 2
    Redundancy 7
    type 1
  ]
  node [
    id 162
    label "Cardiac function diagnostic procedures"
    ClusteringDot 0.20413506269890627
    degree 7
    Redundancy 1.0
    type 1
  ]
  node [
    id 163
    label "Mantle cell lymphomas"
    ClusteringDot 0.18547099214150314
    degree 1
    Redundancy 7
    type 1
  ]
  node [
    id 164
    label "Spondyloarthropathies"
    ClusteringDot 0.1641845039782639
    degree 15
    Redundancy 1.0
    type 1
  ]
  node [
    id 165
    label "Adenoviral infections"
    ClusteringDot 0.23519747881673803
    degree 3
    Redundancy 1.0
    type 1
  ]
  node [
    id 166
    label "Amoebic infections"
    ClusteringDot 0.1751510288054489
    degree 3
    Redundancy 1.0
    type 1
  ]
  node [
    id 167
    label "Cerebral injuries NEC"
    ClusteringDot 0.2048229903820142
    degree 17
    Redundancy 1.0
    type 1
  ]
  node [
    id 168
    label "Thyroid neoplasms malignant"
    ClusteringDot 0.17534708046994496
    degree 8
    Redundancy 1.0
    type 1
  ]
  node [
    id 169
    label "Prostatic neoplasms malignant"
    ClusteringDot 0.19477500732091285
    degree 8
    Redundancy 1.0
    type 1
  ]
  node [
    id 170
    label "Inborn errors of carbohydrate metabolism (excl glucose)"
    ClusteringDot 0.14392732405955602
    degree 1
    Redundancy 7
    type 1
  ]
  node [
    id 171
    label "Muscle infections and inflammations"
    ClusteringDot 0.20594329128541564
    degree 17
    Redundancy 1.0
    type 1
  ]
  node [
    id 172
    label "Cardiac signs and symptoms NEC"
    ClusteringDot 0.12968559811643207
    degree 9
    Redundancy 1.0
    type 1
  ]
  node [
    id 173
    label "Cardiovascular neoplasms malignant and unspecified"
    ClusteringDot 0.17754610887024191
    degree 1
    Redundancy 7
    type 1
  ]
  node [
    id 174
    label "Postpartum complications NEC"
    ClusteringDot 0.1600575650565111
    degree 3
    Redundancy 1.0
    type 1
  ]
  node [
    id 175
    label "Lacrimation disorders"
    ClusteringDot 0.16639872387954965
    degree 8
    Redundancy 1.0
    type 1
  ]
  node [
    id 176
    label "Inner ear infections and inflammations"
    ClusteringDot 0.13216243122218546
    degree 11
    Redundancy 1.0
    type 1
  ]
  node [
    id 177
    label "Myeloproliferative disorders (excl leukaemias)"
    ClusteringDot 0.17754610887024191
    degree 1
    Redundancy 7
    type 1
  ]
  node [
    id 178
    label "Muscle tone abnormal"
    ClusteringDot 0.19768537586717516
    degree 6
    Redundancy 1.0
    type 1
  ]
  node [
    id 179
    label "Gastrointestinal and abdominal imaging procedures"
    ClusteringDot 0.17596253754508065
    degree 5
    Redundancy 1.0
    type 1
  ]
  node [
    id 180
    label "Bone neoplasms benign (excl cysts)"
    ClusteringDot 0.15544628576225356
    degree 4
    Redundancy 1.0
    type 1
  ]
  node [
    id 181
    label "Non-occupational environmental exposures"
    ClusteringDot 0.14392732405955602
    degree 1
    Redundancy 7
    type 1
  ]
  node [
    id 182
    label "Extremity deformities"
    ClusteringDot 0.17875927644159165
    degree 23
    Redundancy 1.0
    type 1
  ]
  node [
    id 183
    label "Diabetes mellitus (incl subtypes)"
    ClusteringDot 0.22282328706755125
    degree 10
    Redundancy 1.0
    type 1
  ]
  node [
    id 184
    label "Chemical injuries"
    ClusteringDot 0.18873583854675302
    degree 8
    Redundancy 1.0
    type 1
  ]
  node [
    id 185
    label "Urinary tract neoplasms unspecified malignancy NEC"
    ClusteringDot 0.14640248183385435
    degree 2
    Redundancy 7
    type 1
  ]
  node [
    id 186
    label "Upper respiratory tract infections"
    ClusteringDot 0.18791402782056063
    degree 26
    Redundancy 1.0
    type 1
  ]
  node [
    id 187
    label "Spleen disorders"
    ClusteringDot 0.20745596900563526
    degree 7
    Redundancy 1.0
    type 1
  ]
  node [
    id 188
    label "RIMEXOLONE"
    ClusteringDot 0.0589035189479511
    degree 32
    Redundancy 0.9959677419354839
    type 0
  ]
  node [
    id 189
    label "Anaplastic large cell lymphomas T- and null-cell types"
    ClusteringDot 0.21307303252192966
    degree 2
    Redundancy 7
    type 1
  ]
  node [
    id 190
    label "Dementia (excl Alzheimer's type)"
    ClusteringDot 0.18034325867027687
    degree 2
    Redundancy 7
    type 1
  ]
  node [
    id 191
    label "Skin and subcutaneous tissue infections NEC"
    ClusteringDot 0.20672615829855304
    degree 17
    Redundancy 1.0
    type 1
  ]
  node [
    id 192
    label "Gastrointestinal vascular malformations"
    ClusteringDot 0.14793703935735938
    degree 7
    Redundancy 1.0
    type 1
  ]
  node [
    id 193
    label "Total fluid volume decreased"
    ClusteringDot 0.15713870186771162
    degree 9
    Redundancy 1.0
    type 1
  ]
  node [
    id 194
    label "Nephropathies and tubular disorders NEC"
    ClusteringDot 0.2117493433137287
    degree 16
    Redundancy 1.0
    type 1
  ]
  node [
    id 195
    label "Non-mechanical ileus"
    ClusteringDot 0.1537114885023595
    degree 7
    Redundancy 1.0
    type 1
  ]
  node [
    id 196
    label "Pupillary signs"
    ClusteringDot 0.1920070926513524
    degree 8
    Redundancy 1.0
    type 1
  ]
  node [
    id 197
    label "Lupus erythematosus and associated conditions"
    ClusteringDot 0.20132484940975626
    degree 13
    Redundancy 1.0
    type 1
  ]
  node [
    id 198
    label "Hypertension associated disorders of pregnancy"
    ClusteringDot 0.18870467823830211
    degree 6
    Redundancy 1.0
    type 1
  ]
  node [
    id 199
    label "Skin implants"
    ClusteringDot 0.14392732405955602
    degree 1
    Redundancy 7
    type 1
  ]
  node [
    id 200
    label "Pleural conditions NEC"
    ClusteringDot 0.1687369729787531
    degree 5
    Redundancy 1.0
    type 1
  ]
  node [
    id 201
    label "Metabolism tests NEC"
    ClusteringDot 0.14446117574522027
    degree 3
    Redundancy 1.0
    type 1
  ]
  node [
    id 202
    label "Eyelid therapeutic procedures"
    ClusteringDot 0.1366789205749881
    degree 2
    Redundancy 7
    type 1
  ]
  node [
    id 203
    label "Testicular neoplasms malignant"
    ClusteringDot 0.14856289823418267
    degree 3
    Redundancy 1.0
    type 1
  ]
  node [
    id 204
    label "Coordination and balance disturbances"
    ClusteringDot 0.17597388640865413
    degree 6
    Redundancy 1.0
    type 1
  ]
  node [
    id 205
    label "Eating disorders NEC"
    ClusteringDot 0.1275261868238679
    degree 6
    Redundancy 1.0
    type 1
  ]
  node [
    id 206
    label "Placental abnormalities (excl neoplasms)"
    ClusteringDot 0.2003346086636144
    degree 6
    Redundancy 1.0
    type 1
  ]
  node [
    id 207
    label "Cardiac infections"
    ClusteringDot 0.19994272612780245
    degree 6
    Redundancy 1.0
    type 1
  ]
  node [
    id 208
    label "Upper gastrointestinal neoplasms benign"
    ClusteringDot 0.18551464754940317
    degree 11
    Redundancy 1.0
    type 1
  ]
  node [
    id 209
    label "Vascular pulmonary disorders NEC"
    ClusteringDot 0.15219125006358067
    degree 7
    Redundancy 1.0
    type 1
  ]
  node [
    id 210
    label "Orbital structural change, deposit and degeneration"
    ClusteringDot 0.15908356214886188
    degree 2
    Redundancy 7
    type 1
  ]
  node [
    id 211
    label "Skin and subcutaneous tissue therapeutic procedures NEC"
    ClusteringDot 0.09985081996554486
    degree 1
    Redundancy 7
    type 1
  ]
  node [
    id 212
    label "Limb fractures and dislocations"
    ClusteringDot 0.19837855654744266
    degree 11
    Redundancy 1.0
    type 1
  ]
  node [
    id 213
    label "Coagulopathies"
    ClusteringDot 0.21788325911945577
    degree 17
    Redundancy 1.0
    type 1
  ]
  node [
    id 214
    label "Posterior pituitary disorders"
    ClusteringDot 0.1857510321437463
    degree 8
    Redundancy 1.0
    type 1
  ]
  node [
    id 215
    label "Dermal and epidermal conditions NEC"
    ClusteringDot 0.18696787796601547
    degree 37
    Redundancy 1.0
    type 1
  ]
  node [
    id 216
    label "Cholecystitis and cholelithiasis"
    ClusteringDot 0.20373085887760478
    degree 17
    Redundancy 1.0
    type 1
  ]
  node [
    id 217
    label "Gastrointestinal atonic and hypomotility disorders NEC"
    ClusteringDot 0.14605607666363787
    degree 10
    Redundancy 1.0
    type 1
  ]
  node [
    id 218
    label "Nocardia infections"
    ClusteringDot 0.2188316893592989
    degree 5
    Redundancy 1.0
    type 1
  ]
  node [
    id 219
    label "Lens structural change, deposit and degeneration (excl cataracts)"
    ClusteringDot 0.14136015260406082
    degree 5
    Redundancy 1.0
    type 1
  ]
  node [
    id 220
    label "Anaemias haemolytic immune"
    ClusteringDot 0.2138912056965851
    degree 5
    Redundancy 1.0
    type 1
  ]
  node [
    id 221
    label "Arterial therapeutic procedures (excl aortic)"
    ClusteringDot 0.17532772640055733
    degree 6
    Redundancy 1.0
    type 1
  ]
  node [
    id 222
    label "BENOXAPROFEN"
    ClusteringDot 0.11286312407272947
    degree 86
    Redundancy 0.9299589603283174
    type 0
  ]
  node [
    id 223
    label "Coagulation disorders congenital"
    ClusteringDot 0.10096950720553206
    degree 1
    Redundancy 7
    type 1
  ]
  node [
    id 224
    label "Renal vascular and ischaemic conditions"
    ClusteringDot 0.21610557425370322
    degree 17
    Redundancy 1.0
    type 1
  ]
  node [
    id 225
    label "Hepatobiliary signs and symptoms"
    ClusteringDot 0.1606244385417495
    degree 6
    Redundancy 1.0
    type 1
  ]
  node [
    id 226
    label "Hypertension complications"
    ClusteringDot 0.14740518076458076
    degree 2
    Redundancy 7
    type 1
  ]
  node [
    id 227
    label "Non-Hodgkin's lymphomas NEC"
    ClusteringDot 0.2110964697906218
    degree 6
    Redundancy 1.0
    type 1
  ]
  node [
    id 228
    label "Analgesia supportive care"
    ClusteringDot 0.14673877541689576
    degree 1
    Redundancy 7
    type 1
  ]
  node [
    id 229
    label "Prophylactic procedures NEC"
    ClusteringDot 0.18008596836400054
    degree 2
    Redundancy 7
    type 1
  ]
  node [
    id 230
    label "Lysosomal storage disorders"
    ClusteringDot 0.16465654919355358
    degree 2
    Redundancy 7
    type 1
  ]
  node [
    id 231
    label "Rheumatoid arthropathies"
    ClusteringDot 0.1704155938897887
    degree 18
    Redundancy 1.0
    type 1
  ]
  node [
    id 232
    label "Streptococcal infections"
    ClusteringDot 0.19830213641821134
    degree 21
    Redundancy 1.0
    type 1
  ]
  node [
    id 233
    label "Blood counts NEC"
    ClusteringDot 0.14218458439060397
    degree 3
    Redundancy 1.0
    type 1
  ]
  node [
    id 234
    label "Left ventricular failures"
    ClusteringDot 0.17280851532861682
    degree 8
    Redundancy 1.0
    type 1
  ]
  node [
    id 235
    label "Polycythaemia (excl rubra vera)"
    ClusteringDot 0.16350383130721766
    degree 5
    Redundancy 1.0
    type 1
  ]
  node [
    id 236
    label "Cataract conditions"
    ClusteringDot 0.16580948852502767
    degree 10
    Redundancy 1.0
    type 1
  ]
  node [
    id 237
    label "Lymphoedemas"
    ClusteringDot 0.15416957422298366
    degree 2
    Redundancy 7
    type 1
  ]
  node [
    id 238
    label "Bacterial lower respiratory tract infections"
    ClusteringDot 0.1901498366970338
    degree 18
    Redundancy 1.0
    type 1
  ]
  node [
    id 239
    label "Lower respiratory tract infections NEC"
    ClusteringDot 0.18940599869657204
    degree 15
    Redundancy 1.0
    type 1
  ]
  node [
    id 240
    label "Choroid and vitreous structural change, deposit and degeneration"
    ClusteringDot 0.187344401046921
    degree 8
    Redundancy 1.0
    type 1
  ]
  node [
    id 241
    label "Purpura and related conditions"
    ClusteringDot 0.2083152935775367
    degree 22
    Redundancy 1.0
    type 1
  ]
  node [
    id 242
    label "Reproductive neoplasms male unspecified malignancy"
    ClusteringDot 0.14141254805440104
    degree 3
    Redundancy 1.0
    type 1
  ]
  node [
    id 243
    label "Angioedemas"
    ClusteringDot 0.1654285012452817
    degree 32
    Redundancy 1.0
    type 1
  ]
  node [
    id 244
    label "Nervous system infections NEC"
    ClusteringDot 0.23090843611551284
    degree 5
    Redundancy 1.0
    type 1
  ]
  node [
    id 245
    label "Haemophilus infections"
    ClusteringDot 0.1825864713505703
    degree 5
    Redundancy 1.0
    type 1
  ]
  node [
    id 246
    label "Soft tissue neoplasms malignant and unspecified NEC (excl sarcomas)"
    ClusteringDot 0.17754610887024191
    degree 1
    Redundancy 7
    type 1
  ]
  node [
    id 247
    label "PIROXICAM"
    ClusteringDot 0.1477056911786974
    degree 210
    Redundancy 0.9102756892230577
    type 0
  ]
  node [
    id 248
    label "Respiratory tract small cell carcinomas"
    ClusteringDot 0.14805372859826255
    degree 2
    Redundancy 7
    type 1
  ]
  node [
    id 249
    label "Carcinoid tumours"
    ClusteringDot 0.15940441927389154
    degree 2
    Redundancy 7
    type 1
  ]
  node [
    id 250
    label "Autoinflammatory diseases"
    ClusteringDot 0.20823467654624225
    degree 3
    Redundancy 1.0
    type 1
  ]
  node [
    id 251
    label "Site specific necrosis and vascular insufficiency NEC"
    ClusteringDot 0.21227370362064688
    degree 15
    Redundancy 1.0
    type 1
  ]
  node [
    id 252
    label "Pituitary analyses anterior"
    ClusteringDot 0.14375758907736136
    degree 2
    Redundancy 7
    type 1
  ]
  node [
    id 253
    label "Retinal, choroid and vitreous infections and inflammations"
    ClusteringDot 0.20924348974593268
    degree 11
    Redundancy 1.0
    type 1
  ]
  node [
    id 254
    label "Urethral therapeutic procedures"
    ClusteringDot 0.12644009212708662
    degree 2
    Redundancy 7
    type 1
  ]
  node [
    id 255
    label "Conditions caused by cold"
    ClusteringDot 0.15531875596009032
    degree 3
    Redundancy 1.0
    type 1
  ]
  node [
    id 256
    label "Adrenal neoplasms benign"
    ClusteringDot 0.14989975022038832
    degree 4
    Redundancy 1.0
    type 1
  ]
  node [
    id 257
    label "Vulvovaginal disorders NEC"
    ClusteringDot 0.2076641269219206
    degree 9
    Redundancy 1.0
    type 1
  ]
  node [
    id 258
    label "Anxiety disorders NEC"
    ClusteringDot 0.14375758907736136
    degree 2
    Redundancy 7
    type 1
  ]
  node [
    id 259
    label "Arthropathies NEC"
    ClusteringDot 0.1945362211006863
    degree 24
    Redundancy 1.0
    type 1
  ]
  node [
    id 260
    label "Sexual function and fertility disorders NEC"
    ClusteringDot 0.23091193217925024
    degree 7
    Redundancy 1.0
    type 1
  ]
  node [
    id 261
    label "Joint related disorders NEC"
    ClusteringDot 0.18535932986426007
    degree 22
    Redundancy 1.0
    type 1
  ]
  node [
    id 262
    label "Ureteric disorders NEC"
    ClusteringDot 0.2181115756880181
    degree 9
    Redundancy 1.0
    type 1
  ]
  node [
    id 263
    label "Antidiuretic hormone related conditions"
    ClusteringDot 0.1857510321437463
    degree 8
    Redundancy 1.0
    type 1
  ]
  node [
    id 264
    label "Cardiovascular disorders congenital NEC"
    ClusteringDot 0.14673877541689576
    degree 1
    Redundancy 7
    type 1
  ]
  node [
    id 265
    label "Eye and eyelid infections"
    ClusteringDot 0.20798865652096932
    degree 15
    Redundancy 1.0
    type 1
  ]
  node [
    id 266
    label "Hepatobiliary abnormalities congenital"
    ClusteringDot 0.17754610887024191
    degree 1
    Redundancy 7
    type 1
  ]
  node [
    id 267
    label "Cerebellar disorders congenital"
    ClusteringDot 0.11790226212421023
    degree 2
    Redundancy 7
    type 1
  ]
  node [
    id 268
    label "Gastrointestinal and hepatobiliary procedural complications"
    ClusteringDot 0.21097798048841535
    degree 19
    Redundancy 1.0
    type 1
  ]
  node [
    id 269
    label "Anaesthesia and allied procedures"
    ClusteringDot 0.14392732405955602
    degree 1
    Redundancy 7
    type 1
  ]
  node [
    id 270
    label "Gastrointestinal haemorrhages"
    ClusteringDot 0.19467242987862063
    degree 30
    Redundancy 1.0
    type 1
  ]
  node [
    id 271
    label "Ureteric therapeutic procedures"
    ClusteringDot 0.19251211464584164
    degree 4
    Redundancy 1.0
    type 1
  ]
  node [
    id 272
    label "Haematological analyses NEC"
    ClusteringDot 0.19959211726364207
    degree 13
    Redundancy 1.0
    type 1
  ]
  node [
    id 273
    label "Fallopian tube therapeutic procedures"
    ClusteringDot 0.14218313230034418
    degree 1
    Redundancy 7
    type 1
  ]
  node [
    id 274
    label "Conjunctival and corneal bleeding and vascular disorders"
    ClusteringDot 0.1857621194976125
    degree 8
    Redundancy 1.0
    type 1
  ]
  node [
    id 275
    label "Disturbances in sleep phase rhythm"
    ClusteringDot 0.18008596836400054
    degree 2
    Redundancy 7
    type 1
  ]
  node [
    id 276
    label "Therapeutic procedures NEC"
    ClusteringDot 0.19334696975780838
    degree 10
    Redundancy 1.0
    type 1
  ]
  node [
    id 277
    label "Benign oral cavity neoplasms"
    ClusteringDot 0.14878990925579802
    degree 7
    Redundancy 1.0
    type 1
  ]
  node [
    id 278
    label "Product packaging issues"
    ClusteringDot 0.14666786530437592
    degree 6
    Redundancy 1.0
    type 1
  ]
  node [
    id 279
    label "Obstructive bile duct disorders (excl neoplasms)"
    ClusteringDot 0.1592849931103215
    degree 7
    Redundancy 1.0
    type 1
  ]
  node [
    id 280
    label "Aneurysms and dissections site specific NEC"
    ClusteringDot 0.168430664304546
    degree 9
    Redundancy 1.0
    type 1
  ]
  node [
    id 281
    label "Congenital anterior segment disorders"
    ClusteringDot 0.17279076671520066
    degree 4
    Redundancy 1.0
    type 1
  ]
  node [
    id 282
    label "Testicular and epididymal disorders NEC"
    ClusteringDot 0.14951988980580172
    degree 2
    Redundancy 7
    type 1
  ]
  node [
    id 283
    label "Breathing abnormalities"
    ClusteringDot 0.18352528458103567
    degree 24
    Redundancy 1.0
    type 1
  ]
  node [
    id 284
    label "Purpuras (excl thrombocytopenic)"
    ClusteringDot 0.18323603713192319
    degree 17
    Redundancy 1.0
    type 1
  ]
  node [
    id 285
    label "Iron excess"
    ClusteringDot 0.09919861089513926
    degree 2
    Redundancy 7
    type 1
  ]
  node [
    id 286
    label "Necrosis NEC"
    ClusteringDot 0.13310211342537406
    degree 1
    Redundancy 7
    type 1
  ]
  node [
    id 287
    label "Liver function analyses"
    ClusteringDot 0.1971563247532863
    degree 20
    Redundancy 1.0
    type 1
  ]
  node [
    id 288
    label "Urinary tract procedural complications"
    ClusteringDot 0.23519747881673803
    degree 3
    Redundancy 1.0
    type 1
  ]
  node [
    id 289
    label "Bone neoplasms unspecified malignancy"
    ClusteringDot 0.14049656562294904
    degree 2
    Redundancy 7
    type 1
  ]
  node [
    id 290
    label "Reproductive tract signs and symptoms NEC"
    ClusteringDot 0.19123761771917183
    degree 18
    Redundancy 1.0
    type 1
  ]
  node [
    id 291
    label "Gastrointestinal necrosis and gangrene (excl gangrenous hernia)"
    ClusteringDot 0.18015963074719446
    degree 7
    Redundancy 1.0
    type 1
  ]
  node [
    id 292
    label "Congenital cardiac malpositions and transpositions"
    ClusteringDot 0.13547196016776056
    degree 5
    Redundancy 1.0
    type 1
  ]
  node [
    id 293
    label "Pulmonary oedemas"
    ClusteringDot 0.2000889125750761
    degree 11
    Redundancy 1.0
    type 1
  ]
  node [
    id 294
    label "Muscle and soft tissue infections"
    ClusteringDot 0.1959656075568764
    degree 16
    Redundancy 1.0
    type 1
  ]
  node [
    id 295
    label "HYDROCORTISONE"
    ClusteringDot 0.17184157657362428
    degree 408
    Redundancy 0.8006696536108301
    type 0
  ]
  node [
    id 296
    label "Musculoskeletal and connective tissue deformities of skull, face and buccal cavity"
    ClusteringDot 0.15769374938529693
    degree 4
    Redundancy 1.0
    type 1
  ]
  node [
    id 297
    label "Cell marker analyses"
    ClusteringDot 0.20602003311812497
    degree 14
    Redundancy 1.0
    type 1
  ]
  node [
    id 298
    label "Coxsackie viral infections"
    ClusteringDot 0.16437129903297562
    degree 2
    Redundancy 7
    type 1
  ]
  node [
    id 299
    label "Red blood cell abnormal findings NEC"
    ClusteringDot 0.20308804566623218
    degree 7
    Redundancy 1.0
    type 1
  ]
  node [
    id 300
    label "Middle ear disorders NEC"
    ClusteringDot 0.16256176355442256
    degree 2
    Redundancy 7
    type 1
  ]
  node [
    id 301
    label "Gingival disorders NEC"
    ClusteringDot 0.18159624322044451
    degree 14
    Redundancy 1.0
    type 1
  ]
  node [
    id 302
    label "Fractures NEC"
    ClusteringDot 0.21373731254813183
    degree 20
    Redundancy 1.0
    type 1
  ]
  node [
    id 303
    label "Lumbar spinal cord and nerve root disorders"
    ClusteringDot 0.14644053435388427
    degree 9
    Redundancy 1.0
    type 1
  ]
  node [
    id 304
    label "Bone therapeutic procedures NEC"
    ClusteringDot 0.1677522947756263
    degree 2
    Redundancy 7
    type 1
  ]
  node [
    id 305
    label "Peptic ulcers and perforation"
    ClusteringDot 0.15496989225777622
    degree 8
    Redundancy 1.0
    type 1
  ]
  node [
    id 306
    label "Facial therapeutic procedures"
    ClusteringDot 0.17754610887024191
    degree 1
    Redundancy 7
    type 1
  ]
  node [
    id 307
    label "Lymphatic system disorders NEC"
    ClusteringDot 0.20578605207533351
    degree 22
    Redundancy 1.0
    type 1
  ]
  node [
    id 308
    label "Choroid and vitreous haemorrhages and vascular disorders"
    ClusteringDot 0.142366127646286
    degree 8
    Redundancy 1.0
    type 1
  ]
  node [
    id 309
    label "Kaposi's sarcomas"
    ClusteringDot 0.23519747881673803
    degree 3
    Redundancy 1.0
    type 1
  ]
  node [
    id 310
    label "Encephalitis NEC"
    ClusteringDot 0.193152980813353
    degree 10
    Redundancy 1.0
    type 1
  ]
  node [
    id 311
    label "Haematological disorders"
    ClusteringDot 0.19561021769801354
    degree 22
    Redundancy 1.0
    type 1
  ]
  node [
    id 312
    label "B-cell lymphomas NEC"
    ClusteringDot 0.2106364123259873
    degree 9
    Redundancy 1.0
    type 1
  ]
  node [
    id 313
    label "Vascular neoplasms"
    ClusteringDot 0.16498945536701726
    degree 12
    Redundancy 1.0
    type 1
  ]
  node [
    id 314
    label "Uterine disorders NEC"
    ClusteringDot 0.15646311726812445
    degree 8
    Redundancy 1.0
    type 1
  ]
  node [
    id 315
    label "Neonatal cardiovascular disorders (excl cardiorespiratory arrest)"
    ClusteringDot 0.16936232628963582
    degree 5
    Redundancy 1.0
    type 1
  ]
  node [
    id 316
    label "Musculoskeletal and soft tissue histopathology procedures"
    ClusteringDot 0.13897278254532228
    degree 2
    Redundancy 7
    type 1
  ]
  node [
    id 317
    label "TIAPROFENIC ACID"
    ClusteringDot 0.08659708906954104
    degree 50
    Redundancy 0.9975510204081632
    type 0
  ]
  node [
    id 318
    label "Ocular injuries NEC"
    ClusteringDot 0.21318258844567878
    degree 6
    Redundancy 1.0
    type 1
  ]
  node [
    id 319
    label "Muscle weakness conditions"
    ClusteringDot 0.19737616154495133
    degree 7
    Redundancy 1.0
    type 1
  ]
  node [
    id 320
    label "Central nervous system haemorrhages and cerebrovascular accidents"
    ClusteringDot 0.19440118507301973
    degree 29
    Redundancy 1.0
    type 1
  ]
  node [
    id 321
    label "Mineral related disorders NEC"
    ClusteringDot 0.186595022578542
    degree 4
    Redundancy 1.0
    type 1
  ]
  node [
    id 322
    label "Leukaemias chronic lymphocytic"
    ClusteringDot 0.10393730088241579
    degree 2
    Redundancy 7
    type 1
  ]
  node [
    id 323
    label "Site specific injuries NEC"
    ClusteringDot 0.16072773629155176
    degree 13
    Redundancy 1.0
    type 1
  ]
  node [
    id 324
    label "Neisseria infections"
    ClusteringDot 0.12326793818506919
    degree 1
    Redundancy 7
    type 1
  ]
  node [
    id 325
    label "Mycobacteria identification and serology"
    ClusteringDot 0.15788304793803662
    degree 8
    Redundancy 1.0
    type 1
  ]
  node [
    id 326
    label "Paranasal sinus and nasal cavity neoplasms malignant and unspecified"
    ClusteringDot 0.1378490836950274
    degree 1
    Redundancy 7
    type 1
  ]
  node [
    id 327
    label "Upper respiratory tract signs and symptoms"
    ClusteringDot 0.19936960846214072
    degree 26
    Redundancy 1.0
    type 1
  ]
  node [
    id 328
    label "Paranasal sinus disorders (excl infections and neoplasms)"
    ClusteringDot 0.1550668297542159
    degree 2
    Redundancy 7
    type 1
  ]
  node [
    id 329
    label "Synovial disorders"
    ClusteringDot 0.18583601011764367
    degree 15
    Redundancy 1.0
    type 1
  ]
  node [
    id 330
    label "Endocrine and metabolic secondary hypertension"
    ClusteringDot 0.21871481141276933
    degree 8
    Redundancy 1.0
    type 1
  ]
  node [
    id 331
    label "Central nervous system neoplasms malignant NEC"
    ClusteringDot 0.13524199943308082
    degree 3
    Redundancy 1.0
    type 1
  ]
  node [
    id 332
    label "Diaphragmatic hernias"
    ClusteringDot 0.1759928165583159
    degree 15
    Redundancy 1.0
    type 1
  ]
  node [
    id 333
    label "Respiratory alkaloses"
    ClusteringDot 0.13603122025372028
    degree 1
    Redundancy 7
    type 1
  ]
  node [
    id 334
    label "Joint therapeutic procedures"
    ClusteringDot 0.18604403369084455
    degree 9
    Redundancy 1.0
    type 1
  ]
  node [
    id 335
    label "Aortic valvular disorders"
    ClusteringDot 0.18555213238951088
    degree 11
    Redundancy 1.0
    type 1
  ]
  node [
    id 336
    label "Lower gastrointestinal neoplasms benign"
    ClusteringDot 0.1523989928715423
    degree 13
    Redundancy 1.0
    type 1
  ]
  node [
    id 337
    label "Respiratory signs and symptoms NEC"
    ClusteringDot 0.15868043406279847
    degree 9
    Redundancy 1.0
    type 1
  ]
  node [
    id 338
    label "Lower respiratory tract neoplasms"
    ClusteringDot 0.21585605553469328
    degree 21
    Redundancy 1.0
    type 1
  ]
  node [
    id 339
    label "Bladder and urethral symptoms"
    ClusteringDot 0.14396275481388704
    degree 8
    Redundancy 1.0
    type 1
  ]
  node [
    id 340
    label "Pulmonary vascular disorders NEC"
    ClusteringDot 0.16065035354330034
    degree 7
    Redundancy 1.0
    type 1
  ]
  node [
    id 341
    label "Site specific embolism and thrombosis NEC"
    ClusteringDot 0.13835087274303612
    degree 4
    Redundancy 1.0
    type 1
  ]
  node [
    id 342
    label "Endocardial bacterial infections"
    ClusteringDot 0.1610638468531789
    degree 7
    Redundancy 1.0
    type 1
  ]
  node [
    id 343
    label "Death and sudden death"
    ClusteringDot 0.14400683343567994
    degree 7
    Redundancy 1.0
    type 1
  ]
  node [
    id 344
    label "Transient cerebrovascular events"
    ClusteringDot 0.12630875799745805
    degree 7
    Redundancy 1.0
    type 1
  ]
  node [
    id 345
    label "Conditions associated with abnormal gas exchange"
    ClusteringDot 0.20129984352924712
    degree 11
    Redundancy 1.0
    type 1
  ]
  node [
    id 346
    label "Chronic polyneuropathies"
    ClusteringDot 0.1320082407938662
    degree 3
    Redundancy 1.0
    type 1
  ]
  node [
    id 347
    label "Skin histopathology procedures"
    ClusteringDot 0.1654993821039462
    degree 1
    Redundancy 7
    type 1
  ]
  node [
    id 348
    label "Spine and spinal cord therapeutic procedures"
    ClusteringDot 0.14392732405955602
    degree 1
    Redundancy 7
    type 1
  ]
  node [
    id 349
    label "Sodium imbalance"
    ClusteringDot 0.19255888009662026
    degree 10
    Redundancy 1.0
    type 1
  ]
  node [
    id 350
    label "Coronary necrosis and vascular insufficiency"
    ClusteringDot 0.1691923320925276
    degree 20
    Redundancy 1.0
    type 1
  ]
  node [
    id 351
    label "Cerebrovascular aneurysms and dissections"
    ClusteringDot 0.13379242735572935
    degree 4
    Redundancy 1.0
    type 1
  ]
  node [
    id 352
    label "Pulmonary embolism and thrombosis"
    ClusteringDot 0.15671726274540057
    degree 10
    Redundancy 1.0
    type 1
  ]
  node [
    id 353
    label "Umbilical cord complications"
    ClusteringDot 0.14117852437841213
    degree 2
    Redundancy 7
    type 1
  ]
  node [
    id 354
    label "Ectopic endocrine disorders"
    ClusteringDot 0.15609966270362544
    degree 2
    Redundancy 7
    type 1
  ]
  node [
    id 355
    label "Central nervous system abscesses"
    ClusteringDot 0.20515550158690693
    degree 9
    Redundancy 1.0
    type 1
  ]
  node [
    id 356
    label "Soft tissue disorders NEC"
    ClusteringDot 0.18505826937809805
    degree 14
    Redundancy 1.0
    type 1
  ]
  node [
    id 357
    label "Fungal lower respiratory tract infections"
    ClusteringDot 0.19013963754939175
    degree 9
    Redundancy 1.0
    type 1
  ]
  node [
    id 358
    label "Aortic aneurysms and dissections"
    ClusteringDot 0.159875060224494
    degree 9
    Redundancy 1.0
    type 1
  ]
  node [
    id 359
    label "Metastases to specified sites"
    ClusteringDot 0.18357129397730923
    degree 10
    Redundancy 1.0
    type 1
  ]
  node [
    id 360
    label "External ear disorders congenital"
    ClusteringDot 0.20849373148078876
    degree 2
    Redundancy 7
    type 1
  ]
  node [
    id 361
    label "Scrotal disorders NEC"
    ClusteringDot 0.13603122025372025
    degree 1
    Redundancy 7
    type 1
  ]
  node [
    id 362
    label "General signs and symptoms NEC"
    ClusteringDot 0.1722307698899793
    degree 38
    Redundancy 0.9985775248933144
    type 1
  ]
  node [
    id 363
    label "Angiocentric lymphomas"
    ClusteringDot 0.17754610887024191
    degree 1
    Redundancy 7
    type 1
  ]
  node [
    id 364
    label "Prostatic neoplasms and hypertrophy"
    ClusteringDot 0.2007783640890793
    degree 10
    Redundancy 1.0
    type 1
  ]
  node [
    id 365
    label "Vasculitides"
    ClusteringDot 0.1908812159944988
    degree 21
    Redundancy 1.0
    type 1
  ]
  node [
    id 366
    label "Gastric and pyloric stenosis and obstruction"
    ClusteringDot 0.14049656562294904
    degree 2
    Redundancy 7
    type 1
  ]
  node [
    id 367
    label "Retinal embolism and thrombosis"
    ClusteringDot 0.16538646532687798
    degree 10
    Redundancy 1.0
    type 1
  ]
  node [
    id 368
    label "Hyperglycaemic conditions NEC"
    ClusteringDot 0.19359352502422275
    degree 5
    Redundancy 1.0
    type 1
  ]
  node [
    id 369
    label "Congenital and hereditary central nervous system disorders NEC"
    ClusteringDot 0.16065269526402862
    degree 3
    Redundancy 1.0
    type 1
  ]
  node [
    id 370
    label "Limb therapeutic procedures"
    ClusteringDot 0.13008664849826432
    degree 7
    Redundancy 1.0
    type 1
  ]
  node [
    id 371
    label "Hyperpigmentation disorders"
    ClusteringDot 0.19419334880927827
    degree 11
    Redundancy 1.0
    type 1
  ]
  node [
    id 372
    label "Reproductive system haemorrhages"
    ClusteringDot 0.17904904689624698
    degree 13
    Redundancy 1.0
    type 1
  ]
  node [
    id 373
    label "Telangiectasia and related conditions"
    ClusteringDot 0.134005220256666
    degree 4
    Redundancy 1.0
    type 1
  ]
  node [
    id 374
    label "Rashes, eruptions and exanthems NEC"
    ClusteringDot 0.19192029674442554
    degree 25
    Redundancy 1.0
    type 1
  ]
  node [
    id 375
    label "Oropharyngeal, nasopharyngeal and tonsillar neoplasms malignant and unspecified"
    ClusteringDot 0.1679495970275734
    degree 5
    Redundancy 1.0
    type 1
  ]
  node [
    id 376
    label "Penile neoplasms malignant"
    ClusteringDot 0.18741405872371933
    degree 3
    Redundancy 1.0
    type 1
  ]
  node [
    id 377
    label "Myopathies"
    ClusteringDot 0.20481269830366103
    degree 9
    Redundancy 1.0
    type 1
  ]
  node [
    id 378
    label "Colorectal neoplasms malignant"
    ClusteringDot 0.2281624513086166
    degree 14
    Redundancy 1.0
    type 1
  ]
  node [
    id 379
    label "PREDNISONE"
    ClusteringDot 0.17035783552058903
    degree 528
    Redundancy 0.7776795468920706
    type 0
  ]
  node [
    id 380
    label "Skin and subcutaneous malformations and anomalies NEC"
    ClusteringDot 0.1441885909980626
    degree 3
    Redundancy 1.0
    type 1
  ]
  node [
    id 381
    label "Duodenal ulcers and perforation"
    ClusteringDot 0.1874485945115557
    degree 14
    Redundancy 1.0
    type 1
  ]
  node [
    id 382
    label "Pervasive developmental disorders NEC"
    ClusteringDot 0.20849373148078876
    degree 2
    Redundancy 7
    type 1
  ]
  node [
    id 383
    label "Pleural neoplasms"
    ClusteringDot 0.14586152395911942
    degree 5
    Redundancy 1.0
    type 1
  ]
  node [
    id 384
    label "Gastric and oesophageal haemorrhages"
    ClusteringDot 0.15175262174501816
    degree 8
    Redundancy 1.0
    type 1
  ]
  node [
    id 385
    label "Venous therapeutic procedures"
    ClusteringDot 0.17203956541774512
    degree 4
    Redundancy 1.0
    type 1
  ]
  node [
    id 386
    label "Product physical issues"
    ClusteringDot 0.11905209120410523
    degree 5
    Redundancy 1.0
    type 1
  ]
  node [
    id 387
    label "Chest and lung injuries NEC"
    ClusteringDot 0.168276044029435
    degree 8
    Redundancy 1.0
    type 1
  ]
  node [
    id 388
    label "Pharyngeal and laryngeal neoplasms benign"
    ClusteringDot 0.14918554113698446
    degree 5
    Redundancy 1.0
    type 1
  ]
  node [
    id 389
    label "Bladder neoplasms malignant"
    ClusteringDot 0.1789091863600349
    degree 7
    Redundancy 1.0
    type 1
  ]
  node [
    id 390
    label "Dyspeptic signs and symptoms"
    ClusteringDot 0.13538793391797943
    degree 7
    Redundancy 1.0
    type 1
  ]
  node [
    id 391
    label "Hepatic fibrosis and cirrhosis"
    ClusteringDot 0.1816151980674468
    degree 6
    Redundancy 1.0
    type 1
  ]
  node [
    id 392
    label "Mediastinal neoplasms malignant"
    ClusteringDot 0.23519747881673803
    degree 3
    Redundancy 1.0
    type 1
  ]
  node [
    id 393
    label "Lip and oral cavity neoplasms malignancy unspecified"
    ClusteringDot 0.1432013561822609
    degree 4
    Redundancy 1.0
    type 1
  ]
  node [
    id 394
    label "Endocrine neoplasms malignant and unspecified NEC"
    ClusteringDot 0.1654993821039462
    degree 1
    Redundancy 7
    type 1
  ]
  node [
    id 395
    label "Uterine therapeutic procedures"
    ClusteringDot 0.13426791334693092
    degree 2
    Redundancy 7
    type 1
  ]
  node [
    id 396
    label "Respiratory tract disorders NEC"
    ClusteringDot 0.2042233118738578
    degree 16
    Redundancy 1.0
    type 1
  ]
  node [
    id 397
    label "Infectious pericarditis"
    ClusteringDot 0.19143195388665438
    degree 2
    Redundancy 7
    type 1
  ]
  node [
    id 398
    label "Parasite identification and serology"
    ClusteringDot 0.19143195388665438
    degree 2
    Redundancy 7
    type 1
  ]
  node [
    id 399
    label "ACETYLSALICYLIC ACID"
    ClusteringDot 0.16016811654743202
    degree 344
    Redundancy 0.8454810495626822
    type 0
  ]
  node [
    id 400
    label "Renal disorders NEC"
    ClusteringDot 0.19739183265383842
    degree 14
    Redundancy 1.0
    type 1
  ]
  node [
    id 401
    label "Diverticula"
    ClusteringDot 0.19722067810771118
    degree 17
    Redundancy 1.0
    type 1
  ]
  node [
    id 402
    label "Off label uses"
    ClusteringDot 0.11987435691808172
    degree 3
    Redundancy 1.0
    type 1
  ]
  node [
    id 403
    label "Hepatic metabolic disorders"
    ClusteringDot 0.14954601551840374
    degree 2
    Redundancy 7
    type 1
  ]
  node [
    id 404
    label "Laryngeal spasm, oedema and obstruction"
    ClusteringDot 0.15479077499702956
    degree 19
    Redundancy 1.0
    type 1
  ]
  node [
    id 405
    label "Interactions"
    ClusteringDot 0.14124619236568384
    degree 8
    Redundancy 1.0
    type 1
  ]
  node [
    id 406
    label "Tendon disorders"
    ClusteringDot 0.1842031944681551
    degree 21
    Redundancy 1.0
    type 1
  ]
  node [
    id 407
    label "Musculoskeletal and connective tissue disorders of spine congenital"
    ClusteringDot 0.17754610887024191
    degree 1
    Redundancy 7
    type 1
  ]
  node [
    id 408
    label "Intervertebral disc disorders NEC"
    ClusteringDot 0.16668635098029547
    degree 20
    Redundancy 1.0
    type 1
  ]
  node [
    id 409
    label "Endocarditis NEC"
    ClusteringDot 0.19994272612780245
    degree 6
    Redundancy 1.0
    type 1
  ]
  node [
    id 410
    label "Leukaemias acute lymphocytic"
    ClusteringDot 0.21018178064178908
    degree 3
    Redundancy 1.0
    type 1
  ]
  node [
    id 411
    label "Pharyngeal disorders (excl infections and neoplasms)"
    ClusteringDot 0.2102940468735751
    degree 23
    Redundancy 1.0
    type 1
  ]
  node [
    id 412
    label "Vasculitides NEC"
    ClusteringDot 0.19318529295606007
    degree 21
    Redundancy 1.0
    type 1
  ]
  node [
    id 413
    label "Atypical mycobacterial infections"
    ClusteringDot 0.19386625313131825
    degree 6
    Redundancy 1.0
    type 1
  ]
  node [
    id 414
    label "Diaphragmatic disorders"
    ClusteringDot 0.18658504056763278
    degree 16
    Redundancy 1.0
    type 1
  ]
  node [
    id 415
    label "Stoma complications"
    ClusteringDot 0.139975349113135
    degree 2
    Redundancy 7
    type 1
  ]
  node [
    id 416
    label "Listeria infections"
    ClusteringDot 0.19549611130351277
    degree 10
    Redundancy 1.0
    type 1
  ]
  node [
    id 417
    label "Nausea and vomiting symptoms"
    ClusteringDot 0.14061959844591534
    degree 4
    Redundancy 1.0
    type 1
  ]
  node [
    id 418
    label "Congenital and peripartum cerebral disorders"
    ClusteringDot 0.14640248183385435
    degree 2
    Redundancy 7
    type 1
  ]
  node [
    id 419
    label "Leukopenias NEC"
    ClusteringDot 0.21763307103522664
    degree 7
    Redundancy 1.0
    type 1
  ]
  node [
    id 420
    label "Respiratory acidoses"
    ClusteringDot 0.21020977435358754
    degree 10
    Redundancy 1.0
    type 1
  ]
  node [
    id 421
    label "Psychotic disorder NEC"
    ClusteringDot 0.17536883327151787
    degree 10
    Redundancy 1.0
    type 1
  ]
  node [
    id 422
    label "VALDECOXIB"
    ClusteringDot 0.17260728050757962
    degree 239
    Redundancy 0.9529200801659576
    type 0
  ]
  node [
    id 423
    label "Complications associated with device NEC"
    ClusteringDot 0.21307303252192966
    degree 2
    Redundancy 7
    type 1
  ]
  node [
    id 424
    label "Genital and urinary tract disorders NEC"
    ClusteringDot 0.18013203807002606
    degree 12
    Redundancy 1.0
    type 1
  ]
  node [
    id 425
    label "Endocrine autoimmune disorders"
    ClusteringDot 0.16423935964183012
    degree 6
    Redundancy 1.0
    type 1
  ]
  node [
    id 426
    label "Intestinal haemorrhages"
    ClusteringDot 0.15850387641716326
    degree 10
    Redundancy 1.0
    type 1
  ]
  node [
    id 427
    label "Gastrointestinal histopathology procedures"
    ClusteringDot 0.13142213348741705
    degree 5
    Redundancy 1.0
    type 1
  ]
  node [
    id 428
    label "Leukaemias chronic myeloid"
    ClusteringDot 0.18008596836400056
    degree 2
    Redundancy 7
    type 1
  ]
  node [
    id 429
    label "Joint dislocations"
    ClusteringDot 0.15880260418169284
    degree 15
    Redundancy 1.0
    type 1
  ]
  node [
    id 430
    label "Mesotheliomas malignant and unspecified"
    ClusteringDot 0.17895878505943977
    degree 3
    Redundancy 1.0
    type 1
  ]
  node [
    id 431
    label "Peripheral vascular disorders NEC"
    ClusteringDot 0.1429769713330028
    degree 9
    Redundancy 1.0
    type 1
  ]
  node [
    id 432
    label "Skin and subcutaneous tissue bacterial infections"
    ClusteringDot 0.20626810431372009
    degree 24
    Redundancy 1.0
    type 1
  ]
  node [
    id 433
    label "Granulomatous and deep cutaneous inflammatory conditions"
    ClusteringDot 0.1817329836724045
    degree 6
    Redundancy 1.0
    type 1
  ]
  node [
    id 434
    label "Neuromuscular junction dysfunction"
    ClusteringDot 0.21194989066804082
    degree 5
    Redundancy 1.0
    type 1
  ]
  node [
    id 435
    label "Urinary tract signs and symptoms NEC"
    ClusteringDot 0.19935447099779316
    degree 19
    Redundancy 1.0
    type 1
  ]
  node [
    id 436
    label "Bile duct infections and inflammations"
    ClusteringDot 0.19729322852610354
    degree 8
    Redundancy 1.0
    type 1
  ]
  node [
    id 437
    label "NAPROXEN"
    ClusteringDot 0.1456490426495923
    degree 223
    Redundancy 0.8448672888134772
    type 0
  ]
  node [
    id 438
    label "Foetal growth complications"
    ClusteringDot 0.15666398987560187
    degree 3
    Redundancy 1.0
    type 1
  ]
  node [
    id 439
    label "Testicular and epididymal neoplasms"
    ClusteringDot 0.15249070623480251
    degree 4
    Redundancy 1.0
    type 1
  ]
  node [
    id 440
    label "Meningitis NEC"
    ClusteringDot 0.2110149688743697
    degree 8
    Redundancy 1.0
    type 1
  ]
  node [
    id 441
    label "Pain and discomfort NEC"
    ClusteringDot 0.17081554879772226
    degree 35
    Redundancy 1.0
    type 1
  ]
  node [
    id 442
    label "Abdominal findings abnormal"
    ClusteringDot 0.1161345877038768
    degree 4
    Redundancy 1.0
    type 1
  ]
  node [
    id 443
    label "Bladder therapeutic procedures"
    ClusteringDot 0.1654993821039462
    degree 1
    Redundancy 7
    type 1
  ]
  node [
    id 444
    label "Peritoneal fluid and membrane function analyses"
    ClusteringDot 0.10096950720553206
    degree 1
    Redundancy 7
    type 1
  ]
  node [
    id 445
    label "Skin haemorrhages"
    ClusteringDot 0.18179291807001133
    degree 10
    Redundancy 1.0
    type 1
  ]
  node [
    id 446
    label "Inborn errors of bilirubin metabolism"
    ClusteringDot 0.10756225727630926
    degree 1
    Redundancy 7
    type 1
  ]
  node [
    id 447
    label "Corneal and scleral disorders congenital"
    ClusteringDot 0.1387227557480728
    degree 3
    Redundancy 1.0
    type 1
  ]
  node [
    id 448
    label "Cardiomyopathies"
    ClusteringDot 0.18528557434590764
    degree 18
    Redundancy 1.0
    type 1
  ]
  node [
    id 449
    label "Autonomic nervous system disorders"
    ClusteringDot 0.19548736032117403
    degree 12
    Redundancy 1.0
    type 1
  ]
  node [
    id 450
    label "Maternal complications of pregnancy NEC"
    ClusteringDot 0.17884843330392405
    degree 5
    Redundancy 1.0
    type 1
  ]
  node [
    id 451
    label "Renal embolism and thrombosis"
    ClusteringDot 0.17754610887024191
    degree 1
    Redundancy 7
    type 1
  ]
  node [
    id 452
    label "Respiratory syncytial viral infections"
    ClusteringDot 0.1654993821039462
    degree 1
    Redundancy 7
    type 1
  ]
  node [
    id 453
    label "Alphaviral infections"
    ClusteringDot 0.17521794625824874
    degree 5
    Redundancy 1.0
    type 1
  ]
  node [
    id 454
    label "Oedema NEC"
    ClusteringDot 0.19039825742056757
    degree 17
    Redundancy 1.0
    type 1
  ]
  node [
    id 455
    label "Electrolyte imbalance NEC"
    ClusteringDot 0.1862275972040335
    degree 8
    Redundancy 1.0
    type 1
  ]
  node [
    id 456
    label "Leprous infections"
    ClusteringDot 0.17883255497143744
    degree 3
    Redundancy 1.0
    type 1
  ]
  node [
    id 457
    label "Tracheal disorders (excl infections and neoplasms)"
    ClusteringDot 0.1960611357879008
    degree 5
    Redundancy 1.0
    type 1
  ]
  node [
    id 458
    label "OXAPROZIN"
    ClusteringDot 0.11157053588316027
    degree 95
    Redundancy 0.9346024636058231
    type 0
  ]
  node [
    id 459
    label "Water and electrolyte analyses NEC"
    ClusteringDot 0.1692304976302787
    degree 4
    Redundancy 1.0
    type 1
  ]
  node [
    id 460
    label "Psychiatric symptoms NEC"
    ClusteringDot 0.15262982948343967
    degree 12
    Redundancy 1.0
    type 1
  ]
  node [
    id 461
    label "Central nervous system vascular disorders NEC"
    ClusteringDot 0.22681143064501655
    degree 17
    Redundancy 1.0
    type 1
  ]
  node [
    id 462
    label "Gastrointestinal infections, site unspecified"
    ClusteringDot 0.20090717424163332
    degree 20
    Redundancy 1.0
    type 1
  ]
  node [
    id 463
    label "Ocular infections, inflammations and associated manifestations"
    ClusteringDot 0.2039473516163692
    degree 19
    Redundancy 1.0
    type 1
  ]
  node [
    id 464
    label "Renal vascular disorders NEC"
    ClusteringDot 0.16937270873441096
    degree 4
    Redundancy 1.0
    type 1
  ]
  node [
    id 465
    label "Vaccination related complications"
    ClusteringDot 0.17754610887024191
    degree 1
    Redundancy 7
    type 1
  ]
  node [
    id 466
    label "Giardia infections"
    ClusteringDot 0.145475229651762
    degree 3
    Redundancy 1.0
    type 1
  ]
  node [
    id 467
    label "Peripheral aneurysms and dissections"
    ClusteringDot 0.10096950720553204
    degree 1
    Redundancy 7
    type 1
  ]
  node [
    id 468
    label "Cystic pancreatic disorders"
    ClusteringDot 0.1654993821039462
    degree 1
    Redundancy 7
    type 1
  ]
  node [
    id 469
    label "Nasal and paranasal sinus neoplasms benign"
    ClusteringDot 0.14096239279934353
    degree 4
    Redundancy 1.0
    type 1
  ]
  node [
    id 470
    label "Transfusion related complications"
    ClusteringDot 0.20595286527986925
    degree 5
    Redundancy 1.0
    type 1
  ]
  node [
    id 471
    label "Thoracic musculoskeletal disorders"
    ClusteringDot 0.15435461155721486
    degree 6
    Redundancy 1.0
    type 1
  ]
  node [
    id 472
    label "Iris and uveal tract infections, irritations and inflammations"
    ClusteringDot 0.17956004612545545
    degree 11
    Redundancy 1.0
    type 1
  ]
  node [
    id 473
    label "Ocular nerve and muscle disorders"
    ClusteringDot 0.2041912589710163
    degree 10
    Redundancy 1.0
    type 1
  ]
  node [
    id 474
    label "Sporothrix infections"
    ClusteringDot 0.20849373148078876
    degree 2
    Redundancy 7
    type 1
  ]
  node [
    id 475
    label "Skin melanomas (excl ocular)"
    ClusteringDot 0.16203714744946895
    degree 7
    Redundancy 1.0
    type 1
  ]
  node [
    id 476
    label "Breast and nipple neoplasms malignant"
    ClusteringDot 0.14484830746632055
    degree 6
    Redundancy 1.0
    type 1
  ]
  node [
    id 477
    label "Tongue disorders"
    ClusteringDot 0.16855861262067237
    degree 9
    Redundancy 1.0
    type 1
  ]
  node [
    id 478
    label "Hernias NEC"
    ClusteringDot 0.1014106400164968
    degree 5
    Redundancy 1.0
    type 1
  ]
  node [
    id 479
    label "Femoral hernias"
    ClusteringDot 0.13670558614395834
    degree 1
    Redundancy 7
    type 1
  ]
  node [
    id 480
    label "Oesophageal ulcers and perforation"
    ClusteringDot 0.15076532526555111
    degree 10
    Redundancy 1.0
    type 1
  ]
  node [
    id 481
    label "Cardiovascular neoplasms benign"
    ClusteringDot 0.19233644698510854
    degree 10
    Redundancy 1.0
    type 1
  ]
  node [
    id 482
    label "Pituitary neoplasms"
    ClusteringDot 0.1654993821039462
    degree 1
    Redundancy 7
    type 1
  ]
  node [
    id 483
    label "Thyroid neoplasms"
    ClusteringDot 0.17534708046994496
    degree 8
    Redundancy 1.0
    type 1
  ]
  node [
    id 484
    label "Biochemical markers of bone metabolism"
    ClusteringDot 0.13310211342537406
    degree 1
    Redundancy 7
    type 1
  ]
  node [
    id 485
    label "Cardiac device therapeutic procedures"
    ClusteringDot 0.14673877541689576
    degree 1
    Redundancy 7
    type 1
  ]
  node [
    id 486
    label "Rubella viral infections"
    ClusteringDot 0.19143195388665438
    degree 2
    Redundancy 7
    type 1
  ]
  node [
    id 487
    label "Corynebacteria infections"
    ClusteringDot 0.16075335759942466
    degree 2
    Redundancy 7
    type 1
  ]
  node [
    id 488
    label "Cerebrovascular and spinal necrosis and vascular insufficiency"
    ClusteringDot 0.18964720837863275
    degree 26
    Redundancy 1.0
    type 1
  ]
  node [
    id 489
    label "Vulvovaginal signs and symptoms"
    ClusteringDot 0.11442640846991034
    degree 3
    Redundancy 1.0
    type 1
  ]
  node [
    id 490
    label "Ear injuries NEC"
    ClusteringDot 0.194050135030438
    degree 5
    Redundancy 1.0
    type 1
  ]
  node [
    id 491
    label "Anaemias haemolytic mechanical factor"
    ClusteringDot 0.19143195388665438
    degree 2
    Redundancy 7
    type 1
  ]
  node [
    id 492
    label "Haemolyses NEC"
    ClusteringDot 0.19820193775196696
    degree 8
    Redundancy 1.0
    type 1
  ]
  node [
    id 493
    label "Accelerated and malignant hypertension"
    ClusteringDot 0.17878364002206903
    degree 11
    Redundancy 1.0
    type 1
  ]
  node [
    id 494
    label "Skin injuries and mechanical dermatoses"
    ClusteringDot 0.1816225440322061
    degree 14
    Redundancy 1.0
    type 1
  ]
  node [
    id 495
    label "Product contamination and sterility issues"
    ClusteringDot 0.1636436464635197
    degree 7
    Redundancy 1.0
    type 1
  ]
  node [
    id 496
    label "Urinary tract histopathology procedures"
    ClusteringDot 0.15754952789840293
    degree 3
    Redundancy 1.0
    type 1
  ]
  node [
    id 497
    label "Urethral infections and inflammations"
    ClusteringDot 0.11821389659817623
    degree 2
    Redundancy 7
    type 1
  ]
  node [
    id 498
    label "Chlamydial infections"
    ClusteringDot 0.2048012710806025
    degree 4
    Redundancy 1.0
    type 1
  ]
  node [
    id 499
    label "Protein analyses NEC"
    ClusteringDot 0.1825757552574276
    degree 22
    Redundancy 0.9956709956709957
    type 1
  ]
  node [
    id 500
    label "Alopecias"
    ClusteringDot 0.19728940042135656
    degree 4
    Redundancy 1.0
    type 1
  ]
  node [
    id 501
    label "Reproductive tract infections and inflammations NEC"
    ClusteringDot 0.20605627587698305
    degree 12
    Redundancy 1.0
    type 1
  ]
  node [
    id 502
    label "Nervous system cysts and polyps"
    ClusteringDot 0.14243149467475677
    degree 3
    Redundancy 1.0
    type 1
  ]
  node [
    id 503
    label "Cerebral disorders congenital"
    ClusteringDot 0.17287961566996246
    degree 5
    Redundancy 1.0
    type 1
  ]
  node [
    id 504
    label "Neurologic visual problems NEC"
    ClusteringDot 0.1736243337861331
    degree 12
    Redundancy 1.0
    type 1
  ]
  node [
    id 505
    label "Refractive and accommodative disorders"
    ClusteringDot 0.18556827421801816
    degree 10
    Redundancy 1.0
    type 1
  ]
  node [
    id 506
    label "Developmental disorders cognitive"
    ClusteringDot 0.20849373148078876
    degree 2
    Redundancy 7
    type 1
  ]
  node [
    id 507
    label "Waldenstrom's macroglobulinaemias"
    ClusteringDot 0.12326793818506919
    degree 1
    Redundancy 7
    type 1
  ]
  node [
    id 508
    label "Non-small cell neoplasms malignant of the respiratory tract cell type specified"
    ClusteringDot 0.22134045644285902
    degree 18
    Redundancy 1.0
    type 1
  ]
  node [
    id 509
    label "Pigmentation changes NEC"
    ClusteringDot 0.11712509771775832
    degree 7
    Redundancy 1.0
    type 1
  ]
  node [
    id 510
    label "Haematological cysts and polyps"
    ClusteringDot 0.150236018440266
    degree 3
    Redundancy 1.0
    type 1
  ]
  node [
    id 511
    label "Platelet disorders NEC"
    ClusteringDot 0.1238302808241919
    degree 2
    Redundancy 7
    type 1
  ]
  node [
    id 512
    label "Respiratory tract infections NEC"
    ClusteringDot 0.21228717871448044
    degree 9
    Redundancy 1.0
    type 1
  ]
  node [
    id 513
    label "Upper respiratory tract neoplasms"
    ClusteringDot 0.21167551518134847
    degree 7
    Redundancy 1.0
    type 1
  ]
  node [
    id 514
    label "Hepatic and hepatobiliary disorders NEC"
    ClusteringDot 0.22542214939271563
    degree 18
    Redundancy 1.0
    type 1
  ]
  node [
    id 515
    label "Diabetic complications renal"
    ClusteringDot 0.15849692151692804
    degree 4
    Redundancy 1.0
    type 1
  ]
  node [
    id 516
    label "Device site reactions"
    ClusteringDot 0.17754610887024191
    degree 1
    Redundancy 7
    type 1
  ]
  node [
    id 517
    label "Haem metabolism analyses"
    ClusteringDot 0.22156608304120948
    degree 7
    Redundancy 1.0
    type 1
  ]
  node [
    id 518
    label "Sebaceous gland disorders"
    ClusteringDot 0.16078675502407022
    degree 4
    Redundancy 1.0
    type 1
  ]
  node [
    id 519
    label "Site specific vascular disorders NEC"
    ClusteringDot 0.19563958588306152
    degree 16
    Redundancy 1.0
    type 1
  ]
  node [
    id 520
    label "Inner ear signs and symptoms"
    ClusteringDot 0.12583564080803614
    degree 4
    Redundancy 1.0
    type 1
  ]
  node [
    id 521
    label "Leukaemias myeloid NEC"
    ClusteringDot 0.21307303252192966
    degree 2
    Redundancy 7
    type 1
  ]
  node [
    id 522
    label "Bladder infections and inflammations"
    ClusteringDot 0.21516465436932966
    degree 13
    Redundancy 1.0
    type 1
  ]
  node [
    id 523
    label "Scaly conditions"
    ClusteringDot 0.13253468257920184
    degree 5
    Redundancy 1.0
    type 1
  ]
  node [
    id 524
    label "White blood cell analyses"
    ClusteringDot 0.21768199766670723
    degree 21
    Redundancy 1.0
    type 1
  ]
  node [
    id 525
    label "MECLOFENAMIC ACID"
    ClusteringDot 0.09243289496617423
    degree 56
    Redundancy 0.9935064935064936
    type 0
  ]
  node [
    id 526
    label "Stress disorders"
    ClusteringDot 0.1386950120238504
    degree 2
    Redundancy 7
    type 1
  ]
  node [
    id 527
    label "Mass conditions NEC"
    ClusteringDot 0.17047746916498413
    degree 17
    Redundancy 1.0
    type 1
  ]
  node [
    id 528
    label "Nervous system haemorrhagic disorders"
    ClusteringDot 0.18872122557848428
    degree 19
    Redundancy 1.0
    type 1
  ]
  node [
    id 529
    label "Thyroid hypofunction disorders"
    ClusteringDot 0.16844496770877257
    degree 2
    Redundancy 7
    type 1
  ]
  node [
    id 530
    label "Borrelial infections"
    ClusteringDot 0.18034325867027687
    degree 2
    Redundancy 7
    type 1
  ]
  node [
    id 531
    label "Benign and malignant breast neoplasms"
    ClusteringDot 0.15315943684503275
    degree 7
    Redundancy 1.0
    type 1
  ]
  node [
    id 532
    label "Hearing losses"
    ClusteringDot 0.1566097310215885
    degree 7
    Redundancy 1.0
    type 1
  ]
  node [
    id 533
    label "Respiratory tract and thoracic histopathology procedures"
    ClusteringDot 0.18547099214150314
    degree 1
    Redundancy 7
    type 1
  ]
  node [
    id 534
    label "Oral soft tissue disorders NEC"
    ClusteringDot 0.18373486088401209
    degree 18
    Redundancy 1.0
    type 1
  ]
  node [
    id 535
    label "Renal failure and impairment"
    ClusteringDot 0.19798493374377987
    degree 28
    Redundancy 1.0
    type 1
  ]
  node [
    id 536
    label "Lipodystrophies"
    ClusteringDot 0.15532271405995812
    degree 3
    Redundancy 1.0
    type 1
  ]
  node [
    id 537
    label "Thoracic cage fractures non-spinal"
    ClusteringDot 0.13784908369502744
    degree 1
    Redundancy 7
    type 1
  ]
  node [
    id 538
    label "Nail therapeutic procedures"
    ClusteringDot 0.1323456685635266
    degree 2
    Redundancy 7
    type 1
  ]
  node [
    id 539
    label "Muscle, tendon and ligament injuries"
    ClusteringDot 0.1982634138594746
    degree 21
    Redundancy 1.0
    type 1
  ]
  node [
    id 540
    label "Neonatal hepatobiliary disorders"
    ClusteringDot 0.13784908369502744
    degree 1
    Redundancy 7
    type 1
  ]
  node [
    id 541
    label "Parkinson's disease and parkinsonism"
    ClusteringDot 0.14810958247173625
    degree 2
    Redundancy 7
    type 1
  ]
  node [
    id 542
    label "Parainfluenzae viral infections"
    ClusteringDot 0.14813852428357902
    degree 3
    Redundancy 1.0
    type 1
  ]
  node [
    id 543
    label "Reproductive organ and breast histopathology procedures"
    ClusteringDot 0.14392732405955605
    degree 1
    Redundancy 7
    type 1
  ]
  node [
    id 544
    label "Musculoskeletal and connective tissue signs and symptoms NEC"
    ClusteringDot 0.17648594025368142
    degree 14
    Redundancy 1.0
    type 1
  ]
  node [
    id 545
    label "Histoplasma infections"
    ClusteringDot 0.18547099214150314
    degree 1
    Redundancy 7
    type 1
  ]
  node [
    id 546
    label "Sexuality issues"
    ClusteringDot 0.17754610887024191
    degree 1
    Redundancy 7
    type 1
  ]
  node [
    id 547
    label "Skin autoimmune disorders NEC"
    ClusteringDot 0.19341852017207242
    degree 13
    Redundancy 1.0
    type 1
  ]
  node [
    id 548
    label "Inguinal hernias"
    ClusteringDot 0.1493622069958626
    degree 6
    Redundancy 1.0
    type 1
  ]
  node [
    id 549
    label "Nerve injuries NEC"
    ClusteringDot 0.18454778826436924
    degree 14
    Redundancy 1.0
    type 1
  ]
  node [
    id 550
    label "Non-site specific vascular disorders NEC"
    ClusteringDot 0.20127369186465474
    degree 26
    Redundancy 1.0
    type 1
  ]
  node [
    id 551
    label "Cardiac disorders NEC"
    ClusteringDot 0.17777707028766146
    degree 8
    Redundancy 1.0
    type 1
  ]
  node [
    id 552
    label "Umbilical hernias"
    ClusteringDot 0.12882664295723012
    degree 3
    Redundancy 1.0
    type 1
  ]
  node [
    id 553
    label "Accidental exposures to product"
    ClusteringDot 0.1326120204190881
    degree 3
    Redundancy 1.0
    type 1
  ]
  node [
    id 554
    label "Breast and nipple neoplasms benign"
    ClusteringDot 0.14218313230034427
    degree 1
    Redundancy 7
    type 1
  ]
  node [
    id 555
    label "Delusional symptoms"
    ClusteringDot 0.20732661030564326
    degree 3
    Redundancy 1.0
    type 1
  ]
  node [
    id 556
    label "Anal, rectal, perianal and perirectal infections"
    ClusteringDot 0.1976970945560901
    degree 10
    Redundancy 1.0
    type 1
  ]
  node [
    id 557
    label "Ocular haemorrhagic disorders"
    ClusteringDot 0.17153085417731065
    degree 12
    Redundancy 1.0
    type 1
  ]
  node [
    id 558
    label "Non-site specific embolism and thrombosis"
    ClusteringDot 0.19380116197197464
    degree 32
    Redundancy 0.9979838709677419
    type 1
  ]
  node [
    id 559
    label "Papulosquamous conditions"
    ClusteringDot 0.1696945756262921
    degree 8
    Redundancy 1.0
    type 1
  ]
  node [
    id 560
    label "Peripheral nerve injuries"
    ClusteringDot 0.121110446911442
    degree 5
    Redundancy 1.0
    type 1
  ]
  node [
    id 561
    label "Hypopigmentation disorders"
    ClusteringDot 0.16302799766536738
    degree 6
    Redundancy 1.0
    type 1
  ]
  node [
    id 562
    label "Tympanic membrane disorders (excl infections)"
    ClusteringDot 0.1548653465520404
    degree 6
    Redundancy 1.0
    type 1
  ]
  node [
    id 563
    label "Cardiac auscultatory investigations"
    ClusteringDot 0.18547099214150314
    degree 1
    Redundancy 7
    type 1
  ]
  node [
    id 564
    label "Endocrine neoplasms NEC"
    ClusteringDot 0.15037915926381015
    degree 3
    Redundancy 1.0
    type 1
  ]
  node [
    id 565
    label "Cardiac imaging procedures"
    ClusteringDot 0.1315005320067885
    degree 3
    Redundancy 1.0
    type 1
  ]
  node [
    id 566
    label "Demyelinating disorders NEC"
    ClusteringDot 0.19436549459082422
    degree 9
    Redundancy 1.0
    type 1
  ]
  node [
    id 567
    label "Apocrine and eccrine gland disorders"
    ClusteringDot 0.17256674848644896
    degree 8
    Redundancy 1.0
    type 1
  ]
  node [
    id 568
    label "Speech and language usage disturbances"
    ClusteringDot 0.15564453614277166
    degree 2
    Redundancy 7
    type 1
  ]
  node [
    id 569
    label "Musculoskeletal and connective tissue infections and inflammations NEC"
    ClusteringDot 0.21879200452715764
    degree 18
    Redundancy 1.0
    type 1
  ]
  node [
    id 570
    label "Skin vasculitides"
    ClusteringDot 0.1826589558832126
    degree 14
    Redundancy 1.0
    type 1
  ]
  node [
    id 571
    label "Head, neck and oral cavity therapeutic procedures NEC"
    ClusteringDot 0.12278669336386036
    degree 2
    Redundancy 7
    type 1
  ]
  node [
    id 572
    label "Influenza viral infections"
    ClusteringDot 0.2021905742715676
    degree 5
    Redundancy 1.0
    type 1
  ]
  node [
    id 573
    label "PARECOXIB"
    ClusteringDot 0.042884093684752315
    degree 15
    Redundancy 1.0
    type 0
  ]
  node [
    id 574
    label "PREDNISOLONE"
    ClusteringDot 0.17282351861135048
    degree 635
    Redundancy 0.7884746267915249
    type 0
  ]
  node [
    id 575
    label "Central nervous system imaging procedures"
    ClusteringDot 0.15431193798704365
    degree 8
    Redundancy 1.0
    type 1
  ]
  node [
    id 576
    label "Parathyroid disorders NEC"
    ClusteringDot 0.13694251439006594
    degree 5
    Redundancy 1.0
    type 1
  ]
  node [
    id 577
    label "Migraine headaches"
    ClusteringDot 0.08919308466330642
    degree 1
    Redundancy 7
    type 1
  ]
  node [
    id 578
    label "Endocrine neoplasms benign NEC"
    ClusteringDot 0.136942514390066
    degree 5
    Redundancy 1.0
    type 1
  ]
  node [
    id 579
    label "Precursor T-lymphoblastic lymphomas/leukaemias"
    ClusteringDot 0.18547099214150314
    degree 1
    Redundancy 7
    type 1
  ]
  node [
    id 580
    label "Skin ischaemic conditions"
    ClusteringDot 0.11750503151134599
    degree 5
    Redundancy 1.0
    type 1
  ]
  node [
    id 581
    label "Urethral disorders NEC"
    ClusteringDot 0.1415358143659024
    degree 3
    Redundancy 1.0
    type 1
  ]
  node [
    id 582
    label "Site specific procedural complications NEC"
    ClusteringDot 0.18547099214150314
    degree 1
    Redundancy 7
    type 1
  ]
  node [
    id 583
    label "Congenital cardiovascular disorders NEC"
    ClusteringDot 0.17754610887024191
    degree 1
    Redundancy 7
    type 1
  ]
  node [
    id 584
    label "Gastrointestinal signs and symptoms NEC"
    ClusteringDot 0.17366367628675572
    degree 14
    Redundancy 1.0
    type 1
  ]
  node [
    id 585
    label "Renal infections and inflammations (excl nephritis)"
    ClusteringDot 0.21175984937281203
    degree 11
    Redundancy 1.0
    type 1
  ]
  node [
    id 586
    label "Lymphangiopathies"
    ClusteringDot 0.2109572959479651
    degree 7
    Redundancy 1.0
    type 1
  ]
  node [
    id 587
    label "Aortic inflammatory disorders"
    ClusteringDot 0.1467387754168957
    degree 1
    Redundancy 7
    type 1
  ]
  node [
    id 588
    label "Structural and obstructive urethral disorders (excl congenital)"
    ClusteringDot 0.14942667389873093
    degree 5
    Redundancy 1.0
    type 1
  ]
  node [
    id 589
    label "Pericardial disorders NEC"
    ClusteringDot 0.18589532365728406
    degree 8
    Redundancy 1.0
    type 1
  ]
  node [
    id 590
    label "Erysipelothrix infections"
    ClusteringDot 0.20849373148078876
    degree 2
    Redundancy 7
    type 1
  ]
  node [
    id 591
    label "TRIAMCINOLONE"
    ClusteringDot 0.16570381652773694
    degree 321
    Redundancy 0.8418029595015576
    type 0
  ]
  node [
    id 592
    label "Neoplasms unspecified malignancy and site unspecified NEC"
    ClusteringDot 0.19287459405019183
    degree 3
    Redundancy 1.0
    type 1
  ]
  node [
    id 593
    label "Diaphragmatic disorders congenital"
    ClusteringDot 0.15609966270362544
    degree 2
    Redundancy 7
    type 1
  ]
  node [
    id 594
    label "Viral upper respiratory tract infections"
    ClusteringDot 0.1870541035642937
    degree 5
    Redundancy 1.0
    type 1
  ]
  node [
    id 595
    label "Gastrointestinal necrosis and vascular insufficiency"
    ClusteringDot 0.21305258923099354
    degree 19
    Redundancy 1.0
    type 1
  ]
  node [
    id 596
    label "Foetal position and presentation abnormalities"
    ClusteringDot 0.16678177427396948
    degree 2
    Redundancy 7
    type 1
  ]
  node [
    id 597
    label "Immunoglobulin analyses"
    ClusteringDot 0.20888159522576535
    degree 14
    Redundancy 1.0
    type 1
  ]
  node [
    id 598
    label "Burkholderia infections"
    ClusteringDot 0.1931669451260991
    degree 3
    Redundancy 1.0
    type 1
  ]
  node [
    id 599
    label "LUMIRACOXIB"
    ClusteringDot 0.05568053217603531
    degree 31
    Redundancy 0.9935483870967742
    type 0
  ]
  node [
    id 600
    label "Flatulence, bloating and distension"
    ClusteringDot 0.11904200519787518
    degree 11
    Redundancy 1.0
    type 1
  ]
  node [
    id 601
    label "Reproductive neoplasms male benign NEC"
    ClusteringDot 0.12326793818506919
    degree 1
    Redundancy 7
    type 1
  ]
  node [
    id 602
    label "Abdominal and gastrointestinal infections"
    ClusteringDot 0.19029906952368855
    degree 27
    Redundancy 0.9686609686609686
    type 1
  ]
  node [
    id 603
    label "Brucella infections"
    ClusteringDot 0.1192818598238333
    degree 1
    Redundancy 7
    type 1
  ]
  node [
    id 604
    label "ETORICOXIB"
    ClusteringDot 0.18313072193768892
    degree 232
    Redundancy 0.9692118226600985
    type 0
  ]
  node [
    id 605
    label "Congenital cerebellar disorders"
    ClusteringDot 0.11790226212421026
    degree 2
    Redundancy 7
    type 1
  ]
  node [
    id 606
    label "Memory loss (excl dementia)"
    ClusteringDot 0.17458913931400846
    degree 13
    Redundancy 1.0
    type 1
  ]
  node [
    id 607
    label "Rosaceas"
    ClusteringDot 0.14125945049388192
    degree 2
    Redundancy 7
    type 1
  ]
  node [
    id 608
    label "Obstetric therapeutic procedures"
    ClusteringDot 0.18547099214150314
    degree 1
    Redundancy 7
    type 1
  ]
  node [
    id 609
    label "Skeletal and cardiac muscle analyses"
    ClusteringDot 0.1944475241434017
    degree 11
    Redundancy 1.0
    type 1
  ]
  node [
    id 610
    label "Scleroderma and associated disorders"
    ClusteringDot 0.17749010833257828
    degree 9
    Redundancy 1.0
    type 1
  ]
  node [
    id 611
    label "Healing abnormal NEC"
    ClusteringDot 0.1527585343053397
    degree 14
    Redundancy 1.0
    type 1
  ]
  node [
    id 612
    label "Haemorrhoids and gastrointestinal varices (excl oesophageal)"
    ClusteringDot 0.1552180055683182
    degree 4
    Redundancy 1.0
    type 1
  ]
  node [
    id 613
    label "Vascular anomalies congenital NEC"
    ClusteringDot 0.15608678022190572
    degree 4
    Redundancy 1.0
    type 1
  ]
  node [
    id 614
    label "Eye movement disorders"
    ClusteringDot 0.2181579865217751
    degree 5
    Redundancy 1.0
    type 1
  ]
  node [
    id 615
    label "Staphylococcal infections"
    ClusteringDot 0.21386343264921356
    degree 22
    Redundancy 1.0
    type 1
  ]
  node [
    id 616
    label "Autoimmune disorders NEC"
    ClusteringDot 0.20328585448077724
    degree 25
    Redundancy 1.0
    type 1
  ]
  node [
    id 617
    label "Infectious myocarditis"
    ClusteringDot 0.20849373148078876
    degree 2
    Redundancy 7
    type 1
  ]
  node [
    id 618
    label "Tissue enzyme analyses NEC"
    ClusteringDot 0.20602046562295126
    degree 9
    Redundancy 1.0
    type 1
  ]
  node [
    id 619
    label "Meningeal bacterial infections"
    ClusteringDot 0.2090497017401059
    degree 8
    Redundancy 1.0
    type 1
  ]
  node [
    id 620
    label "Vascular hypotensive disorders"
    ClusteringDot 0.1924066292902601
    degree 27
    Redundancy 1.0
    type 1
  ]
  node [
    id 621
    label "Heart failures NEC"
    ClusteringDot 0.1877595827719916
    degree 19
    Redundancy 1.0
    type 1
  ]
  node [
    id 622
    label "Facial cranial nerve disorders"
    ClusteringDot 0.19020059998995548
    degree 6
    Redundancy 1.0
    type 1
  ]
  node [
    id 623
    label "Foetal complications NEC"
    ClusteringDot 0.18136666736768464
    degree 6
    Redundancy 1.0
    type 1
  ]
  node [
    id 624
    label "Implant and catheter site reactions"
    ClusteringDot 0.18532375602572676
    degree 9
    Redundancy 1.0
    type 1
  ]
  node [
    id 625
    label "Eosinophilic disorders"
    ClusteringDot 0.20644841623142338
    degree 12
    Redundancy 1.0
    type 1
  ]
  node [
    id 626
    label "Calcium metabolism disorders"
    ClusteringDot 0.20383414593870805
    degree 16
    Redundancy 1.0
    type 1
  ]
  node [
    id 627
    label "Marrow depression and hypoplastic anaemias"
    ClusteringDot 0.19593895647796392
    degree 17
    Redundancy 1.0
    type 1
  ]
  node [
    id 628
    label "Gastrointestinal fistulae"
    ClusteringDot 0.17765640069926525
    degree 14
    Redundancy 1.0
    type 1
  ]
  node [
    id 629
    label "Gastrointestinal varicosities and haemorrhoids"
    ClusteringDot 0.1552180055683182
    degree 4
    Redundancy 1.0
    type 1
  ]
  node [
    id 630
    label "Polyomavirus infections"
    ClusteringDot 0.2137841990822646
    degree 6
    Redundancy 1.0
    type 1
  ]
  node [
    id 631
    label "Bronchospasm and obstruction"
    ClusteringDot 0.2129632414411944
    degree 18
    Redundancy 1.0
    type 1
  ]
  node [
    id 632
    label "Primary immunodeficiency syndromes"
    ClusteringDot 0.2266502039023176
    degree 5
    Redundancy 1.0
    type 1
  ]
  node [
    id 633
    label "GLUCOSAMINE"
    ClusteringDot 0.14813750374121493
    degree 198
    Redundancy 0.9269855919602112
    type 0
  ]
  node [
    id 634
    label "Acute polyneuropathies"
    ClusteringDot 0.18232418582389157
    degree 4
    Redundancy 1.0
    type 1
  ]
  node [
    id 635
    label "Inborn errors of amino acid metabolism"
    ClusteringDot 0.1654993821039462
    degree 1
    Redundancy 7
    type 1
  ]
  node [
    id 636
    label "Spinal column fractures"
    ClusteringDot 0.19117467405327473
    degree 21
    Redundancy 1.0
    type 1
  ]
  node [
    id 637
    label "Hepatobiliary and spleen infections"
    ClusteringDot 0.21901983619538998
    degree 6
    Redundancy 1.0
    type 1
  ]
  node [
    id 638
    label "Hearing disorders NEC"
    ClusteringDot 0.1530153165059074
    degree 2
    Redundancy 7
    type 1
  ]
  node [
    id 639
    label "Acute and chronic sarcoidosis"
    ClusteringDot 0.12998476467650358
    degree 4
    Redundancy 1.0
    type 1
  ]
  node [
    id 640
    label "CHONDROITIN SULFATE"
    ClusteringDot 0.06086046116800077
    degree 39
    Redundancy 0.9676113360323887
    type 0
  ]
  node [
    id 641
    label "Amino acid metabolism disorders NEC"
    ClusteringDot 0.13013729582530142
    degree 2
    Redundancy 7
    type 1
  ]
  node [
    id 642
    label "Cardiac valve disorders NEC"
    ClusteringDot 0.1483772507985711
    degree 8
    Redundancy 1.0
    type 1
  ]
  node [
    id 643
    label "Product administration errors and issues"
    ClusteringDot 0.11783654491530189
    degree 8
    Redundancy 1.0
    type 1
  ]
  node [
    id 644
    label "Male reproductive tract infections"
    ClusteringDot 0.16119994719265454
    degree 7
    Redundancy 1.0
    type 1
  ]
  node [
    id 645
    label "Tendon therapeutic procedures"
    ClusteringDot 0.1439800187203792
    degree 3
    Redundancy 1.0
    type 1
  ]
  node [
    id 646
    label "Immunodeficiency disorders NEC"
    ClusteringDot 0.19181783184897747
    degree 12
    Redundancy 1.0
    type 1
  ]
  node [
    id 647
    label "Mucosal findings abnormal"
    ClusteringDot 0.19696057944847817
    degree 24
    Redundancy 1.0
    type 1
  ]
  node [
    id 648
    label "Genitourinary tract infections and inflammations NEC"
    ClusteringDot 0.1920175815725856
    degree 9
    Redundancy 1.0
    type 1
  ]
  node [
    id 649
    label "Seizures and seizure disorders NEC"
    ClusteringDot 0.1578099335171411
    degree 6
    Redundancy 1.0
    type 1
  ]
  node [
    id 650
    label "Hepatic enzymes and function abnormalities"
    ClusteringDot 0.20121094261595437
    degree 12
    Redundancy 1.0
    type 1
  ]
  node [
    id 651
    label "Trypanosomal infections"
    ClusteringDot 0.1636717696248254
    degree 2
    Redundancy 7
    type 1
  ]
  node [
    id 652
    label "Mediastinal disorders"
    ClusteringDot 0.2074552853994678
    degree 10
    Redundancy 1.0
    type 1
  ]
  node [
    id 653
    label "Optic nerve disorders NEC"
    ClusteringDot 0.16943311632414648
    degree 5
    Redundancy 1.0
    type 1
  ]
  node [
    id 654
    label "CELECOXIB"
    ClusteringDot 0.17000441593875454
    degree 261
    Redundancy 0.9137046861184792
    type 0
  ]
  node [
    id 655
    label "Non-site specific gastrointestinal haemorrhages"
    ClusteringDot 0.16019657691082848
    degree 19
    Redundancy 1.0
    type 1
  ]
  node [
    id 656
    label "Paralysis and paresis (excl cranial nerve)"
    ClusteringDot 0.20146873570811452
    degree 20
    Redundancy 1.0
    type 1
  ]
  node [
    id 657
    label "Gastrointestinal disorders NEC"
    ClusteringDot 0.19703345811481981
    degree 22
    Redundancy 1.0
    type 1
  ]
  node [
    id 658
    label "Tongue signs and symptoms"
    ClusteringDot 0.16097908905250927
    degree 9
    Redundancy 1.0
    type 1
  ]
  node [
    id 659
    label "Urinalysis NEC"
    ClusteringDot 0.21415462208542937
    degree 19
    Redundancy 1.0
    type 1
  ]
  node [
    id 660
    label "VIIIth cranial nerve disorders"
    ClusteringDot 0.12951644199319393
    degree 2
    Redundancy 7
    type 1
  ]
  node [
    id 661
    label "Encephalitis of viral origin"
    ClusteringDot 0.1968878918725953
    degree 8
    Redundancy 1.0
    type 1
  ]
  node [
    id 662
    label "Congenital posterior segment disorders (incl optic nerve)"
    ClusteringDot 0.1654993821039462
    degree 1
    Redundancy 7
    type 1
  ]
  node [
    id 663
    label "Pregnancy complicated by maternal disorders"
    ClusteringDot 0.16844496770877254
    degree 2
    Redundancy 7
    type 1
  ]
  node [
    id 664
    label "Spine and neck deformities"
    ClusteringDot 0.16520438796531273
    degree 10
    Redundancy 1.0
    type 1
  ]
  node [
    id 665
    label "FLURBIPROFEN"
    ClusteringDot 0.15805240464111672
    degree 187
    Redundancy 0.9669369213961244
    type 0
  ]
  node [
    id 666
    label "Primary mediastinal large B-cell lymphomas"
    ClusteringDot 0.21307303252192966
    degree 2
    Redundancy 7
    type 1
  ]
  node [
    id 667
    label "Metabolic acidoses (excl diabetic acidoses)"
    ClusteringDot 0.15088386500918557
    degree 9
    Redundancy 1.0
    type 1
  ]
  node [
    id 668
    label "Vertigos NEC"
    ClusteringDot 0.1699412193457288
    degree 3
    Redundancy 1.0
    type 1
  ]
  node [
    id 669
    label "IBUPROFEN"
    ClusteringDot 0.15772150024414358
    degree 311
    Redundancy 0.8411368115340733
    type 0
  ]
  node [
    id 670
    label "Ophthalmic histopathology and imaging procedures"
    ClusteringDot 0.15554682577852766
    degree 3
    Redundancy 1.0
    type 1
  ]
  node [
    id 671
    label "ECG investigations"
    ClusteringDot 0.18753910070876312
    degree 11
    Redundancy 1.0
    type 1
  ]
  node [
    id 672
    label "Chromosomal abnormalities NEC"
    ClusteringDot 0.1378490836950274
    degree 1
    Redundancy 7
    type 1
  ]
  node [
    id 673
    label "Cerebrovascular and spinal vascular disorders NEC"
    ClusteringDot 0.18049135111711306
    degree 6
    Redundancy 1.0
    type 1
  ]
  node [
    id 674
    label "Skull and brain therapeutic procedures"
    ClusteringDot 0.14392732405955602
    degree 1
    Redundancy 7
    type 1
  ]
  node [
    id 675
    label "Rate and rhythm disorders NEC"
    ClusteringDot 0.16379989691716984
    degree 6
    Redundancy 1.0
    type 1
  ]
  node [
    id 676
    label "Bone marrow and immune tissue imaging procedures"
    ClusteringDot 0.15247103214955043
    degree 4
    Redundancy 1.0
    type 1
  ]
  node [
    id 677
    label "Malignant oral cavity neoplasms"
    ClusteringDot 0.1833267019057077
    degree 14
    Redundancy 1.0
    type 1
  ]
  node [
    id 678
    label "Epiphyseal disorders"
    ClusteringDot 0.15798714637259867
    degree 2
    Redundancy 7
    type 1
  ]
  node [
    id 679
    label "Therapeutic and nontherapeutic responses"
    ClusteringDot 0.19734400164459825
    degree 17
    Redundancy 1.0
    type 1
  ]
  node [
    id 680
    label "Oesophageal disorders NEC"
    ClusteringDot 0.18488993365989514
    degree 16
    Redundancy 1.0
    type 1
  ]
  node [
    id 681
    label "Bone and joint infections"
    ClusteringDot 0.19616129984910788
    degree 23
    Redundancy 1.0
    type 1
  ]
  node [
    id 682
    label "Thyroid analyses"
    ClusteringDot 0.18749391868754076
    degree 6
    Redundancy 1.0
    type 1
  ]
  node [
    id 683
    label "Mental disorders NEC"
    ClusteringDot 0.16929615426620104
    degree 6
    Redundancy 1.0
    type 1
  ]
  node [
    id 684
    label "Coughing and associated symptoms"
    ClusteringDot 0.17188708405551756
    degree 14
    Redundancy 1.0
    type 1
  ]
  node [
    id 685
    label "Toxoplasma infections"
    ClusteringDot 0.14967762293477535
    degree 2
    Redundancy 7
    type 1
  ]
  node [
    id 686
    label "Musculoskeletal necrosis and vascular insufficiency"
    ClusteringDot 0.2139594124095538
    degree 21
    Redundancy 1.0
    type 1
  ]
  node [
    id 687
    label "Noninfectious myocarditis"
    ClusteringDot 0.19893896803036507
    degree 7
    Redundancy 1.0
    type 1
  ]
  node [
    id 688
    label "Breast disorders NEC"
    ClusteringDot 0.1654993821039462
    degree 1
    Redundancy 7
    type 1
  ]
  node [
    id 689
    label "Neuromuscular disorders NEC"
    ClusteringDot 0.20721067577472307
    degree 16
    Redundancy 1.0
    type 1
  ]
  node [
    id 690
    label "Gastrointestinal function diagnostic procedures"
    ClusteringDot 0.13670558614395834
    degree 1
    Redundancy 7
    type 1
  ]
  node [
    id 691
    label "KETOROLAC"
    ClusteringDot 0.1761589516512916
    degree 282
    Redundancy 0.9087857449332425
    type 0
  ]
  node [
    id 692
    label "Diabetic complications ophthalmic"
    ClusteringDot 0.12034131959612435
    degree 2
    Redundancy 7
    type 1
  ]
  node [
    id 693
    label "Cervix infections and inflammations"
    ClusteringDot 0.12967831992787054
    degree 2
    Redundancy 7
    type 1
  ]
  node [
    id 694
    label "Imaging procedures NEC"
    ClusteringDot 0.1313228971302433
    degree 10
    Redundancy 1.0
    type 1
  ]
  node [
    id 695
    label "Phosphorus metabolism disorders"
    ClusteringDot 0.1456347088236093
    degree 7
    Redundancy 1.0
    type 1
  ]
  node [
    id 696
    label "Peripheral nervous system disorders congenital NEC"
    ClusteringDot 0.1667292702014469
    degree 3
    Redundancy 1.0
    type 1
  ]
  node [
    id 697
    label "Red blood cell analyses"
    ClusteringDot 0.19237383101499878
    degree 25
    Redundancy 1.0
    type 1
  ]
  node [
    id 698
    label "Thermal burns"
    ClusteringDot 0.13798810942072365
    degree 5
    Redundancy 1.0
    type 1
  ]
  node [
    id 699
    label "Candida infections"
    ClusteringDot 0.20848000342394898
    degree 20
    Redundancy 1.0
    type 1
  ]
  node [
    id 700
    label "Retroviral infections"
    ClusteringDot 0.23519747881673803
    degree 3
    Redundancy 1.0
    type 1
  ]
  node [
    id 701
    label "MELOXICAM"
    ClusteringDot 0.166090587493099
    degree 236
    Redundancy 0.888460151460512
    type 0
  ]
  node [
    id 702
    label "Foetal and neonatal diagnostic procedures"
    ClusteringDot 0.20823467654624225
    degree 3
    Redundancy 1.0
    type 1
  ]
  node [
    id 703
    label "Benign musculoskeletal and connective tissue neoplasms"
    ClusteringDot 0.19065602367677692
    degree 14
    Redundancy 1.0
    type 1
  ]
  node [
    id 704
    label "Absence seizures"
    ClusteringDot 0.13310211342537406
    degree 1
    Redundancy 7
    type 1
  ]
  node [
    id 705
    label "Sugar intolerance (excl glucose intolerance)"
    ClusteringDot 0.13275407749024343
    degree 7
    Redundancy 1.0
    type 1
  ]
  node [
    id 706
    label "Allergic conditions NEC"
    ClusteringDot 0.19448986897731085
    degree 33
    Redundancy 1.0
    type 1
  ]
  node [
    id 707
    label "Nervous system autoimmune disorders"
    ClusteringDot 0.22636718780906268
    degree 4
    Redundancy 1.0
    type 1
  ]
  node [
    id 708
    label "Cardiac conduction disorders"
    ClusteringDot 0.19052073985200735
    degree 10
    Redundancy 1.0
    type 1
  ]
  node [
    id 709
    label "Fat soluble vitamin deficiencies and disorders"
    ClusteringDot 0.15881538173897136
    degree 5
    Redundancy 1.0
    type 1
  ]
  node [
    id 710
    label "Actinomycotic infectious disorders"
    ClusteringDot 0.15178949045671697
    degree 9
    Redundancy 1.0
    type 1
  ]
  node [
    id 711
    label "Meningeal fungal infections"
    ClusteringDot 0.22636718780906273
    degree 4
    Redundancy 1.0
    type 1
  ]
  node [
    id 712
    label "Viral infections NEC"
    ClusteringDot 0.2108841602283758
    degree 18
    Redundancy 1.0
    type 1
  ]
  node [
    id 713
    label "Bone disorders NEC"
    ClusteringDot 0.19923809455166389
    degree 28
    Redundancy 1.0
    type 1
  ]
  node [
    id 714
    label "Infancy, childhood and adolescence psychiatric disorders NEC"
    ClusteringDot 0.16852005189139388
    degree 4
    Redundancy 1.0
    type 1
  ]
  node [
    id 715
    label "Oral soft tissue swelling and oedema"
    ClusteringDot 0.1725573061391989
    degree 21
    Redundancy 1.0
    type 1
  ]
  node [
    id 716
    label "Somatic symptom disorders"
    ClusteringDot 0.14805269958194128
    degree 7
    Redundancy 1.0
    type 1
  ]
  node [
    id 717
    label "Non-site specific necrosis and vascular insufficiency NEC"
    ClusteringDot 0.17986059468887133
    degree 15
    Redundancy 1.0
    type 1
  ]
  node [
    id 718
    label "Immunology analyses NEC"
    ClusteringDot 0.19061814136109984
    degree 3
    Redundancy 1.0
    type 1
  ]
  node [
    id 719
    label "Laryngeal and adjacent sites disorders NEC (excl infections and neoplasms)"
    ClusteringDot 0.22553386958468516
    degree 17
    Redundancy 1.0
    type 1
  ]
  node [
    id 720
    label "Amblyopic vision impairment"
    ClusteringDot 0.1478004131026392
    degree 4
    Redundancy 1.0
    type 1
  ]
  node [
    id 721
    label "Bone metabolism disorders"
    ClusteringDot 0.1996662648929378
    degree 19
    Redundancy 1.0
    type 1
  ]
  node [
    id 722
    label "Vascular infections"
    ClusteringDot 0.19434605746452224
    degree 10
    Redundancy 1.0
    type 1
  ]
  node [
    id 723
    label "Liver and spleen enlargement"
    ClusteringDot 0.16678177427396948
    degree 2
    Redundancy 7
    type 1
  ]
  node [
    id 724
    label "Hodgkin's disease NEC"
    ClusteringDot 0.15317721967844997
    degree 4
    Redundancy 1.0
    type 1
  ]
  node [
    id 725
    label "Vascular auscultatory investigations"
    ClusteringDot 0.1564631548428805
    degree 4
    Redundancy 1.0
    type 1
  ]
  node [
    id 726
    label "Salivary gland stenosis and obstruction"
    ClusteringDot 0.11928185982383327
    degree 1
    Redundancy 7
    type 1
  ]
  node [
    id 727
    label "Skin cysts and polyps"
    ClusteringDot 0.16592543641401758
    degree 8
    Redundancy 1.0
    type 1
  ]
  node [
    id 728
    label "Neonatal respiratory distress related conditions"
    ClusteringDot 0.14328229492578526
    degree 2
    Redundancy 7
    type 1
  ]
  node [
    id 729
    label "Infectious arthritis"
    ClusteringDot 0.2065333220825697
    degree 15
    Redundancy 1.0
    type 1
  ]
  node [
    id 730
    label "Protein metabolism disorders NEC"
    ClusteringDot 0.19577141381968358
    degree 6
    Redundancy 1.0
    type 1
  ]
  node [
    id 731
    label "Eustachian tube disorders"
    ClusteringDot 0.14042663175132752
    degree 3
    Redundancy 1.0
    type 1
  ]
  node [
    id 732
    label "Exfoliative conditions"
    ClusteringDot 0.17124111366406752
    degree 9
    Redundancy 1.0
    type 1
  ]
  node [
    id 733
    label "KEBUZONE"
    ClusteringDot 0.02876791126791096
    degree 10
    Redundancy 1.0
    type 0
  ]
  node [
    id 734
    label "Amnestic symptoms"
    ClusteringDot 0.1536814418634887
    degree 10
    Redundancy 1.0
    type 1
  ]
  node [
    id 735
    label "Coagulation factor deficiencies"
    ClusteringDot 0.1900665522564061
    degree 5
    Redundancy 1.0
    type 1
  ]
  node [
    id 736
    label "Reproductive system and breast injuries"
    ClusteringDot 0.16330668603270743
    degree 3
    Redundancy 1.0
    type 1
  ]
  node [
    id 737
    label "Erythemas"
    ClusteringDot 0.16284207426886316
    degree 16
    Redundancy 1.0
    type 1
  ]
  node [
    id 738
    label "Fractures and dislocations NEC"
    ClusteringDot 0.20210274063504347
    degree 22
    Redundancy 1.0
    type 1
  ]
  node [
    id 739
    label "TENOXICAM"
    ClusteringDot 0.10233504159084894
    degree 68
    Redundancy 0.9863915715539947
    type 0
  ]
  node [
    id 740
    label "Abdominal injuries NEC"
    ClusteringDot 0.19799040205756965
    degree 12
    Redundancy 1.0
    type 1
  ]
  node [
    id 741
    label "Inherited neuropathies"
    ClusteringDot 0.1667292702014469
    degree 3
    Redundancy 1.0
    type 1
  ]
  node [
    id 742
    label "Hepatic viral infections"
    ClusteringDot 0.1993592839416535
    degree 10
    Redundancy 1.0
    type 1
  ]
  node [
    id 743
    label "Gastrointestinal spastic and hypermotility disorders"
    ClusteringDot 0.17138187021939272
    degree 3
    Redundancy 1.0
    type 1
  ]
  node [
    id 744
    label "Exposures to agents or circumstances NEC"
    ClusteringDot 0.14279693938227425
    degree 5
    Redundancy 1.0
    type 1
  ]
  node [
    id 745
    label "Eye and ear procedural complications"
    ClusteringDot 0.1469839430727176
    degree 7
    Redundancy 1.0
    type 1
  ]
  node [
    id 746
    label "Peripheral vasoconstriction, necrosis and vascular insufficiency"
    ClusteringDot 0.2000132658525267
    degree 22
    Redundancy 1.0
    type 1
  ]
  node [
    id 747
    label "Female reproductive neoplasms unspecified malignancy"
    ClusteringDot 0.18547099214150314
    degree 1
    Redundancy 7
    type 1
  ]
  node [
    id 748
    label "Postpartum psychiatric disorders"
    ClusteringDot 0.1367055861439583
    degree 1
    Redundancy 7
    type 1
  ]
  node [
    id 749
    label "Aortic embolism and thrombosis"
    ClusteringDot 0.16724599169968152
    degree 4
    Redundancy 1.0
    type 1
  ]
  node [
    id 750
    label "Lymphatic system disorders congenital"
    ClusteringDot 0.17754610887024191
    degree 1
    Redundancy 7
    type 1
  ]
  node [
    id 751
    label "Skin procedural complications"
    ClusteringDot 0.18765956018015142
    degree 6
    Redundancy 1.0
    type 1
  ]
  node [
    id 752
    label "Hyperparathyroid disorders"
    ClusteringDot 0.16571624864852533
    degree 11
    Redundancy 1.0
    type 1
  ]
  node [
    id 753
    label "Abdominal hernias NEC"
    ClusteringDot 0.14137081570196935
    degree 5
    Redundancy 1.0
    type 1
  ]
  node [
    id 754
    label "Supraventricular arrhythmias"
    ClusteringDot 0.1549882585845858
    degree 21
    Redundancy 1.0
    type 1
  ]
  node [
    id 755
    label "Malignant hepatobiliary neoplasms"
    ClusteringDot 0.192076835705269
    degree 9
    Redundancy 1.0
    type 1
  ]
  node [
    id 756
    label "Gastric ulcers and perforation"
    ClusteringDot 0.18087555093143798
    degree 18
    Redundancy 1.0
    type 1
  ]
  node [
    id 757
    label "Dental and periodontal infections and inflammations"
    ClusteringDot 0.17736704128326922
    degree 14
    Redundancy 1.0
    type 1
  ]
  node [
    id 758
    label "Vascular tests NEC (incl blood pressure)"
    ClusteringDot 0.19502002248222572
    degree 19
    Redundancy 1.0
    type 1
  ]
  node [
    id 759
    label "Urinary abnormalities"
    ClusteringDot 0.2104465051199357
    degree 18
    Redundancy 1.0
    type 1
  ]
  node [
    id 760
    label "Maternal complications of delivery NEC"
    ClusteringDot 0.11378031429726915
    degree 2
    Redundancy 7
    type 1
  ]
  node [
    id 761
    label "Arterial inflammations"
    ClusteringDot 0.1868461777017602
    degree 6
    Redundancy 1.0
    type 1
  ]
  node [
    id 762
    label "Oesophageal neoplasms malignant"
    ClusteringDot 0.1773691306491417
    degree 6
    Redundancy 1.0
    type 1
  ]
  node [
    id 763
    label "Gastrointestinal neoplasms NEC"
    ClusteringDot 0.16279061428691247
    degree 3
    Redundancy 1.0
    type 1
  ]
  node [
    id 764
    label "Leukocytoses NEC"
    ClusteringDot 0.19124107574721352
    degree 18
    Redundancy 1.0
    type 1
  ]
  node [
    id 765
    label "Diarrhoea (excl infective)"
    ClusteringDot 0.1720166372492079
    degree 10
    Redundancy 1.0
    type 1
  ]
  node [
    id 766
    label "Acquired immunodeficiency syndromes"
    ClusteringDot 0.20823467654624225
    degree 3
    Redundancy 1.0
    type 1
  ]
  node [
    id 767
    label "Ophthalmic function diagnostic procedures"
    ClusteringDot 0.18910725795035332
    degree 8
    Redundancy 1.0
    type 1
  ]
  node [
    id 768
    label "Encephalopathies NEC"
    ClusteringDot 0.22882030123199373
    degree 5
    Redundancy 1.0
    type 1
  ]
  node [
    id 769
    label "Transplantation complications"
    ClusteringDot 0.21177691715302
    degree 14
    Redundancy 1.0
    type 1
  ]
  node [
    id 770
    label "Bullous conditions"
    ClusteringDot 0.18084786932727714
    degree 30
    Redundancy 0.9816091954022989
    type 1
  ]
  node [
    id 771
    label "Peritoneal infections"
    ClusteringDot 0.15365558465727858
    degree 4
    Redundancy 1.0
    type 1
  ]
  node [
    id 772
    label "Retinal necrosis and vascular insufficiency"
    ClusteringDot 0.18180929801533607
    degree 10
    Redundancy 1.0
    type 1
  ]
  node [
    id 773
    label "Muscle injuries"
    ClusteringDot 0.1723297524402204
    degree 8
    Redundancy 1.0
    type 1
  ]
  node [
    id 774
    label "Gastrointestinal and abdominal pains (excl oral and throat)"
    ClusteringDot 0.1469597133250833
    degree 18
    Redundancy 1.0
    type 1
  ]
  node [
    id 775
    label "Factitious disorders"
    ClusteringDot 0.16678177427396948
    degree 2
    Redundancy 7
    type 1
  ]
  node [
    id 776
    label "Device malfunction events NEC"
    ClusteringDot 0.11927439160109743
    degree 4
    Redundancy 1.0
    type 1
  ]
  node [
    id 777
    label "Thyroid hyperfunction disorders"
    ClusteringDot 0.13438663960127883
    degree 2
    Redundancy 7
    type 1
  ]
  node [
    id 778
    label "Disorders of purine metabolism"
    ClusteringDot 0.18356617885642004
    degree 12
    Redundancy 1.0
    type 1
  ]
  node [
    id 779
    label "Skin vascular conditions NEC"
    ClusteringDot 0.1528654754394675
    degree 6
    Redundancy 1.0
    type 1
  ]
  node [
    id 780
    label "Reproductive system necrosis and vascular insufficiency"
    ClusteringDot 0.20570844711816846
    degree 5
    Redundancy 1.0
    type 1
  ]
  node [
    id 781
    label "Bacterial upper respiratory tract infections"
    ClusteringDot 0.16273876903632667
    degree 5
    Redundancy 1.0
    type 1
  ]
  node [
    id 782
    label "Bacterial infections NEC"
    ClusteringDot 0.19919111463334438
    degree 33
    Redundancy 1.0
    type 1
  ]
  node [
    id 783
    label "Fungal upper respiratory tract infections"
    ClusteringDot 0.17262076567734724
    degree 4
    Redundancy 1.0
    type 1
  ]
  node [
    id 784
    label "Renal hypertension and related conditions"
    ClusteringDot 0.14525892849887773
    degree 4
    Redundancy 1.0
    type 1
  ]
  node [
    id 785
    label "Unintended pregnancies"
    ClusteringDot 0.21307303252192966
    degree 2
    Redundancy 7
    type 1
  ]
  node [
    id 786
    label "Bone and joint injuries NEC"
    ClusteringDot 0.17163102235381986
    degree 22
    Redundancy 1.0
    type 1
  ]
  node [
    id 787
    label "Anaesthetic complications"
    ClusteringDot 0.10096950720553204
    degree 1
    Redundancy 7
    type 1
  ]
  node [
    id 788
    label "Administration site reactions NEC"
    ClusteringDot 0.19093303912286236
    degree 8
    Redundancy 1.0
    type 1
  ]
  node [
    id 789
    label "Cholesterol analyses"
    ClusteringDot 0.1761488309887164
    degree 12
    Redundancy 1.0
    type 1
  ]
  node [
    id 790
    label "Urethral neoplasms"
    ClusteringDot 0.1367055861439583
    degree 1
    Redundancy 7
    type 1
  ]
  node [
    id 791
    label "Gastrointestinal mucosal dystrophies and secretion disorders"
    ClusteringDot 0.21718817580791844
    degree 13
    Redundancy 1.0
    type 1
  ]
  node [
    id 792
    label "Flaviviral infections"
    ClusteringDot 0.18547099214150314
    degree 1
    Redundancy 7
    type 1
  ]
  node [
    id 793
    label "Hypothalamic and pituitary disorders NEC"
    ClusteringDot 0.18969212828586307
    degree 5
    Redundancy 1.0
    type 1
  ]
  node [
    id 794
    label "Vitamin deficiencies NEC"
    ClusteringDot 0.18075598395804088
    degree 4
    Redundancy 1.0
    type 1
  ]
  node [
    id 795
    label "Malabsorption syndromes"
    ClusteringDot 0.16447691127506148
    degree 13
    Redundancy 1.0
    type 1
  ]
  node [
    id 796
    label "Central nervous system disorders congenital NEC"
    ClusteringDot 0.15620169498810327
    degree 3
    Redundancy 1.0
    type 1
  ]
  node [
    id 797
    label "Cardiac neoplasms NEC"
    ClusteringDot 0.12780637066371986
    degree 2
    Redundancy 7
    type 1
  ]
  node [
    id 798
    label "Skin injuries NEC"
    ClusteringDot 0.19976977383945765
    degree 25
    Redundancy 1.0
    type 1
  ]
  node [
    id 799
    label "Increased intracranial pressure disorders"
    ClusteringDot 0.17977817955794018
    degree 8
    Redundancy 1.0
    type 1
  ]
  node [
    id 800
    label "Hypoparathyroid disorders"
    ClusteringDot 0.13603122025372022
    degree 1
    Redundancy 7
    type 1
  ]
  node [
    id 801
    label "Headaches NEC"
    ClusteringDot 0.1602005403764804
    degree 6
    Redundancy 1.0
    type 1
  ]
  node [
    id 802
    label "Cartilage therapeutic procedures"
    ClusteringDot 0.13699470464107735
    degree 1
    Redundancy 7
    type 1
  ]
  node [
    id 803
    label "Pneumothorax and pleural effusions NEC"
    ClusteringDot 0.19257608081893676
    degree 13
    Redundancy 1.0
    type 1
  ]
  node [
    id 804
    label "Musculoskeletal and connective tissue disorders of limbs congenital"
    ClusteringDot 0.15734645745263331
    degree 4
    Redundancy 1.0
    type 1
  ]
  node [
    id 805
    label "Traumatic central nervous system haemorrhages"
    ClusteringDot 0.1407541411964358
    degree 7
    Redundancy 1.0
    type 1
  ]
  node [
    id 806
    label "Uterine neoplasms benign"
    ClusteringDot 0.10435166701348157
    degree 5
    Redundancy 1.0
    type 1
  ]
  node [
    id 807
    label "Congenital cardiac structural defects NEC"
    ClusteringDot 0.16424508582782818
    degree 4
    Redundancy 1.0
    type 1
  ]
  node [
    id 808
    label "Lip and oral cavity neoplasms benign"
    ClusteringDot 0.1297219903285371
    degree 3
    Redundancy 1.0
    type 1
  ]
  node [
    id 809
    label "Oral soft tissue pain and paraesthesia"
    ClusteringDot 0.19072402353298346
    degree 22
    Redundancy 1.0
    type 1
  ]
  node [
    id 810
    label "Nephritis NEC"
    ClusteringDot 0.20914867607044194
    degree 11
    Redundancy 1.0
    type 1
  ]
  node [
    id 811
    label "Pituitary analyses posterior"
    ClusteringDot 0.18547099214150314
    degree 1
    Redundancy 7
    type 1
  ]
  node [
    id 812
    label "Lower respiratory tract signs and symptoms"
    ClusteringDot 0.20750421369602556
    degree 13
    Redundancy 1.0
    type 1
  ]
  node [
    id 813
    label "Food malabsorption and intolerance syndromes (excl sugar intolerance)"
    ClusteringDot 0.146788633932122
    degree 8
    Redundancy 1.0
    type 1
  ]
  node [
    id 814
    label "Vulvovaginal cysts and neoplasms"
    ClusteringDot 0.1654993821039462
    degree 1
    Redundancy 7
    type 1
  ]
  node [
    id 815
    label "Hepatic autoimmune disorders"
    ClusteringDot 0.19559318152809615
    degree 7
    Redundancy 1.0
    type 1
  ]
  node [
    id 816
    label "Hormonal therapeutic procedures NEC"
    ClusteringDot 0.19061814136109984
    degree 3
    Redundancy 1.0
    type 1
  ]
  node [
    id 817
    label "Enterococcal infections"
    ClusteringDot 0.2203062733659094
    degree 4
    Redundancy 1.0
    type 1
  ]
  node [
    id 818
    label "SUPROFEN"
    ClusteringDot 0.16028435053636225
    degree 203
    Redundancy 0.9653221479783446
    type 0
  ]
  node [
    id 819
    label "Angioimmunoblastic T-cell lymphomas"
    ClusteringDot 0.21307303252192966
    degree 2
    Redundancy 7
    type 1
  ]
  node [
    id 820
    label "Pseudomonal infections"
    ClusteringDot 0.182560028518498
    degree 11
    Redundancy 1.0
    type 1
  ]
  node [
    id 821
    label "Dental and gingival therapeutic procedures"
    ClusteringDot 0.13234970644312236
    degree 3
    Redundancy 1.0
    type 1
  ]
  node [
    id 822
    label "Cerebrovascular embolism and thrombosis"
    ClusteringDot 0.19534571523782
    degree 19
    Redundancy 1.0
    type 1
  ]
  node [
    id 823
    label "Moraxella infections"
    ClusteringDot 0.14218313230034418
    degree 1
    Redundancy 7
    type 1
  ]
  node [
    id 824
    label "Dialysis related complications"
    ClusteringDot 0.11478030571028595
    degree 2
    Redundancy 7
    type 1
  ]
  node [
    id 825
    label "Enteroviral infections NEC"
    ClusteringDot 0.08919308466330642
    degree 1
    Redundancy 7
    type 1
  ]
  node [
    id 826
    label "Crystal arthropathic disorders"
    ClusteringDot 0.15421030749826228
    degree 7
    Redundancy 1.0
    type 1
  ]
  node [
    id 827
    label "Haematologic neoplasms NEC"
    ClusteringDot 0.2037417576721477
    degree 9
    Redundancy 1.0
    type 1
  ]
  node [
    id 828
    label "Neurological signs and symptoms NEC"
    ClusteringDot 0.1817522983491566
    degree 10
    Redundancy 1.0
    type 1
  ]
  node [
    id 829
    label "Lip and oral cavity neoplasms malignant"
    ClusteringDot 0.16020550218356594
    degree 9
    Redundancy 1.0
    type 1
  ]
  node [
    id 830
    label "Anaemia deficiencies"
    ClusteringDot 0.16005731098875478
    degree 5
    Redundancy 1.0
    type 1
  ]
  node [
    id 831
    label "Dyssomnias"
    ClusteringDot 0.1378490836950274
    degree 1
    Redundancy 7
    type 1
  ]
  node [
    id 832
    label "Salivary gland enlargements"
    ClusteringDot 0.13670558614395834
    degree 1
    Redundancy 7
    type 1
  ]
  node [
    id 833
    label "Structural change, deposit and degeneration of eye NEC"
    ClusteringDot 0.15256959436975095
    degree 2
    Redundancy 7
    type 1
  ]
  node [
    id 834
    label "Central nervous system and spinal infections"
    ClusteringDot 0.19764911754736864
    degree 18
    Redundancy 1.0
    type 1
  ]
  node [
    id 835
    label "Device physical property and chemical issues"
    ClusteringDot 0.1504117921836658
    degree 5
    Redundancy 1.0
    type 1
  ]
  node [
    id 836
    label "Cardiovascular injuries"
    ClusteringDot 0.1688473849071052
    degree 10
    Redundancy 1.0
    type 1
  ]
  node [
    id 837
    label "Gastrointestinal stenosis and obstruction NEC"
    ClusteringDot 0.1638069750787171
    degree 4
    Redundancy 1.0
    type 1
  ]
  node [
    id 838
    label "Amnestic disorders"
    ClusteringDot 0.16597215845265395
    degree 5
    Redundancy 1.0
    type 1
  ]
  node [
    id 839
    label "Skin and subcutaneous tissue viral infections"
    ClusteringDot 0.1916371401737631
    degree 15
    Redundancy 1.0
    type 1
  ]
  node [
    id 840
    label "Cervix neoplasms malignant"
    ClusteringDot 0.19386932345473526
    degree 4
    Redundancy 1.0
    type 1
  ]
  node [
    id 841
    label "Cervical spinal cord and nerve root disorders"
    ClusteringDot 0.20069689462127976
    degree 17
    Redundancy 1.0
    type 1
  ]
  node [
    id 842
    label "Duodenal and small intestinal stenosis and obstruction"
    ClusteringDot 0.16998507373253532
    degree 7
    Redundancy 1.0
    type 1
  ]
  node [
    id 843
    label "Chambers (anterior and posterior) and lens infections and inflammations"
    ClusteringDot 0.17861891220227938
    degree 8
    Redundancy 1.0
    type 1
  ]
  node [
    id 844
    label "Injection site reactions"
    ClusteringDot 0.19055641859962238
    degree 9
    Redundancy 1.0
    type 1
  ]
  node [
    id 845
    label "Newborn respiratory disorders NEC"
    ClusteringDot 0.16326569064361998
    degree 4
    Redundancy 1.0
    type 1
  ]
  node [
    id 846
    label "Adrenal gland disorders NEC"
    ClusteringDot 0.18812528347490443
    degree 9
    Redundancy 1.0
    type 1
  ]
  node [
    id 847
    label "Epstein-Barr viral infections"
    ClusteringDot 0.19813525176058844
    degree 11
    Redundancy 1.0
    type 1
  ]
  node [
    id 848
    label "Gallbladder disorders NEC"
    ClusteringDot 0.1486302772140188
    degree 2
    Redundancy 7
    type 1
  ]
  node [
    id 849
    label "Pilar disorders NEC"
    ClusteringDot 0.1289900983865045
    degree 2
    Redundancy 7
    type 1
  ]
  node [
    id 850
    label "Laryngeal neoplasms malignancy unspecified"
    ClusteringDot 0.17754610887024191
    degree 1
    Redundancy 7
    type 1
  ]
  node [
    id 851
    label "Blindness (excl colour blindness)"
    ClusteringDot 0.13135199317810647
    degree 4
    Redundancy 1.0
    type 1
  ]
  node [
    id 852
    label "Diabetic complications cardiovascular"
    ClusteringDot 0.13603122025372025
    degree 1
    Redundancy 7
    type 1
  ]
  node [
    id 853
    label "Cerebrovascular venous and sinus thrombosis"
    ClusteringDot 0.17331131886242943
    degree 9
    Redundancy 1.0
    type 1
  ]
  node [
    id 854
    label "Urinary tract neoplasms benign"
    ClusteringDot 0.14385195702932538
    degree 3
    Redundancy 1.0
    type 1
  ]
  node [
    id 855
    label "Magnesium metabolism disorders"
    ClusteringDot 0.1293560285243001
    degree 4
    Redundancy 1.0
    type 1
  ]
  node [
    id 856
    label "Anaemias due to chronic disorders"
    ClusteringDot 0.12553954826535615
    degree 4
    Redundancy 1.0
    type 1
  ]
  node [
    id 857
    label "Ocular neoplasms benign"
    ClusteringDot 0.14884382080155906
    degree 3
    Redundancy 1.0
    type 1
  ]
  node [
    id 858
    label "Glaucomas (excl congenital)"
    ClusteringDot 0.20177030311903882
    degree 13
    Redundancy 1.0
    type 1
  ]
  node [
    id 859
    label "Lupus erythematosus (incl subtypes)"
    ClusteringDot 0.20132484940975626
    degree 13
    Redundancy 1.0
    type 1
  ]
  node [
    id 860
    label "Endocrine analyses and imaging NEC"
    ClusteringDot 0.1654993821039462
    degree 1
    Redundancy 7
    type 1
  ]
  node [
    id 861
    label "Portal hypertensions"
    ClusteringDot 0.19289231290903586
    degree 4
    Redundancy 1.0
    type 1
  ]
  node [
    id 862
    label "Musculoskeletal and connective tissue pain and discomfort"
    ClusteringDot 0.16709323534568604
    degree 34
    Redundancy 1.0
    type 1
  ]
  node [
    id 863
    label "Respiratory tract and pleural neoplasms benign NEC"
    ClusteringDot 0.1462878896833165
    degree 2
    Redundancy 7
    type 1
  ]
  node [
    id 864
    label "Febrile disorders"
    ClusteringDot 0.20353526088208754
    degree 14
    Redundancy 1.0
    type 1
  ]
  node [
    id 865
    label "Soft tissue neoplasms benign NEC"
    ClusteringDot 0.19266358684569682
    degree 19
    Redundancy 1.0
    type 1
  ]
  node [
    id 866
    label "Nervous system neoplasms malignant NEC"
    ClusteringDot 0.17754610887024191
    degree 1
    Redundancy 7
    type 1
  ]
  node [
    id 867
    label "Menstruation and uterine bleeding NEC"
    ClusteringDot 0.1676415447254393
    degree 7
    Redundancy 1.0
    type 1
  ]
  node [
    id 868
    label "Renal lithiasis"
    ClusteringDot 0.11109431648137093
    degree 3
    Redundancy 1.0
    type 1
  ]
  node [
    id 869
    label "Renal and urinary tract injuries NEC"
    ClusteringDot 0.1626531235027922
    degree 8
    Redundancy 1.0
    type 1
  ]
  node [
    id 870
    label "Upper respiratory tract infections NEC"
    ClusteringDot 0.19119613938944718
    degree 28
    Redundancy 1.0
    type 1
  ]
  node [
    id 871
    label "Female gonadal function disorders"
    ClusteringDot 0.16599263001711181
    degree 12
    Redundancy 1.0
    type 1
  ]
  node [
    id 872
    label "Personality disorders with dramatic behaviour (Cluster B)"
    ClusteringDot 0.14114207752865832
    degree 2
    Redundancy 7
    type 1
  ]
  node [
    id 873
    label "Legionella infections"
    ClusteringDot 0.2182930796396668
    degree 6
    Redundancy 1.0
    type 1
  ]
  node [
    id 874
    label "Pregnancy related circumstances"
    ClusteringDot 0.19408962165682203
    degree 3
    Redundancy 1.0
    type 1
  ]
  node [
    id 875
    label "Mood disorders NEC"
    ClusteringDot 0.20849373148078876
    degree 2
    Redundancy 7
    type 1
  ]
  node [
    id 876
    label "Optic nerve bleeding and vascular disorders"
    ClusteringDot 0.14268744059647925
    degree 3
    Redundancy 1.0
    type 1
  ]
  node [
    id 877
    label "Sensory abnormalities NEC"
    ClusteringDot 0.1884581279213901
    degree 21
    Redundancy 1.0
    type 1
  ]
  node [
    id 878
    label "Dermatitis ascribed to specific agent"
    ClusteringDot 0.1864133897156549
    degree 12
    Redundancy 1.0
    type 1
  ]
  node [
    id 879
    label "Leukaemias NEC"
    ClusteringDot 0.17754610887024191
    degree 1
    Redundancy 7
    type 1
  ]
  node [
    id 880
    label "Investigations NEC"
    ClusteringDot 0.12799597905819304
    degree 3
    Redundancy 1.0
    type 1
  ]
  node [
    id 881
    label "Renal and urinary tract disorders congenital NEC"
    ClusteringDot 0.17754610887024191
    degree 1
    Redundancy 7
    type 1
  ]
  node [
    id 882
    label "Skin and subcutaneous tissue fungal infections"
    ClusteringDot 0.2273467349181608
    degree 14
    Redundancy 1.0
    type 1
  ]
  node [
    id 883
    label "Glossopharyngeal nerve disorders"
    ClusteringDot 0.17754610887024191
    degree 1
    Redundancy 7
    type 1
  ]
  node [
    id 884
    label "METHYLPREDNISOLONE"
    ClusteringDot 0.17893261820439027
    degree 496
    Redundancy 0.8745764092538286
    type 0
  ]
  node [
    id 885
    label "Hepatocellular damage and hepatitis NEC"
    ClusteringDot 0.21467828674568398
    degree 28
    Redundancy 1.0
    type 1
  ]
  node [
    id 886
    label "Histiocytoses"
    ClusteringDot 0.17290635285193331
    degree 2
    Redundancy 7
    type 1
  ]
  node [
    id 887
    label "External ear infections and inflammations"
    ClusteringDot 0.20849373148078876
    degree 2
    Redundancy 7
    type 1
  ]
  node [
    id 888
    label "Vulval neoplasms benign"
    ClusteringDot 0.1654993821039462
    degree 1
    Redundancy 7
    type 1
  ]
  node [
    id 889
    label "Escherichia infections"
    ClusteringDot 0.21161905850031906
    degree 10
    Redundancy 1.0
    type 1
  ]
  node [
    id 890
    label "Lipoprotein and lipid tests NEC"
    ClusteringDot 0.16038269177981948
    degree 4
    Redundancy 1.0
    type 1
  ]
  node [
    id 891
    label "Gastric neoplasms malignant"
    ClusteringDot 0.19433695358691314
    degree 12
    Redundancy 1.0
    type 1
  ]
  node [
    id 892
    label "Lower respiratory tract inflammatory and immunologic conditions"
    ClusteringDot 0.21963695429790736
    degree 22
    Redundancy 1.0
    type 1
  ]
  node [
    id 893
    label "Joint related signs and symptoms"
    ClusteringDot 0.17296455777930028
    degree 26
    Redundancy 1.0
    type 1
  ]
  node [
    id 894
    label "Gestational age and weight conditions"
    ClusteringDot 0.19620873937874403
    degree 5
    Redundancy 1.0
    type 1
  ]
  node [
    id 895
    label "Oral cavity neoplasms NEC"
    ClusteringDot 0.14320135618226093
    degree 4
    Redundancy 1.0
    type 1
  ]
  node [
    id 896
    label "Anal and rectal ulcers and perforation"
    ClusteringDot 0.1805427437676013
    degree 8
    Redundancy 1.0
    type 1
  ]
  node [
    id 897
    label "Helicobacter infections"
    ClusteringDot 0.14217421814690662
    degree 4
    Redundancy 1.0
    type 1
  ]
  node [
    id 898
    label "Neurologic diagnostic procedures"
    ClusteringDot 0.2280393398433737
    degree 12
    Redundancy 1.0
    type 1
  ]
  node [
    id 899
    label "Peripheral T-cell lymphomas NEC"
    ClusteringDot 0.19143195388665438
    degree 2
    Redundancy 7
    type 1
  ]
  node [
    id 900
    label "Prostate and seminal vesicles infections and inflammations"
    ClusteringDot 0.17290635285193331
    degree 2
    Redundancy 7
    type 1
  ]
  node [
    id 901
    label "Bone neoplasms malignant (excl sarcomas)"
    ClusteringDot 0.15835522106998828
    degree 5
    Redundancy 1.0
    type 1
  ]
  node [
    id 902
    label "Nasal disorders NEC"
    ClusteringDot 0.1850001896183727
    degree 19
    Redundancy 1.0
    type 1
  ]
  node [
    id 903
    label "Dental pulp disorders"
    ClusteringDot 0.1522639525831227
    degree 4
    Redundancy 1.0
    type 1
  ]
  node [
    id 904
    label "Cryptococcal infections"
    ClusteringDot 0.22461772986681355
    degree 6
    Redundancy 1.0
    type 1
  ]
  node [
    id 905
    label "Mineral and electrolyte analyses"
    ClusteringDot 0.20216554178092402
    degree 23
    Redundancy 1.0
    type 1
  ]
  node [
    id 906
    label "Inner ear disorders NEC"
    ClusteringDot 0.20145748136111996
    degree 7
    Redundancy 1.0
    type 1
  ]
  node [
    id 907
    label "Neurological and psychiatric procedural complications"
    ClusteringDot 0.16707447372792433
    degree 7
    Redundancy 1.0
    type 1
  ]
  node [
    id 908
    label "Allergies to foods, food additives, drugs and other chemicals"
    ClusteringDot 0.1787485671593985
    degree 34
    Redundancy 0.9893048128342246
    type 1
  ]
  node [
    id 909
    label "Breast signs and symptoms"
    ClusteringDot 0.1395351746722834
    degree 6
    Redundancy 1.0
    type 1
  ]
  node [
    id 910
    label "Chemistry analyses NEC"
    ClusteringDot 0.1609958932637036
    degree 5
    Redundancy 1.0
    type 1
  ]
  node [
    id 911
    label "Malignant miscellaneous gastrointestinal neoplasms"
    ClusteringDot 0.1384905112231388
    degree 3
    Redundancy 1.0
    type 1
  ]
  node [
    id 912
    label "Blood autoimmune disorders"
    ClusteringDot 0.1951581227829754
    degree 9
    Redundancy 1.0
    type 1
  ]
  node [
    id 913
    label "Endocrine abnormalities of puberty"
    ClusteringDot 0.23091193217925024
    degree 7
    Redundancy 1.0
    type 1
  ]
  node [
    id 914
    label "Vascular injuries NEC"
    ClusteringDot 0.13603122025372025
    degree 1
    Redundancy 7
    type 1
  ]
  node [
    id 915
    label "Skin neoplasms malignant and unspecified (excl melanoma)"
    ClusteringDot 0.18905585253437054
    degree 12
    Redundancy 1.0
    type 1
  ]
  node [
    id 916
    label "Arterial and aortic injuries"
    ClusteringDot 0.17763240059199126
    degree 3
    Redundancy 1.0
    type 1
  ]
  node [
    id 917
    label "Nail and nail bed conditions (excl infections and infestations)"
    ClusteringDot 0.1343001309007516
    degree 5
    Redundancy 1.0
    type 1
  ]
  node [
    id 918
    label "Dermatitis and eczema"
    ClusteringDot 0.2060474683025927
    degree 17
    Redundancy 1.0
    type 1
  ]
  node [
    id 919
    label "Peripheral neuropathies NEC"
    ClusteringDot 0.17772569861647175
    degree 23
    Redundancy 0.9841897233201581
    type 1
  ]
  node [
    id 920
    label "Fallopian tube and ovary infections and inflammations"
    ClusteringDot 0.16790899970494663
    degree 5
    Redundancy 1.0
    type 1
  ]
  node [
    id 921
    label "Disturbances in initiating and maintaining sleep"
    ClusteringDot 0.0974560360222792
    degree 2
    Redundancy 7
    type 1
  ]
  node [
    id 922
    label "Cryptosporidia infections"
    ClusteringDot 0.20849373148078876
    degree 2
    Redundancy 7
    type 1
  ]
  node [
    id 923
    label "Toxicology laboratory analyses"
    ClusteringDot 0.15025268531963978
    degree 7
    Redundancy 1.0
    type 1
  ]
  node [
    id 924
    label "Lens disorders congenital"
    ClusteringDot 0.19143195388665438
    degree 2
    Redundancy 7
    type 1
  ]
  node [
    id 925
    label "Fluid intake decreased"
    ClusteringDot 0.14829275962526378
    degree 2
    Redundancy 7
    type 1
  ]
  node [
    id 926
    label "Congenital disorders NEC"
    ClusteringDot 0.13897278254532228
    degree 2
    Redundancy 7
    type 1
  ]
  node [
    id 927
    label "Medication errors, product use errors and issues NEC"
    ClusteringDot 0.16326766607209067
    degree 10
    Redundancy 1.0
    type 1
  ]
  node [
    id 928
    label "Peritoneal and retroperitoneal haemorrhages"
    ClusteringDot 0.17708825289624425
    degree 10
    Redundancy 1.0
    type 1
  ]
  node [
    id 929
    label "Hepatic and portal embolism and thrombosis"
    ClusteringDot 0.18547099214150314
    degree 1
    Redundancy 7
    type 1
  ]
  node [
    id 930
    label "Application and instillation site reactions"
    ClusteringDot 0.18330134877285778
    degree 8
    Redundancy 1.0
    type 1
  ]
  node [
    id 931
    label "Extranodal marginal zone B-cell lymphomas (low grade B-cell)"
    ClusteringDot 0.14695214968423317
    degree 3
    Redundancy 1.0
    type 1
  ]
  node [
    id 932
    label "Bone and joint infections (excl arthritis)"
    ClusteringDot 0.1974917755222719
    degree 25
    Redundancy 1.0
    type 1
  ]
  node [
    id 933
    label "DICLOFENAC"
    ClusteringDot 0.17656883515606753
    degree 314
    Redundancy 0.8616837264198938
    type 0
  ]
  node [
    id 934
    label "Hepatic therapeutic procedures"
    ClusteringDot 0.13757389645283338
    degree 3
    Redundancy 1.0
    type 1
  ]
  node [
    id 935
    label "Acute and chronic thyroiditis"
    ClusteringDot 0.20849373148078876
    degree 2
    Redundancy 7
    type 1
  ]
  node [
    id 936
    label "Gastrointestinal ulcers and perforation, site unspecified"
    ClusteringDot 0.2031488450377994
    degree 16
    Redundancy 1.0
    type 1
  ]
  node [
    id 937
    label "Visual disorders NEC"
    ClusteringDot 0.13662475314191286
    degree 4
    Redundancy 1.0
    type 1
  ]
  node [
    id 938
    label "Middle ear infections and inflammations"
    ClusteringDot 0.1465440855921091
    degree 3
    Redundancy 1.0
    type 1
  ]
  node [
    id 939
    label "Peritoneal and retroperitoneal fibrosis and adhesions"
    ClusteringDot 0.1532027677614329
    degree 7
    Redundancy 1.0
    type 1
  ]
  node [
    id 940
    label "Hepatic vascular disorders"
    ClusteringDot 0.22064489720943795
    degree 5
    Redundancy 1.0
    type 1
  ]
  node [
    id 941
    label "Physical examination procedures and organ system status"
    ClusteringDot 0.22126082941022304
    degree 19
    Redundancy 1.0
    type 1
  ]
  node [
    id 942
    label "Dental disorders NEC"
    ClusteringDot 0.18490572153599144
    degree 14
    Redundancy 1.0
    type 1
  ]
  node [
    id 943
    label "Gastrointestinal vascular occlusion and infarction"
    ClusteringDot 0.175120046251869
    degree 11
    Redundancy 1.0
    type 1
  ]
  node [
    id 944
    label "Spinal cord and nerve root disorders traumatic"
    ClusteringDot 0.17441533449357166
    degree 9
    Redundancy 1.0
    type 1
  ]
  node [
    id 945
    label "Cardiac hypoplasias congenital"
    ClusteringDot 0.14071271628366744
    degree 2
    Redundancy 7
    type 1
  ]
  node [
    id 946
    label "Cortical dysfunction NEC"
    ClusteringDot 0.16920612705908641
    degree 14
    Redundancy 1.0
    type 1
  ]
  node [
    id 947
    label "Metabolic bone disorders"
    ClusteringDot 0.2020356163196324
    degree 17
    Redundancy 1.0
    type 1
  ]
  node [
    id 948
    label "Fungus identification and serology"
    ClusteringDot 0.18578359941648748
    degree 7
    Redundancy 1.0
    type 1
  ]
  node [
    id 949
    label "Infectious transmissions"
    ClusteringDot 0.14580514322572655
    degree 7
    Redundancy 1.0
    type 1
  ]
  node [
    id 950
    label "Musculoskeletal disorders congenital NEC"
    ClusteringDot 0.10832698174142096
    degree 1
    Redundancy 7
    type 1
  ]
  node [
    id 951
    label "NIMESULIDE"
    ClusteringDot 0.13124824627582585
    degree 91
    Redundancy 0.9814407814407814
    type 0
  ]
  node [
    id 952
    label "OXYPHENBUTAZONE"
    ClusteringDot 0.14361579622555967
    degree 180
    Redundancy 0.9669149596523898
    type 0
  ]
  node [
    id 953
    label "Gastrointestinal, pancreatic and APUD hormone analyses"
    ClusteringDot 0.1094022067952121
    degree 2
    Redundancy 7
    type 1
  ]
  node [
    id 954
    label "Paranasal therapeutic procedures"
    ClusteringDot 0.11928185982383327
    degree 1
    Redundancy 7
    type 1
  ]
  node [
    id 955
    label "Anaphylactic and anaphylactoid responses"
    ClusteringDot 0.1753855712637148
    degree 20
    Redundancy 1.0
    type 1
  ]
  node [
    id 956
    label "Trophic disorders"
    ClusteringDot 0.18486990562880848
    degree 16
    Redundancy 1.0
    type 1
  ]
  node [
    id 957
    label "Great vessel disorders congenital"
    ClusteringDot 0.1629791389474569
    degree 7
    Redundancy 1.0
    type 1
  ]
  node [
    id 958
    label "Reproductive tract and breast procedural complications"
    ClusteringDot 0.15416957422298366
    degree 2
    Redundancy 7
    type 1
  ]
  node [
    id 959
    label "Ocular bleeding and vascular disorders NEC"
    ClusteringDot 0.19134115180743994
    degree 4
    Redundancy 1.0
    type 1
  ]
  node [
    id 960
    label "Muscle related signs and symptoms NEC"
    ClusteringDot 0.21063449809709536
    degree 24
    Redundancy 1.0
    type 1
  ]
  node [
    id 961
    label "Anaemias haemolytic NEC"
    ClusteringDot 0.2121919183592818
    degree 6
    Redundancy 1.0
    type 1
  ]
  node [
    id 962
    label "Benign neoplasms gastrointestinal (excl oral cavity)"
    ClusteringDot 0.19266339929580295
    degree 22
    Redundancy 1.0
    type 1
  ]
  node [
    id 963
    label "Skin dystrophies"
    ClusteringDot 0.15897116988734625
    degree 4
    Redundancy 1.0
    type 1
  ]
  node [
    id 964
    label "Non-site specific procedural complications"
    ClusteringDot 0.19807308955989086
    degree 29
    Redundancy 1.0
    type 1
  ]
  node [
    id 965
    label "Myasthenia gravis and related conditions"
    ClusteringDot 0.21194989066804082
    degree 5
    Redundancy 1.0
    type 1
  ]
  node [
    id 966
    label "BENZYDAMINE"
    ClusteringDot 0.10708295847248675
    degree 63
    Redundancy 0.989247311827957
    type 0
  ]
  node [
    id 967
    label "Encephalitis nonviral infectious"
    ClusteringDot 0.21307303252192966
    degree 2
    Redundancy 7
    type 1
  ]
  node [
    id 968
    label "Corneal structural change, deposit and degeneration"
    ClusteringDot 0.19053141101578694
    degree 10
    Redundancy 1.0
    type 1
  ]
  node [
    id 969
    label "Small intestinal neoplasms malignant"
    ClusteringDot 0.19397163135738876
    degree 5
    Redundancy 1.0
    type 1
  ]
  node [
    id 970
    label "Newborn complications NEC"
    ClusteringDot 0.18690690682864627
    degree 6
    Redundancy 1.0
    type 1
  ]
  node [
    id 971
    label "Vagus nerve disorders"
    ClusteringDot 0.187948073909471
    degree 3
    Redundancy 1.0
    type 1
  ]
  node [
    id 972
    label "Superficial ocular injuries"
    ClusteringDot 0.10832698174142096
    degree 1
    Redundancy 7
    type 1
  ]
  node [
    id 973
    label "Gastrointestinal embolism and thrombosis"
    ClusteringDot 0.1409213712109002
    degree 3
    Redundancy 1.0
    type 1
  ]
  node [
    id 974
    label "Microbiology and serology tests NEC"
    ClusteringDot 0.1192818598238333
    degree 1
    Redundancy 7
    type 1
  ]
  node [
    id 975
    label "Digestive enzymes"
    ClusteringDot 0.15039360468303065
    degree 5
    Redundancy 1.0
    type 1
  ]
  node [
    id 976
    label "Immune and associated conditions NEC"
    ClusteringDot 0.20293382840518306
    degree 33
    Redundancy 1.0
    type 1
  ]
  node [
    id 977
    label "Islet cell neoplasms and APUDoma NEC"
    ClusteringDot 0.13919174230474723
    degree 2
    Redundancy 7
    type 1
  ]
  node [
    id 978
    label "Circulatory collapse and shock"
    ClusteringDot 0.19837595382089476
    degree 27
    Redundancy 1.0
    type 1
  ]
  node [
    id 979
    label "Renal failure complications"
    ClusteringDot 0.16439570864721215
    degree 8
    Redundancy 1.0
    type 1
  ]
  node [
    id 980
    label "Heart failure signs and symptoms"
    ClusteringDot 0.15599642790736618
    degree 13
    Redundancy 1.0
    type 1
  ]
  node [
    id 981
    label "Fertility and fertilisation interventions female"
    ClusteringDot 0.18547099214150314
    degree 1
    Redundancy 7
    type 1
  ]
  node [
    id 982
    label "Bronchial conditions NEC"
    ClusteringDot 0.1829968408553099
    degree 11
    Redundancy 1.0
    type 1
  ]
  node [
    id 983
    label "Cardiac and vascular procedural complications"
    ClusteringDot 0.21569261216626515
    degree 14
    Redundancy 1.0
    type 1
  ]
  node [
    id 984
    label "Tinea infections"
    ClusteringDot 0.20408775241773325
    degree 10
    Redundancy 1.0
    type 1
  ]
  node [
    id 985
    label "Hepatobiliary cysts and polyps"
    ClusteringDot 0.1367055861439583
    degree 1
    Redundancy 7
    type 1
  ]
  node [
    id 986
    label "Lower respiratory tract and lung infections"
    ClusteringDot 0.19732046036767664
    degree 20
    Redundancy 1.0
    type 1
  ]
  node [
    id 987
    label "Non-site specific injuries NEC"
    ClusteringDot 0.186624864880901
    degree 25
    Redundancy 1.0
    type 1
  ]
  node [
    id 988
    label "Cholestasis and jaundice"
    ClusteringDot 0.20293948098143322
    degree 11
    Redundancy 1.0
    type 1
  ]
  node [
    id 989
    label "Retinal disorders congenital"
    ClusteringDot 0.1654993821039462
    degree 1
    Redundancy 7
    type 1
  ]
  node [
    id 990
    label "Lid, lash and lacrimal infections, irritations and inflammations"
    ClusteringDot 0.2130601406236361
    degree 18
    Redundancy 1.0
    type 1
  ]
  node [
    id 991
    label "Pancreatic disorders NEC"
    ClusteringDot 0.18947293126113562
    degree 14
    Redundancy 1.0
    type 1
  ]
  node [
    id 992
    label "Diabetic complications NEC"
    ClusteringDot 0.13603122025372025
    degree 1
    Redundancy 7
    type 1
  ]
  node [
    id 993
    label "Urinary tract infections"
    ClusteringDot 0.20185949610050538
    degree 15
    Redundancy 1.0
    type 1
  ]
  node [
    id 994
    label "Skin hyperplasias and hypertrophies"
    ClusteringDot 0.13422102578090345
    degree 5
    Redundancy 1.0
    type 1
  ]
  node [
    id 995
    label "Corneal disorders NEC"
    ClusteringDot 0.19031596723165037
    degree 7
    Redundancy 1.0
    type 1
  ]
  node [
    id 996
    label "Triglyceride analyses"
    ClusteringDot 0.1361424650665994
    degree 6
    Redundancy 1.0
    type 1
  ]
  node [
    id 997
    label "Pulmonary thrombotic and embolic conditions"
    ClusteringDot 0.1822644345405403
    degree 13
    Redundancy 1.0
    type 1
  ]
  node [
    id 998
    label "NABUMETONE"
    ClusteringDot 0.17740746718872685
    degree 215
    Redundancy 0.9497935231471419
    type 0
  ]
  node [
    id 999
    label "Disturbances in consciousness NEC"
    ClusteringDot 0.18826363357862477
    degree 3
    Redundancy 1.0
    type 1
  ]
  node [
    id 1000
    label "Nervous system neoplasms unspecified malignancy NEC"
    ClusteringDot 0.15473440456036663
    degree 8
    Redundancy 1.0
    type 1
  ]
  node [
    id 1001
    label "Adult T-cell lymphomas/leukaemias"
    ClusteringDot 0.1677522947756263
    degree 2
    Redundancy 7
    type 1
  ]
  node [
    id 1002
    label "Endocrine disorders congenital NEC"
    ClusteringDot 0.16367176962482538
    degree 2
    Redundancy 7
    type 1
  ]
  node [
    id 1003
    label "Virus identification and serology"
    ClusteringDot 0.21974362298758457
    degree 16
    Redundancy 1.0
    type 1
  ]
  node [
    id 1004
    label "Oncologic complications and emergencies"
    ClusteringDot 0.21795719786876308
    degree 17
    Redundancy 1.0
    type 1
  ]
  node [
    id 1005
    label "Trigeminal disorders"
    ClusteringDot 0.15412946617392595
    degree 2
    Redundancy 7
    type 1
  ]
  node [
    id 1006
    label "Cardiac disorders congenital NEC"
    ClusteringDot 0.14829275962526375
    degree 2
    Redundancy 7
    type 1
  ]
  node [
    id 1007
    label "Uterine infections and inflammations (excl cervix)"
    ClusteringDot 0.1653328984484871
    degree 2
    Redundancy 7
    type 1
  ]
  node [
    id 1008
    label "Bone related signs and symptoms"
    ClusteringDot 0.16661203399761962
    degree 22
    Redundancy 1.0
    type 1
  ]
  node [
    id 1009
    label "Ocular cysts and polyps"
    ClusteringDot 0.15634508601474947
    degree 3
    Redundancy 1.0
    type 1
  ]
  node [
    id 1010
    label "Inflammations"
    ClusteringDot 0.19853362762335056
    degree 22
    Redundancy 1.0
    type 1
  ]
  node [
    id 1011
    label "Blood gas and acid base analyses"
    ClusteringDot 0.19272032494498922
    degree 7
    Redundancy 1.0
    type 1
  ]
  node [
    id 1012
    label "Adrenal disorders congenital"
    ClusteringDot 0.17173601050294032
    degree 4
    Redundancy 1.0
    type 1
  ]
  node [
    id 1013
    label "FLUOCORTOLONE"
    ClusteringDot 0.031025494206544067
    degree 19
    Redundancy 0.9824561403508771
    type 0
  ]
  node [
    id 1014
    label "Ureaplasma infections"
    ClusteringDot 0.20849373148078876
    degree 2
    Redundancy 7
    type 1
  ]
  node [
    id 1015
    label "Amniotic fluid and cavity disorders of pregnancy NEC"
    ClusteringDot 0.17509220993041194
    degree 3
    Redundancy 1.0
    type 1
  ]
  node [
    id 1016
    label "Renal therapeutic procedures"
    ClusteringDot 0.10956526747981947
    degree 4
    Redundancy 1.0
    type 1
  ]
  node [
    id 1017
    label "Adrenal cortex tests"
    ClusteringDot 0.18719612754550613
    degree 4
    Redundancy 1.0
    type 1
  ]
  node [
    id 1018
    label "Arterial disorders congenital"
    ClusteringDot 0.1562709740463648
    degree 4
    Redundancy 1.0
    type 1
  ]
  node [
    id 1019
    label "Reproductive hormone analyses"
    ClusteringDot 0.13876688310810853
    degree 3
    Redundancy 1.0
    type 1
  ]
  node [
    id 1020
    label "Nervous system disorders NEC"
    ClusteringDot 0.2063999821665091
    degree 18
    Redundancy 1.0
    type 1
  ]
  node [
    id 1021
    label "Renal neoplasms benign"
    ClusteringDot 0.1949562830064935
    degree 7
    Redundancy 1.0
    type 1
  ]
  node [
    id 1022
    label "Congenital neonatal infections"
    ClusteringDot 0.15382543694310355
    degree 2
    Redundancy 7
    type 1
  ]
  node [
    id 1023
    label "Anxiety symptoms"
    ClusteringDot 0.10756225727630926
    degree 1
    Redundancy 7
    type 1
  ]
  node [
    id 1024
    label "Ovarian and fallopian tube cysts and neoplasms"
    ClusteringDot 0.19976441008285822
    degree 11
    Redundancy 1.0
    type 1
  ]
  node [
    id 1025
    label "Faecal analyses NEC"
    ClusteringDot 0.16991369704799023
    degree 9
    Redundancy 1.0
    type 1
  ]
  node [
    id 1026
    label "Optic nerve infections and inflammations"
    ClusteringDot 0.18547099214150314
    degree 1
    Redundancy 7
    type 1
  ]
  node [
    id 1027
    label "PENTOSAN POLYSULFATE"
    ClusteringDot 0.11338564291185653
    degree 99
    Redundancy 0.953205524634096
    type 0
  ]
  node [
    id 1028
    label "Central nervous system aneurysms and dissections"
    ClusteringDot 0.13379242735572938
    degree 4
    Redundancy 1.0
    type 1
  ]
  node [
    id 1029
    label "Blood pressure disorders NEC"
    ClusteringDot 0.18296852708792657
    degree 10
    Redundancy 1.0
    type 1
  ]
  node [
    id 1030
    label "Rotaviral infections"
    ClusteringDot 0.11733697145899337
    degree 2
    Redundancy 7
    type 1
  ]
  node [
    id 1031
    label "Penile neoplasms"
    ClusteringDot 0.18741405872371933
    degree 3
    Redundancy 1.0
    type 1
  ]
  node [
    id 1032
    label "Fusobacterium infections"
    ClusteringDot 0.10847495632078932
    degree 3
    Redundancy 1.0
    type 1
  ]
  node [
    id 1033
    label "Myelodysplastic syndromes"
    ClusteringDot 0.21204514810305777
    degree 3
    Redundancy 1.0
    type 1
  ]
  node [
    id 1034
    label "Mastoid disorders"
    ClusteringDot 0.14686033172175172
    degree 8
    Redundancy 1.0
    type 1
  ]
  node [
    id 1035
    label "Cartilage disorders"
    ClusteringDot 0.18437643170738188
    degree 16
    Redundancy 1.0
    type 1
  ]
  node [
    id 1036
    label "Central nervous system inflammatory disorders NEC"
    ClusteringDot 0.1880040274924562
    degree 6
    Redundancy 1.0
    type 1
  ]
  node [
    id 1037
    label "Appetite disorders"
    ClusteringDot 0.1515425460597864
    degree 10
    Redundancy 1.0
    type 1
  ]
  node [
    id 1038
    label "Hepatobiliary neoplasms benign"
    ClusteringDot 0.07737805408549599
    degree 1
    Redundancy 7
    type 1
  ]
  node [
    id 1039
    label "Social issues NEC"
    ClusteringDot 0.1851332546304942
    degree 7
    Redundancy 1.0
    type 1
  ]
  node [
    id 1040
    label "Inborn errors of metabolism NEC"
    ClusteringDot 0.18547099214150314
    degree 1
    Redundancy 7
    type 1
  ]
  node [
    id 1041
    label "Parvoviral infections"
    ClusteringDot 0.18851575711091412
    degree 4
    Redundancy 1.0
    type 1
  ]
  node [
    id 1042
    label "Conjunctival infections, irritations and inflammations"
    ClusteringDot 0.19484602459313133
    degree 18
    Redundancy 1.0
    type 1
  ]
  node [
    id 1043
    label "NIFLUMIC ACID"
    ClusteringDot 0.13048359758886016
    degree 158
    Redundancy 0.9555752640490204
    type 0
  ]
  node [
    id 1044
    label "Salivary gland infections and inflammations"
    ClusteringDot 0.18017037513245512
    degree 10
    Redundancy 1.0
    type 1
  ]
  node [
    id 1045
    label "Pleural infections and inflammations"
    ClusteringDot 0.21253844934397428
    degree 12
    Redundancy 1.0
    type 1
  ]
  node [
    id 1046
    label "Leukaemias acute myeloid"
    ClusteringDot 0.2224533003425551
    degree 8
    Redundancy 1.0
    type 1
  ]
  node [
    id 1047
    label "Cardiac hypertensive complications"
    ClusteringDot 0.12326793818506919
    degree 1
    Redundancy 7
    type 1
  ]
  node [
    id 1048
    label "Skin preneoplastic conditions NEC"
    ClusteringDot 0.1414516808431944
    degree 3
    Redundancy 1.0
    type 1
  ]
  node [
    id 1049
    label "Lipid metabolism and deposit disorders NEC"
    ClusteringDot 0.20598413187271897
    degree 12
    Redundancy 1.0
    type 1
  ]
  node [
    id 1050
    label "Respiratory tract and thoracic cavity procedural complications"
    ClusteringDot 0.22055690771716838
    degree 6
    Redundancy 1.0
    type 1
  ]
  node [
    id 1051
    label "Radiation injuries"
    ClusteringDot 0.18387721953472774
    degree 8
    Redundancy 1.0
    type 1
  ]
  node [
    id 1052
    label "Ulcers NEC"
    ClusteringDot 0.15452343880957276
    degree 10
    Redundancy 1.0
    type 1
  ]
  node [
    id 1053
    label "Salmonella infections"
    ClusteringDot 0.16750838013312583
    degree 4
    Redundancy 1.0
    type 1
  ]
  node [
    id 1054
    label "Age related issues"
    ClusteringDot 0.1415930604138662
    degree 5
    Redundancy 1.0
    type 1
  ]
  node [
    id 1055
    label "Skin and subcutaneous tissue ulcerations"
    ClusteringDot 0.20632852411613414
    degree 23
    Redundancy 1.0
    type 1
  ]
  node [
    id 1056
    label "Coagulation and bleeding analyses"
    ClusteringDot 0.19182139639794077
    degree 18
    Redundancy 1.0
    type 1
  ]
  node [
    id 1057
    label "Spinal cord injuries NEC"
    ClusteringDot 0.20583046794745538
    degree 13
    Redundancy 1.0
    type 1
  ]
  node [
    id 1058
    label "Dental pain and sensation disorders"
    ClusteringDot 0.17551773922548433
    degree 8
    Redundancy 1.0
    type 1
  ]
  node [
    id 1059
    label "SALICYLAMIDE"
    ClusteringDot 0.015333365441050758
    degree 5
    Redundancy 1.0
    type 0
  ]
  node [
    id 1060
    label "Oesophagitis (excl infective)"
    ClusteringDot 0.15784948298277232
    degree 7
    Redundancy 1.0
    type 1
  ]
  node [
    id 1061
    label "Ovarian neoplasms benign"
    ClusteringDot 0.16931441480313406
    degree 8
    Redundancy 1.0
    type 1
  ]
  node [
    id 1062
    label "MEFENAMIC ACID"
    ClusteringDot 0.17505450221979366
    degree 262
    Redundancy 0.9793805387382645
    type 0
  ]
  node [
    id 1063
    label "Myelitis (incl infective)"
    ClusteringDot 0.1477767495457958
    degree 4
    Redundancy 1.0
    type 1
  ]
  node [
    id 1064
    label "Faecal abnormalities NEC"
    ClusteringDot 0.14498435647418736
    degree 13
    Redundancy 1.0
    type 1
  ]
  node [
    id 1065
    label "TOLMETIN"
    ClusteringDot 0.06997114286144346
    degree 34
    Redundancy 0.9803921568627451
    type 0
  ]
  node [
    id 1066
    label "Hepatic failure and associated disorders"
    ClusteringDot 0.1517977912558982
    degree 9
    Redundancy 1.0
    type 1
  ]
  node [
    id 1067
    label "Gastrointestinal inflammatory disorders NEC"
    ClusteringDot 0.18188431789264917
    degree 17
    Redundancy 1.0
    type 1
  ]
  node [
    id 1068
    label "Neutropenias"
    ClusteringDot 0.18990508987234095
    degree 16
    Redundancy 1.0
    type 1
  ]
  node [
    id 1069
    label "FLUFENAMIC ACID"
    ClusteringDot 0.00896386633237585
    degree 3
    Redundancy 1.0
    type 0
  ]
  node [
    id 1070
    label "Exposures associated with pregnancy, delivery and lactation"
    ClusteringDot 0.14117852437841216
    degree 2
    Redundancy 7
    type 1
  ]
  node [
    id 1071
    label "Vascular malformations and acquired anomalies"
    ClusteringDot 0.21025404300290443
    degree 22
    Redundancy 1.0
    type 1
  ]
  node [
    id 1072
    label "Crime victims"
    ClusteringDot 0.12326793818506919
    degree 1
    Redundancy 7
    type 1
  ]
  node [
    id 1073
    label "Noninfectious pericarditis"
    ClusteringDot 0.17329368787566246
    degree 5
    Redundancy 1.0
    type 1
  ]
  node [
    id 1074
    label "Rheumatoid arthritis and associated conditions"
    ClusteringDot 0.16433837171674712
    degree 17
    Redundancy 1.0
    type 1
  ]
  node [
    id 1075
    label "PHENYLBUTAZONE"
    ClusteringDot 0.16527563102897305
    degree 212
    Redundancy 0.9642761334167933
    type 0
  ]
  node [
    id 1076
    label "Lymphoproliferative disorders NEC (excl leukaemias and lymphomas)"
    ClusteringDot 0.21152731375487216
    degree 10
    Redundancy 1.0
    type 1
  ]
  node [
    id 1077
    label "Bacteria identification and serology (excl mycobacteria)"
    ClusteringDot 0.20475180369539187
    degree 24
    Redundancy 1.0
    type 1
  ]
  node [
    id 1078
    label "Occupational exposures"
    ClusteringDot 0.16042382898744187
    degree 2
    Redundancy 7
    type 1
  ]
  node [
    id 1079
    label "Meningeal viral infections"
    ClusteringDot 0.185481127566789
    degree 6
    Redundancy 1.0
    type 1
  ]
  node [
    id 1080
    label "Scleral structural change, deposit and degeneration"
    ClusteringDot 0.19148112262144892
    degree 3
    Redundancy 1.0
    type 1
  ]
  node [
    id 1081
    label "Prostatic signs, symptoms and disorders NEC"
    ClusteringDot 0.1945671990607247
    degree 12
    Redundancy 1.0
    type 1
  ]
  node [
    id 1082
    label "Endometrial neoplasms malignant"
    ClusteringDot 0.12688416272974126
    degree 2
    Redundancy 7
    type 1
  ]
  node [
    id 1083
    label "Spermatogenesis and semen disorders"
    ClusteringDot 0.1885199062378658
    degree 3
    Redundancy 1.0
    type 1
  ]
  node [
    id 1084
    label "Limb fractures"
    ClusteringDot 0.19837855654744269
    degree 11
    Redundancy 1.0
    type 1
  ]
  node [
    id 1085
    label "Anal and rectal disorders NEC"
    ClusteringDot 0.19374550842371643
    degree 7
    Redundancy 1.0
    type 1
  ]
  node [
    id 1086
    label "Ocular signs and symptoms NEC"
    ClusteringDot 0.16812365058631473
    degree 3
    Redundancy 1.0
    type 1
  ]
  node [
    id 1087
    label "Vitamin analyses"
    ClusteringDot 0.14401687383984932
    degree 4
    Redundancy 1.0
    type 1
  ]
  node [
    id 1088
    label "Gastrointestinal neoplasms malignancy unspecified NEC"
    ClusteringDot 0.1654993821039462
    degree 1
    Redundancy 7
    type 1
  ]
  node [
    id 1089
    label "Aural neoplasms malignant and unspecified"
    ClusteringDot 0.14673877541689576
    degree 1
    Redundancy 7
    type 1
  ]
  node [
    id 1090
    label "Gastric and gastroenteric infections"
    ClusteringDot 0.17198044720318256
    degree 13
    Redundancy 0.9871794871794872
    type 1
  ]
  node [
    id 1091
    label "Total fluid volume increased"
    ClusteringDot 0.1857301277665856
    degree 17
    Redundancy 1.0
    type 1
  ]
  node [
    id 1092
    label "Disability issues"
    ClusteringDot 0.2137328004869728
    degree 23
    Redundancy 1.0
    type 1
  ]
  node [
    id 1093
    label "Speech articulation and rhythm disturbances"
    ClusteringDot 0.1204274050630402
    degree 2
    Redundancy 7
    type 1
  ]
  node [
    id 1094
    label "Renal structural abnormalities and trauma"
    ClusteringDot 0.173720236452555
    degree 6
    Redundancy 1.0
    type 1
  ]
  node [
    id 1095
    label "Scleral infections, irritations and inflammations"
    ClusteringDot 0.18539903752141315
    degree 5
    Redundancy 1.0
    type 1
  ]
  node [
    id 1096
    label "Ovarian and fallopian tube disorders NEC"
    ClusteringDot 0.1640856041461017
    degree 13
    Redundancy 1.0
    type 1
  ]
  node [
    id 1097
    label "Neonatal metabolic and endocrine disorders"
    ClusteringDot 0.14640248183385435
    degree 2
    Redundancy 7
    type 1
  ]
  node [
    id 1098
    label "Nematode infections"
    ClusteringDot 0.23503371821523594
    degree 4
    Redundancy 1.0
    type 1
  ]
  node [
    id 1099
    label "Photosensitivity and photodermatosis conditions"
    ClusteringDot 0.1906181413610998
    degree 3
    Redundancy 1.0
    type 1
  ]
  node [
    id 1100
    label "Peripheral nerve therapeutic procedures"
    ClusteringDot 0.18034325867027687
    degree 2
    Redundancy 7
    type 1
  ]
  node [
    id 1101
    label "Renal pelvis and ureter neoplasms malignant"
    ClusteringDot 0.15192638049254198
    degree 3
    Redundancy 1.0
    type 1
  ]
  node [
    id 1102
    label "Alzheimer's disease (incl subtypes)"
    ClusteringDot 0.1654993821039462
    degree 1
    Redundancy 7
    type 1
  ]
  node [
    id 1103
    label "Visual pathway disorders"
    ClusteringDot 0.16075335759942463
    degree 2
    Redundancy 7
    type 1
  ]
  node [
    id 1104
    label "Pancreatic neoplasms"
    ClusteringDot 0.1749443600651093
    degree 7
    Redundancy 1.0
    type 1
  ]
  node [
    id 1105
    label "Breast therapeutic procedures NEC"
    ClusteringDot 0.14392732405955605
    degree 1
    Redundancy 7
    type 1
  ]
  node [
    id 1106
    label "Atopic disorders"
    ClusteringDot 0.20375434014084062
    degree 16
    Redundancy 1.0
    type 1
  ]
  node [
    id 1107
    label "Neoplasms benign site unspecified NEC"
    ClusteringDot 0.18533957860810363
    degree 20
    Redundancy 1.0
    type 1
  ]
  node [
    id 1108
    label "Skin and subcutaneous tissue disorders congenital NEC"
    ClusteringDot 0.18996661233018713
    degree 5
    Redundancy 1.0
    type 1
  ]
  node [
    id 1109
    label "Bladder neoplasms"
    ClusteringDot 0.17629507655671256
    degree 8
    Redundancy 1.0
    type 1
  ]
  node [
    id 1110
    label "Spinal cord and nerve root disorders NEC"
    ClusteringDot 0.19826895905797734
    degree 27
    Redundancy 1.0
    type 1
  ]
  node [
    id 1111
    label "Transplant rejections"
    ClusteringDot 0.18405470166247695
    degree 9
    Redundancy 1.0
    type 1
  ]
  node [
    id 1112
    label "Platelet analyses"
    ClusteringDot 0.18432449186815733
    degree 11
    Redundancy 1.0
    type 1
  ]
  node [
    id 1113
    label "Cestode infections"
    ClusteringDot 0.18547099214150314
    degree 1
    Redundancy 7
    type 1
  ]
  node [
    id 1114
    label "Renal haemorrhagic disorders"
    ClusteringDot 0.1547125299929418
    degree 3
    Redundancy 1.0
    type 1
  ]
  node [
    id 1115
    label "Potassium imbalance"
    ClusteringDot 0.1918976351890453
    degree 11
    Redundancy 1.0
    type 1
  ]
  node [
    id 1116
    label "Hepatic infections (excl viral)"
    ClusteringDot 0.19885477159471573
    degree 5
    Redundancy 1.0
    type 1
  ]
  node [
    id 1117
    label "Muscle pains"
    ClusteringDot 0.16909831477189483
    degree 9
    Redundancy 1.0
    type 1
  ]
  node [
    id 1118
    label "Malignant anorectal neoplasms"
    ClusteringDot 0.15061439728119078
    degree 3
    Redundancy 1.0
    type 1
  ]
  node [
    id 1119
    label "Panniculitides"
    ClusteringDot 0.18869540671710075
    degree 6
    Redundancy 1.0
    type 1
  ]
  node [
    id 1120
    label "Abdominal wall conditions NEC"
    ClusteringDot 0.21419549626714154
    degree 5
    Redundancy 1.0
    type 1
  ]
  node [
    id 1121
    label "Serratia infections"
    ClusteringDot 0.1742239363003206
    degree 4
    Redundancy 1.0
    type 1
  ]
  node [
    id 1122
    label "Immune response protein analyses NEC"
    ClusteringDot 0.18993102655291946
    degree 6
    Redundancy 1.0
    type 1
  ]
  node [
    id 1123
    label "Renal obstructive disorders"
    ClusteringDot 0.194374781071038
    degree 10
    Redundancy 1.0
    type 1
  ]
  node [
    id 1124
    label "Aortic necrosis and vascular insufficiency"
    ClusteringDot 0.17988710185432844
    degree 9
    Redundancy 1.0
    type 1
  ]
  node [
    id 1125
    label "Respiratory tract and pleural neoplasms malignant cell type unspecified NEC"
    ClusteringDot 0.15704234316659432
    degree 7
    Redundancy 1.0
    type 1
  ]
  node [
    id 1126
    label "Diverticulum inflammations"
    ClusteringDot 0.14416313696549718
    degree 9
    Redundancy 1.0
    type 1
  ]
  node [
    id 1127
    label "Reproductive tract disorders NEC (excl neoplasms)"
    ClusteringDot 0.1911053731256982
    degree 13
    Redundancy 1.0
    type 1
  ]
  node [
    id 1128
    label "Phlebitis NEC"
    ClusteringDot 0.1660718785915765
    degree 5
    Redundancy 1.0
    type 1
  ]
  node [
    id 1129
    label "Ocular neoplasms malignancy unspecified"
    ClusteringDot 0.13156981272106436
    degree 3
    Redundancy 1.0
    type 1
  ]
  node [
    id 1130
    label "Mononeuropathies"
    ClusteringDot 0.21395310757927835
    degree 22
    Redundancy 1.0
    type 1
  ]
  node [
    id 1131
    label "Neoplasms malignant site unspecified NEC"
    ClusteringDot 0.16735751251334155
    degree 12
    Redundancy 1.0
    type 1
  ]
  node [
    id 1132
    label "Coronary artery disorders NEC"
    ClusteringDot 0.19704485899318117
    degree 11
    Redundancy 1.0
    type 1
  ]
  node [
    id 1133
    label "Mental disorders due to a general medical condition NEC"
    ClusteringDot 0.2364286976213421
    degree 8
    Redundancy 1.0
    type 1
  ]
  node [
    id 1134
    label "Skin and subcutaneous conditions NEC"
    ClusteringDot 0.1995762742910841
    degree 18
    Redundancy 1.0
    type 1
  ]
  node [
    id 1135
    label "Urinary tract function analyses NEC"
    ClusteringDot 0.16520194085689288
    degree 7
    Redundancy 1.0
    type 1
  ]
  node [
    id 1136
    label "Rubeola viral infections"
    ClusteringDot 0.18547099214150314
    degree 1
    Redundancy 7
    type 1
  ]
  node [
    id 1137
    label "Fungal infections NEC"
    ClusteringDot 0.21555683247867366
    degree 21
    Redundancy 1.0
    type 1
  ]
  node [
    id 1138
    label "Middle ear therapeutic procedures"
    ClusteringDot 0.1547330834274444
    degree 2
    Redundancy 7
    type 1
  ]
  node [
    id 1139
    label "Motor neurone diseases"
    ClusteringDot 0.1331021134253741
    degree 1
    Redundancy 7
    type 1
  ]
  node [
    id 1140
    label "Peripheral embolism and thrombosis"
    ClusteringDot 0.193725949564796
    degree 19
    Redundancy 1.0
    type 1
  ]
  node [
    id 1141
    label "Adrenal cortical hypofunctions"
    ClusteringDot 0.22818044376126834
    degree 9
    Redundancy 1.0
    type 1
  ]
  node [
    id 1142
    label "Hepatic and portal necrosis and vascular insufficiency"
    ClusteringDot 0.2248618057221522
    degree 4
    Redundancy 1.0
    type 1
  ]
  node [
    id 1143
    label "Corneal injuries"
    ClusteringDot 0.16416063756894522
    degree 7
    Redundancy 1.0
    type 1
  ]
  node [
    id 1144
    label "Skin grafts"
    ClusteringDot 0.1367055861439583
    degree 1
    Redundancy 7
    type 1
  ]
  node [
    id 1145
    label "Maternal complications of labour NEC"
    ClusteringDot 0.11037149273231488
    degree 2
    Redundancy 7
    type 1
  ]
  node [
    id 1146
    label "Vascular therapeutic procedures NEC"
    ClusteringDot 0.13412497821279004
    degree 3
    Redundancy 1.0
    type 1
  ]
  node [
    id 1147
    label "Tricuspid valvular disorders"
    ClusteringDot 0.16901353249693452
    degree 8
    Redundancy 1.0
    type 1
  ]
  node [
    id 1148
    label "Pneumocystis infections"
    ClusteringDot 0.20180661498445024
    degree 5
    Redundancy 1.0
    type 1
  ]
  node [
    id 1149
    label "Hyperkeratoses"
    ClusteringDot 0.13694518079116866
    degree 8
    Redundancy 1.0
    type 1
  ]
  node [
    id 1150
    label "Visual field disorders"
    ClusteringDot 0.16850531269266458
    degree 10
    Redundancy 1.0
    type 1
  ]
  node [
    id 1151
    label "Product dispensing errors and issues"
    ClusteringDot 0.13670558614395834
    degree 1
    Redundancy 7
    type 1
  ]
  node [
    id 1152
    label "ETODOLAC"
    ClusteringDot 0.14772705235468223
    degree 191
    Redundancy 0.9329291815927253
    type 0
  ]
  node [
    id 1153
    label "Tuberculous infections"
    ClusteringDot 0.19764936055692367
    degree 21
    Redundancy 1.0
    type 1
  ]
  node [
    id 1154
    label "External ear disorders NEC"
    ClusteringDot 0.20396969567982906
    degree 12
    Redundancy 1.0
    type 1
  ]
  node [
    id 1155
    label "Mycoses fungoides"
    ClusteringDot 0.2018849107905276
    degree 5
    Redundancy 1.0
    type 1
  ]
  node [
    id 1156
    label "Muscular autoimmune disorders"
    ClusteringDot 0.20583356845342277
    degree 7
    Redundancy 1.0
    type 1
  ]
  node [
    id 1157
    label "Urinary tract neoplasms malignant NEC"
    ClusteringDot 0.15858761757617615
    degree 4
    Redundancy 1.0
    type 1
  ]
  node [
    id 1158
    label "Skin hypoplasias and atrophies"
    ClusteringDot 0.16236751699402438
    degree 5
    Redundancy 1.0
    type 1
  ]
  node [
    id 1159
    label "Parenchymal lung disorders NEC"
    ClusteringDot 0.18890870775633878
    degree 30
    Redundancy 1.0
    type 1
  ]
  node [
    id 1160
    label "Anal canal neoplasms malignant"
    ClusteringDot 0.18034325867027687
    degree 2
    Redundancy 7
    type 1
  ]
  node [
    id 1161
    label "Iron deficiencies"
    ClusteringDot 0.16005731098875478
    degree 5
    Redundancy 1.0
    type 1
  ]
  node [
    id 1162
    label "Glial tumours malignant"
    ClusteringDot 0.16973902670172408
    degree 5
    Redundancy 1.0
    type 1
  ]
  node [
    id 1163
    label "Caliciviral infections"
    ClusteringDot 0.18567589723330472
    degree 4
    Redundancy 1.0
    type 1
  ]
  node [
    id 1164
    label "Stomatitis and ulceration"
    ClusteringDot 0.20204013224385936
    degree 22
    Redundancy 1.0
    type 1
  ]
  node [
    id 1165
    label "Mycoplasma infections"
    ClusteringDot 0.20035323689979906
    degree 3
    Redundancy 1.0
    type 1
  ]
  node [
    id 1166
    label "Bartonella infections"
    ClusteringDot 0.18547099214150314
    degree 1
    Redundancy 7
    type 1
  ]
  node [
    id 1167
    label "Ocular disorders congenital NEC"
    ClusteringDot 0.20849373148078876
    degree 2
    Redundancy 7
    type 1
  ]
  node [
    id 1168
    label "Rhabdomyosarcomas"
    ClusteringDot 0.13784908369502744
    degree 1
    Redundancy 7
    type 1
  ]
  node [
    id 1169
    label "Musculoskeletal and soft tissue imaging procedures"
    ClusteringDot 0.07414136609033584
    degree 1
    Redundancy 7
    type 1
  ]
  node [
    id 1170
    label "Aeromonas infections"
    ClusteringDot 0.17754610887024191
    degree 1
    Redundancy 7
    type 1
  ]
  node [
    id 1171
    label "Plasma cell neoplasms NEC"
    ClusteringDot 0.14566789763341229
    degree 7
    Redundancy 1.0
    type 1
  ]
  node [
    id 1172
    label "Musculoskeletal and connective tissue neoplasms NEC"
    ClusteringDot 0.19208771843218636
    degree 8
    Redundancy 1.0
    type 1
  ]
  node [
    id 1173
    label "Structural and other bile duct disorders"
    ClusteringDot 0.21334442373657378
    degree 6
    Redundancy 1.0
    type 1
  ]
  node [
    id 1174
    label "Small intestine therapeutic procedures"
    ClusteringDot 0.16678177427396948
    degree 2
    Redundancy 7
    type 1
  ]
  node [
    id 1175
    label "Reproductive organ and breast imaging procedures"
    ClusteringDot 0.13699470464107735
    degree 1
    Redundancy 7
    type 1
  ]
  node [
    id 1176
    label "Thyroid disorders NEC"
    ClusteringDot 0.1635525574877839
    degree 3
    Redundancy 1.0
    type 1
  ]
  node [
    id 1177
    label "DEXAMETHASONE"
    ClusteringDot 0.1767447039924465
    degree 410
    Redundancy 0.8719184208957004
    type 0
  ]
  node [
    id 1178
    label "Proteus infections"
    ClusteringDot 0.11661363906723995
    degree 3
    Redundancy 1.0
    type 1
  ]
  node [
    id 1179
    label "Metabolic alkaloses"
    ClusteringDot 0.16938985967513004
    degree 5
    Redundancy 1.0
    type 1
  ]
  node [
    id 1180
    label "Renal necrosis and vascular insufficiency"
    ClusteringDot 0.19208942746384158
    degree 5
    Redundancy 1.0
    type 1
  ]
  node [
    id 1181
    label "Ear infections"
    ClusteringDot 0.16410192932844248
    degree 18
    Redundancy 1.0
    type 1
  ]
  node [
    id 1182
    label "Pancreatic neoplasms malignant (excl islet cell and carcinoid)"
    ClusteringDot 0.1749443600651093
    degree 7
    Redundancy 1.0
    type 1
  ]
  node [
    id 1183
    label "KETOPROFEN"
    ClusteringDot 0.1823628680153743
    degree 260
    Redundancy 0.9308583308583308
    type 0
  ]
  node [
    id 1184
    label "Anal and rectal signs and symptoms"
    ClusteringDot 0.1729063528519334
    degree 2
    Redundancy 7
    type 1
  ]
  node [
    id 1185
    label "Soft tissue sarcomas histology unspecified"
    ClusteringDot 0.20823467654624228
    degree 3
    Redundancy 1.0
    type 1
  ]
  node [
    id 1186
    label "Encephalopathies toxic and metabolic"
    ClusteringDot 0.16465654919355358
    degree 2
    Redundancy 7
    type 1
  ]
  node [
    id 1187
    label "Hepatobiliary imaging procedures"
    ClusteringDot 0.13603122025372028
    degree 1
    Redundancy 7
    type 1
  ]
  node [
    id 1188
    label "Dyspnoeas"
    ClusteringDot 0.17191285567873604
    degree 16
    Redundancy 1.0
    type 1
  ]
  node [
    id 1189
    label "Bleeding tendencies"
    ClusteringDot 0.16226685041446107
    degree 15
    Redundancy 1.0
    type 1
  ]
  node [
    id 1190
    label "Corneal infections, oedemas and inflammations"
    ClusteringDot 0.20483874924957438
    degree 12
    Redundancy 1.0
    type 1
  ]
  node [
    id 1191
    label "Anterior pituitary hypofunction"
    ClusteringDot 0.1501946648623144
    degree 3
    Redundancy 1.0
    type 1
  ]
  node [
    id 1192
    label "Ocular disorders NEC"
    ClusteringDot 0.18027203441795886
    degree 13
    Redundancy 1.0
    type 1
  ]
  node [
    id 1193
    label "Enterobacter infections"
    ClusteringDot 0.14673877541689576
    degree 1
    Redundancy 7
    type 1
  ]
  node [
    id 1194
    label "Pelvic and site unspecified infections and inflammations"
    ClusteringDot 0.14711886010510228
    degree 4
    Redundancy 1.0
    type 1
  ]
  node [
    id 1195
    label "Diabetic complications neurological"
    ClusteringDot 0.1962626912159467
    degree 4
    Redundancy 1.0
    type 1
  ]
  node [
    id 1196
    label "Adrenal cortical hyperfunctions"
    ClusteringDot 0.22782599819745658
    degree 9
    Redundancy 1.0
    type 1
  ]
  node [
    id 1197
    label "Renal neoplasms malignant"
    ClusteringDot 0.11689778931946168
    degree 2
    Redundancy 7
    type 1
  ]
  node [
    id 1198
    label "Fear symptoms and phobic disorders (incl social phobia)"
    ClusteringDot 0.13699470464107735
    degree 1
    Redundancy 7
    type 1
  ]
  node [
    id 1199
    label "Obsessive-compulsive disorders and symptoms"
    ClusteringDot 0.12326793818506919
    degree 1
    Redundancy 7
    type 1
  ]
  node [
    id 1200
    label "Pelvic fractures and dislocations"
    ClusteringDot 0.15563096222067935
    degree 7
    Redundancy 1.0
    type 1
  ]
  node [
    id 1201
    label "Osteoarthropathies"
    ClusteringDot 0.18626791445991758
    degree 8
    Redundancy 1.0
    type 1
  ]
  node [
    id 1202
    label "Psoriatic conditions"
    ClusteringDot 0.2063018759351915
    degree 9
    Redundancy 1.0
    type 1
  ]
  node [
    id 1203
    label "Retinal bleeding and vascular disorders (excl retinopathy)"
    ClusteringDot 0.2040755566605469
    degree 14
    Redundancy 1.0
    type 1
  ]
  node [
    id 1204
    label "DEFLAZACORT"
    ClusteringDot 0.1576993417837312
    degree 171
    Redundancy 0.9818369453044375
    type 0
  ]
  node [
    id 1205
    label "Ligament disorders"
    ClusteringDot 0.17549929554020485
    degree 11
    Redundancy 1.0
    type 1
  ]
  node [
    id 1206
    label "Orbital infections, inflammations and irritations"
    ClusteringDot 0.17926903857275317
    degree 5
    Redundancy 1.0
    type 1
  ]
  node [
    id 1207
    label "Acnes"
    ClusteringDot 0.16465654919355358
    degree 2
    Redundancy 7
    type 1
  ]
  node [
    id 1208
    label "Product quality issues NEC"
    ClusteringDot 0.15155883436552495
    degree 3
    Redundancy 1.0
    type 1
  ]
  node [
    id 1209
    label "BETAMETHASONE"
    ClusteringDot 0.17392146074914705
    degree 361
    Redundancy 0.8719452139119729
    type 0
  ]
  node [
    id 1210
    label "Autoimmunity analyses"
    ClusteringDot 0.2038290762215896
    degree 17
    Redundancy 1.0
    type 1
  ]
  node [
    id 1211
    label "Intestinal ulcers and perforation NEC"
    ClusteringDot 0.1945279402881409
    degree 20
    Redundancy 1.0
    type 1
  ]
  node [
    id 1212
    label "Pelvis and broad ligament disorders NEC"
    ClusteringDot 0.15236195544326597
    degree 5
    Redundancy 1.0
    type 1
  ]
  node [
    id 1213
    label "Gender disorders"
    ClusteringDot 0.1654993821039462
    degree 1
    Redundancy 7
    type 1
  ]
  node [
    id 1214
    label "FENOPROFEN"
    ClusteringDot 0.02964969087578138
    degree 8
    Redundancy 1.0
    type 0
  ]
  node [
    id 1215
    label "Neonatal haematologic disorders (excl blood incompatibility)"
    ClusteringDot 0.20440175864496626
    degree 4
    Redundancy 1.0
    type 1
  ]
  node [
    id 1216
    label "Vena caval embolism and thrombosis"
    ClusteringDot 0.1729748675026178
    degree 7
    Redundancy 1.0
    type 1
  ]
  node [
    id 1217
    label "Oral soft tissue infections"
    ClusteringDot 0.19202605380985718
    degree 26
    Redundancy 0.9969230769230769
    type 1
  ]
  node [
    id 1218
    label "Oral soft tissue signs and symptoms"
    ClusteringDot 0.18036111395380364
    degree 25
    Redundancy 1.0
    type 1
  ]
  node [
    id 1219
    label "Connective tissue disorders NEC"
    ClusteringDot 0.19496804581248722
    degree 19
    Redundancy 1.0
    type 1
  ]
  node [
    id 1220
    label "Oesophageal stenosis and obstruction"
    ClusteringDot 0.1279084110832143
    degree 8
    Redundancy 0.9642857142857143
    type 1
  ]
  node [
    id 1221
    label "Salivary gland disorders NEC"
    ClusteringDot 0.1595394470249477
    degree 4
    Redundancy 1.0
    type 1
  ]
  node [
    id 1222
    label "Ocular vascular disorders NEC"
    ClusteringDot 0.17351525077854665
    degree 4
    Redundancy 1.0
    type 1
  ]
  node [
    id 1223
    label "Adrenal neoplasms malignant"
    ClusteringDot 0.14218313230034427
    degree 1
    Redundancy 7
    type 1
  ]
  node [
    id 1224
    label "Myocardial disorders NEC"
    ClusteringDot 0.21547739797693266
    degree 23
    Redundancy 1.0
    type 1
  ]
  node [
    id 1225
    label "Behaviour and socialisation disturbances"
    ClusteringDot 0.15438397233796408
    degree 2
    Redundancy 7
    type 1
  ]
  node [
    id 1226
    label "Retinopathies NEC"
    ClusteringDot 0.19143195388665438
    degree 2
    Redundancy 7
    type 1
  ]
  edge [
    source 0
    target 1062
    weight 4.62452395437627
  ]
  edge [
    source 0
    target 669
    weight 3.51889604718636
  ]
  edge [
    source 0
    target 399
    weight 7.73095048137613
  ]
  edge [
    source 0
    target 379
    weight 1.33436870478781
  ]
  edge [
    source 0
    target 1075
    weight 1.95430839205561
  ]
  edge [
    source 0
    target 884
    weight 4.86191976307724
  ]
  edge [
    source 0
    target 1043
    weight 12.7463110501416
  ]
  edge [
    source 0
    target 574
    weight 9.09107018914355
  ]
  edge [
    source 0
    target 188
    weight 69.7646153846154
  ]
  edge [
    source 0
    target 295
    weight 1.69524447962266
  ]
  edge [
    source 0
    target 1177
    weight 3.20706234517455
  ]
  edge [
    source 0
    target 952
    weight 9.29754708449715
  ]
  edge [
    source 0
    target 1209
    weight 38.3901469048091
  ]
  edge [
    source 0
    target 437
    weight 16.1775150030184
  ]
  edge [
    source 0
    target 818
    weight 4.8028393779815
  ]
  edge [
    source 1
    target 379
    weight 14.328733213689
  ]
  edge [
    source 2
    target 933
    weight 20.3102759299729
  ]
  edge [
    source 2
    target 884
    weight 10.1733020568624
  ]
  edge [
    source 2
    target 145
    weight 43.0637254901961
  ]
  edge [
    source 2
    target 691
    weight 13.2151708185707
  ]
  edge [
    source 2
    target 24
    weight 128.603191489362
  ]
  edge [
    source 2
    target 591
    weight 4.81291896838038
  ]
  edge [
    source 2
    target 46
    weight 174.794337349398
  ]
  edge [
    source 2
    target 458
    weight 56.4172373540856
  ]
  edge [
    source 2
    target 247
    weight 18.3057804199342
  ]
  edge [
    source 2
    target 1204
    weight 85.666508987701
  ]
  edge [
    source 3
    target 247
    weight 3.15616903791969
  ]
  edge [
    source 3
    target 739
    weight 4.21067646435713
  ]
  edge [
    source 3
    target 399
    weight 15.6618085811853
  ]
  edge [
    source 3
    target 1183
    weight 78.256692182455
  ]
  edge [
    source 3
    target 1075
    weight 80.8414799694594
  ]
  edge [
    source 3
    target 665
    weight 3.66043917459628
  ]
  edge [
    source 3
    target 998
    weight 1.63449135704604
  ]
  edge [
    source 3
    target 147
    weight 6.45880896835432
  ]
  edge [
    source 3
    target 145
    weight 4.6057460417322
  ]
  edge [
    source 3
    target 1043
    weight 4.05620313071044
  ]
  edge [
    source 3
    target 574
    weight 2.21534202410704
  ]
  edge [
    source 3
    target 1062
    weight 2.97504396633904
  ]
  edge [
    source 3
    target 295
    weight 16.8168252378568
  ]
  edge [
    source 3
    target 1177
    weight 1.57468953158549
  ]
  edge [
    source 3
    target 640
    weight 18.8716738197425
  ]
  edge [
    source 3
    target 317
    weight 26.3425194706171
  ]
  edge [
    source 3
    target 966
    weight 23.1385964912281
  ]
  edge [
    source 3
    target 951
    weight 7.77295038045225
  ]
  edge [
    source 3
    target 591
    weight 2.16514321279508
  ]
  edge [
    source 3
    target 1209
    weight 2.07541018149309
  ]
  edge [
    source 3
    target 818
    weight 11.1201459738986
  ]
  edge [
    source 30
    target 884
    weight 20.3466041137247
  ]
  edge [
    source 30
    target 1075
    weight 950.526744186047
  ]
  edge [
    source 5
    target 591
    weight 17.2446263052418
  ]
  edge [
    source 5
    target 669
    weight 34.3092364600671
  ]
  edge [
    source 5
    target 399
    weight 107.521187135539
  ]
  edge [
    source 5
    target 604
    weight 133.815118940977
  ]
  edge [
    source 5
    target 1075
    weight 9.720034845345
  ]
  edge [
    source 5
    target 884
    weight 22.7212033617479
  ]
  edge [
    source 5
    target 1043
    weight 53.7149986421677
  ]
  edge [
    source 5
    target 574
    weight 29.175588971066
  ]
  edge [
    source 5
    target 933
    weight 16.9252299416441
  ]
  edge [
    source 5
    target 966
    weight 2169.24342105263
  ]
  edge [
    source 5
    target 654
    weight 15.7074091039879
  ]
  edge [
    source 5
    target 317
    weight 32.9008230732603
  ]
  edge [
    source 5
    target 691
    weight 25.6989892350024
  ]
  edge [
    source 5
    target 437
    weight 3.23550300060367
  ]
  edge [
    source 5
    target 1204
    weight 7.13887574897509
  ]
  edge [
    source 5
    target 101
    weight 21.0405197017039
  ]
  edge [
    source 5
    target 818
    weight 332.125592111801
  ]
  edge [
    source 5
    target 701
    weight 7.6435890812021
  ]
  edge [
    source 5
    target 633
    weight 7.13774469247715
  ]
  edge [
    source 5
    target 1209
    weight 25.0269302138688
  ]
  edge [
    source 5
    target 145
    weight 7.17728758169935
  ]
  edge [
    source 5
    target 665
    weight 17.8809533167467
  ]
  edge [
    source 5
    target 24
    weight 8.37805807748285
  ]
  edge [
    source 5
    target 1062
    weight 15.5310399942011
  ]
  edge [
    source 5
    target 295
    weight 8.89571651486765
  ]
  edge [
    source 5
    target 1177
    weight 20.9725960401098
  ]
  edge [
    source 5
    target 640
    weight 134.605102040816
  ]
  edge [
    source 5
    target 951
    weight 83.5826290910077
  ]
  edge [
    source 5
    target 952
    weight 192.489166605161
  ]
  edge [
    source 5
    target 525
    weight 21.1064556617544
  ]
  edge [
    source 5
    target 1152
    weight 11.6033733277726
  ]
  edge [
    source 5
    target 1027
    weight 17.1595022222222
  ]
  edge [
    source 5
    target 1183
    weight 29.1904156501597
  ]
  edge [
    source 5
    target 379
    weight 4.14779119343628
  ]
  edge [
    source 5
    target 458
    weight 15.5407750759802
  ]
  edge [
    source 6
    target 437
    weight 5.39250500100612
  ]
  edge [
    source 7
    target 247
    weight 2.59656459857223
  ]
  edge [
    source 7
    target 739
    weight 6.18238956191223
  ]
  edge [
    source 7
    target 399
    weight 2.36344423404902
  ]
  edge [
    source 7
    target 884
    weight 95.7809586297089
  ]
  edge [
    source 7
    target 574
    weight 17.7959813779984
  ]
  edge [
    source 7
    target 933
    weight 3.98240704509272
  ]
  edge [
    source 7
    target 295
    weight 1.42247581899165
  ]
  edge [
    source 7
    target 951
    weight 6.60920357207946
  ]
  edge [
    source 7
    target 1209
    weight 7.2958650226334
  ]
  edge [
    source 7
    target 1183
    weight 32.6751090017913
  ]
  edge [
    source 7
    target 80
    weight 629.200848604557
  ]
  edge [
    source 7
    target 818
    weight 11.3030268146157
  ]
  edge [
    source 66
    target 399
    weight 1.37347325299452
  ]
  edge [
    source 66
    target 422
    weight 31.9024466356544
  ]
  edge [
    source 66
    target 1075
    weight 7.31174418604651
  ]
  edge [
    source 66
    target 998
    weight 8.80414445991409
  ]
  edge [
    source 66
    target 574
    weight 1.96496222242411
  ]
  edge [
    source 66
    target 80
    weight 20.6166666666667
  ]
  edge [
    source 66
    target 654
    weight 9.01066373942475
  ]
  edge [
    source 66
    target 691
    weight 14.3549128166721
  ]
  edge [
    source 66
    target 1204
    weight 8.56665089877011
  ]
  edge [
    source 66
    target 101
    weight 25.9664546896706
  ]
  edge [
    source 66
    target 818
    weight 4.53952581559217
  ]
  edge [
    source 66
    target 247
    weight 5.67621098292534
  ]
  edge [
    source 66
    target 633
    weight 6.800020733983
  ]
  edge [
    source 66
    target 145
    weight 18.4343587198205
  ]
  edge [
    source 66
    target 24
    weight 11.8528287086969
  ]
  edge [
    source 66
    target 1062
    weight 16.9874214463407
  ]
  edge [
    source 66
    target 604
    weight 6.03245258911025
  ]
  edge [
    source 66
    target 1177
    weight 1.31584545741603
  ]
  edge [
    source 66
    target 1152
    weight 14.0754103134171
  ]
  edge [
    source 66
    target 591
    weight 4.09021228622742
  ]
  edge [
    source 66
    target 379
    weight 4.3074584425041
  ]
  edge [
    source 66
    target 458
    weight 37.4087342024395
  ]
  edge [
    source 615
    target 669
    weight 8.44535051324728
  ]
  edge [
    source 615
    target 422
    weight 6.45370870959281
  ]
  edge [
    source 615
    target 1075
    weight 37.8627645393208
  ]
  edge [
    source 615
    target 884
    weight 20.1734642185057
  ]
  edge [
    source 615
    target 998
    weight 2.1630512754082
  ]
  edge [
    source 615
    target 574
    weight 13.9667485810073
  ]
  edge [
    source 615
    target 933
    weight 10.5435858652865
  ]
  edge [
    source 615
    target 654
    weight 1.69932451534888
  ]
  edge [
    source 615
    target 691
    weight 14.769896797226
  ]
  edge [
    source 615
    target 437
    weight 3.43159409154935
  ]
  edge [
    source 615
    target 591
    weight 5.37914472936631
  ]
  edge [
    source 615
    target 101
    weight 2.71075145292875
  ]
  edge [
    source 615
    target 818
    weight 17.869237758731
  ]
  edge [
    source 615
    target 633
    weight 19.6445043426176
  ]
  edge [
    source 615
    target 1209
    weight 4.99190764706496
  ]
  edge [
    source 615
    target 145
    weight 5.12227830809469
  ]
  edge [
    source 615
    target 665
    weight 16.3480468570752
  ]
  edge [
    source 615
    target 604
    weight 7.78965349344567
  ]
  edge [
    source 615
    target 1177
    weight 9.03032184794852
  ]
  edge [
    source 615
    target 1065
    weight 9.65835557537556
  ]
  edge [
    source 615
    target 1183
    weight 2.92229898443392
  ]
  edge [
    source 615
    target 379
    weight 6.79855217828482
  ]
  edge [
    source 408
    target 247
    weight 5.8574267028219
  ]
  edge [
    source 408
    target 701
    weight 3.65666705420646
  ]
  edge [
    source 408
    target 633
    weight 3.81583897302643
  ]
  edge [
    source 408
    target 422
    weight 56.6613513469605
  ]
  edge [
    source 408
    target 691
    weight 6.60217867055953
  ]
  edge [
    source 408
    target 295
    weight 1.46902383525371
  ]
  edge [
    source 408
    target 222
    weight 9.50507775410402
  ]
  edge [
    source 408
    target 24
    weight 17.7487123446074
  ]
  edge [
    source 408
    target 933
    weight 7.30017073768025
  ]
  edge [
    source 408
    target 604
    weight 4.04312676313112
  ]
  edge [
    source 408
    target 1177
    weight 4.77510809769796
  ]
  edge [
    source 408
    target 654
    weight 11.5071703929818
  ]
  edge [
    source 408
    target 951
    weight 25.7105281814959
  ]
  edge [
    source 408
    target 101
    weight 31.5805499102744
  ]
  edge [
    source 408
    target 525
    weight 15.0680996884735
  ]
  edge [
    source 408
    target 1152
    weight 2.38255932330264
  ]
  edge [
    source 408
    target 1027
    weight 2.28336689583795
  ]
  edge [
    source 408
    target 591
    weight 1.54369346333101
  ]
  edge [
    source 408
    target 458
    weight 7.06319090504984
  ]
  edge [
    source 408
    target 998
    weight 13.9190936687874
  ]
  edge [
    source 11
    target 247
    weight 11.8101809160866
  ]
  edge [
    source 11
    target 1177
    weight 2.71017994211652
  ]
  edge [
    source 11
    target 669
    weight 19.353928259525
  ]
  edge [
    source 11
    target 399
    weight 2.02205784468638
  ]
  edge [
    source 12
    target 247
    weight 9.56404593194209
  ]
  edge [
    source 12
    target 701
    weight 3.19036761650175
  ]
  edge [
    source 12
    target 399
    weight 1.77546542460268
  ]
  edge [
    source 12
    target 422
    weight 25.7556436787087
  ]
  edge [
    source 12
    target 295
    weight 10.5105157736605
  ]
  edge [
    source 12
    target 998
    weight 15.8443505923651
  ]
  edge [
    source 12
    target 1204
    weight 3.08424609874897
  ]
  edge [
    source 12
    target 933
    weight 4.33463304044488
  ]
  edge [
    source 12
    target 604
    weight 6.3577318953858
  ]
  edge [
    source 12
    target 654
    weight 4.65202508039587
  ]
  edge [
    source 12
    target 1183
    weight 1.82374697298067
  ]
  edge [
    source 12
    target 591
    weight 5.16224373221445
  ]
  edge [
    source 12
    target 101
    weight 10.1214348376642
  ]
  edge [
    source 13
    target 933
    weight 4.41527737608106
  ]
  edge [
    source 13
    target 574
    weight 9.06905641118818
  ]
  edge [
    source 14
    target 669
    weight 4.87231760379651
  ]
  edge [
    source 14
    target 884
    weight 8.51035845141371
  ]
  edge [
    source 14
    target 46
    weight 10.2218910730642
  ]
  edge [
    source 14
    target 1043
    weight 30.0448760467623
  ]
  edge [
    source 14
    target 574
    weight 34.3171211658771
  ]
  edge [
    source 14
    target 1062
    weight 21.2962832595361
  ]
  edge [
    source 14
    target 1177
    weight 4.96866322721362
  ]
  edge [
    source 14
    target 966
    weight 10.1485072329948
  ]
  edge [
    source 14
    target 1183
    weight 11.7674718033902
  ]
  edge [
    source 14
    target 379
    weight 4.3584901208772
  ]
  edge [
    source 14
    target 80
    weight 250.345238095238
  ]
  edge [
    source 14
    target 1204
    weight 7.49581953642384
  ]
  edge [
    source 14
    target 818
    weight 5.78488245526789
  ]
  edge [
    source 15
    target 295
    weight 5.25525788683025
  ]
  edge [
    source 16
    target 574
    weight 5.44143384671291
  ]
  edge [
    source 16
    target 633
    weight 4.47596301477362
  ]
  edge [
    source 16
    target 399
    weight 1.26372705607825
  ]
  edge [
    source 16
    target 422
    weight 38.5704002879194
  ]
  edge [
    source 16
    target 145
    weight 86.1274509803922
  ]
  edge [
    source 16
    target 24
    weight 5.67784509886807
  ]
  edge [
    source 16
    target 952
    weight 92.5105934907467
  ]
  edge [
    source 16
    target 604
    weight 18.206867185862
  ]
  edge [
    source 16
    target 654
    weight 2.24645074304831
  ]
  edge [
    source 16
    target 1183
    weight 6.26999592229809
  ]
  edge [
    source 16
    target 437
    weight 8.54661169970781
  ]
  edge [
    source 16
    target 1204
    weight 83.6684214177365
  ]
  edge [
    source 16
    target 101
    weight 30.4808941151544
  ]
  edge [
    source 17
    target 379
    weight 2.07389559671814
  ]
  edge [
    source 17
    target 574
    weight 29.927886156921
  ]
  edge [
    source 18
    target 884
    weight 7.22839882987589
  ]
  edge [
    source 18
    target 1183
    weight 8.16477490980575
  ]
  edge [
    source 18
    target 1075
    weight 6.35803842264914
  ]
  edge [
    source 18
    target 458
    weight 12.1327392159324
  ]
  edge [
    source 18
    target 952
    weight 30.4979978540923
  ]
  edge [
    source 19
    target 295
    weight 27.0270405608413
  ]
  edge [
    source 19
    target 654
    weight 4.55708579304085
  ]
  edge [
    source 19
    target 884
    weight 7.62997654264677
  ]
  edge [
    source 19
    target 1152
    weight 12.495940506832
  ]
  edge [
    source 19
    target 998
    weight 28.019483152814
  ]
  edge [
    source 19
    target 591
    weight 13.0636371998896
  ]
  edge [
    source 316
    target 933
    weight 33.8504598832881
  ]
  edge [
    source 316
    target 437
    weight 16.1775150030184
  ]
  edge [
    source 21
    target 691
    weight 2.91963076224236
  ]
  edge [
    source 21
    target 591
    weight 12.4698355089855
  ]
  edge [
    source 21
    target 399
    weight 87.9757054039955
  ]
  edge [
    source 21
    target 422
    weight 5.04382157611253
  ]
  edge [
    source 22
    target 247
    weight 1.85900995901363
  ]
  edge [
    source 22
    target 739
    weight 3.91134521064465
  ]
  edge [
    source 22
    target 669
    weight 1.97356074604103
  ]
  edge [
    source 22
    target 1209
    weight 1.45961331020095
  ]
  edge [
    source 22
    target 884
    weight 1.29529961132913
  ]
  edge [
    source 22
    target 998
    weight 1.77261738721895
  ]
  edge [
    source 22
    target 933
    weight 1.20857289826452
  ]
  edge [
    source 22
    target 604
    weight 1.93578702486374
  ]
  edge [
    source 22
    target 654
    weight 1.17562344086584
  ]
  edge [
    source 22
    target 951
    weight 5.57559264704469
  ]
  edge [
    source 22
    target 691
    weight 66.9568654807581
  ]
  edge [
    source 22
    target 1183
    weight 1.92850728128186
  ]
  edge [
    source 22
    target 437
    weight 1.53720611157871
  ]
  edge [
    source 22
    target 573
    weight 14.3794887039239
  ]
  edge [
    source 23
    target 1152
    weight 81.2236132944083
  ]
  edge [
    source 23
    target 669
    weight 7.03779209437273
  ]
  edge [
    source 23
    target 399
    weight 56.0136283469617
  ]
  edge [
    source 24
    target 158
    weight 21.2567258660102
  ]
  edge [
    source 24
    target 923
    weight 18.3718844984802
  ]
  edge [
    source 24
    target 1077
    weight 73.487537993921
  ]
  edge [
    source 24
    target 822
    weight 29.5639520665199
  ]
  edge [
    source 24
    target 619
    weight 111.828862164662
  ]
  edge [
    source 24
    target 472
    weight 19.7851063829787
  ]
  edge [
    source 24
    target 473
    weight 160.753989361702
  ]
  edge [
    source 24
    target 475
    weight 40.1884973404255
  ]
  edge [
    source 24
    target 356
    weight 6.97036268235023
  ]
  edge [
    source 24
    target 942
    weight 21.8948688913805
  ]
  edge [
    source 24
    target 480
    weight 35.9729206963249
  ]
  edge [
    source 24
    target 734
    weight 73.487537993921
  ]
  edge [
    source 24
    target 946
    weight 5.67784509886807
  ]
  edge [
    source 24
    target 781
    weight 102.882553191489
  ]
  edge [
    source 24
    target 782
    weight 360.088936170213
  ]
  edge [
    source 24
    target 947
    weight 57.1569739952719
  ]
  edge [
    source 24
    target 636
    weight 11.8528287086969
  ]
  edge [
    source 24
    target 28
    weight 16.7017131804366
  ]
  edge [
    source 24
    target 1096
    weight 102.882553191489
  ]
  edge [
    source 24
    target 320
    weight 29.5639520665199
  ]
  edge [
    source 24
    target 642
    weight 12.3656914893617
  ]
  edge [
    source 24
    target 489
    weight 17.3788096607246
  ]
  edge [
    source 24
    target 806
    weight 42.1649808161842
  ]
  edge [
    source 24
    target 1107
    weight 145.945630976916
  ]
  edge [
    source 24
    target 36
    weight 34.7576193214491
  ]
  edge [
    source 24
    target 647
    weight 8.63108667713837
  ]
  edge [
    source 24
    target 976
    weight 19.7851063829787
  ]
  edge [
    source 24
    target 1110
    weight 18.1519030082567
  ]
  edge [
    source 24
    target 1171
    weight 27.9572155411656
  ]
  edge [
    source 24
    target 567
    weight 8.4886595042483
  ]
  edge [
    source 24
    target 49
    weight 16.7017131804366
  ]
  edge [
    source 24
    target 50
    weight 42.1649808161842
  ]
  edge [
    source 24
    target 964
    weight 8.37805807748285
  ]
  edge [
    source 24
    target 809
    weight 5.76695925961263
  ]
  edge [
    source 24
    target 401
    weight 6.46247193413878
  ]
  edge [
    source 24
    target 504
    weight 169.874783084352
  ]
  edge [
    source 24
    target 337
    weight 70.4675021859516
  ]
  edge [
    source 24
    target 62
    weight 14.59195255705
  ]
  edge [
    source 24
    target 1161
    weight 7.77058558848107
  ]
  edge [
    source 24
    target 362
    weight 15.4028095843215
  ]
  edge [
    source 24
    target 681
    weight 4.52429873313498
  ]
  edge [
    source 24
    target 1134
    weight 19.3388257878739
  ]
  edge [
    source 24
    target 830
    weight 7.77058558848107
  ]
  edge [
    source 24
    target 987
    weight 15.6408483896308
  ]
  edge [
    source 24
    target 932
    weight 4.52429873313498
  ]
  edge [
    source 24
    target 232
    weight 12.6081560283688
  ]
  edge [
    source 24
    target 1020
    weight 6.76858902575588
  ]
  edge [
    source 24
    target 146
    weight 8.40543735224586
  ]
  edge [
    source 24
    target 871
    weight 102.882553191489
  ]
  edge [
    source 24
    target 534
    weight 7.18453583739451
  ]
  edge [
    source 24
    target 786
    weight 6.35077488836354
  ]
  edge [
    source 24
    target 1150
    weight 9.12079372264976
  ]
  edge [
    source 24
    target 1188
    weight 3.98460701748603
  ]
  edge [
    source 24
    target 93
    weight 62.733264141152
  ]
  edge [
    source 24
    target 94
    weight 34.7576193214491
  ]
  edge [
    source 24
    target 390
    weight 9.49101044201931
  ]
  edge [
    source 24
    target 694
    weight 48.5295062224006
  ]
  edge [
    source 24
    target 1008
    weight 22.3657724329325
  ]
  edge [
    source 24
    target 1159
    weight 83.0399241868427
  ]
  edge [
    source 24
    target 697
    weight 35.2337510929758
  ]
  edge [
    source 24
    target 1010
    weight 3.8590605098083
  ]
  edge [
    source 24
    target 549
    weight 6.76858902575588
  ]
  edge [
    source 24
    target 774
    weight 9.81703751827188
  ]
  edge [
    source 24
    target 703
    weight 98.9255319148936
  ]
  edge [
    source 24
    target 862
    weight 2.03670212765957
  ]
  edge [
    source 24
    target 259
    weight 2.95554591184974
  ]
  edge [
    source 24
    target 558
    weight 8.21745632519883
  ]
  edge [
    source 24
    target 108
    weight 50.3711209133368
  ]
  edge [
    source 24
    target 261
    weight 35.9930999721376
  ]
  edge [
    source 24
    target 710
    weight 18.6381436941104
  ]
  edge [
    source 24
    target 941
    weight 257.206382978724
  ]
  edge [
    source 24
    target 1025
    weight 17.4970328556955
  ]
  edge [
    source 24
    target 358
    weight 8.80843777324395
  ]
  edge [
    source 24
    target 715
    weight 10.5846248139392
  ]
  edge [
    source 24
    target 311
    weight 22.3657724329325
  ]
  edge [
    source 24
    target 416
    weight 111.828862164662
  ]
  edge [
    source 24
    target 721
    weight 57.1569739952719
  ]
  edge [
    source 24
    target 283
    weight 3.98460701748603
  ]
  edge [
    source 24
    target 713
    weight 17.5567496913804
  ]
  edge [
    source 24
    target 1202
    weight 15.8769372209089
  ]
  edge [
    source 24
    target 595
    weight 8.40543735224586
  ]
  edge [
    source 24
    target 441
    weight 80.714768440084
  ]
  edge [
    source 24
    target 903
    weight 37.8244680851064
  ]
  edge [
    source 24
    target 1211
    weight 53.5846631205674
  ]
  edge [
    source 24
    target 606
    weight 73.487537993921
  ]
  edge [
    source 24
    target 754
    weight 53.5846631205674
  ]
  edge [
    source 24
    target 847
    weight 9.89255319148936
  ]
  edge [
    source 24
    target 756
    weight 17.1470921985816
  ]
  edge [
    source 24
    target 432
    weight 12.6081560283688
  ]
  edge [
    source 24
    target 757
    weight 379.984342797835
  ]
  edge [
    source 24
    target 611
    weight 19.3388257878739
  ]
  edge [
    source 25
    target 669
    weight 6.09497387250477
  ]
  edge [
    source 25
    target 399
    weight 1.62704476744006
  ]
  edge [
    source 25
    target 422
    weight 4.40064969727939
  ]
  edge [
    source 25
    target 437
    weight 36.6193392621988
  ]
  edge [
    source 25
    target 1075
    weight 2.69380048959608
  ]
  edge [
    source 25
    target 884
    weight 3.13024678672688
  ]
  edge [
    source 25
    target 998
    weight 4.28225691685542
  ]
  edge [
    source 25
    target 574
    weight 2.8214842168141
  ]
  edge [
    source 25
    target 933
    weight 1.44782087452618
  ]
  edge [
    source 25
    target 654
    weight 3.21783320538084
  ]
  edge [
    source 25
    target 952
    weight 22.0263317835111
  ]
  edge [
    source 25
    target 1204
    weight 16.3174302833716
  ]
  edge [
    source 25
    target 818
    weight 11.6730663829513
  ]
  edge [
    source 25
    target 701
    weight 2.13502911458003
  ]
  edge [
    source 25
    target 739
    weight 5.16595662863379
  ]
  edge [
    source 25
    target 633
    weight 9.6855489567673
  ]
  edge [
    source 25
    target 1209
    weight 9.72782003017786
  ]
  edge [
    source 25
    target 295
    weight 7.62609661963635
  ]
  edge [
    source 25
    target 222
    weight 19.9527063920122
  ]
  edge [
    source 25
    target 604
    weight 10.2934706877675
  ]
  edge [
    source 25
    target 1177
    weight 1.13906113509245
  ]
  edge [
    source 25
    target 1027
    weight 8.6956936936937
  ]
  edge [
    source 25
    target 379
    weight 1.40494206754104
  ]
  edge [
    source 26
    target 669
    weight 7.71044514641998
  ]
  edge [
    source 26
    target 399
    weight 9.09926030108871
  ]
  edge [
    source 26
    target 422
    weight 7.23195005398488
  ]
  edge [
    source 26
    target 379
    weight 16.2363236020692
  ]
  edge [
    source 26
    target 1075
    weight 31.2857697025958
  ]
  edge [
    source 26
    target 884
    weight 44.9209896427173
  ]
  edge [
    source 26
    target 1043
    weight 12.6822592358193
  ]
  edge [
    source 26
    target 574
    weight 34.7737920613586
  ]
  edge [
    source 26
    target 933
    weight 4.51917762903607
  ]
  edge [
    source 26
    target 317
    weight 60.7917185469076
  ]
  edge [
    source 26
    target 733
    weight 535.49926199262
  ]
  edge [
    source 26
    target 437
    weight 5.39250500100612
  ]
  edge [
    source 26
    target 1204
    weight 32.5852419066226
  ]
  edge [
    source 26
    target 818
    weight 34.1368760980467
  ]
  edge [
    source 26
    target 247
    weight 29.4859685346706
  ]
  edge [
    source 26
    target 701
    weight 2.80070439616566
  ]
  edge [
    source 26
    target 633
    weight 95.2002902757619
  ]
  edge [
    source 26
    target 1209
    weight 11.0434791228906
  ]
  edge [
    source 26
    target 1062
    weight 7.67960345512801
  ]
  edge [
    source 26
    target 295
    weight 7.34715665731607
  ]
  edge [
    source 26
    target 1177
    weight 14.1663601240619
  ]
  edge [
    source 26
    target 1183
    weight 51.3955888490909
  ]
  edge [
    source 26
    target 952
    weight 14.4506641663004
  ]
  edge [
    source 26
    target 525
    weight 17.8481918819188
  ]
  edge [
    source 26
    target 1152
    weight 10.7968950304266
  ]
  edge [
    source 26
    target 1027
    weight 16.4995213675214
  ]
  edge [
    source 26
    target 591
    weight 1.5875947985977
  ]
  edge [
    source 26
    target 46
    weight 9.4101931278276
  ]
  edge [
    source 26
    target 458
    weight 4.17132993375864
  ]
  edge [
    source 27
    target 247
    weight 5.54720618785886
  ]
  edge [
    source 27
    target 1013
    weight 44.90361408503
  ]
  edge [
    source 27
    target 399
    weight 2.90566971818654
  ]
  edge [
    source 27
    target 422
    weight 1.72272806459785
  ]
  edge [
    source 27
    target 1075
    weight 3.08988783156781
  ]
  edge [
    source 27
    target 884
    weight 4.19701642984902
  ]
  edge [
    source 27
    target 1043
    weight 6.32523706247627
  ]
  edge [
    source 27
    target 574
    weight 1.96786100757837
  ]
  edge [
    source 27
    target 1177
    weight 2.81495978384537
  ]
  edge [
    source 27
    target 591
    weight 1.54196890702509
  ]
  edge [
    source 27
    target 379
    weight 4.9281242715614
  ]
  edge [
    source 27
    target 1183
    weight 3.75249755955719
  ]
  edge [
    source 28
    target 933
    weight 8.46261497082203
  ]
  edge [
    source 28
    target 604
    weight 108.081442221559
  ]
  edge [
    source 28
    target 654
    weight 1.83594823316754
  ]
  edge [
    source 28
    target 1209
    weight 13.549463613462
  ]
  edge [
    source 28
    target 1075
    weight 3.82313421492628
  ]
  edge [
    source 28
    target 633
    weight 44.2001347708895
  ]
  edge [
    source 28
    target 379
    weight 1.71944798564268
  ]
  edge [
    source 28
    target 101
    weight 3.8101117643943
  ]
  edge [
    source 28
    target 818
    weight 70.0383982977077
  ]
  edge [
    source 29
    target 669
    weight 17.5944802359318
  ]
  edge [
    source 29
    target 399
    weight 3.46638487660522
  ]
  edge [
    source 29
    target 422
    weight 13.1139360978926
  ]
  edge [
    source 29
    target 884
    weight 16.7841850767862
  ]
  edge [
    source 29
    target 998
    weight 5.38923489536227
  ]
  edge [
    source 29
    target 1204
    weight 21.3059470027551
  ]
  edge [
    source 29
    target 1043
    weight 7.25221145956331
  ]
  edge [
    source 29
    target 574
    weight 21.7491211664742
  ]
  edge [
    source 29
    target 1062
    weight 17.8427843192973
  ]
  edge [
    source 29
    target 295
    weight 1.96458238760009
  ]
  edge [
    source 29
    target 654
    weight 3.12040522091758
  ]
  edge [
    source 29
    target 1027
    weight 2.65626969384245
  ]
  edge [
    source 29
    target 1209
    weight 12.0384755195199
  ]
  edge [
    source 29
    target 733
    weight 8062.23888888888
  ]
  edge [
    source 29
    target 379
    weight 20.2033464732844
  ]
  edge [
    source 29
    target 458
    weight 19.6233869057689
  ]
  edge [
    source 29
    target 1183
    weight 6.87957885918818
  ]
  edge [
    source 619
    target 1062
    weight 25.9233878005881
  ]
  edge [
    source 619
    target 1177
    weight 10.2212500674109
  ]
  edge [
    source 619
    target 669
    weight 19.881762666603
  ]
  edge [
    source 619
    target 1075
    weight 12.7160768452983
  ]
  edge [
    source 619
    target 884
    weight 12.8272069412613
  ]
  edge [
    source 619
    target 379
    weight 6.15805096185795
  ]
  edge [
    source 619
    target 574
    weight 7.0692132025672
  ]
  edge [
    source 700
    target 884
    weight 13.9519571065541
  ]
  edge [
    source 700
    target 379
    weight 5.51622593203049
  ]
  edge [
    source 700
    target 574
    weight 7.73892813754725
  ]
  edge [
    source 32
    target 591
    weight 10.8863643332413
  ]
  edge [
    source 34
    target 247
    weight 6.53777872140508
  ]
  edge [
    source 34
    target 1177
    weight 2.19395519123718
  ]
  edge [
    source 34
    target 1209
    weight 9.5133058045502
  ]
  edge [
    source 34
    target 574
    weight 167.88479646119
  ]
  edge [
    source 34
    target 1075
    weight 10.6352642706131
  ]
  edge [
    source 34
    target 884
    weight 215.529006967067
  ]
  edge [
    source 34
    target 591
    weight 16.4920295496119
  ]
  edge [
    source 34
    target 379
    weight 5.69027719187402
  ]
  edge [
    source 34
    target 739
    weight 55.4849898657693
  ]
  edge [
    source 34
    target 952
    weight 10.1104473760379
  ]
  edge [
    source 35
    target 1152
    weight 43.3192604236844
  ]
  edge [
    source 35
    target 574
    weight 10.1573431805308
  ]
  edge [
    source 36
    target 379
    weight 4.77624440456299
  ]
  edge [
    source 36
    target 422
    weight 36.4276002719239
  ]
  edge [
    source 36
    target 1075
    weight 45.2222161422709
  ]
  edge [
    source 36
    target 884
    weight 10.8515221939865
  ]
  edge [
    source 36
    target 998
    weight 21.1258007898201
  ]
  edge [
    source 36
    target 574
    weight 34.813495467946
  ]
  edge [
    source 36
    target 933
    weight 49.6882789821206
  ]
  edge [
    source 36
    target 691
    weight 27.8169334237868
  ]
  edge [
    source 36
    target 437
    weight 5.39250500100612
  ]
  edge [
    source 36
    target 1204
    weight 9.44355217187255
  ]
  edge [
    source 36
    target 101
    weight 3.8101117643943
  ]
  edge [
    source 36
    target 701
    weight 31.6293869303828
  ]
  edge [
    source 36
    target 633
    weight 44.6653993474252
  ]
  edge [
    source 36
    target 295
    weight 34.4309999481982
  ]
  edge [
    source 36
    target 222
    weight 16.5218312747824
  ]
  edge [
    source 36
    target 188
    weight 872.057692307693
  ]
  edge [
    source 36
    target 604
    weight 65.9865647247411
  ]
  edge [
    source 36
    target 1177
    weight 8.13053982634956
  ]
  edge [
    source 36
    target 1152
    weight 64.9788906355266
  ]
  edge [
    source 36
    target 591
    weight 54.851704428485
  ]
  edge [
    source 36
    target 46
    weight 109.246460843373
  ]
  edge [
    source 37
    target 379
    weight 5.57228513865682
  ]
  edge [
    source 38
    target 574
    weight 12.0220999031587
  ]
  edge [
    source 38
    target 1177
    weight 2.93293445790692
  ]
  edge [
    source 38
    target 669
    weight 4.87231760379651
  ]
  edge [
    source 38
    target 884
    weight 2.67327645289814
  ]
  edge [
    source 38
    target 379
    weight 1.54984257209289
  ]
  edge [
    source 38
    target 739
    weight 14.7586336679992
  ]
  edge [
    source 38
    target 1204
    weight 10.2332007323192
  ]
  edge [
    source 39
    target 247
    weight 43.5851914760339
  ]
  edge [
    source 39
    target 933
    weight 15.0009143927233
  ]
  edge [
    source 39
    target 437
    weight 10.5153847519619
  ]
  edge [
    source 39
    target 399
    weight 23.3980979170853
  ]
  edge [
    source 39
    target 574
    weight 43.8699856073986
  ]
  edge [
    source 39
    target 884
    weight 243.736636366261
  ]
  edge [
    source 39
    target 147
    weight 11.1062914363583
  ]
  edge [
    source 39
    target 952
    weight 241.605825592664
  ]
  edge [
    source 39
    target 1062
    weight 254.355240440632
  ]
  edge [
    source 39
    target 295
    weight 5.25525788683025
  ]
  edge [
    source 39
    target 379
    weight 24.9211049048524
  ]
  edge [
    source 39
    target 1152
    weight 28.2516915806637
  ]
  edge [
    source 39
    target 46
    weight 194.21593038822
  ]
  edge [
    source 39
    target 1204
    weight 30.7520801494311
  ]
  edge [
    source 39
    target 101
    weight 4.81738269061348
  ]
  edge [
    source 39
    target 818
    weight 8.60120680849042
  ]
  edge [
    source 40
    target 247
    weight 10.1698780110746
  ]
  edge [
    source 40
    target 669
    weight 21.1133762831182
  ]
  edge [
    source 40
    target 399
    weight 2.11982767453935
  ]
  edge [
    source 40
    target 145
    weight 23.9242919389978
  ]
  edge [
    source 40
    target 998
    weight 10.56290039491
  ]
  edge [
    source 40
    target 952
    weight 7.90688833254245
  ]
  edge [
    source 40
    target 933
    weight 33.8504598832881
  ]
  edge [
    source 40
    target 295
    weight 10.6791336737727
  ]
  edge [
    source 40
    target 1177
    weight 3.04895243488109
  ]
  edge [
    source 40
    target 633
    weight 13.600041467966
  ]
  edge [
    source 40
    target 1152
    weight 24.9918810136641
  ]
  edge [
    source 40
    target 1027
    weight 11.9163209876543
  ]
  edge [
    source 40
    target 591
    weight 4.81291896838038
  ]
  edge [
    source 40
    target 1183
    weight 6.87957885918818
  ]
  edge [
    source 40
    target 101
    weight 50.1330495315039
  ]
  edge [
    source 41
    target 933
    weight 33.8504598832881
  ]
  edge [
    source 41
    target 1177
    weight 2.29491043485673
  ]
  edge [
    source 41
    target 633
    weight 3.4000103669915
  ]
  edge [
    source 41
    target 399
    weight 1.49294794190423
  ]
  edge [
    source 41
    target 101
    weight 3.71114782246198
  ]
  edge [
    source 41
    target 1209
    weight 101.620977100965
  ]
  edge [
    source 41
    target 379
    weight 14.328733213689
  ]
  edge [
    source 41
    target 654
    weight 1.78459303783418
  ]
  edge [
    source 41
    target 574
    weight 24.1841504298352
  ]
  edge [
    source 312
    target 574
    weight 8.51137712142557
  ]
  edge [
    source 312
    target 295
    weight 2.35200352977018
  ]
  edge [
    source 312
    target 1177
    weight 4.70715463630764
  ]
  edge [
    source 312
    target 379
    weight 30.8737603248612
  ]
  edge [
    source 312
    target 1209
    weight 15.807707549039
  ]
  edge [
    source 312
    target 884
    weight 3.39110068562079
  ]
  edge [
    source 312
    target 46
    weight 22.1258654872655
  ]
  edge [
    source 312
    target 1204
    weight 7.63905175686506
  ]
  edge [
    source 312
    target 818
    weight 6.2454622685854
  ]
  edge [
    source 43
    target 633
    weight 19.4191763470297
  ]
  edge [
    source 43
    target 1209
    weight 4.88353612190564
  ]
  edge [
    source 43
    target 422
    weight 5.68523241238118
  ]
  edge [
    source 43
    target 379
    weight 3.46412219329694
  ]
  edge [
    source 43
    target 1069
    weight 82.5862736171182
  ]
  edge [
    source 43
    target 1043
    weight 2.11153949170628
  ]
  edge [
    source 43
    target 574
    weight 3.24340314681471
  ]
  edge [
    source 43
    target 1062
    weight 4.50986490582291
  ]
  edge [
    source 43
    target 604
    weight 57.643435851498
  ]
  edge [
    source 43
    target 1177
    weight 23.3117606643565
  ]
  edge [
    source 43
    target 295
    weight 2.96070866863676
  ]
  edge [
    source 43
    target 951
    weight 2.13204972276216
  ]
  edge [
    source 43
    target 525
    weight 11.6131092436975
  ]
  edge [
    source 43
    target 399
    weight 5.42312967400205
  ]
  edge [
    source 43
    target 1183
    weight 7.24166195704019
  ]
  edge [
    source 43
    target 952
    weight 2.21620176055861
  ]
  edge [
    source 43
    target 1204
    weight 6.89270761970008
  ]
  edge [
    source 43
    target 101
    weight 18.7253253359989
  ]
  edge [
    source 43
    target 818
    weight 38.9897436927214
  ]
  edge [
    source 44
    target 669
    weight 10.4494318062304
  ]
  edge [
    source 44
    target 399
    weight 3.40004501627354
  ]
  edge [
    source 44
    target 422
    weight 3.50265387230037
  ]
  edge [
    source 44
    target 1075
    weight 2.54321536905966
  ]
  edge [
    source 44
    target 574
    weight 43.5314707737033
  ]
  edge [
    source 44
    target 933
    weight 27.775258270057
  ]
  edge [
    source 44
    target 654
    weight 5.31493657495612
  ]
  edge [
    source 44
    target 437
    weight 12.1665996949397
  ]
  edge [
    source 44
    target 101
    weight 40.5698725668767
  ]
  edge [
    source 44
    target 818
    weight 4.78311012764833
  ]
  edge [
    source 44
    target 247
    weight 5.38405306468654
  ]
  edge [
    source 44
    target 701
    weight 41.9283583550532
  ]
  edge [
    source 44
    target 633
    weight 3.80931806309808
  ]
  edge [
    source 44
    target 1209
    weight 2.34767933896619
  ]
  edge [
    source 44
    target 222
    weight 3.54175989088614
  ]
  edge [
    source 44
    target 80
    weight 5.04413528424083
  ]
  edge [
    source 44
    target 1062
    weight 65.7343047800627
  ]
  edge [
    source 44
    target 1177
    weight 33.9344118806947
  ]
  edge [
    source 44
    target 525
    weight 25.1348433524367
  ]
  edge [
    source 44
    target 1152
    weight 6.74276965556512
  ]
  edge [
    source 44
    target 591
    weight 1.60079580567575
  ]
  edge [
    source 44
    target 458
    weight 3.90430708332772
  ]
  edge [
    source 921
    target 1152
    weight 10.4804662315366
  ]
  edge [
    source 921
    target 818
    weight 32.6845858722636
  ]
  edge [
    source 276
    target 933
    weight 15.9849393893305
  ]
  edge [
    source 276
    target 591
    weight 54.8672762395364
  ]
  edge [
    source 276
    target 1177
    weight 16.2610796526991
  ]
  edge [
    source 276
    target 437
    weight 20.221893753773
  ]
  edge [
    source 276
    target 1209
    weight 33.196185852982
  ]
  edge [
    source 276
    target 574
    weight 14.5104902579011
  ]
  edge [
    source 276
    target 1183
    weight 24.7664838930775
  ]
  edge [
    source 276
    target 379
    weight 34.6277719330817
  ]
  edge [
    source 276
    target 1043
    weight 420.628264654672
  ]
  edge [
    source 276
    target 1204
    weight 59.9665562913908
  ]
  edge [
    source 48
    target 1062
    weight 3.69590468642923
  ]
  edge [
    source 48
    target 701
    weight 45.8615344872126
  ]
  edge [
    source 48
    target 1177
    weight 3.34786934026159
  ]
  edge [
    source 48
    target 437
    weight 8.08875750150918
  ]
  edge [
    source 48
    target 422
    weight 40.9810503059143
  ]
  edge [
    source 48
    target 884
    weight 4.99179506519704
  ]
  edge [
    source 48
    target 379
    weight 5.35085828865387
  ]
  edge [
    source 48
    target 574
    weight 40.8979534590834
  ]
  edge [
    source 49
    target 247
    weight 11.8101809160866
  ]
  edge [
    source 49
    target 701
    weight 2.03184013550942
  ]
  edge [
    source 49
    target 669
    weight 3.88930615741651
  ]
  edge [
    source 49
    target 399
    weight 4.15966185192627
  ]
  edge [
    source 49
    target 422
    weight 21.8565601631543
  ]
  edge [
    source 49
    target 1075
    weight 3.82313421492628
  ]
  edge [
    source 49
    target 665
    weight 22.0807137306292
  ]
  edge [
    source 49
    target 574
    weight 4.35314707737033
  ]
  edge [
    source 49
    target 691
    weight 15.6930153470527
  ]
  edge [
    source 49
    target 1177
    weight 4.06526991317478
  ]
  edge [
    source 49
    target 654
    weight 7.34874302698384
  ]
  edge [
    source 49
    target 101
    weight 44.4772230455824
  ]
  edge [
    source 49
    target 525
    weight 58.9860975609756
  ]
  edge [
    source 49
    target 1152
    weight 53.6075847743094
  ]
  edge [
    source 49
    target 633
    weight 7.07202156334232
  ]
  edge [
    source 49
    target 379
    weight 1.71944798564268
  ]
  edge [
    source 49
    target 998
    weight 8.45032031592804
  ]
  edge [
    source 50
    target 701
    weight 4.29951885817618
  ]
  edge [
    source 50
    target 1177
    weight 27.2060371112467
  ]
  edge [
    source 50
    target 1013
    weight 1830.00630517024
  ]
  edge [
    source 50
    target 222
    weight 20.0428772841622
  ]
  edge [
    source 50
    target 379
    weight 2.28649998090781
  ]
  edge [
    source 50
    target 458
    weight 37.6114915693904
  ]
  edge [
    source 51
    target 966
    weight 12.7602554179567
  ]
  edge [
    source 51
    target 1062
    weight 10.3402277182121
  ]
  edge [
    source 51
    target 665
    weight 7.60557917388338
  ]
  edge [
    source 51
    target 399
    weight 1.78133667269991
  ]
  edge [
    source 220
    target 884
    weight 43.902642804912
  ]
  edge [
    source 220
    target 1075
    weight 950.526744186047
  ]
  edge [
    source 220
    target 591
    weight 17.2202490362181
  ]
  edge [
    source 220
    target 379
    weight 3.71821558076739
  ]
  edge [
    source 220
    target 574
    weight 29.2119080191956
  ]
  edge [
    source 53
    target 1177
    weight 6.09790486976217
  ]
  edge [
    source 54
    target 295
    weight 2.69500404452833
  ]
  edge [
    source 54
    target 818
    weight 6.80928872338825
  ]
  edge [
    source 54
    target 399
    weight 3.03308676702957
  ]
  edge [
    source 54
    target 665
    weight 17.3748144920612
  ]
  edge [
    source 54
    target 998
    weight 4.91297692786514
  ]
  edge [
    source 54
    target 379
    weight 9.9635244961808
  ]
  edge [
    source 54
    target 574
    weight 5.80419610316044
  ]
  edge [
    source 55
    target 437
    weight 32.3550300060367
  ]
  edge [
    source 56
    target 933
    weight 37.3765494544639
  ]
  edge [
    source 56
    target 701
    weight 45.8615344872126
  ]
  edge [
    source 56
    target 317
    weight 152.482660781841
  ]
  edge [
    source 56
    target 574
    weight 21.3626662130211
  ]
  edge [
    source 821
    target 884
    weight 5.54907384919765
  ]
  edge [
    source 821
    target 701
    weight 20.3829042165389
  ]
  edge [
    source 821
    target 1152
    weight 59.0717187595696
  ]
  edge [
    source 58
    target 437
    weight 8.08875750150918
  ]
  edge [
    source 58
    target 669
    weight 9.64662881901089
  ]
  edge [
    source 59
    target 1027
    weight 57.1983407407407
  ]
  edge [
    source 59
    target 437
    weight 4.97769692400565
  ]
  edge [
    source 59
    target 422
    weight 43.7131203263086
  ]
  edge [
    source 1028
    target 1183
    weight 4.30721459010043
  ]
  edge [
    source 1028
    target 654
    weight 3.4890188102969
  ]
  edge [
    source 1028
    target 399
    weight 1.80854863127229
  ]
  edge [
    source 1028
    target 952
    weight 7.9750511629954
  ]
  edge [
    source 61
    target 574
    weight 6.43698440012154
  ]
  edge [
    source 61
    target 669
    weight 4.92645446606091
  ]
  edge [
    source 61
    target 399
    weight 5.14705633192897
  ]
  edge [
    source 61
    target 884
    weight 1.93436025024848
  ]
  edge [
    source 61
    target 1043
    weight 124.185487659951
  ]
  edge [
    source 61
    target 952
    weight 79.6336610634632
  ]
  edge [
    source 61
    target 295
    weight 4.67134034384911
  ]
  edge [
    source 61
    target 1177
    weight 2.31806880155498
  ]
  edge [
    source 61
    target 1209
    weight 7.58769962353874
  ]
  edge [
    source 61
    target 591
    weight 5.86188848712995
  ]
  edge [
    source 61
    target 437
    weight 4.41204954627773
  ]
  edge [
    source 61
    target 1183
    weight 19.0511414562134
  ]
  edge [
    source 61
    target 101
    weight 21.7628417728963
  ]
  edge [
    source 62
    target 669
    weight 2.63917203538977
  ]
  edge [
    source 62
    target 399
    weight 25.6233832216499
  ]
  edge [
    source 62
    target 422
    weight 23.6738466684589
  ]
  edge [
    source 62
    target 604
    weight 11.3487193137269
  ]
  edge [
    source 62
    target 1075
    weight 5.63188419196509
  ]
  edge [
    source 62
    target 884
    weight 35.4617051933662
  ]
  edge [
    source 62
    target 998
    weight 13.7040973629616
  ]
  edge [
    source 62
    target 574
    weight 34.7237128607154
  ]
  edge [
    source 62
    target 933
    weight 9.00912435249938
  ]
  edge [
    source 62
    target 966
    weight 62.9907345496227
  ]
  edge [
    source 62
    target 379
    weight 55.5225589485534
  ]
  edge [
    source 62
    target 654
    weight 4.51301141402583
  ]
  edge [
    source 62
    target 691
    weight 18.2062152187575
  ]
  edge [
    source 62
    target 665
    weight 6.45756722310853
  ]
  edge [
    source 62
    target 1204
    weight 13.0803897171565
  ]
  edge [
    source 62
    target 101
    weight 9.41846720356541
  ]
  edge [
    source 62
    target 1183
    weight 4.71742550344332
  ]
  edge [
    source 62
    target 701
    weight 1.92157267404522
  ]
  edge [
    source 62
    target 633
    weight 7.68697996015469
  ]
  edge [
    source 62
    target 145
    weight 3.93725490196078
  ]
  edge [
    source 62
    target 222
    weight 6.94667905871531
  ]
  edge [
    source 62
    target 295
    weight 5.90533024970983
  ]
  edge [
    source 62
    target 1177
    weight 9.37913561669049
  ]
  edge [
    source 62
    target 1065
    weight 26.0566354519254
  ]
  edge [
    source 62
    target 951
    weight 6.98405392392874
  ]
  edge [
    source 62
    target 1152
    weight 12.5366881389195
  ]
  edge [
    source 62
    target 591
    weight 3.38686890367509
  ]
  edge [
    source 62
    target 46
    weight 9.39754501878482
  ]
  edge [
    source 62
    target 80
    weight 3.99070120504792
  ]
  edge [
    source 346
    target 691
    weight 2.91963076224236
  ]
  edge [
    source 346
    target 399
    weight 12.1818668520698
  ]
  edge [
    source 346
    target 422
    weight 5.04382157611253
  ]
  edge [
    source 64
    target 1062
    weight 153.380044486813
  ]
  edge [
    source 64
    target 591
    weight 45.7227301996136
  ]
  edge [
    source 64
    target 1209
    weight 94.8462452942342
  ]
  edge [
    source 65
    target 933
    weight 11.2834866277627
  ]
  edge [
    source 65
    target 669
    weight 3.51889604718636
  ]
  edge [
    source 65
    target 399
    weight 9.42423388327045
  ]
  edge [
    source 65
    target 422
    weight 27.3207002039429
  ]
  edge [
    source 65
    target 884
    weight 49.7649269191837
  ]
  edge [
    source 65
    target 998
    weight 14.0838671932134
  ]
  edge [
    source 65
    target 1043
    weight 84.1256529309344
  ]
  edge [
    source 65
    target 574
    weight 13.0597747278328
  ]
  edge [
    source 65
    target 1062
    weight 219.6123364243
  ]
  edge [
    source 65
    target 295
    weight 103.482459418726
  ]
  edge [
    source 65
    target 1177
    weight 13.8669088342681
  ]
  edge [
    source 65
    target 633
    weight 13.7326632579269
  ]
  edge [
    source 65
    target 1209
    weight 123.37225080319
  ]
  edge [
    source 65
    target 591
    weight 158.268491149091
  ]
  edge [
    source 65
    target 379
    weight 5.6660268894637
  ]
  edge [
    source 368
    target 884
    weight 1.30588970502167
  ]
  edge [
    source 368
    target 1177
    weight 2.21928804021673
  ]
  edge [
    source 368
    target 640
    weight 23.3422694094227
  ]
  edge [
    source 368
    target 1209
    weight 1.46603739366088
  ]
  edge [
    source 368
    target 574
    weight 2.25201033819107
  ]
  edge [
    source 372
    target 247
    weight 11.8101809160866
  ]
  edge [
    source 372
    target 701
    weight 7.6435890812021
  ]
  edge [
    source 372
    target 669
    weight 5.27834407077955
  ]
  edge [
    source 372
    target 399
    weight 16.5065946505011
  ]
  edge [
    source 372
    target 665
    weight 136.900425129901
  ]
  edge [
    source 372
    target 998
    weight 35.2096679830335
  ]
  edge [
    source 372
    target 1177
    weight 6.13356513215844
  ]
  edge [
    source 372
    target 633
    weight 10.4000317107975
  ]
  edge [
    source 372
    target 1152
    weight 19.1114384222137
  ]
  edge [
    source 372
    target 1209
    weight 11.8557806617793
  ]
  edge [
    source 372
    target 1183
    weight 50.8030438832358
  ]
  edge [
    source 372
    target 379
    weight 5.73149328547559
  ]
  edge [
    source 372
    target 818
    weight 18.8564918493828
  ]
  edge [
    source 68
    target 1177
    weight 59.1296979789099
  ]
  edge [
    source 68
    target 101
    weight 10.9660779773533
  ]
  edge [
    source 68
    target 818
    weight 7.13983671966923
  ]
  edge [
    source 742
    target 574
    weight 34.8242988798604
  ]
  edge [
    source 742
    target 295
    weight 4.2042063094642
  ]
  edge [
    source 742
    target 1177
    weight 2.93293445790692
  ]
  edge [
    source 742
    target 669
    weight 4.87231760379651
  ]
  edge [
    source 742
    target 884
    weight 37.8885528035755
  ]
  edge [
    source 742
    target 591
    weight 9.14454603992273
  ]
  edge [
    source 742
    target 379
    weight 23.0429423926264
  ]
  edge [
    source 742
    target 739
    weight 14.7586336679992
  ]
  edge [
    source 742
    target 1204
    weight 10.2332007323192
  ]
  edge [
    source 742
    target 147
    weight 601.960995850623
  ]
  edge [
    source 70
    target 1177
    weight 24.9097421150416
  ]
  edge [
    source 70
    target 399
    weight 10.3991546298157
  ]
  edge [
    source 70
    target 884
    weight 61.0398123411742
  ]
  edge [
    source 70
    target 574
    weight 12.1816461424355
  ]
  edge [
    source 70
    target 1204
    weight 119.933112582781
  ]
  edge [
    source 70
    target 952
    weight 9.8415524990156
  ]
  edge [
    source 707
    target 884
    weight 10.1733020568624
  ]
  edge [
    source 707
    target 1062
    weight 32.7972222785631
  ]
  edge [
    source 707
    target 379
    weight 13.1968836993303
  ]
  edge [
    source 707
    target 574
    weight 17.1487612138831
  ]
  edge [
    source 72
    target 1062
    weight 3.94970071639861
  ]
  edge [
    source 72
    target 379
    weight 7.14905813118884
  ]
  edge [
    source 72
    target 399
    weight 2.33980979170853
  ]
  edge [
    source 72
    target 422
    weight 4.23941899716355
  ]
  edge [
    source 72
    target 145
    weight 41.0130718954248
  ]
  edge [
    source 72
    target 884
    weight 139.247071903303
  ]
  edge [
    source 72
    target 591
    weight 14.7328797309867
  ]
  edge [
    source 72
    target 525
    weight 41.3406837606838
  ]
  edge [
    source 72
    target 147
    weight 12.8624144412526
  ]
  edge [
    source 72
    target 574
    weight 42.3222632522116
  ]
  edge [
    source 73
    target 1177
    weight 16.2610796526991
  ]
  edge [
    source 74
    target 884
    weight 14.1541593834607
  ]
  edge [
    source 74
    target 1177
    weight 5.96239587265635
  ]
  edge [
    source 74
    target 379
    weight 57.3149328547558
  ]
  edge [
    source 74
    target 1183
    weight 9.90659355723098
  ]
  edge [
    source 75
    target 654
    weight 5.31660009188099
  ]
  edge [
    source 75
    target 633
    weight 19.6445043426176
  ]
  edge [
    source 75
    target 399
    weight 8.6943751823049
  ]
  edge [
    source 75
    target 1075
    weight 32.4966408268734
  ]
  edge [
    source 76
    target 933
    weight 2.10445980755892
  ]
  edge [
    source 76
    target 247
    weight 3.21960962159647
  ]
  edge [
    source 76
    target 654
    weight 1.64317997345223
  ]
  edge [
    source 76
    target 422
    weight 4.55345003399048
  ]
  edge [
    source 76
    target 701
    weight 2.46761537267154
  ]
  edge [
    source 76
    target 691
    weight 3.04252338361225
  ]
  edge [
    source 76
    target 591
    weight 1.529975527915
  ]
  edge [
    source 76
    target 525
    weight 12.0619950124688
  ]
  edge [
    source 76
    target 1183
    weight 2.17795712627566
  ]
  edge [
    source 76
    target 101
    weight 3.37048348388727
  ]
  edge [
    source 76
    target 633
    weight 2.45556304282719
  ]
  edge [
    source 825
    target 998
    weight 105.6290039491
  ]
  edge [
    source 79
    target 1062
    weight 21.9114349266875
  ]
  edge [
    source 79
    target 1209
    weight 34.6376528855948
  ]
  edge [
    source 79
    target 574
    weight 22.1880904149195
  ]
  edge [
    source 79
    target 884
    weight 2.77453692459883
  ]
  edge [
    source 79
    target 379
    weight 2.10154753800771
  ]
  edge [
    source 79
    target 952
    weight 9.63652015528611
  ]
  edge [
    source 80
    target 878
    weight 31.9104704097117
  ]
  edge [
    source 80
    target 684
    weight 2.91623907918458
  ]
  edge [
    source 80
    target 1158
    weight 28.965564738292
  ]
  edge [
    source 80
    target 534
    weight 59.0702247191011
  ]
  edge [
    source 80
    target 114
    weight 24.4965896495223
  ]
  edge [
    source 80
    target 706
    weight 35.5820642978003
  ]
  edge [
    source 80
    target 905
    weight 357.683106814122
  ]
  edge [
    source 80
    target 287
    weight 14.9459843638948
  ]
  edge [
    source 80
    target 770
    weight 35.5820642978003
  ]
  edge [
    source 80
    target 283
    weight 21.8369678089304
  ]
  edge [
    source 80
    target 215
    weight 103.529439790368
  ]
  edge [
    source 80
    target 100
    weight 3.00973236009732
  ]
  edge [
    source 80
    target 975
    weight 103.083333333333
  ]
  edge [
    source 80
    target 774
    weight 89.8675213675214
  ]
  edge [
    source 80
    target 442
    weight 229.825136612022
  ]
  edge [
    source 80
    target 618
    weight 34.8739635157546
  ]
  edge [
    source 80
    target 779
    weight 146.034722222222
  ]
  edge [
    source 80
    target 758
    weight 20.0505339435545
  ]
  edge [
    source 80
    target 600
    weight 7.91754518072289
  ]
  edge [
    source 80
    target 636
    weight 20.6166666666667
  ]
  edge [
    source 80
    target 1016
    weight 250.345238095238
  ]
  edge [
    source 80
    target 371
    weight 84.4538152610442
  ]
  edge [
    source 80
    target 535
    weight 131.201707529217
  ]
  edge [
    source 80
    target 151
    weight 9.89832901859261
  ]
  edge [
    source 80
    target 908
    weight 31.9104704097117
  ]
  edge [
    source 80
    target 667
    weight 44.4775803722504
  ]
  edge [
    source 80
    target 721
    weight 20.6166666666667
  ]
  edge [
    source 80
    target 647
    weight 31.9104704097117
  ]
  edge [
    source 224
    target 247
    weight 61.0192680664474
  ]
  edge [
    source 224
    target 669
    weight 5.27834407077955
  ]
  edge [
    source 224
    target 399
    weight 4.75675616995689
  ]
  edge [
    source 224
    target 379
    weight 34.1083206920051
  ]
  edge [
    source 224
    target 1075
    weight 3.5026319454115
  ]
  edge [
    source 224
    target 884
    weight 18.1885239065683
  ]
  edge [
    source 224
    target 1043
    weight 10.1356208350523
  ]
  edge [
    source 224
    target 574
    weight 34.2741250008375
  ]
  edge [
    source 224
    target 1062
    weight 5.51066028096334
  ]
  edge [
    source 224
    target 665
    weight 9.18794799529536
  ]
  edge [
    source 224
    target 1177
    weight 6.50443186107965
  ]
  edge [
    source 224
    target 952
    weight 6.16737289938311
  ]
  edge [
    source 224
    target 691
    weight 10.5015193334507
  ]
  edge [
    source 224
    target 1209
    weight 18.9692490588468
  ]
  edge [
    source 224
    target 1183
    weight 6.0039960952915
  ]
  edge [
    source 224
    target 437
    weight 4.62214714371953
  ]
  edge [
    source 224
    target 818
    weight 9.30955158923457
  ]
  edge [
    source 457
    target 884
    weight 18.3119437023523
  ]
  edge [
    source 457
    target 247
    weight 1098.34682519605
  ]
  edge [
    source 457
    target 1177
    weight 5.42035988423304
  ]
  edge [
    source 457
    target 101
    weight 22.8606705863658
  ]
  edge [
    source 457
    target 574
    weight 4.83683008596703
  ]
  edge [
    source 83
    target 933
    weight 33.8504598832881
  ]
  edge [
    source 84
    target 295
    weight 9.55501433969136
  ]
  edge [
    source 84
    target 379
    weight 4.29861996410669
  ]
  edge [
    source 85
    target 295
    weight 1.40923116518353
  ]
  edge [
    source 85
    target 654
    weight 4.29784233632995
  ]
  edge [
    source 85
    target 399
    weight 2.73616082118093
  ]
  edge [
    source 85
    target 422
    weight 5.23162344330821
  ]
  edge [
    source 85
    target 701
    weight 3.71850279626048
  ]
  edge [
    source 85
    target 691
    weight 5.81802747319583
  ]
  edge [
    source 85
    target 998
    weight 13.9206728644354
  ]
  edge [
    source 85
    target 525
    weight 12.6785321100917
  ]
  edge [
    source 85
    target 1152
    weight 25.649562092971
  ]
  edge [
    source 85
    target 101
    weight 19.4020707439385
  ]
  edge [
    source 85
    target 574
    weight 87.0629415474066
  ]
  edge [
    source 478
    target 654
    weight 1.43368991241735
  ]
  edge [
    source 478
    target 399
    weight 3.05446021638084
  ]
  edge [
    source 478
    target 147
    weight 6.21860532903536
  ]
  edge [
    source 478
    target 46
    weight 7.22290650204122
  ]
  edge [
    source 478
    target 1065
    weight 23.6070963753498
  ]
  edge [
    source 1225
    target 437
    weight 16.1775150030184
  ]
  edge [
    source 1225
    target 379
    weight 7.16436660684448
  ]
  edge [
    source 88
    target 247
    weight 11.0944123757177
  ]
  edge [
    source 88
    target 669
    weight 21.1133762831182
  ]
  edge [
    source 88
    target 399
    weight 9.42423388327045
  ]
  edge [
    source 88
    target 1059
    weight 42682.0882352941
  ]
  edge [
    source 88
    target 884
    weight 99.189695054408
  ]
  edge [
    source 88
    target 574
    weight 4.00289386424858
  ]
  edge [
    source 89
    target 604
    weight 61.760824126605
  ]
  edge [
    source 89
    target 379
    weight 42.9861996410669
  ]
  edge [
    source 89
    target 574
    weight 14.5104902579011
  ]
  edge [
    source 90
    target 669
    weight 6.17306337823176
  ]
  edge [
    source 90
    target 399
    weight 3.57470940399914
  ]
  edge [
    source 90
    target 422
    weight 4.52204693030779
  ]
  edge [
    source 90
    target 1075
    weight 19.8812882048629
  ]
  edge [
    source 90
    target 884
    weight 131.76869840018
  ]
  edge [
    source 90
    target 998
    weight 38.0264414216762
  ]
  edge [
    source 90
    target 952
    weight 10.7103436747608
  ]
  edge [
    source 90
    target 933
    weight 3.09887861295405
  ]
  edge [
    source 90
    target 691
    weight 22.5979420997558
  ]
  edge [
    source 90
    target 733
    weight 535.49926199262
  ]
  edge [
    source 90
    target 574
    weight 21.6973871273207
  ]
  edge [
    source 90
    target 1204
    weight 7.82172473365966
  ]
  edge [
    source 90
    target 101
    weight 36.3605828961238
  ]
  edge [
    source 90
    target 818
    weight 2.82169086667024
  ]
  edge [
    source 90
    target 247
    weight 6.05149765948239
  ]
  edge [
    source 90
    target 701
    weight 7.77652106522301
  ]
  edge [
    source 90
    target 379
    weight 2.93087724825456
  ]
  edge [
    source 90
    target 1209
    weight 20.1544768803967
  ]
  edge [
    source 90
    target 665
    weight 80.5296618411181
  ]
  edge [
    source 90
    target 147
    weight 62.7042704011065
  ]
  edge [
    source 90
    target 1062
    weight 135.652641934504
  ]
  edge [
    source 90
    target 295
    weight 16.8168252378568
  ]
  edge [
    source 90
    target 525
    weight 17.8481918819188
  ]
  edge [
    source 90
    target 1152
    weight 62.1111071940704
  ]
  edge [
    source 90
    target 1183
    weight 6.07479793603787
  ]
  edge [
    source 90
    target 46
    weight 23.9444297738901
  ]
  edge [
    source 90
    target 458
    weight 4.17132993375864
  ]
  edge [
    source 91
    target 884
    weight 30.8059776947394
  ]
  edge [
    source 91
    target 1177
    weight 2.1034232386576
  ]
  edge [
    source 91
    target 1075
    weight 48.7449612403101
  ]
  edge [
    source 91
    target 665
    weight 5.45420020437852
  ]
  edge [
    source 91
    target 1183
    weight 22.5149853573431
  ]
  edge [
    source 91
    target 379
    weight 55.911603313209
  ]
  edge [
    source 91
    target 147
    weight 6.51472939232275
  ]
  edge [
    source 91
    target 574
    weight 36.6370776207556
  ]
  edge [
    source 92
    target 247
    weight 45.7644510498356
  ]
  edge [
    source 92
    target 933
    weight 16.2874676539879
  ]
  edge [
    source 92
    target 604
    weight 8.35412113789826
  ]
  edge [
    source 92
    target 399
    weight 10.3080569140558
  ]
  edge [
    source 92
    target 422
    weight 7.08861410696897
  ]
  edge [
    source 92
    target 145
    weight 26.0992275698158
  ]
  edge [
    source 92
    target 884
    weight 29.9419760324632
  ]
  edge [
    source 92
    target 998
    weight 11.7365559943445
  ]
  edge [
    source 92
    target 1043
    weight 58.0176916765065
  ]
  edge [
    source 92
    target 574
    weight 18.5950521241997
  ]
  edge [
    source 92
    target 1062
    weight 13.4675161012811
  ]
  edge [
    source 92
    target 295
    weight 28.4072361019979
  ]
  edge [
    source 92
    target 654
    weight 15.949800275643
  ]
  edge [
    source 92
    target 1065
    weight 33.8042445138145
  ]
  edge [
    source 92
    target 1209
    weight 26.8709404011841
  ]
  edge [
    source 92
    target 591
    weight 52.4684613130657
  ]
  edge [
    source 92
    target 379
    weight 41.0324168540829
  ]
  edge [
    source 92
    target 1183
    weight 139.857791396202
  ]
  edge [
    source 92
    target 101
    weight 11.5402423633097
  ]
  edge [
    source 93
    target 247
    weight 28.9945434396161
  ]
  edge [
    source 93
    target 399
    weight 4.90390462948019
  ]
  edge [
    source 93
    target 422
    weight 8.86076763371121
  ]
  edge [
    source 93
    target 1075
    weight 8.12416020671835
  ]
  edge [
    source 93
    target 884
    weight 3.21262170216706
  ]
  edge [
    source 93
    target 574
    weight 14.5104902579011
  ]
  edge [
    source 93
    target 665
    weight 25.7053429831393
  ]
  edge [
    source 93
    target 1177
    weight 7.12985800156808
  ]
  edge [
    source 93
    target 1209
    weight 25.2923320784625
  ]
  edge [
    source 93
    target 1183
    weight 6.87957885918818
  ]
  edge [
    source 93
    target 101
    weight 9.79743025129963
  ]
  edge [
    source 94
    target 701
    weight 7.16990187053605
  ]
  edge [
    source 94
    target 1209
    weight 11.1583817993217
  ]
  edge [
    source 94
    target 604
    weight 11.6844802401685
  ]
  edge [
    source 94
    target 222
    weight 16.5218312747824
  ]
  edge [
    source 94
    target 1075
    weight 3.44082079343365
  ]
  edge [
    source 94
    target 574
    weight 59.9475476933141
  ]
  edge [
    source 94
    target 933
    weight 35.6466067342381
  ]
  edge [
    source 94
    target 295
    weight 2.89945262721669
  ]
  edge [
    source 94
    target 998
    weight 21.1258007898201
  ]
  edge [
    source 94
    target 691
    weight 12.2056786032632
  ]
  edge [
    source 94
    target 1027
    weight 61.2839365079365
  ]
  edge [
    source 94
    target 591
    weight 58.0338724643556
  ]
  edge [
    source 94
    target 46
    weight 109.246460843373
  ]
  edge [
    source 94
    target 1204
    weight 9.44355217187255
  ]
  edge [
    source 625
    target 574
    weight 30.9073442493294
  ]
  edge [
    source 625
    target 701
    weight 15.2871781624042
  ]
  edge [
    source 625
    target 669
    weight 5.27834407077955
  ]
  edge [
    source 625
    target 399
    weight 5.71953504639862
  ]
  edge [
    source 625
    target 437
    weight 20.221893753773
  ]
  edge [
    source 625
    target 884
    weight 13.0123630959868
  ]
  edge [
    source 625
    target 1043
    weight 240.359008374098
  ]
  edge [
    source 625
    target 952
    weight 300.659428844926
  ]
  edge [
    source 625
    target 1062
    weight 10.0030463795747
  ]
  edge [
    source 625
    target 1209
    weight 4.21538867974374
  ]
  edge [
    source 625
    target 1183
    weight 37.0835052944475
  ]
  edge [
    source 625
    target 379
    weight 35.8218330342224
  ]
  edge [
    source 96
    target 933
    weight 4.01615625733927
  ]
  edge [
    source 96
    target 669
    weight 2.11133762831182
  ]
  edge [
    source 96
    target 399
    weight 47.9665269703494
  ]
  edge [
    source 96
    target 379
    weight 2.82659215537883
  ]
  edge [
    source 96
    target 1043
    weight 12.3151624810954
  ]
  edge [
    source 96
    target 574
    weight 14.6689381400276
  ]
  edge [
    source 96
    target 1062
    weight 8.84884872039305
  ]
  edge [
    source 96
    target 604
    weight 2.34959657003388
  ]
  edge [
    source 96
    target 640
    weight 14.3228013029316
  ]
  edge [
    source 96
    target 691
    weight 3.92325383676317
  ]
  edge [
    source 96
    target 1183
    weight 355.910508570981
  ]
  edge [
    source 96
    target 437
    weight 7.0248256580828
  ]
  edge [
    source 96
    target 573
    weight 698.809090157914
  ]
  edge [
    source 526
    target 591
    weight 17.5856654613899
  ]
  edge [
    source 526
    target 437
    weight 6.22212115500706
  ]
  edge [
    source 98
    target 295
    weight 10.5105157736605
  ]
  edge [
    source 98
    target 654
    weight 31.8996005512859
  ]
  edge [
    source 98
    target 379
    weight 14.328733213689
  ]
  edge [
    source 99
    target 884
    weight 15.2599530852935
  ]
  edge [
    source 99
    target 247
    weight 26.1511148856203
  ]
  edge [
    source 99
    target 1209
    weight 25.1302017446262
  ]
  edge [
    source 99
    target 574
    weight 3.62762256447527
  ]
  edge [
    source 100
    target 247
    weight 10.1698780110746
  ]
  edge [
    source 100
    target 640
    weight 9.1989539748954
  ]
  edge [
    source 100
    target 654
    weight 1.11050636961248
  ]
  edge [
    source 100
    target 633
    weight 3.75986532725632
  ]
  edge [
    source 100
    target 399
    weight 1.05812654294924
  ]
  edge [
    source 100
    target 379
    weight 1.2393055909698
  ]
  edge [
    source 100
    target 1075
    weight 8.12416020671835
  ]
  edge [
    source 100
    target 998
    weight 25.607031260388
  ]
  edge [
    source 100
    target 1209
    weight 19.6278143324957
  ]
  edge [
    source 100
    target 933
    weight 5.20791811344514
  ]
  edge [
    source 100
    target 604
    weight 7.20542948143725
  ]
  edge [
    source 100
    target 295
    weight 4.01330255837669
  ]
  edge [
    source 100
    target 1027
    weight 1.47799330079433
  ]
  edge [
    source 100
    target 1183
    weight 15.5776856552553
  ]
  edge [
    source 100
    target 437
    weight 6.92793162432065
  ]
  edge [
    source 100
    target 1204
    weight 9.99442604856512
  ]
  edge [
    source 100
    target 669
    weight 2.42572203831135
  ]
  edge [
    source 100
    target 818
    weight 8.1711464680659
  ]
  edge [
    source 101
    target 613
    weight 80.1437302165698
  ]
  edge [
    source 101
    target 632
    weight 2.39797243912928
  ]
  edge [
    source 101
    target 439
    weight 19.0505588219715
  ]
  edge [
    source 101
    target 313
    weight 21.6456349449645
  ]
  edge [
    source 101
    target 314
    weight 25.8543298298185
  ]
  edge [
    source 101
    target 932
    weight 138.769047216962
  ]
  edge [
    source 101
    target 441
    weight 6.83163735021689
  ]
  edge [
    source 101
    target 626
    weight 2.3854612785773
  ]
  edge [
    source 101
    target 746
    weight 3.62867787085172
  ]
  edge [
    source 101
    target 713
    weight 88.3146359839764
  ]
  edge [
    source 101
    target 1132
    weight 5.87060120003844
  ]
  edge [
    source 101
    target 1106
    weight 9.04358834868706
  ]
  edge [
    source 101
    target 631
    weight 19.2551965325309
  ]
  edge [
    source 101
    target 942
    weight 20.9690944600394
  ]
  edge [
    source 101
    target 1071
    weight 100.474366113535
  ]
  edge [
    source 101
    target 323
    weight 28.5758382329573
  ]
  edge [
    source 101
    target 324
    weight 228.606705863658
  ]
  edge [
    source 101
    target 947
    weight 7.73481335628918
  ]
  edge [
    source 101
    target 636
    weight 11.4517432062637
  ]
  edge [
    source 101
    target 327
    weight 28.1414621840076
  ]
  edge [
    source 101
    target 497
    weight 40.0061735261402
  ]
  edge [
    source 101
    target 329
    weight 8.63815308303543
  ]
  edge [
    source 101
    target 531
    weight 7.14395955823931
  ]
  edge [
    source 101
    target 331
    weight 10.3912139028935
  ]
  edge [
    source 101
    target 642
    weight 4.54938718136633
  ]
  edge [
    source 101
    target 576
    weight 4.66544297680935
  ]
  edge [
    source 101
    target 812
    weight 4.03423598582926
  ]
  edge [
    source 101
    target 336
    weight 8.62698793628425
  ]
  edge [
    source 101
    target 338
    weight 14.0426883457351
  ]
  edge [
    source 101
    target 340
    weight 6.01596594378048
  ]
  edge [
    source 101
    target 1199
    weight 25.400745095962
  ]
  edge [
    source 101
    target 841
    weight 21.7709490833609
  ]
  edge [
    source 101
    target 359
    weight 57.1516764659145
  ]
  edge [
    source 101
    target 520
    weight 2.08202828655426
  ]
  edge [
    source 101
    target 345
    weight 1.70602019301237
  ]
  edge [
    source 101
    target 164
    weight 8.46691503198733
  ]
  edge [
    source 101
    target 962
    weight 39.7257380132323
  ]
  edge [
    source 101
    target 277
    weight 36.1960617617459
  ]
  edge [
    source 101
    target 1205
    weight 38.9212982585875
  ]
  edge [
    source 101
    target 901
    weight 3.71114782246198
  ]
  edge [
    source 101
    target 1025
    weight 7.14395955823931
  ]
  edge [
    source 101
    target 569
    weight 15.0399148594512
  ]
  edge [
    source 101
    target 294
    weight 15.0399148594512
  ]
  edge [
    source 101
    target 356
    weight 22.5885197460519
  ]
  edge [
    source 101
    target 659
    weight 7.45369766496018
  ]
  edge [
    source 101
    target 976
    weight 26.3198510040395
  ]
  edge [
    source 101
    target 960
    weight 25.8543298298185
  ]
  edge [
    source 101
    target 664
    weight 75.6233818252848
  ]
  edge [
    source 101
    target 362
    weight 13.1160991657927
  ]
  edge [
    source 101
    target 364
    weight 9.93942199407209
  ]
  edge [
    source 101
    target 982
    weight 10.3912139028935
  ]
  edge [
    source 101
    target 380
    weight 11.4303352931829
  ]
  edge [
    source 101
    target 307
    weight 2.67689351128405
  ]
  edge [
    source 101
    target 1032
    weight 22.8606705863658
  ]
  edge [
    source 101
    target 986
    weight 7.42229564492396
  ]
  edge [
    source 101
    target 987
    weight 4.51691863585509
  ]
  edge [
    source 101
    target 371
    weight 12.4859670531293
  ]
  edge [
    source 101
    target 411
    weight 19.0505588219715
  ]
  edge [
    source 101
    target 990
    weight 9.52527941098575
  ]
  edge [
    source 101
    target 677
    weight 38.101117643943
  ]
  edge [
    source 101
    target 438
    weight 2.74767675316897
  ]
  edge [
    source 101
    target 367
    weight 3.72728324777703
  ]
  edge [
    source 101
    target 683
    weight 1.98023133086903
  ]
  edge [
    source 101
    target 1164
    weight 15.1638068784084
  ]
  edge [
    source 101
    target 686
    weight 8.5215877629624
  ]
  edge [
    source 101
    target 575
    weight 10.8860336125551
  ]
  edge [
    source 101
    target 689
    weight 16.3290504188327
  ]
  edge [
    source 101
    target 882
    weight 36.3190141814425
  ]
  edge [
    source 101
    target 388
    weight 7.6202235287886
  ]
  edge [
    source 101
    target 589
    weight 2.08365487115313
  ]
  edge [
    source 101
    target 389
    weight 8.46691503198733
  ]
  edge [
    source 101
    target 1004
    weight 4.31333407289921
  ]
  edge [
    source 101
    target 71
    weight 38.101117643943
  ]
  edge [
    source 101
    target 393
    weight 11.4303352931829
  ]
  edge [
    source 101
    target 1021
    weight 5.80220065643802
  ]
  edge [
    source 101
    target 296
    weight 114.303352931829
  ]
  edge [
    source 101
    target 1008
    weight 18.7148018465651
  ]
  edge [
    source 101
    target 289
    weight 7.82899677615267
  ]
  edge [
    source 101
    target 671
    weight 12.0319318875609
  ]
  edge [
    source 101
    target 697
    weight 11.0141045962323
  ]
  edge [
    source 101
    target 939
    weight 12.0319318875609
  ]
  edge [
    source 101
    target 699
    weight 26.8794442325939
  ]
  edge [
    source 101
    target 578
    weight 4.66544297680935
  ]
  edge [
    source 101
    target 703
    weight 36.3502502311411
  ]
  edge [
    source 101
    target 597
    weight 66.2959447004608
  ]
  edge [
    source 101
    target 406
    weight 36.9900235348429
  ]
  edge [
    source 101
    target 108
    weight 56.0158824524353
  ]
  edge [
    source 101
    target 109
    weight 2.08202828655426
  ]
  edge [
    source 101
    target 706
    weight 7.96848497209966
  ]
  edge [
    source 101
    target 870
    weight 126.489489028035
  ]
  edge [
    source 101
    target 507
    weight 8.16452520941636
  ]
  edge [
    source 101
    target 710
    weight 9.82294439257906
  ]
  edge [
    source 101
    target 1024
    weight 46.770502383217
  ]
  edge [
    source 101
    target 941
    weight 22.8606705863658
  ]
  edge [
    source 101
    target 414
    weight 14.1934443498586
  ]
  edge [
    source 101
    target 534
    weight 4.63839693056697
  ]
  edge [
    source 101
    target 488
    weight 32.1156219501158
  ]
  edge [
    source 101
    target 118
    weight 4.19688336898724
  ]
  edge [
    source 101
    target 715
    weight 3.87468992989251
  ]
  edge [
    source 101
    target 1035
    weight 10.4868790467615
  ]
  edge [
    source 101
    target 1149
    weight 6.77353202558987
  ]
  edge [
    source 101
    target 721
    weight 11.0104750541847
  ]
  edge [
    source 101
    target 128
    weight 6.59442420760552
  ]
  edge [
    source 101
    target 1042
    weight 5.30139301503062
  ]
  edge [
    source 101
    target 991
    weight 28.6797503719861
  ]
  edge [
    source 101
    target 722
    weight 22.8606705863658
  ]
  edge [
    source 101
    target 461
    weight 4.25095114209281
  ]
  edge [
    source 101
    target 956
    weight 24.8527743221976
  ]
  edge [
    source 101
    target 132
    weight 3.77862323741583
  ]
  edge [
    source 101
    target 727
    weight 3.36186332152438
  ]
  edge [
    source 101
    target 714
    weight 2.71228295092476
  ]
  edge [
    source 101
    target 435
    weight 6.51072953359831
  ]
  edge [
    source 101
    target 305
    weight 3.11736417086806
  ]
  edge [
    source 101
    target 1048
    weight 7.6202235287886
  ]
  edge [
    source 101
    target 1049
    weight 12.9816581619718
  ]
  edge [
    source 101
    target 1050
    weight 114.303352931829
  ]
  edge [
    source 101
    target 1051
    weight 16.3875774812658
  ]
  edge [
    source 101
    target 1052
    weight 1.87075864045547
  ]
  edge [
    source 101
    target 180
    weight 19.8788439881442
  ]
  edge [
    source 101
    target 1054
    weight 3.64797934888816
  ]
  edge [
    source 101
    target 1056
    weight 3.47879769792523
  ]
  edge [
    source 101
    target 527
    weight 11.1189426807283
  ]
  edge [
    source 101
    target 143
    weight 5.80220065643802
  ]
  edge [
    source 101
    target 259
    weight 17.6247643758725
  ]
  edge [
    source 101
    target 431
    weight 2.82618180325951
  ]
  edge [
    source 101
    target 1140
    weight 6.49450868930847
  ]
  edge [
    source 101
    target 448
    weight 2.51216160289734
  ]
  edge [
    source 101
    target 1061
    weight 35.3401670900341
  ]
  edge [
    source 101
    target 993
    weight 40.0061735261402
  ]
  edge [
    source 101
    target 749
    weight 5.86171040676046
  ]
  edge [
    source 101
    target 265
    weight 2.30915864508745
  ]
  edge [
    source 101
    target 751
    weight 7.88298985736752
  ]
  edge [
    source 101
    target 752
    weight 15.7079804547533
  ]
  edge [
    source 101
    target 303
    weight 3.66944953232196
  ]
  edge [
    source 101
    target 69
    weight 9.04358834868706
  ]
  edge [
    source 101
    target 759
    weight 14.0713537123907
  ]
  edge [
    source 101
    target 1203
    weight 3.72728324777703
  ]
  edge [
    source 101
    target 915
    weight 10.104771668722
  ]
  edge [
    source 101
    target 1212
    weight 24.8485549851802
  ]
  edge [
    source 101
    target 764
    weight 16.3636510089395
  ]
  edge [
    source 101
    target 1094
    weight 4.66544297680935
  ]
  edge [
    source 101
    target 186
    weight 126.489489028035
  ]
  edge [
    source 101
    target 471
    weight 117.42639536166
  ]
  edge [
    source 101
    target 369
    weight 76.202235287886
  ]
  edge [
    source 101
    target 1084
    weight 57.1516764659145
  ]
  edge [
    source 101
    target 1085
    weight 28.5758382329573
  ]
  edge [
    source 101
    target 476
    weight 7.14395955823931
  ]
  edge [
    source 101
    target 350
    weight 8.38276280293578
  ]
  edge [
    source 101
    target 1178
    weight 15.5868208543403
  ]
  edge [
    source 101
    target 1091
    weight 1.91084632560808
  ]
  edge [
    source 101
    target 1092
    weight 20.782427805787
  ]
  edge [
    source 101
    target 481
    weight 4.50013200519012
  ]
  edge [
    source 101
    target 1218
    weight 10.63328013235
  ]
  edge [
    source 101
    target 778
    weight 3.94149492868376
  ]
  edge [
    source 101
    target 1058
    weight 46.5958502210429
  ]
  edge [
    source 101
    target 182
    weight 26.1056848419508
  ]
  edge [
    source 101
    target 1067
    weight 12.700372547981
  ]
  edge [
    source 101
    target 782
    weight 15.6996726237286
  ]
  edge [
    source 101
    target 535
    weight 2.01608674649698
  ]
  edge [
    source 101
    target 1081
    weight 57.7532730602925
  ]
  edge [
    source 101
    target 396
    weight 60.7517820700666
  ]
  edge [
    source 101
    target 557
    weight 14.2879191164786
  ]
  edge [
    source 101
    target 191
    weight 11.5402423633097
  ]
  edge [
    source 101
    target 1117
    weight 3.08927980896835
  ]
  edge [
    source 101
    target 493
    weight 228.606705863658
  ]
  edge [
    source 101
    target 494
    weight 6.37541096811779
  ]
  edge [
    source 101
    target 1107
    weight 27.7293058822967
  ]
  edge [
    source 101
    target 9
    weight 2.36024622573098
  ]
  edge [
    source 101
    target 332
    weight 14.1934443498586
  ]
  edge [
    source 101
    target 738
    weight 20.7807977171695
  ]
  edge [
    source 101
    target 984
    weight 7.14395955823931
  ]
  edge [
    source 101
    target 720
    weight 11.4303352931829
  ]
  edge [
    source 101
    target 798
    weight 9.45645513778498
  ]
  edge [
    source 101
    target 1171
    weight 6.49450868930847
  ]
  edge [
    source 101
    target 801
    weight 38.101117643943
  ]
  edge [
    source 101
    target 204
    weight 4.57213411727316
  ]
  edge [
    source 101
    target 803
    weight 13.8429556595651
  ]
  edge [
    source 101
    target 499
    weight 7.6202235287886
  ]
  edge [
    source 101
    target 1115
    weight 2.11672875799683
  ]
  edge [
    source 101
    target 1000
    weight 10.6054657359429
  ]
  edge [
    source 101
    target 192
    weight 9.93942199407209
  ]
  edge [
    source 101
    target 209
    weight 6.01596594378048
  ]
  edge [
    source 101
    target 808
    weight 28.5758382329573
  ]
  edge [
    source 101
    target 809
    weight 1.68665560512347
  ]
  edge [
    source 101
    target 212
    weight 57.1516764659145
  ]
  edge [
    source 101
    target 335
    weight 3.57197977911966
  ]
  edge [
    source 101
    target 401
    weight 10.2999581065375
  ]
  edge [
    source 101
    target 215
    weight 2.18762397955654
  ]
  edge [
    source 101
    target 505
    weight 5.89192540885717
  ]
  edge [
    source 101
    target 216
    weight 4.48049912519491
  ]
  edge [
    source 101
    target 1123
    weight 2.02108089663352
  ]
  edge [
    source 101
    target 1124
    weight 25.0499290353423
  ]
  edge [
    source 101
    target 719
    weight 30.0726678546836
  ]
  edge [
    source 101
    target 508
    weight 8.46691503198733
  ]
  edge [
    source 101
    target 510
    weight 8.16452520941636
  ]
  edge [
    source 101
    target 52
    weight 11.4303352931829
  ]
  edge [
    source 101
    target 906
    weight 4.57213411727316
  ]
  edge [
    source 101
    target 261
    weight 135.032125139138
  ]
  edge [
    source 101
    target 95
    weight 10.3912139028935
  ]
  edge [
    source 101
    target 514
    weight 8.16452520941636
  ]
  edge [
    source 101
    target 681
    weight 138.769047216962
  ]
  edge [
    source 101
    target 827
    weight 4.86397246518421
  ]
  edge [
    source 101
    target 1134
    weight 17.9012961529799
  ]
  edge [
    source 101
    target 519
    weight 15.6956271773987
  ]
  edge [
    source 101
    target 1135
    weight 28.5758382329573
  ]
  edge [
    source 101
    target 522
    weight 38.101117643943
  ]
  edge [
    source 101
    target 1047
    weight 228.606705863658
  ]
  edge [
    source 101
    target 1137
    weight 4.40932815464029
  ]
  edge [
    source 101
    target 524
    weight 5.0801490191924
  ]
  edge [
    source 101
    target 232
    weight 17.0722315596899
  ]
  edge [
    source 101
    target 160
    weight 6.01596594378047
  ]
  edge [
    source 101
    target 898
    weight 34.2910058795487
  ]
  edge [
    source 101
    target 235
    weight 4.39628280507035
  ]
  edge [
    source 101
    target 909
    weight 8.7925656101407
  ]
  edge [
    source 101
    target 1143
    weight 3.8101117643943
  ]
  edge [
    source 101
    target 342
    weight 32.33581694782
  ]
  edge [
    source 101
    target 842
    weight 7.37440986656961
  ]
  edge [
    source 101
    target 171
    weight 2.77659966636022
  ]
  edge [
    source 101
    target 176
    weight 3.8101117643943
  ]
  edge [
    source 101
    target 241
    weight 4.19688336898724
  ]
  edge [
    source 101
    target 1147
    weight 6.11247876640797
  ]
  edge [
    source 101
    target 786
    weight 7.45274608859545
  ]
  edge [
    source 101
    target 647
    weight 22.8606705863658
  ]
  edge [
    source 101
    target 242
    weight 9.93942199407209
  ]
  edge [
    source 101
    target 846
    weight 5.25532657157835
  ]
  edge [
    source 101
    target 794
    weight 4.39628280507035
  ]
  edge [
    source 101
    target 1154
    weight 65.533922347582
  ]
  edge [
    source 101
    target 539
    weight 43.4534175034493
  ]
  edge [
    source 101
    target 245
    weight 13.2910875502127
  ]
  edge [
    source 101
    target 249
    weight 76.202235287886
  ]
  edge [
    source 101
    target 695
    weight 4.86397246518421
  ]
  edge [
    source 101
    target 1159
    weight 8.14743769549171
  ]
  edge [
    source 101
    target 548
    weight 2.69742425797827
  ]
  edge [
    source 101
    target 826
    weight 3.94149492868376
  ]
  edge [
    source 101
    target 1110
    weight 25.3686859064025
  ]
  edge [
    source 101
    target 858
    weight 20.5363261326077
  ]
  edge [
    source 101
    target 892
    weight 5.39166759112401
  ]
  edge [
    source 101
    target 862
    weight 14.4097317416997
  ]
  edge [
    source 101
    target 556
    weight 15.2404470575772
  ]
  edge [
    source 101
    target 946
    weight 30.4808941151544
  ]
  edge [
    source 101
    target 558
    weight 3.42910058795487
  ]
  edge [
    source 101
    target 865
    weight 12.8027477297358
  ]
  edge [
    source 101
    target 262
    weight 16.3183076225045
  ]
  edge [
    source 101
    target 1172
    weight 122.132349707982
  ]
  edge [
    source 101
    target 1130
    weight 9.04234167779182
  ]
  edge [
    source 101
    target 1010
    weight 5.87987986784936
  ]
  edge [
    source 101
    target 320
    weight 27.8646708080229
  ]
  edge [
    source 101
    target 979
    weight 6.1785596179367
  ]
  edge [
    source 101
    target 1073
    weight 12.700372547981
  ]
  edge [
    source 101
    target 757
    weight 31.4256454620995
  ]
  edge [
    source 101
    target 1181
    weight 3.8101117643943
  ]
  edge [
    source 101
    target 970
    weight 2.71228295092476
  ]
  edge [
    source 101
    target 311
    weight 12.2770267963816
  ]
  edge [
    source 101
    target 877
    weight 13.7466133239908
  ]
  edge [
    source 101
    target 550
    weight 44.0686114383171
  ]
  edge [
    source 101
    target 1189
    weight 4.19688336898724
  ]
  edge [
    source 101
    target 1190
    weight 3.11736417086806
  ]
  edge [
    source 101
    target 274
    weight 14.2879191164786
  ]
  edge [
    source 101
    target 429
    weight 17.3658155247904
  ]
  edge [
    source 101
    target 885
    weight 8.30561190566973
  ]
  edge [
    source 101
    target 280
    weight 10.0855899645731
  ]
  edge [
    source 101
    target 1224
    weight 43.3727943123768
  ]
  edge [
    source 101
    target 208
    weight 31.0987500769481
  ]
  edge [
    source 101
    target 200
    weight 4.64176052515042
  ]
  edge [
    source 101
    target 889
    weight 5.86171040676046
  ]
  edge [
    source 101
    target 279
    weight 3.90780693784031
  ]
  edge [
    source 101
    target 1200
    weight 3.77862323741583
  ]
  edge [
    source 101
    target 433
    weight 4.14142583086337
  ]
  edge [
    source 101
    target 893
    weight 3.84783564324969
  ]
  edge [
    source 101
    target 1201
    weight 19.2072614209771
  ]
  edge [
    source 101
    target 1125
    weight 5.57577331374776
  ]
  edge [
    source 101
    target 564
    weight 76.202235287886
  ]
  edge [
    source 101
    target 592
    weight 114.303352931829
  ]
  edge [
    source 101
    target 588
    weight 18.8103247889075
  ]
  edge [
    source 101
    target 1044
    weight 16.8524174194363
  ]
  edge [
    source 101
    target 1109
    weight 8.46691503198733
  ]
  edge [
    source 101
    target 902
    weight 2.5260409487697
  ]
  edge [
    source 101
    target 454
    weight 1.91084632560808
  ]
  edge [
    source 101
    target 983
    weight 22.8606705863658
  ]
  edge [
    source 101
    target 290
    weight 70.5719726388298
  ]
  edge [
    source 101
    target 964
    weight 24.8386472678815
  ]
  edge [
    source 101
    target 1072
    weight 48.9871512564981
  ]
  edge [
    source 101
    target 366
    weight 3.8101117643943
  ]
  edge [
    source 101
    target 911
    weight 19.0505588219715
  ]
  edge [
    source 101
    target 601
    weight 19.0505588219715
  ]
  edge [
    source 101
    target 908
    weight 3.13061284592134
  ]
  edge [
    source 101
    target 1216
    weight 3.57197977911966
  ]
  edge [
    source 101
    target 1217
    weight 5.40640694313717
  ]
  edge [
    source 101
    target 1060
    weight 3.32922387180084
  ]
  edge [
    source 101
    target 717
    weight 3.89038964597797
  ]
  edge [
    source 101
    target 297
    weight 57.1516764659145
  ]
  edge [
    source 101
    target 1220
    weight 7.79341042717016
  ]
  edge [
    source 101
    target 463
    weight 5.31643502008507
  ]
  edge [
    source 101
    target 609
    weight 176.812999066423
  ]
  edge [
    source 101
    target 301
    weight 125.634227476142
  ]
  edge [
    source 101
    target 302
    weight 17.929693675786
  ]
  edge [
    source 101
    target 432
    weight 4.12250496017877
  ]
  edge [
    source 101
    target 895
    weight 11.4303352931829
  ]
  edge [
    source 101
    target 919
    weight 8.0922727739348
  ]
  edge [
    source 101
    target 611
    weight 10.0673509366968
  ]
  edge [
    source 102
    target 591
    weight 45.7227301996136
  ]
  edge [
    source 102
    target 633
    weight 11.530469940232
  ]
  edge [
    source 102
    target 399
    weight 4.67961958341705
  ]
  edge [
    source 102
    target 379
    weight 2.86574664273779
  ]
  edge [
    source 102
    target 818
    weight 10.2139330850824
  ]
  edge [
    source 103
    target 933
    weight 15.7968812788678
  ]
  edge [
    source 103
    target 669
    weight 4.52429491781104
  ]
  edge [
    source 103
    target 399
    weight 6.49947164363479
  ]
  edge [
    source 103
    target 1075
    weight 38.7488747186797
  ]
  edge [
    source 103
    target 884
    weight 16.3966165363555
  ]
  edge [
    source 103
    target 1043
    weight 3.95885425557338
  ]
  edge [
    source 103
    target 574
    weight 24.4712192501917
  ]
  edge [
    source 103
    target 1062
    weight 20.501457036782
  ]
  edge [
    source 103
    target 295
    weight 4.2042063094642
  ]
  edge [
    source 103
    target 1177
    weight 15.9235014225412
  ]
  edge [
    source 103
    target 654
    weight 15.7152443892364
  ]
  edge [
    source 103
    target 1209
    weight 42.364420119288
  ]
  edge [
    source 103
    target 379
    weight 10.0831826318552
  ]
  edge [
    source 104
    target 933
    weight 33.8504598832881
  ]
  edge [
    source 104
    target 295
    weight 12.9782020857373
  ]
  edge [
    source 104
    target 1209
    weight 58.5572470947011
  ]
  edge [
    source 104
    target 884
    weight 13.0799597873945
  ]
  edge [
    source 104
    target 379
    weight 2.66105045397081
  ]
  edge [
    source 104
    target 1062
    weight 9.79021560554125
  ]
  edge [
    source 104
    target 574
    weight 46.1697417296853
  ]
  edge [
    source 105
    target 437
    weight 10.7850100020122
  ]
  edge [
    source 105
    target 574
    weight 9.67366017193406
  ]
  edge [
    source 597
    target 222
    weight 61.1307757166948
  ]
  edge [
    source 597
    target 633
    weight 8.8400269541779
  ]
  edge [
    source 597
    target 422
    weight 17.103202566696
  ]
  edge [
    source 597
    target 295
    weight 12.0327284029492
  ]
  edge [
    source 597
    target 884
    weight 49.7179116649886
  ]
  edge [
    source 597
    target 998
    weight 4.18332688907329
  ]
  edge [
    source 597
    target 574
    weight 41.7690630500716
  ]
  edge [
    source 597
    target 933
    weight 33.8504598832881
  ]
  edge [
    source 597
    target 604
    weight 13.1007808753404
  ]
  edge [
    source 597
    target 1177
    weight 83.1483206241349
  ]
  edge [
    source 597
    target 654
    weight 3.75289418250423
  ]
  edge [
    source 597
    target 1152
    weight 16.2447226588816
  ]
  edge [
    source 597
    target 379
    weight 29.8916556158737
  ]
  edge [
    source 107
    target 701
    weight 11.4653836218032
  ]
  edge [
    source 107
    target 399
    weight 1.2037646021089
  ]
  edge [
    source 107
    target 422
    weight 46.8354860639021
  ]
  edge [
    source 107
    target 604
    weight 1.88727498139504
  ]
  edge [
    source 107
    target 222
    weight 2.56396220137775
  ]
  edge [
    source 107
    target 147
    weight 3.39542866313808
  ]
  edge [
    source 107
    target 574
    weight 2.51143100617519
  ]
  edge [
    source 107
    target 295
    weight 12.6126189283926
  ]
  edge [
    source 107
    target 1177
    weight 9.67655369299566
  ]
  edge [
    source 107
    target 654
    weight 1.13887846052366
  ]
  edge [
    source 107
    target 591
    weight 3.72915884606778
  ]
  edge [
    source 107
    target 379
    weight 18.1928508060089
  ]
  edge [
    source 107
    target 884
    weight 6.78586108429581
  ]
  edge [
    source 108
    target 669
    weight 3.83879568783967
  ]
  edge [
    source 108
    target 422
    weight 72.2059281187383
  ]
  edge [
    source 108
    target 884
    weight 3.849357535029
  ]
  edge [
    source 108
    target 998
    weight 7.12202959517209
  ]
  edge [
    source 108
    target 574
    weight 9.97208822659743
  ]
  edge [
    source 108
    target 933
    weight 5.87879135227973
  ]
  edge [
    source 108
    target 654
    weight 3.2334291124836
  ]
  edge [
    source 108
    target 691
    weight 18.832013692432
  ]
  edge [
    source 108
    target 1183
    weight 5.05438446797499
  ]
  edge [
    source 108
    target 247
    weight 13.3944734780007
  ]
  edge [
    source 108
    target 701
    weight 3.59698309703628
  ]
  edge [
    source 108
    target 295
    weight 3.42202839142435
  ]
  edge [
    source 108
    target 665
    weight 22.6281694429588
  ]
  edge [
    source 108
    target 1062
    weight 13.5668671630251
  ]
  edge [
    source 108
    target 604
    weight 12.2445206874097
  ]
  edge [
    source 108
    target 1177
    weight 1.55360633624514
  ]
  edge [
    source 108
    target 1152
    weight 8.15114601624518
  ]
  edge [
    source 108
    target 1027
    weight 3.46890206648697
  ]
  edge [
    source 108
    target 591
    weight 12.8122263459368
  ]
  edge [
    source 108
    target 379
    weight 1.6610592367157
  ]
  edge [
    source 109
    target 437
    weight 1.89087837697617
  ]
  edge [
    source 109
    target 669
    weight 1.78889485243993
  ]
  edge [
    source 109
    target 1065
    weight 10.2290372834998
  ]
  edge [
    source 110
    target 669
    weight 10.5566881415591
  ]
  edge [
    source 111
    target 295
    weight 21.021031547321
  ]
  edge [
    source 111
    target 591
    weight 11.4306825499034
  ]
  edge [
    source 111
    target 437
    weight 16.1775150030184
  ]
  edge [
    source 112
    target 691
    weight 125.544122776421
  ]
  edge [
    source 112
    target 574
    weight 29.0209805158022
  ]
  edge [
    source 114
    target 933
    weight 1.58528324522286
  ]
  edge [
    source 114
    target 669
    weight 19.6052779771812
  ]
  edge [
    source 114
    target 399
    weight 13.2465171645403
  ]
  edge [
    source 114
    target 422
    weight 16.3924201223657
  ]
  edge [
    source 114
    target 966
    weight 9.15775586724066
  ]
  edge [
    source 114
    target 1075
    weight 13.9881691364152
  ]
  edge [
    source 114
    target 884
    weight 1.36371341244804
  ]
  edge [
    source 114
    target 574
    weight 11.9512454545425
  ]
  edge [
    source 114
    target 1062
    weight 31.2497581303039
  ]
  edge [
    source 114
    target 691
    weight 6.27720613882107
  ]
  edge [
    source 114
    target 379
    weight 17.591088889388
  ]
  edge [
    source 114
    target 654
    weight 2.6583000459405
  ]
  edge [
    source 114
    target 1152
    weight 7.92425495555203
  ]
  edge [
    source 114
    target 1027
    weight 42.8987555555556
  ]
  edge [
    source 114
    target 295
    weight 11.5024322787812
  ]
  edge [
    source 114
    target 952
    weight 30.4244451807107
  ]
  edge [
    source 114
    target 1209
    weight 3.48113649918047
  ]
  edge [
    source 115
    target 933
    weight 22.5669732555254
  ]
  edge [
    source 115
    target 295
    weight 10.5105157736605
  ]
  edge [
    source 115
    target 1177
    weight 2.32301137895702
  ]
  edge [
    source 115
    target 654
    weight 31.8996005512859
  ]
  edge [
    source 115
    target 665
    weight 193.206245143005
  ]
  edge [
    source 115
    target 633
    weight 5.05144397381594
  ]
  edge [
    source 115
    target 574
    weight 7.75094510670494
  ]
  edge [
    source 116
    target 295
    weight 23.7869567509159
  ]
  edge [
    source 116
    target 1177
    weight 2.46379994737866
  ]
  edge [
    source 116
    target 669
    weight 21.1133762831182
  ]
  edge [
    source 116
    target 422
    weight 15.99260499743
  ]
  edge [
    source 116
    target 998
    weight 10.305268677961
  ]
  edge [
    source 116
    target 574
    weight 14.5104902579011
  ]
  edge [
    source 117
    target 654
    weight 47.8494008269289
  ]
  edge [
    source 117
    target 437
    weight 5.70971117753589
  ]
  edge [
    source 118
    target 399
    weight 10.6903751565633
  ]
  edge [
    source 118
    target 437
    weight 10.0216553979737
  ]
  edge [
    source 118
    target 884
    weight 4.4165026560429
  ]
  edge [
    source 118
    target 574
    weight 10.7293042122093
  ]
  edge [
    source 118
    target 933
    weight 8.07025736762937
  ]
  edge [
    source 118
    target 295
    weight 1.93883300679174
  ]
  edge [
    source 118
    target 691
    weight 17.9348746823459
  ]
  edge [
    source 118
    target 952
    weight 23.2731052806909
  ]
  edge [
    source 118
    target 591
    weight 14.0978418115475
  ]
  edge [
    source 118
    target 818
    weight 9.25035449215007
  ]
  edge [
    source 118
    target 247
    weight 3.07660175124945
  ]
  edge [
    source 118
    target 701
    weight 3.93098867033251
  ]
  edge [
    source 118
    target 633
    weight 5.38577119784702
  ]
  edge [
    source 118
    target 1209
    weight 14.3706432263991
  ]
  edge [
    source 118
    target 145
    weight 15.6541105070517
  ]
  edge [
    source 118
    target 665
    weight 4.7700496560941
  ]
  edge [
    source 118
    target 1062
    weight 175.195555227645
  ]
  edge [
    source 118
    target 604
    weight 8.15708997898556
  ]
  edge [
    source 118
    target 1177
    weight 2.91731031982667
  ]
  edge [
    source 118
    target 654
    weight 2.41663640540045
  ]
  edge [
    source 118
    target 1183
    weight 9.52557072810671
  ]
  edge [
    source 118
    target 46
    weight 7.2983021857786
  ]
  edge [
    source 119
    target 884
    weight 9.32552688545717
  ]
  edge [
    source 119
    target 247
    weight 7.95903496518879
  ]
  edge [
    source 119
    target 1209
    weight 4.21538867974374
  ]
  edge [
    source 119
    target 1062
    weight 10.0030463795747
  ]
  edge [
    source 119
    target 574
    weight 2.53933579513269
  ]
  edge [
    source 1006
    target 1177
    weight 5.42035988423304
  ]
  edge [
    source 1006
    target 1209
    weight 23.7115613235586
  ]
  edge [
    source 675
    target 1177
    weight 11.0001421180024
  ]
  edge [
    source 675
    target 654
    weight 15.949800275643
  ]
  edge [
    source 675
    target 399
    weight 12.9989432872696
  ]
  edge [
    source 675
    target 422
    weight 10.9282800815772
  ]
  edge [
    source 675
    target 1209
    weight 71.1346839706757
  ]
  edge [
    source 675
    target 669
    weight 5.8061784778575
  ]
  edge [
    source 123
    target 1209
    weight 5.57919089966084
  ]
  edge [
    source 123
    target 1075
    weight 66.7955448366889
  ]
  edge [
    source 123
    target 884
    weight 28.5777303233679
  ]
  edge [
    source 123
    target 998
    weight 2.46125834444506
  ]
  edge [
    source 123
    target 145
    weight 29.8087761674718
  ]
  edge [
    source 123
    target 574
    weight 12.6349605501479
  ]
  edge [
    source 123
    target 1177
    weight 6.05408894029506
  ]
  edge [
    source 123
    target 1065
    weight 21.9727589339794
  ]
  edge [
    source 123
    target 525
    weight 18.6033076923077
  ]
  edge [
    source 123
    target 966
    weight 80.9237012765377
  ]
  edge [
    source 123
    target 1183
    weight 6.81646345681031
  ]
  edge [
    source 123
    target 379
    weight 3.16705316043762
  ]
  edge [
    source 513
    target 933
    weight 63.1875251154711
  ]
  edge [
    source 513
    target 884
    weight 6.10398123411742
  ]
  edge [
    source 513
    target 1177
    weight 62.3341386686799
  ]
  edge [
    source 513
    target 1209
    weight 31.6154150980781
  ]
  edge [
    source 513
    target 691
    weight 11.4131020705838
  ]
  edge [
    source 513
    target 1062
    weight 20.9154606118381
  ]
  edge [
    source 513
    target 574
    weight 38.6946406877363
  ]
  edge [
    source 427
    target 998
    weight 70.419335966067
  ]
  edge [
    source 427
    target 591
    weight 22.8613650998068
  ]
  edge [
    source 427
    target 437
    weight 16.1775150030184
  ]
  edge [
    source 427
    target 399
    weight 4.33298109575653
  ]
  edge [
    source 427
    target 951
    weight 334.236866359447
  ]
  edge [
    source 1196
    target 295
    weight 2.28318320176895
  ]
  edge [
    source 1196
    target 1177
    weight 1.67109909474378
  ]
  edge [
    source 1196
    target 1209
    weight 8.74965362492935
  ]
  edge [
    source 1196
    target 422
    weight 27.3207002039429
  ]
  edge [
    source 1196
    target 1075
    weight 41.7813953488372
  ]
  edge [
    source 1196
    target 884
    weight 61.0345751200382
  ]
  edge [
    source 1196
    target 591
    weight 44.7448582903871
  ]
  edge [
    source 1196
    target 379
    weight 4.387225968242
  ]
  edge [
    source 1196
    target 574
    weight 13.0384330639985
  ]
  edge [
    source 127
    target 933
    weight 7.52232441850847
  ]
  edge [
    source 127
    target 665
    weight 31.1137329840684
  ]
  edge [
    source 127
    target 1209
    weight 21.0769433987187
  ]
  edge [
    source 127
    target 399
    weight 2.83613308085882
  ]
  edge [
    source 127
    target 574
    weight 6.34833948783173
  ]
  edge [
    source 128
    target 701
    weight 2.64585775887765
  ]
  edge [
    source 128
    target 422
    weight 6.07126671198731
  ]
  edge [
    source 128
    target 145
    weight 7.90160100737543
  ]
  edge [
    source 128
    target 884
    weight 2.39371813102644
  ]
  edge [
    source 128
    target 998
    weight 5.92312171677199
  ]
  edge [
    source 836
    target 247
    weight 7.32231216797369
  ]
  edge [
    source 836
    target 295
    weight 26.8602069771324
  ]
  edge [
    source 836
    target 640
    weight 399.736363636364
  ]
  edge [
    source 836
    target 399
    weight 11.1357614160943
  ]
  edge [
    source 836
    target 574
    weight 29.0209805158022
  ]
  edge [
    source 836
    target 701
    weight 4.36776518925834
  ]
  edge [
    source 836
    target 1152
    weight 6.49788906355266
  ]
  edge [
    source 836
    target 379
    weight 3.27513902027176
  ]
  edge [
    source 836
    target 1204
    weight 39.2508368452739
  ]
  edge [
    source 836
    target 952
    weight 84.1005395370424
  ]
  edge [
    source 130
    target 884
    weight 10.1733020568624
  ]
  edge [
    source 130
    target 437
    weight 32.3550300060368
  ]
  edge [
    source 130
    target 145
    weight 53.8296568627451
  ]
  edge [
    source 130
    target 691
    weight 7.84650767352634
  ]
  edge [
    source 130
    target 379
    weight 3.90783633100608
  ]
  edge [
    source 130
    target 1204
    weight 37.4790976821192
  ]
  edge [
    source 131
    target 574
    weight 58.0419610316044
  ]
  edge [
    source 744
    target 295
    weight 10.5105157736605
  ]
  edge [
    source 744
    target 591
    weight 15.2409100665379
  ]
  edge [
    source 744
    target 437
    weight 16.1775150030184
  ]
  edge [
    source 744
    target 1043
    weight 841.256529309345
  ]
  edge [
    source 744
    target 998
    weight 105.6290039491
  ]
  edge [
    source 133
    target 884
    weight 4.35998659579816
  ]
  edge [
    source 133
    target 669
    weight 10.5566881415591
  ]
  edge [
    source 133
    target 222
    weight 32.1740924824709
  ]
  edge [
    source 133
    target 1183
    weight 6.51749576133617
  ]
  edge [
    source 133
    target 379
    weight 2.14930998205335
  ]
  edge [
    source 133
    target 574
    weight 2.63827095598202
  ]
  edge [
    source 134
    target 884
    weight 3.39110068562079
  ]
  edge [
    source 134
    target 1177
    weight 5.42035988423304
  ]
  edge [
    source 134
    target 437
    weight 4.62214714371953
  ]
  edge [
    source 134
    target 669
    weight 10.5566881415591
  ]
  edge [
    source 134
    target 574
    weight 28.174535250758
  ]
  edge [
    source 759
    target 574
    weight 2.2410023564326
  ]
  edge [
    source 759
    target 669
    weight 3.51889604718636
  ]
  edge [
    source 759
    target 399
    weight 3.48813343036771
  ]
  edge [
    source 759
    target 422
    weight 2.76432042535679
  ]
  edge [
    source 759
    target 379
    weight 7.90533463789197
  ]
  edge [
    source 759
    target 884
    weight 16.3561796298965
  ]
  edge [
    source 759
    target 1204
    weight 3.02352384662474
  ]
  edge [
    source 759
    target 952
    weight 22.4345067719495
  ]
  edge [
    source 759
    target 295
    weight 5.60049380640304
  ]
  edge [
    source 759
    target 1177
    weight 18.4621149542967
  ]
  edge [
    source 759
    target 633
    weight 3.8021621308292
  ]
  edge [
    source 759
    target 665
    weight 4.71745090041009
  ]
  edge [
    source 759
    target 1183
    weight 2.05105456671449
  ]
  edge [
    source 759
    target 437
    weight 10.7850100020122
  ]
  edge [
    source 759
    target 458
    weight 12.0036675221459
  ]
  edge [
    source 759
    target 591
    weight 3.9758895825751
  ]
  edge [
    source 759
    target 818
    weight 21.216795505908
  ]
  edge [
    source 305
    target 247
    weight 18.3057804199342
  ]
  edge [
    source 305
    target 654
    weight 1.89502577532392
  ]
  edge [
    source 305
    target 399
    weight 2.38313960266609
  ]
  edge [
    source 305
    target 591
    weight 3.01942557921977
  ]
  edge [
    source 305
    target 437
    weight 8.30022828586236
  ]
  edge [
    source 305
    target 147
    weight 150.490248962656
  ]
  edge [
    source 305
    target 669
    weight 7.91751610616932
  ]
  edge [
    source 137
    target 1177
    weight 4.64602275791404
  ]
  edge [
    source 137
    target 669
    weight 8.79724011796591
  ]
  edge [
    source 137
    target 574
    weight 87.0629415474066
  ]
  edge [
    source 138
    target 884
    weight 19.4217584721918
  ]
  edge [
    source 138
    target 574
    weight 9.23394834593706
  ]
  edge [
    source 604
    target 616
    weight 17.364127972344
  ]
  edge [
    source 604
    target 310
    weight 55.9931125346862
  ]
  edge [
    source 604
    target 620
    weight 6.88965368743004
  ]
  edge [
    source 604
    target 621
    weight 2.41419029017227
  ]
  edge [
    source 604
    target 622
    weight 6.91721230217976
  ]
  edge [
    source 604
    target 1188
    weight 8.31395709396605
  ]
  edge [
    source 604
    target 1201
    weight 11.0852761252881
  ]
  edge [
    source 604
    target 9
    weight 5.82256927792909
  ]
  edge [
    source 604
    target 318
    weight 43.2325768886235
  ]
  edge [
    source 604
    target 687
    weight 8.91393337909762
  ]
  edge [
    source 604
    target 215
    weight 48.036196542915
  ]
  edge [
    source 604
    target 939
    weight 28.821717925749
  ]
  edge [
    source 604
    target 919
    weight 6.79045710292515
  ]
  edge [
    source 604
    target 628
    weight 9.39838628013554
  ]
  edge [
    source 604
    target 528
    weight 22.7539878361176
  ]
  edge [
    source 604
    target 1077
    weight 6.70272509901139
  ]
  edge [
    source 604
    target 124
    weight 4.64866418157242
  ]
  edge [
    source 604
    target 320
    weight 45.582289856786
  ]
  edge [
    source 604
    target 943
    weight 14.4108589628745
  ]
  edge [
    source 604
    target 634
    weight 48.036196542915
  ]
  edge [
    source 604
    target 323
    weight 130.383962045055
  ]
  edge [
    source 604
    target 325
    weight 28.821717925749
  ]
  edge [
    source 604
    target 636
    weight 6.03245258911025
  ]
  edge [
    source 604
    target 327
    weight 2.75366731774672
  ]
  edge [
    source 604
    target 497
    weight 16.6279141879321
  ]
  edge [
    source 604
    target 639
    weight 25.4309275815432
  ]
  edge [
    source 604
    target 332
    weight 17.2930307554494
  ]
  edge [
    source 604
    target 334
    weight 50.02626754255
  ]
  edge [
    source 604
    target 955
    weight 4.59921030730037
  ]
  edge [
    source 604
    target 338
    weight 30.2874825114902
  ]
  edge [
    source 604
    target 339
    weight 21.6162884443117
  ]
  edge [
    source 604
    target 647
    weight 17.2565304560125
  ]
  edge [
    source 604
    target 841
    weight 11.0852761252881
  ]
  edge [
    source 604
    target 344
    weight 2.12968359057258
  ]
  edge [
    source 604
    target 414
    weight 17.2930307554494
  ]
  edge [
    source 604
    target 164
    weight 28.1556698224228
  ]
  edge [
    source 604
    target 961
    weight 25.4309275815432
  ]
  edge [
    source 604
    target 1205
    weight 21.6162884443117
  ]
  edge [
    source 604
    target 656
    weight 7.5846626120392
  ]
  edge [
    source 604
    target 936
    weight 13.5040196847729
  ]
  edge [
    source 604
    target 658
    weight 7.20542948143725
  ]
  edge [
    source 604
    target 659
    weight 3.19295250285255
  ]
  edge [
    source 604
    target 976
    weight 97.9216448145849
  ]
  edge [
    source 604
    target 978
    weight 8.50106742721224
  ]
  edge [
    source 604
    target 362
    weight 116.483077838403
  ]
  edge [
    source 604
    target 364
    weight 3.28016516605641
  ]
  edge [
    source 604
    target 365
    weight 24.8449894273359
  ]
  edge [
    source 604
    target 307
    weight 13.1007808753404
  ]
  edge [
    source 604
    target 987
    weight 6.1846878107389
  ]
  edge [
    source 604
    target 411
    weight 11.0852761252881
  ]
  edge [
    source 604
    target 374
    weight 7.32755540485144
  ]
  edge [
    source 604
    target 677
    weight 9.19842061460074
  ]
  edge [
    source 604
    target 1045
    weight 16.6279141879321
  ]
  edge [
    source 604
    target 370
    weight 108.081442221559
  ]
  edge [
    source 604
    target 993
    weight 16.6279141879321
  ]
  edge [
    source 604
    target 381
    weight 5.16724026557253
  ]
  edge [
    source 604
    target 996
    weight 11.3769939180588
  ]
  edge [
    source 604
    target 1004
    weight 26.6046627006914
  ]
  edge [
    source 604
    target 1005
    weight 23.5814055756128
  ]
  edge [
    source 604
    target 97
    weight 32.4953389547104
  ]
  edge [
    source 604
    target 1008
    weight 5.02704382425854
  ]
  edge [
    source 604
    target 1010
    weight 114.971095908989
  ]
  edge [
    source 604
    target 699
    weight 19.618489393507
  ]
  edge [
    source 604
    target 460
    weight 2.75366731774672
  ]
  edge [
    source 604
    target 706
    weight 12.5311817068474
  ]
  edge [
    source 604
    target 1120
    weight 108.081442221559
  ]
  edge [
    source 604
    target 627
    weight 2.14185784890284
  ]
  edge [
    source 604
    target 1024
    weight 43.2325768886235
  ]
  edge [
    source 604
    target 412
    weight 45.8527330636915
  ]
  edge [
    source 604
    target 941
    weight 39.3023426260213
  ]
  edge [
    source 604
    target 713
    weight 9.29638636218989
  ]
  edge [
    source 604
    target 715
    weight 8.6465153777247
  ]
  edge [
    source 604
    target 231
    weight 38.2884132790985
  ]
  edge [
    source 604
    target 717
    weight 7.5846626120392
  ]
  edge [
    source 604
    target 1035
    weight 11.0433157776902
  ]
  edge [
    source 604
    target 991
    weight 12.7154637907716
  ]
  edge [
    source 604
    target 461
    weight 93.327467569092
  ]
  edge [
    source 604
    target 435
    weight 4.09787458659938
  ]
  edge [
    source 604
    target 732
    weight 2.22275459581612
  ]
  edge [
    source 604
    target 1049
    weight 48.036196542915
  ]
  edge [
    source 604
    target 734
    weight 17.2930307554494
  ]
  edge [
    source 604
    target 191
    weight 8.35412113789826
  ]
  edge [
    source 604
    target 439
    weight 144.108589628745
  ]
  edge [
    source 604
    target 440
    weight 6.26559085342369
  ]
  edge [
    source 604
    target 441
    weight 6.52657290524068
  ]
  edge [
    source 604
    target 527
    weight 61.760824126605
  ]
  edge [
    source 604
    target 238
    weight 50.9409661397973
  ]
  edge [
    source 604
    target 738
    weight 18.7967725602711
  ]
  edge [
    source 604
    target 1061
    weight 43.2325768886235
  ]
  edge [
    source 604
    target 946
    weight 18.206867185862
  ]
  edge [
    source 604
    target 150
    weight 61.760824126605
  ]
  edge [
    source 604
    target 753
    weight 39.3023426260213
  ]
  edge [
    source 604
    target 756
    weight 10.2804738813435
  ]
  edge [
    source 604
    target 757
    weight 4.2384879302572
  ]
  edge [
    source 604
    target 910
    weight 29.0639172360494
  ]
  edge [
    source 604
    target 157
    weight 115.168749908219
  ]
  edge [
    source 604
    target 462
    weight 23.3661029405375
  ]
  edge [
    source 604
    target 761
    weight 19.5777775826166
  ]
  edge [
    source 604
    target 161
    weight 22.1705522505761
  ]
  edge [
    source 604
    target 287
    weight 3.14418741008171
  ]
  edge [
    source 604
    target 893
    weight 11.1996213918151
  ]
  edge [
    source 604
    target 472
    weight 21.2412112932232
  ]
  edge [
    source 604
    target 169
    weight 3.28016516605641
  ]
  edge [
    source 604
    target 350
    weight 9.4954770474923
  ]
  edge [
    source 604
    target 175
    weight 4.64866418157242
  ]
  edge [
    source 604
    target 834
    weight 62.2587033881099
  ]
  edge [
    source 604
    target 680
    weight 48.036196542915
  ]
  edge [
    source 604
    target 203
    weight 144.108589628745
  ]
  edge [
    source 604
    target 1092
    weight 13.5101802776948
  ]
  edge [
    source 604
    target 1202
    weight 48.2822836153685
  ]
  edge [
    source 604
    target 534
    weight 15.1647469569082
  ]
  edge [
    source 604
    target 182
    weight 11.1625831567969
  ]
  edge [
    source 604
    target 782
    weight 90.9916415284062
  ]
  edge [
    source 604
    target 1096
    weight 12.352164825321
  ]
  edge [
    source 604
    target 789
    weight 5.11628128859449
  ]
  edge [
    source 604
    target 192
    weight 43.2325768886235
  ]
  edge [
    source 604
    target 493
    weight 3.62284163871146
  ]
  edge [
    source 604
    target 494
    weight 17.2009696383948
  ]
  edge [
    source 604
    target 1107
    weight 61.760824126605
  ]
  edge [
    source 604
    target 196
    weight 27.0203605553897
  ]
  edge [
    source 604
    target 1110
    weight 221.189928267376
  ]
  edge [
    source 604
    target 798
    weight 8.11000720854408
  ]
  edge [
    source 604
    target 499
    weight 221.219326184476
  ]
  edge [
    source 604
    target 500
    weight 96.0723930858299
  ]
  edge [
    source 604
    target 501
    weight 18.739519035603
  ]
  edge [
    source 604
    target 1090
    weight 8.31395709396605
  ]
  edge [
    source 604
    target 964
    weight 7.45389256700404
  ]
  edge [
    source 604
    target 1219
    weight 4.64866418157242
  ]
  edge [
    source 604
    target 502
    weight 61.760824126605
  ]
  edge [
    source 604
    target 503
    weight 61.760824126605
  ]
  edge [
    source 604
    target 401
    weight 3.27519521883511
  ]
  edge [
    source 604
    target 646
    weight 6.12359446014497
  ]
  edge [
    source 604
    target 712
    weight 18.3968412292015
  ]
  edge [
    source 604
    target 1122
    weight 33.2558283758642
  ]
  edge [
    source 604
    target 1124
    weight 144.108589628745
  ]
  edge [
    source 604
    target 719
    weight 216.162884443117
  ]
  edge [
    source 604
    target 508
    weight 9.19842061460074
  ]
  edge [
    source 604
    target 1126
    weight 9.82558565650534
  ]
  edge [
    source 604
    target 1127
    weight 27.0203605553897
  ]
  edge [
    source 604
    target 290
    weight 7.20542948143725
  ]
  edge [
    source 604
    target 142
    weight 170.654908770882
  ]
  edge [
    source 604
    target 1130
    weight 4.117388275107
  ]
  edge [
    source 604
    target 686
    weight 4.43879345335579
  ]
  edge [
    source 604
    target 829
    weight 9.19842061460074
  ]
  edge [
    source 604
    target 523
    weight 14.4108589628745
  ]
  edge [
    source 604
    target 524
    weight 8.47697586051441
  ]
  edge [
    source 604
    target 232
    weight 18.5282472379815
  ]
  edge [
    source 604
    target 129
    weight 27.0203605553897
  ]
  edge [
    source 604
    target 1020
    weight 3.4311568959225
  ]
  edge [
    source 604
    target 1143
    weight 22.7539878361176
  ]
  edge [
    source 604
    target 842
    weight 216.162884443117
  ]
  edge [
    source 604
    target 171
    weight 12.0090491357287
  ]
  edge [
    source 604
    target 241
    weight 8.15708997898556
  ]
  edge [
    source 604
    target 535
    weight 11.37511078945
  ]
  edge [
    source 604
    target 786
    weight 220.270492698568
  ]
  edge [
    source 604
    target 1150
    weight 28.1951588404066
  ]
  edge [
    source 604
    target 1153
    weight 62.8815830156929
  ]
  edge [
    source 604
    target 746
    weight 11.2673473091024
  ]
  edge [
    source 604
    target 889
    weight 30.8804120633025
  ]
  edge [
    source 604
    target 1212
    weight 28.821717925749
  ]
  edge [
    source 604
    target 547
    weight 26.6046627006914
  ]
  edge [
    source 604
    target 549
    weight 7.5485451710295
  ]
  edge [
    source 604
    target 550
    weight 6.65116567517284
  ]
  edge [
    source 604
    target 1164
    weight 23.0700565462153
  ]
  edge [
    source 604
    target 959
    weight 6.862313791845
  ]
  edge [
    source 604
    target 259
    weight 9.82558565650534
  ]
  edge [
    source 604
    target 558
    weight 7.49697865120638
  ]
  edge [
    source 604
    target 559
    weight 27.8919850894345
  ]
  edge [
    source 604
    target 261
    weight 216.162884443117
  ]
  edge [
    source 604
    target 262
    weight 10.1723710326173
  ]
  edge [
    source 604
    target 1172
    weight 108.081442221559
  ]
  edge [
    source 604
    target 932
    weight 54.0407211107793
  ]
  edge [
    source 604
    target 870
    weight 12.5311817068474
  ]
  edge [
    source 604
    target 463
    weight 33.4069912321181
  ]
  edge [
    source 604
    target 268
    weight 28.821717925749
  ]
  edge [
    source 604
    target 270
    weight 67.892870301029
  ]
  edge [
    source 604
    target 311
    weight 28.3568515075917
  ]
  edge [
    source 604
    target 1055
    weight 56.7352805861979
  ]
  edge [
    source 604
    target 878
    weight 3.95419910566678
  ]
  edge [
    source 604
    target 272
    weight 6.28837482016341
  ]
  edge [
    source 604
    target 1190
    weight 33.2558283758642
  ]
  edge [
    source 604
    target 1192
    weight 7.24568327742293
  ]
  edge [
    source 604
    target 432
    weight 10.8081442221559
  ]
  edge [
    source 604
    target 885
    weight 3.30019670905523
  ]
  edge [
    source 604
    target 243
    weight 7.24568327742293
  ]
  edge [
    source 604
    target 504
    weight 28.1951588404066
  ]
  edge [
    source 604
    target 1066
    weight 3.53399811078666
  ]
  edge [
    source 604
    target 570
    weight 9.82558565650534
  ]
  edge [
    source 604
    target 891
    weight 27.0203605553897
  ]
  edge [
    source 604
    target 892
    weight 53.0432407611662
  ]
  edge [
    source 604
    target 283
    weight 8.31395709396605
  ]
  edge [
    source 604
    target 284
    weight 8.15708997898556
  ]
  edge [
    source 604
    target 1125
    weight 21.0890618968895
  ]
  edge [
    source 604
    target 897
    weight 8.31395709396605
  ]
  edge [
    source 604
    target 488
    weight 111.423139388488
  ]
  edge [
    source 604
    target 862
    weight 13.6656427739944
  ]
  edge [
    source 604
    target 1044
    weight 8.0060327571525
  ]
  edge [
    source 604
    target 595
    weight 14.4108589628745
  ]
  edge [
    source 604
    target 1211
    weight 12.1395822785084
  ]
  edge [
    source 604
    target 1132
    weight 7.14588047745842
  ]
  edge [
    source 604
    target 908
    weight 3.95419910566678
  ]
  edge [
    source 604
    target 294
    weight 12.0090491357287
  ]
  edge [
    source 604
    target 602
    weight 14.7948473678414
  ]
  edge [
    source 604
    target 1224
    weight 8.0060327571525
  ]
  edge [
    source 604
    target 1217
    weight 12.5311817068474
  ]
  edge [
    source 604
    target 606
    weight 17.2930307554494
  ]
  edge [
    source 604
    target 609
    weight 8.82297487522928
  ]
  edge [
    source 604
    target 302
    weight 18.7967725602711
  ]
  edge [
    source 604
    target 1074
    weight 38.2884132790985
  ]
  edge [
    source 604
    target 865
    weight 108.081442221559
  ]
  edge [
    source 604
    target 611
    weight 2.355082009497
  ]
  edge [
    source 139
    target 1177
    weight 4.57391399973247
  ]
  edge [
    source 139
    target 633
    weight 2.50780906501501
  ]
  edge [
    source 139
    target 399
    weight 3.04999015482071
  ]
  edge [
    source 139
    target 222
    weight 5.72653636690349
  ]
  edge [
    source 139
    target 591
    weight 49.4081895607915
  ]
  edge [
    source 139
    target 437
    weight 16.1775150030184
  ]
  edge [
    source 139
    target 1183
    weight 2.92057593078744
  ]
  edge [
    source 139
    target 952
    weight 4.33304887544481
  ]
  edge [
    source 140
    target 691
    weight 3.06205177503467
  ]
  edge [
    source 140
    target 295
    weight 4.2042063094642
  ]
  edge [
    source 140
    target 633
    weight 6.800020733983
  ]
  edge [
    source 140
    target 399
    weight 4.07756326274351
  ]
  edge [
    source 140
    target 574
    weight 5.07867159026538
  ]
  edge [
    source 141
    target 295
    weight 3.75375563345018
  ]
  edge [
    source 141
    target 1177
    weight 25.8333721808141
  ]
  edge [
    source 141
    target 1209
    weight 4.46335271972867
  ]
  edge [
    source 141
    target 884
    weight 23.3742256931094
  ]
  edge [
    source 141
    target 665
    weight 6.33798264490282
  ]
  edge [
    source 141
    target 379
    weight 21.4930998205335
  ]
  edge [
    source 141
    target 574
    weight 37.0959558599035
  ]
  edge [
    source 956
    target 247
    weight 38.0496162768273
  ]
  edge [
    source 956
    target 701
    weight 3.27582389194376
  ]
  edge [
    source 956
    target 633
    weight 3.84348998007735
  ]
  edge [
    source 956
    target 1209
    weight 6.4667894518796
  ]
  edge [
    source 956
    target 422
    weight 31.9098916039773
  ]
  edge [
    source 956
    target 691
    weight 13.129202563081
  ]
  edge [
    source 956
    target 884
    weight 3.52152763506774
  ]
  edge [
    source 956
    target 998
    weight 13.1291134633452
  ]
  edge [
    source 956
    target 933
    weight 2.16066765212477
  ]
  edge [
    source 956
    target 295
    weight 3.03918528395002
  ]
  edge [
    source 956
    target 654
    weight 2.08866432181039
  ]
  edge [
    source 956
    target 951
    weight 15.7024031175579
  ]
  edge [
    source 956
    target 1152
    weight 19.6120240439908
  ]
  edge [
    source 956
    target 665
    weight 6.77724876880697
  ]
  edge [
    source 956
    target 591
    weight 3.36904327786627
  ]
  edge [
    source 143
    target 933
    weight 11.2834866277627
  ]
  edge [
    source 143
    target 884
    weight 38.1498827132339
  ]
  edge [
    source 143
    target 422
    weight 5.36576763416227
  ]
  edge [
    source 143
    target 691
    weight 4.17784102417376
  ]
  edge [
    source 143
    target 591
    weight 45.7227301996136
  ]
  edge [
    source 143
    target 1062
    weight 51.1266814956043
  ]
  edge [
    source 143
    target 1043
    weight 280.418843103115
  ]
  edge [
    source 143
    target 574
    weight 6.21878153910047
  ]
  edge [
    source 144
    target 1183
    weight 35.3806912758249
  ]
  edge [
    source 144
    target 437
    weight 9.70650900181101
  ]
  edge [
    source 145
    target 462
    weight 95.6971677559913
  ]
  edge [
    source 145
    target 159
    weight 22.8656949505466
  ]
  edge [
    source 145
    target 1077
    weight 9.1624947851481
  ]
  edge [
    source 145
    target 1134
    weight 17.2254901960784
  ]
  edge [
    source 145
    target 636
    weight 18.4343587198205
  ]
  edge [
    source 145
    target 621
    weight 4.97846537458914
  ]
  edge [
    source 145
    target 374
    weight 19.9034655103819
  ]
  edge [
    source 145
    target 932
    weight 3.79750665698378
  ]
  edge [
    source 145
    target 327
    weight 57.4183006535948
  ]
  edge [
    source 145
    target 770
    weight 2.60597431105574
  ]
  edge [
    source 145
    target 937
    weight 86.1274509803922
  ]
  edge [
    source 145
    target 616
    weight 9.95693074917829
  ]
  edge [
    source 145
    target 628
    weight 23.9242919389978
  ]
  edge [
    source 145
    target 773
    weight 6.78168905357419
  ]
  edge [
    source 145
    target 946
    weight 86.1274509803922
  ]
  edge [
    source 145
    target 782
    weight 187.201316128742
  ]
  edge [
    source 145
    target 1034
    weight 169.845742492801
  ]
  edge [
    source 145
    target 765
    weight 1.51828173129717
  ]
  edge [
    source 145
    target 948
    weight 10.765931372549
  ]
  edge [
    source 145
    target 483
    weight 6.62518853695324
  ]
  edge [
    source 145
    target 908
    weight 4.37666443232667
  ]
  edge [
    source 145
    target 1004
    weight 12.6658016147636
  ]
  edge [
    source 145
    target 338
    weight 18.3249895702962
  ]
  edge [
    source 145
    target 495
    weight 33.1259426847662
  ]
  edge [
    source 145
    target 509
    weight 10.0148198814409
  ]
  edge [
    source 145
    target 1110
    weight 4.97846537458914
  ]
  edge [
    source 145
    target 798
    weight 151.744417567147
  ]
  edge [
    source 145
    target 164
    weight 9.95693074917829
  ]
  edge [
    source 145
    target 803
    weight 39.1488413547237
  ]
  edge [
    source 145
    target 499
    weight 23.27768945416
  ]
  edge [
    source 145
    target 978
    weight 4.97846537458914
  ]
  edge [
    source 145
    target 122
    weight 143.545751633987
  ]
  edge [
    source 145
    target 964
    weight 71.7728758169935
  ]
  edge [
    source 145
    target 1127
    weight 95.6971677559913
  ]
  edge [
    source 145
    target 213
    weight 2.93283033985444
  ]
  edge [
    source 145
    target 442
    weight 6.89019607843137
  ]
  edge [
    source 145
    target 712
    weight 95.6971677559913
  ]
  edge [
    source 145
    target 216
    weight 15.4807175690326
  ]
  edge [
    source 145
    target 1123
    weight 10.0930606617647
  ]
  edge [
    source 145
    target 447
    weight 28.7091503267974
  ]
  edge [
    source 145
    target 508
    weight 18.3249895702962
  ]
  edge [
    source 145
    target 1126
    weight 5.28389269818357
  ]
  edge [
    source 145
    target 820
    weight 71.7728758169935
  ]
  edge [
    source 145
    target 151
    weight 7.72982948368149
  ]
  edge [
    source 145
    target 822
    weight 6.42742171495464
  ]
  edge [
    source 145
    target 390
    weight 2.1531862745098
  ]
  edge [
    source 145
    target 441
    weight 107.9683455444
  ]
  edge [
    source 145
    target 681
    weight 3.79750665698378
  ]
  edge [
    source 145
    target 386
    weight 16.2504624491306
  ]
  edge [
    source 145
    target 1032
    weight 172.254901960784
  ]
  edge [
    source 145
    target 1137
    weight 287.091503267974
  ]
  edge [
    source 145
    target 231
    weight 27.9371222305466
  ]
  edge [
    source 145
    target 677
    weight 35.8864379084967
  ]
  edge [
    source 145
    target 1045
    weight 143.545751633987
  ]
  edge [
    source 145
    target 783
    weight 287.091503267974
  ]
  edge [
    source 145
    target 1055
    weight 69.5824638889923
  ]
  edge [
    source 145
    target 839
    weight 2.29877538203894
  ]
  edge [
    source 145
    target 993
    weight 329.057525951556
  ]
  edge [
    source 145
    target 176
    weight 7.00223178702375
  ]
  edge [
    source 145
    target 241
    weight 4.01526577997166
  ]
  edge [
    source 145
    target 786
    weight 5.33627329494375
  ]
  edge [
    source 145
    target 387
    weight 39.1488413547237
  ]
  edge [
    source 145
    target 243
    weight 6.89019607843137
  ]
  edge [
    source 145
    target 829
    weight 35.8864379084967
  ]
  edge [
    source 145
    target 539
    weight 11.9857646415133
  ]
  edge [
    source 145
    target 1181
    weight 20.2526088609303
  ]
  edge [
    source 145
    target 97
    weight 49.962615692938
  ]
  edge [
    source 145
    target 449
    weight 23.27768945416
  ]
  edge [
    source 145
    target 1008
    weight 4.97846537458914
  ]
  edge [
    source 145
    target 544
    weight 9.36167945439045
  ]
  edge [
    source 145
    target 853
    weight 6.42742171495464
  ]
  edge [
    source 145
    target 547
    weight 12.6658016147636
  ]
  edge [
    source 145
    target 697
    weight 11.7982809562181
  ]
  edge [
    source 145
    target 550
    weight 21.531862745098
  ]
  edge [
    source 145
    target 1159
    weight 9.61370769429885
  ]
  edge [
    source 145
    target 862
    weight 2.04925954066195
  ]
  edge [
    source 145
    target 1016
    weight 15.110079119367
  ]
  edge [
    source 145
    target 406
    weight 5.2040755879391
  ]
  edge [
    source 145
    target 261
    weight 31.8370274427567
  ]
  edge [
    source 145
    target 168
    weight 6.62518853695324
  ]
  edge [
    source 145
    target 10
    weight 57.4763575804437
  ]
  edge [
    source 145
    target 947
    weight 19.1394335511983
  ]
  edge [
    source 145
    target 732
    weight 7.29893652376205
  ]
  edge [
    source 145
    target 566
    weight 6.37981118373275
  ]
  edge [
    source 145
    target 713
    weight 7.90160100737543
  ]
  edge [
    source 145
    target 268
    weight 12.2340129233512
  ]
  edge [
    source 145
    target 715
    weight 6.89019607843137
  ]
  edge [
    source 145
    target 311
    weight 7.59948096885813
  ]
  edge [
    source 145
    target 524
    weight 164.42513368984
  ]
  edge [
    source 145
    target 828
    weight 43.0637254901961
  ]
  edge [
    source 145
    target 272
    weight 33.1259426847662
  ]
  edge [
    source 145
    target 1189
    weight 4.01526577997166
  ]
  edge [
    source 145
    target 721
    weight 24.2206990957642
  ]
  edge [
    source 145
    target 424
    weight 95.6971677559913
  ]
  edge [
    source 145
    target 1042
    weight 11.9621459694989
  ]
  edge [
    source 145
    target 724
    weight 8.97160947712418
  ]
  edge [
    source 145
    target 429
    weight 3.82788671023965
  ]
  edge [
    source 145
    target 889
    weight 7.36132059661472
  ]
  edge [
    source 145
    target 435
    weight 4.06261561228265
  ]
  edge [
    source 145
    target 585
    weight 329.057525951556
  ]
  edge [
    source 145
    target 893
    weight 8.30254029577933
  ]
  edge [
    source 145
    target 350
    weight 3.43137254901961
  ]
  edge [
    source 145
    target 191
    weight 26.0992275698158
  ]
  edge [
    source 145
    target 281
    weight 28.7091503267974
  ]
  edge [
    source 145
    target 738
    weight 25.7199994111759
  ]
  edge [
    source 145
    target 902
    weight 34.4509803921569
  ]
  edge [
    source 145
    target 648
    weight 7.36132059661472
  ]
  edge [
    source 145
    target 1211
    weight 24.1961588928501
  ]
  edge [
    source 145
    target 1132
    weight 3.43137254901961
  ]
  edge [
    source 145
    target 445
    weight 11.63884472708
  ]
  edge [
    source 145
    target 146
    weight 26.0992275698158
  ]
  edge [
    source 145
    target 746
    weight 3.08700541148359
  ]
  edge [
    source 145
    target 602
    weight 25.3135324610655
  ]
  edge [
    source 145
    target 1217
    weight 6.6507684154743
  ]
  edge [
    source 145
    target 558
    weight 11.3766980830301
  ]
  edge [
    source 145
    target 1130
    weight 90.1836888601595
  ]
  edge [
    source 145
    target 297
    weight 16.5629713423831
  ]
  edge [
    source 145
    target 877
    weight 94.0349340728847
  ]
  edge [
    source 145
    target 152
    weight 18.7233589087809
  ]
  edge [
    source 145
    target 754
    weight 17.5770308123249
  ]
  edge [
    source 145
    target 976
    weight 10.0359010814576
  ]
  edge [
    source 145
    target 302
    weight 21.8921127009362
  ]
  edge [
    source 145
    target 432
    weight 2.54384876313395
  ]
  edge [
    source 145
    target 918
    weight 34.8877429759783
  ]
  edge [
    source 145
    target 919
    weight 2.29877538203894
  ]
  edge [
    source 145
    target 1074
    weight 27.9371222305466
  ]
  edge [
    source 839
    target 701
    weight 1.31870226960036
  ]
  edge [
    source 839
    target 633
    weight 13.600041467966
  ]
  edge [
    source 839
    target 1209
    weight 6.32308301961561
  ]
  edge [
    source 839
    target 437
    weight 16.1775150030184
  ]
  edge [
    source 839
    target 1059
    weight 75.8118796364016
  ]
  edge [
    source 839
    target 222
    weight 12.8696369929884
  ]
  edge [
    source 839
    target 574
    weight 19.2500210860364
  ]
  edge [
    source 839
    target 1062
    weight 2.05053535410178
  ]
  edge [
    source 839
    target 884
    weight 17.7719445083129
  ]
  edge [
    source 839
    target 1177
    weight 1.16739866608672
  ]
  edge [
    source 839
    target 669
    weight 2.9324133726553
  ]
  edge [
    source 839
    target 1152
    weight 2.03059033236021
  ]
  edge [
    source 839
    target 591
    weight 15.2409100665379
  ]
  edge [
    source 839
    target 379
    weight 11.0270697890383
  ]
  edge [
    source 147
    target 463
    weight 73.4098775427588
  ]
  edge [
    source 147
    target 764
    weight 99.146516963632
  ]
  edge [
    source 147
    target 168
    weight 214.986069946651
  ]
  edge [
    source 147
    target 927
    weight 5.38747907980867
  ]
  edge [
    source 147
    target 349
    weight 6.45188634352221
  ]
  edge [
    source 147
    target 287
    weight 5.40359960368602
  ]
  edge [
    source 147
    target 357
    weight 6.51472939232275
  ]
  edge [
    source 147
    target 214
    weight 170.366319580365
  ]
  edge [
    source 147
    target 770
    weight 30.9515809857449
  ]
  edge [
    source 147
    target 528
    weight 139.990929267587
  ]
  edge [
    source 147
    target 1091
    weight 19.6291629081725
  ]
  edge [
    source 147
    target 263
    weight 170.366319580365
  ]
  edge [
    source 147
    target 962
    weight 20.2000334178061
  ]
  edge [
    source 147
    target 737
    weight 21.5756629337141
  ]
  edge [
    source 147
    target 779
    weight 62.7042704011065
  ]
  edge [
    source 147
    target 949
    weight 47.0282028008299
  ]
  edge [
    source 147
    target 782
    weight 10.4871253632513
  ]
  edge [
    source 147
    target 325
    weight 334.422775472568
  ]
  edge [
    source 147
    target 186
    weight 18.5790430818093
  ]
  edge [
    source 147
    target 483
    weight 214.986069946651
  ]
  edge [
    source 147
    target 332
    weight 6.76360669495081
  ]
  edge [
    source 147
    target 193
    weight 2.51708549383493
  ]
  edge [
    source 147
    target 493
    weight 8.3605693868142
  ]
  edge [
    source 147
    target 955
    weight 6.34979953428927
  ]
  edge [
    source 147
    target 621
    weight 13.3769110189027
  ]
  edge [
    source 147
    target 195
    weight 15.5144586559439
  ]
  edge [
    source 147
    target 310
    weight 55.3951836672352
  ]
  edge [
    source 147
    target 687
    weight 30.7122957066644
  ]
  edge [
    source 147
    target 499
    weight 7.2817862401285
  ]
  edge [
    source 147
    target 1115
    weight 4.83632294470238
  ]
  edge [
    source 147
    target 847
    weight 601.960995850623
  ]
  edge [
    source 147
    target 595
    weight 9.83596398448729
  ]
  edge [
    source 147
    target 655
    weight 7.27006033636017
  ]
  edge [
    source 147
    target 656
    weight 10.1340234991687
  ]
  edge [
    source 147
    target 215
    weight 11.4441253963997
  ]
  edge [
    source 147
    target 336
    weight 20.2000334178061
  ]
  edge [
    source 147
    target 509
    weight 17.3977166430816
  ]
  edge [
    source 147
    target 960
    weight 111.474258490856
  ]
  edge [
    source 147
    target 1126
    weight 68.4046586193889
  ]
  edge [
    source 147
    target 822
    weight 97.0904832017133
  ]
  edge [
    source 147
    target 834
    weight 55.3951836672352
  ]
  edge [
    source 147
    target 146
    weight 62.6395601117349
  ]
  edge [
    source 147
    target 978
    weight 10.1073588092619
  ]
  edge [
    source 147
    target 381
    weight 17.1011646548472
  ]
  edge [
    source 147
    target 689
    weight 111.474258490856
  ]
  edge [
    source 147
    target 1153
    weight 12.2849182826658
  ]
  edge [
    source 147
    target 539
    weight 11.1888660938777
  ]
  edge [
    source 147
    target 97
    weight 110.114816314138
  ]
  edge [
    source 147
    target 547
    weight 23.3318215445978
  ]
  edge [
    source 147
    target 697
    weight 3.00905271607409
  ]
  edge [
    source 147
    target 699
    weight 12.8624144412526
  ]
  edge [
    source 147
    target 400
    weight 11.5761729971274
  ]
  edge [
    source 147
    target 862
    weight 4.45402142693764
  ]
  edge [
    source 147
    target 864
    weight 2.02233008780685
  ]
  edge [
    source 147
    target 406
    weight 11.1888660938777
  ]
  edge [
    source 147
    target 799
    weight 7.89975060171421
  ]
  edge [
    source 147
    target 706
    weight 19.0638848375468
  ]
  edge [
    source 147
    target 320
    weight 248.333019868377
  ]
  edge [
    source 147
    target 870
    weight 18.5790430818093
  ]
  edge [
    source 147
    target 414
    weight 6.76360669495081
  ]
  edge [
    source 147
    target 270
    weight 168.813423122047
  ]
  edge [
    source 147
    target 429
    weight 6.67362523115989
  ]
  edge [
    source 147
    target 151
    weight 3.75755927497267
  ]
  edge [
    source 147
    target 1169
    weight 429.972139893302
  ]
  edge [
    source 147
    target 426
    weight 15.5948444520887
  ]
  edge [
    source 147
    target 729
    weight 10.4871253632513
  ]
  edge [
    source 147
    target 436
    weight 115.761729971274
  ]
  edge [
    source 147
    target 893
    weight 6.24440867064961
  ]
  edge [
    source 147
    target 350
    weight 28.9404324928184
  ]
  edge [
    source 147
    target 488
    weight 11.2516073990771
  ]
  edge [
    source 147
    target 167
    weight 7.89975060171421
  ]
  edge [
    source 147
    target 738
    weight 6.67362523115989
  ]
  edge [
    source 147
    target 448
    weight 28.9404324928184
  ]
  edge [
    source 147
    target 602
    weight 68.4046586193889
  ]
  edge [
    source 147
    target 1218
    weight 6.19301436060311
  ]
  edge [
    source 147
    target 454
    weight 19.6291629081725
  ]
  edge [
    source 147
    target 877
    weight 62.7042704011065
  ]
  edge [
    source 147
    target 753
    weight 11.6659107722989
  ]
  edge [
    source 147
    target 756
    weight 17.6384510226564
  ]
  edge [
    source 147
    target 650
    weight 4.06455770324526
  ]
  edge [
    source 147
    target 758
    weight 11.800937204161
  ]
  edge [
    source 147
    target 156
    weight 6.70335184688889
  ]
  edge [
    source 963
    target 933
    weight 3.76116220925423
  ]
  edge [
    source 963
    target 884
    weight 11.0981476983953
  ]
  edge [
    source 963
    target 669
    weight 7.54049152968507
  ]
  edge [
    source 963
    target 691
    weight 11.4131020705838
  ]
  edge [
    source 148
    target 379
    weight 35.8218330342224
  ]
  edge [
    source 149
    target 379
    weight 14.328733213689
  ]
  edge [
    source 150
    target 247
    weight 15.0975508618014
  ]
  edge [
    source 150
    target 295
    weight 21.021031547321
  ]
  edge [
    source 150
    target 1209
    weight 4.9399086090747
  ]
  edge [
    source 150
    target 317
    weight 39.4482505505261
  ]
  edge [
    source 150
    target 1183
    weight 19.8661635505969
  ]
  edge [
    source 150
    target 574
    weight 1.86447640185321
  ]
  edge [
    source 150
    target 1043
    weight 12.6822592358193
  ]
  edge [
    source 150
    target 1204
    weight 21.5264561046018
  ]
  edge [
    source 150
    target 818
    weight 22.8622750919979
  ]
  edge [
    source 151
    target 399
    weight 1.38025143268463
  ]
  edge [
    source 151
    target 422
    weight 2.7961484217255
  ]
  edge [
    source 151
    target 1075
    weight 332.080927008419
  ]
  edge [
    source 151
    target 884
    weight 18.3290597874949
  ]
  edge [
    source 151
    target 1043
    weight 3.15866031029791
  ]
  edge [
    source 151
    target 952
    weight 25.9173301885567
  ]
  edge [
    source 151
    target 654
    weight 3.03805719536057
  ]
  edge [
    source 151
    target 317
    weight 38.7015515222482
  ]
  edge [
    source 151
    target 574
    weight 49.7353287108294
  ]
  edge [
    source 151
    target 1062
    weight 6.62590203574139
  ]
  edge [
    source 151
    target 818
    weight 2.45748765956869
  ]
  edge [
    source 151
    target 247
    weight 7.78969379571669
  ]
  edge [
    source 151
    target 1013
    weight 26.2412751799212
  ]
  edge [
    source 151
    target 188
    weight 8.70425644224771
  ]
  edge [
    source 151
    target 295
    weight 12.394570650782
  ]
  edge [
    source 151
    target 1177
    weight 25.1085725647987
  ]
  edge [
    source 151
    target 966
    weight 21.163350449294
  ]
  edge [
    source 151
    target 1183
    weight 18.9005132037259
  ]
  edge [
    source 151
    target 379
    weight 25.2892295559602
  ]
  edge [
    source 303
    target 933
    weight 3.35611397133455
  ]
  edge [
    source 303
    target 295
    weight 1.46902383525371
  ]
  edge [
    source 303
    target 654
    weight 1.61136680866941
  ]
  edge [
    source 303
    target 422
    weight 5.7062221944944
  ]
  edge [
    source 303
    target 525
    weight 15.0680996884735
  ]
  edge [
    source 303
    target 222
    weight 3.81471299324148
  ]
  edge [
    source 303
    target 591
    weight 1.54369346333101
  ]
  edge [
    source 303
    target 458
    weight 7.06319090504984
  ]
  edge [
    source 153
    target 884
    weight 20.3466041137247
  ]
  edge [
    source 153
    target 1075
    weight 73.1174418604651
  ]
  edge [
    source 154
    target 933
    weight 7.05217914235169
  ]
  edge [
    source 154
    target 295
    weight 8.40841261892839
  ]
  edge [
    source 154
    target 1209
    weight 11.3815494353081
  ]
  edge [
    source 154
    target 1062
    weight 16.4335761950157
  ]
  edge [
    source 154
    target 574
    weight 24.5139342993329
  ]
  edge [
    source 156
    target 1062
    weight 6.21810991162755
  ]
  edge [
    source 156
    target 295
    weight 9.84769045460082
  ]
  edge [
    source 156
    target 1177
    weight 1.39743653265383
  ]
  edge [
    source 156
    target 1209
    weight 15.485101272528
  ]
  edge [
    source 156
    target 574
    weight 5.85075382591306
  ]
  edge [
    source 156
    target 691
    weight 17.9348746823459
  ]
  edge [
    source 156
    target 379
    weight 5.37327495513336
  ]
  edge [
    source 156
    target 884
    weight 2.17999329789908
  ]
  edge [
    source 156
    target 952
    weight 22.563559387987
  ]
  edge [
    source 435
    target 379
    weight 2.70131855667907
  ]
  edge [
    source 435
    target 399
    weight 3.81544450430602
  ]
  edge [
    source 435
    target 422
    weight 7.65050177881281
  ]
  edge [
    source 435
    target 295
    weight 2.52252378567852
  ]
  edge [
    source 435
    target 665
    weight 4.7098770113498
  ]
  edge [
    source 435
    target 1204
    weight 7.13887574897509
  ]
  edge [
    source 435
    target 669
    weight 5.27834407077955
  ]
  edge [
    source 435
    target 574
    weight 3.62762256447527
  ]
  edge [
    source 435
    target 933
    weight 6.77009197665762
  ]
  edge [
    source 435
    target 1177
    weight 6.00679204622338
  ]
  edge [
    source 435
    target 654
    weight 3.54440006125399
  ]
  edge [
    source 435
    target 951
    weight 84.5659541391372
  ]
  edge [
    source 435
    target 1027
    weight 44.0478293650793
  ]
  edge [
    source 435
    target 1183
    weight 9.17277181225091
  ]
  edge [
    source 435
    target 437
    weight 32.3550300060367
  ]
  edge [
    source 435
    target 591
    weight 1.95489107741816
  ]
  edge [
    source 158
    target 884
    weight 6.33075453074098
  ]
  edge [
    source 158
    target 1177
    weight 1.7887187617969
  ]
  edge [
    source 158
    target 665
    weight 12.0088092219211
  ]
  edge [
    source 158
    target 818
    weight 8.60120680849042
  ]
  edge [
    source 158
    target 574
    weight 10.0582798890383
  ]
  edge [
    source 159
    target 933
    weight 5.3971148775071
  ]
  edge [
    source 159
    target 295
    weight 21.021031547321
  ]
  edge [
    source 159
    target 1209
    weight 99.1185986858664
  ]
  edge [
    source 159
    target 691
    weight 20.9240204627369
  ]
  edge [
    source 159
    target 1183
    weight 4.34499717422411
  ]
  edge [
    source 159
    target 574
    weight 2.66519208818591
  ]
  edge [
    source 159
    target 458
    weight 12.8220993986558
  ]
  edge [
    source 159
    target 1062
    weight 97.4170552821649
  ]
  edge [
    source 159
    target 884
    weight 2.60535784383061
  ]
  edge [
    source 159
    target 952
    weight 8.04439943397797
  ]
  edge [
    source 8
    target 669
    weight 63.3401288493545
  ]
  edge [
    source 161
    target 574
    weight 8.37143668725063
  ]
  edge [
    source 162
    target 933
    weight 20.3102759299729
  ]
  edge [
    source 162
    target 1062
    weight 19.1725055608516
  ]
  edge [
    source 162
    target 1177
    weight 4.87832389580974
  ]
  edge [
    source 162
    target 399
    weight 4.33298109575653
  ]
  edge [
    source 162
    target 574
    weight 13.7043519102399
  ]
  edge [
    source 162
    target 379
    weight 3.28366802813705
  ]
  edge [
    source 162
    target 818
    weight 20.4278661701648
  ]
  edge [
    source 163
    target 379
    weight 5.37327495513336
  ]
  edge [
    source 165
    target 884
    weight 179.206628540114
  ]
  edge [
    source 165
    target 379
    weight 16.7168554159705
  ]
  edge [
    source 165
    target 574
    weight 28.1280272691621
  ]
  edge [
    source 166
    target 884
    weight 114.449648139701
  ]
  edge [
    source 166
    target 654
    weight 6.37992011025719
  ]
  edge [
    source 166
    target 379
    weight 28.6574664273779
  ]
  edge [
    source 169
    target 933
    weight 6.77009197665762
  ]
  edge [
    source 169
    target 295
    weight 3.50350525788683
  ]
  edge [
    source 169
    target 1177
    weight 34.0321167017203
  ]
  edge [
    source 169
    target 633
    weight 3.06590530202702
  ]
  edge [
    source 169
    target 574
    weight 1.93143044388445
  ]
  edge [
    source 169
    target 379
    weight 2.24554774244379
  ]
  edge [
    source 169
    target 952
    weight 7.0190131631826
  ]
  edge [
    source 995
    target 933
    weight 2.64456717838188
  ]
  edge [
    source 995
    target 295
    weight 10.5105157736605
  ]
  edge [
    source 995
    target 1177
    weight 29.8119793632817
  ]
  edge [
    source 995
    target 701
    weight 3.58293238181349
  ]
  edge [
    source 995
    target 591
    weight 3.57208829684482
  ]
  edge [
    source 995
    target 1062
    weight 51.1266814956043
  ]
  edge [
    source 995
    target 574
    weight 13.0421668389468
  ]
  edge [
    source 171
    target 247
    weight 8.61448490349846
  ]
  edge [
    source 171
    target 933
    weight 12.5253124805336
  ]
  edge [
    source 171
    target 633
    weight 6.800020733983
  ]
  edge [
    source 171
    target 399
    weight 1.66778895006478
  ]
  edge [
    source 171
    target 422
    weight 13.1139360978926
  ]
  edge [
    source 171
    target 691
    weight 10.0435298221137
  ]
  edge [
    source 171
    target 884
    weight 7.64659958522335
  ]
  edge [
    source 171
    target 998
    weight 3.39370293812371
  ]
  edge [
    source 171
    target 574
    weight 25.3522771332432
  ]
  edge [
    source 171
    target 1062
    weight 12.1089508805379
  ]
  edge [
    source 171
    target 1152
    weight 3.8987334381316
  ]
  edge [
    source 171
    target 1183
    weight 6.87957885918818
  ]
  edge [
    source 171
    target 379
    weight 3.58218330342224
  ]
  edge [
    source 171
    target 458
    weight 8.99079479746384
  ]
  edge [
    source 171
    target 818
    weight 39.2215030467163
  ]
  edge [
    source 172
    target 247
    weight 8.71703829520677
  ]
  edge [
    source 172
    target 295
    weight 1.31381447170756
  ]
  edge [
    source 172
    target 640
    weight 209.385714285714
  ]
  edge [
    source 172
    target 399
    weight 3.67425086160435
  ]
  edge [
    source 172
    target 437
    weight 3.14562791725357
  ]
  edge [
    source 172
    target 525
    weight 9.49334641805692
  ]
  edge [
    source 172
    target 591
    weight 32.058466002028
  ]
  edge [
    source 172
    target 1075
    weight 61.3896937600737
  ]
  edge [
    source 172
    target 458
    weight 4.44230215386501
  ]
  edge [
    source 1018
    target 933
    weight 40.6205518599457
  ]
  edge [
    source 1018
    target 399
    weight 7.79936597236175
  ]
  edge [
    source 1018
    target 669
    weight 52.7834407077955
  ]
  edge [
    source 1018
    target 1209
    weight 13.549463613462
  ]
  edge [
    source 607
    target 933
    weight 8.46261497082203
  ]
  edge [
    source 607
    target 591
    weight 11.4306825499034
  ]
  edge [
    source 175
    target 654
    weight 2.67481122635006
  ]
  edge [
    source 175
    target 1209
    weight 4.21538867974374
  ]
  edge [
    source 175
    target 701
    weight 8.65533758699766
  ]
  edge [
    source 175
    target 691
    weight 2.68433157252217
  ]
  edge [
    source 175
    target 998
    weight 10.2405799818134
  ]
  edge [
    source 175
    target 591
    weight 1.83809970651713
  ]
  edge [
    source 175
    target 884
    weight 5.05394900545471
  ]
  edge [
    source 240
    target 701
    weight 24.4594850598467
  ]
  edge [
    source 240
    target 1177
    weight 13.877380022913
  ]
  edge [
    source 240
    target 633
    weight 35.3601078167116
  ]
  edge [
    source 240
    target 422
    weight 18.2138001359619
  ]
  edge [
    source 240
    target 884
    weight 6.10398123411742
  ]
  edge [
    source 240
    target 591
    weight 11.6857282051751
  ]
  edge [
    source 240
    target 1152
    weight 64.9788906355266
  ]
  edge [
    source 240
    target 574
    weight 10.0457240247008
  ]
  edge [
    source 177
    target 574
    weight 14.5104902579011
  ]
  edge [
    source 178
    target 884
    weight 4.35998659579816
  ]
  edge [
    source 178
    target 669
    weight 10.5566881415591
  ]
  edge [
    source 178
    target 222
    weight 32.1740924824709
  ]
  edge [
    source 178
    target 1183
    weight 6.51749576133617
  ]
  edge [
    source 178
    target 379
    weight 2.14930998205335
  ]
  edge [
    source 178
    target 574
    weight 2.63827095598202
  ]
  edge [
    source 179
    target 933
    weight 8.46261497082203
  ]
  edge [
    source 179
    target 437
    weight 32.3550300060367
  ]
  edge [
    source 179
    target 1043
    weight 280.418843103115
  ]
  edge [
    source 179
    target 379
    weight 10.7465499102667
  ]
  edge [
    source 179
    target 574
    weight 14.5104902579011
  ]
  edge [
    source 1224
    target 399
    weight 21.9000661643653
  ]
  edge [
    source 1224
    target 422
    weight 24.1982658550395
  ]
  edge [
    source 1224
    target 884
    weight 5.60121428720491
  ]
  edge [
    source 1224
    target 998
    weight 18.3137696716898
  ]
  edge [
    source 1224
    target 1043
    weight 4.76632594509543
  ]
  edge [
    source 1224
    target 574
    weight 39.7077605030402
  ]
  edge [
    source 1224
    target 317
    weight 10.1007622428736
  ]
  edge [
    source 1224
    target 691
    weight 63.6206243197898
  ]
  edge [
    source 1224
    target 591
    weight 7.92083334030069
  ]
  edge [
    source 1224
    target 818
    weight 9.07905163118433
  ]
  edge [
    source 1224
    target 247
    weight 7.17873741958205
  ]
  edge [
    source 1224
    target 633
    weight 16.6510560618377
  ]
  edge [
    source 1224
    target 1209
    weight 4.78670812594833
  ]
  edge [
    source 1224
    target 295
    weight 9.34268068769821
  ]
  edge [
    source 1224
    target 665
    weight 228.167375216501
  ]
  edge [
    source 1224
    target 1062
    weight 17.122992068222
  ]
  edge [
    source 1224
    target 1177
    weight 18.0743655132519
  ]
  edge [
    source 1224
    target 1152
    weight 37.0916721640891
  ]
  edge [
    source 1224
    target 1183
    weight 13.9810796170599
  ]
  edge [
    source 1224
    target 379
    weight 14.328733213689
  ]
  edge [
    source 1224
    target 458
    weight 19.1244872386731
  ]
  edge [
    source 180
    target 591
    weight 5.71534127495171
  ]
  edge [
    source 180
    target 654
    weight 2.77387830880747
  ]
  edge [
    source 180
    target 422
    weight 26.2278721957852
  ]
  edge [
    source 1058
    target 295
    weight 1.52283041038831
  ]
  edge [
    source 1058
    target 1177
    weight 1.28442577011351
  ]
  edge [
    source 1058
    target 654
    weight 2.07565893998093
  ]
  edge [
    source 1058
    target 422
    weight 3.06810002290268
  ]
  edge [
    source 1058
    target 701
    weight 2.03184013550942
  ]
  edge [
    source 1058
    target 691
    weight 2.19956010255186
  ]
  edge [
    source 1058
    target 998
    weight 3.91218533144817
  ]
  edge [
    source 182
    target 422
    weight 6.22496966672117
  ]
  edge [
    source 182
    target 574
    weight 16.9289053008846
  ]
  edge [
    source 182
    target 654
    weight 8.15638932030904
  ]
  edge [
    source 182
    target 317
    weight 12.331412691533
  ]
  edge [
    source 182
    target 691
    weight 6.60758540928533
  ]
  edge [
    source 182
    target 665
    weight 12.4454931936273
  ]
  edge [
    source 182
    target 437
    weight 2.09937217596421
  ]
  edge [
    source 182
    target 1204
    weight 46.5481247564426
  ]
  edge [
    source 182
    target 247
    weight 50.8493900553729
  ]
  edge [
    source 182
    target 701
    weight 7.39875952268169
  ]
  edge [
    source 182
    target 739
    weight 26.4055072252757
  ]
  edge [
    source 182
    target 633
    weight 3.07236323841886
  ]
  edge [
    source 182
    target 295
    weight 1.35507476090168
  ]
  edge [
    source 182
    target 222
    weight 61.8432556201527
  ]
  edge [
    source 182
    target 1062
    weight 6.66869758638317
  ]
  edge [
    source 182
    target 1177
    weight 1.85433364460604
  ]
  edge [
    source 182
    target 1065
    weight 619.129289959325
  ]
  edge [
    source 182
    target 951
    weight 28.717188593082
  ]
  edge [
    source 182
    target 1152
    weight 20.155141790924
  ]
  edge [
    source 182
    target 1183
    weight 13.0349915226723
  ]
  edge [
    source 182
    target 379
    weight 22.381980169115
  ]
  edge [
    source 183
    target 1062
    weight 1.98265048528735
  ]
  edge [
    source 183
    target 295
    weight 1.22483498232593
  ]
  edge [
    source 183
    target 654
    weight 1.15587126230695
  ]
  edge [
    source 183
    target 399
    weight 5.19957731490784
  ]
  edge [
    source 183
    target 574
    weight 2.7453946278767
  ]
  edge [
    source 183
    target 884
    weight 2.08673155253441
  ]
  edge [
    source 183
    target 1209
    weight 1.3411905607234
  ]
  edge [
    source 183
    target 591
    weight 22.8613650998068
  ]
  edge [
    source 183
    target 379
    weight 15.5382627202353
  ]
  edge [
    source 183
    target 952
    weight 462.552967453733
  ]
  edge [
    source 855
    target 247
    weight 14.6446243359474
  ]
  edge [
    source 855
    target 1152
    weight 27.0745377648028
  ]
  edge [
    source 855
    target 1177
    weight 2.43916194790487
  ]
  edge [
    source 855
    target 633
    weight 7.07202156334232
  ]
  edge [
    source 844
    target 933
    weight 35.7671069269081
  ]
  edge [
    source 844
    target 884
    weight 31.6312753028494
  ]
  edge [
    source 844
    target 669
    weight 6.33401288493545
  ]
  edge [
    source 844
    target 1209
    weight 8.12967816807722
  ]
  edge [
    source 844
    target 691
    weight 13.9493469751579
  ]
  edge [
    source 844
    target 951
    weight 259.962007168459
  ]
  edge [
    source 844
    target 591
    weight 303.021951215772
  ]
  edge [
    source 844
    target 247
    weight 50.574528487506
  ]
  edge [
    source 844
    target 574
    weight 17.2443507412738
  ]
  edge [
    source 186
    target 669
    weight 1.7362973917038
  ]
  edge [
    source 186
    target 422
    weight 6.96543098367239
  ]
  edge [
    source 186
    target 884
    weight 3.05199061705871
  ]
  edge [
    source 186
    target 998
    weight 7.59378540788052
  ]
  edge [
    source 186
    target 574
    weight 3.97483482402282
  ]
  edge [
    source 186
    target 654
    weight 3.69911535610204
  ]
  edge [
    source 186
    target 691
    weight 1.92159371596563
  ]
  edge [
    source 186
    target 1204
    weight 10.8982823575585
  ]
  edge [
    source 186
    target 1183
    weight 2.92229898443392
  ]
  edge [
    source 186
    target 701
    weight 1.51163717024891
  ]
  edge [
    source 186
    target 739
    weight 20.1712622111995
  ]
  edge [
    source 186
    target 633
    weight 2.91429460027843
  ]
  edge [
    source 186
    target 1209
    weight 8.19883200485873
  ]
  edge [
    source 186
    target 222
    weight 49.3916880673949
  ]
  edge [
    source 186
    target 1062
    weight 33.7610885537658
  ]
  edge [
    source 186
    target 295
    weight 4.90490736104156
  ]
  edge [
    source 186
    target 1177
    weight 6.14201930641462
  ]
  edge [
    source 186
    target 1065
    weight 19.1708634994451
  ]
  edge [
    source 186
    target 951
    weight 11.8164548712936
  ]
  edge [
    source 186
    target 525
    weight 127.285789473684
  ]
  edge [
    source 186
    target 966
    weight 19.7203947368421
  ]
  edge [
    source 186
    target 591
    weight 7.23965306360245
  ]
  edge [
    source 186
    target 379
    weight 19.1481883073944
  ]
  edge [
    source 186
    target 458
    weight 9.22352654290228
  ]
  edge [
    source 187
    target 295
    weight 21.021031547321
  ]
  edge [
    source 187
    target 1177
    weight 4.06526991317478
  ]
  edge [
    source 187
    target 669
    weight 2.63917203538977
  ]
  edge [
    source 187
    target 399
    weight 7.79936597236175
  ]
  edge [
    source 187
    target 437
    weight 16.1775150030184
  ]
  edge [
    source 187
    target 379
    weight 30.448558079089
  ]
  edge [
    source 187
    target 574
    weight 48.3683008596703
  ]
  edge [
    source 188
    target 1188
    weight 3.71830062009942
  ]
  edge [
    source 188
    target 1190
    weight 5001.62598733367
  ]
  edge [
    source 188
    target 764
    weight 16.974358974359
  ]
  edge [
    source 188
    target 499
    weight 11.2342375820637
  ]
  edge [
    source 188
    target 754
    weight 109.865536038764
  ]
  edge [
    source 188
    target 767
    weight 129.996177735308
  ]
  edge [
    source 188
    target 293
    weight 9.14945775535939
  ]
  edge [
    source 188
    target 1115
    weight 7.46544840926863
  ]
  edge [
    source 188
    target 964
    weight 6.38577715190987
  ]
  edge [
    source 188
    target 344
    weight 9.77780173575549
  ]
  edge [
    source 188
    target 234
    weight 9.14945775535939
  ]
  edge [
    source 188
    target 283
    weight 3.71830062009942
  ]
  edge [
    source 188
    target 441
    weight 572.36426374275
  ]
  edge [
    source 188
    target 217
    weight 7.07312761587854
  ]
  edge [
    source 188
    target 1052
    weight 22.5047146401985
  ]
  edge [
    source 188
    target 362
    weight 16.0955357301444
  ]
  edge [
    source 188
    target 1206
    weight 1993.27472527472
  ]
  edge [
    source 188
    target 978
    weight 8.70425644224771
  ]
  edge [
    source 188
    target 1210
    weight 1381.81122259383
  ]
  edge [
    source 188
    target 69
    weight 8.92701412471086
  ]
  edge [
    source 188
    target 912
    weight 69.7646153846154
  ]
  edge [
    source 188
    target 265
    weight 6644.24908424908
  ]
  edge [
    source 188
    target 232
    weight 181.206793206793
  ]
  edge [
    source 188
    target 620
    weight 178.883629191321
  ]
  edge [
    source 188
    target 488
    weight 9.77780173575549
  ]
  edge [
    source 188
    target 968
    weight 1168.92839607201
  ]
  edge [
    source 188
    target 955
    weight 178.883629191321
  ]
  edge [
    source 188
    target 908
    weight 6.38577715190987
  ]
  edge [
    source 188
    target 374
    weight 12.4357603181133
  ]
  edge [
    source 189
    target 379
    weight 2.38812220228149
  ]
  edge [
    source 189
    target 574
    weight 4.83683008596703
  ]
  edge [
    source 190
    target 295
    weight 9.55501433969136
  ]
  edge [
    source 190
    target 379
    weight 4.29861996410669
  ]
  edge [
    source 908
    target 1214
    weight 34.6221574642127
  ]
  edge [
    source 908
    target 591
    weight 12.3309894736652
  ]
  edge [
    source 908
    target 669
    weight 16.5005318808493
  ]
  edge [
    source 908
    target 399
    weight 3.3997236289782
  ]
  edge [
    source 908
    target 422
    weight 2.12330499657475
  ]
  edge [
    source 908
    target 379
    weight 5.51508047984315
  ]
  edge [
    source 908
    target 1075
    weight 7.17378674857394
  ]
  edge [
    source 908
    target 884
    weight 6.66854133652142
  ]
  edge [
    source 908
    target 998
    weight 2.45572699819669
  ]
  edge [
    source 908
    target 574
    weight 30.3738264157052
  ]
  edge [
    source 908
    target 933
    weight 5.63856162719283
  ]
  edge [
    source 908
    target 654
    weight 15.0004074020928
  ]
  edge [
    source 908
    target 317
    weight 60.9930643127365
  ]
  edge [
    source 908
    target 691
    weight 2.81215688549941
  ]
  edge [
    source 908
    target 733
    weight 535.49926199262
  ]
  edge [
    source 908
    target 437
    weight 4.02491178891246
  ]
  edge [
    source 908
    target 1062
    weight 3.50182749969892
  ]
  edge [
    source 908
    target 818
    weight 40.4372102041603
  ]
  edge [
    source 908
    target 247
    weight 6.15991364808505
  ]
  edge [
    source 908
    target 701
    weight 1.57717162975042
  ]
  edge [
    source 908
    target 1209
    weight 12.8149255945749
  ]
  edge [
    source 908
    target 295
    weight 3.25328458753801
  ]
  edge [
    source 908
    target 1065
    weight 26.3187223103562
  ]
  edge [
    source 908
    target 951
    weight 7.2886544065923
  ]
  edge [
    source 908
    target 525
    weight 22.2965609806313
  ]
  edge [
    source 908
    target 1152
    weight 5.5327083683979
  ]
  edge [
    source 908
    target 1183
    weight 10.7772948777614
  ]
  edge [
    source 908
    target 46
    weight 3.21658035300226
  ]
  edge [
    source 908
    target 458
    weight 24.5874882025901
  ]
  edge [
    source 192
    target 1062
    weight 40.012185518299
  ]
  edge [
    source 192
    target 399
    weight 42.0299166288383
  ]
  edge [
    source 192
    target 998
    weight 16.2506159921693
  ]
  edge [
    source 192
    target 818
    weight 20.4278661701648
  ]
  edge [
    source 192
    target 952
    weight 38.5460806211444
  ]
  edge [
    source 193
    target 1177
    weight 3.20625400040909
  ]
  edge [
    source 193
    target 640
    weight 3.67573667711599
  ]
  edge [
    source 193
    target 399
    weight 4.91515279798519
  ]
  edge [
    source 193
    target 665
    weight 4.73703893183048
  ]
  edge [
    source 193
    target 1183
    weight 8.8357929962426
  ]
  edge [
    source 193
    target 574
    weight 1.7274393164168
  ]
  edge [
    source 193
    target 818
    weight 4.51167596396277
  ]
  edge [
    source 193
    target 952
    weight 2.32487355369416
  ]
  edge [
    source 194
    target 247
    weight 6.31233807583939
  ]
  edge [
    source 194
    target 669
    weight 10.7406483531372
  ]
  edge [
    source 194
    target 399
    weight 3.89968298618088
  ]
  edge [
    source 194
    target 422
    weight 21.8565601631543
  ]
  edge [
    source 194
    target 379
    weight 7.33668584046881
  ]
  edge [
    source 194
    target 884
    weight 35.9336687704018
  ]
  edge [
    source 194
    target 998
    weight 16.9910874853905
  ]
  edge [
    source 194
    target 574
    weight 12.0920752149176
  ]
  edge [
    source 194
    target 1062
    weight 230.571266708014
  ]
  edge [
    source 194
    target 295
    weight 14.0140210315473
  ]
  edge [
    source 194
    target 1177
    weight 37.9425191896313
  ]
  edge [
    source 194
    target 633
    weight 5.1246533067698
  ]
  edge [
    source 194
    target 1152
    weight 19.396683771799
  ]
  edge [
    source 194
    target 952
    weight 8.44845602655221
  ]
  edge [
    source 194
    target 1204
    weight 125.409510417611
  ]
  edge [
    source 194
    target 818
    weight 8.45291013937852
  ]
  edge [
    source 1053
    target 665
    weight 83.6181573946837
  ]
  edge [
    source 1053
    target 379
    weight 3.11494200297586
  ]
  edge [
    source 1053
    target 458
    weight 35.2607733463035
  ]
  edge [
    source 1053
    target 574
    weight 10.4797985195952
  ]
  edge [
    source 195
    target 1043
    weight 13.1446332704585
  ]
  edge [
    source 195
    target 1177
    weight 2.03263495658739
  ]
  edge [
    source 195
    target 665
    weight 7.09328627616066
  ]
  edge [
    source 195
    target 591
    weight 3.2659092999724
  ]
  edge [
    source 195
    target 818
    weight 5.08050557599952
  ]
  edge [
    source 195
    target 574
    weight 2.84868520400512
  ]
  edge [
    source 196
    target 1177
    weight 1.89712595948157
  ]
  edge [
    source 196
    target 884
    weight 4.06932082274494
  ]
  edge [
    source 196
    target 295
    weight 3.09132816872367
  ]
  edge [
    source 196
    target 691
    weight 7.84650767352634
  ]
  edge [
    source 196
    target 665
    weight 18.0132138328817
  ]
  edge [
    source 196
    target 437
    weight 4.17484258142409
  ]
  edge [
    source 196
    target 574
    weight 10.0489314717074
  ]
  edge [
    source 197
    target 701
    weight 4.16923040792842
  ]
  edge [
    source 197
    target 669
    weight 17.5944802359318
  ]
  edge [
    source 197
    target 399
    weight 12.5656451776939
  ]
  edge [
    source 197
    target 884
    weight 34.9416525074658
  ]
  edge [
    source 197
    target 998
    weight 5.38923489536227
  ]
  edge [
    source 197
    target 1204
    weight 4.64857025514657
  ]
  edge [
    source 197
    target 574
    weight 94.9388677920929
  ]
  edge [
    source 197
    target 1062
    weight 66.6493165055639
  ]
  edge [
    source 197
    target 654
    weight 27.0451056343821
  ]
  edge [
    source 197
    target 1152
    weight 14.1258457903319
  ]
  edge [
    source 197
    target 1027
    weight 12.1893264839659
  ]
  edge [
    source 197
    target 379
    weight 16.2930108060508
  ]
  edge [
    source 197
    target 1209
    weight 20.6608614553594
  ]
  edge [
    source 198
    target 1062
    weight 9.20280266920877
  ]
  edge [
    source 198
    target 884
    weight 9.39074036018064
  ]
  edge [
    source 198
    target 669
    weight 3.51889604718636
  ]
  edge [
    source 198
    target 1209
    weight 47.4231226471171
  ]
  edge [
    source 198
    target 222
    weight 203.769252388982
  ]
  edge [
    source 198
    target 574
    weight 5.49045577325987
  ]
  edge [
    source 199
    target 591
    weight 45.7227301996136
  ]
  edge [
    source 1216
    target 884
    weight 4.20964223042581
  ]
  edge [
    source 1216
    target 1177
    weight 1.71561849546826
  ]
  edge [
    source 1216
    target 669
    weight 2.46651592092502
  ]
  edge [
    source 1216
    target 422
    weight 5.04382157611253
  ]
  edge [
    source 1216
    target 691
    weight 3.92325383676317
  ]
  edge [
    source 1216
    target 952
    weight 7.06187736570585
  ]
  edge [
    source 440
    target 1177
    weight 12.1958097395243
  ]
  edge [
    source 440
    target 669
    weight 1.86294496615749
  ]
  edge [
    source 440
    target 1075
    weight 4.23869228176609
  ]
  edge [
    source 440
    target 884
    weight 109.505423340067
  ]
  edge [
    source 440
    target 665
    weight 5.07038611592225
  ]
  edge [
    source 440
    target 379
    weight 1.63397834892944
  ]
  edge [
    source 440
    target 574
    weight 16.1447886456584
  ]
  edge [
    source 1176
    target 1183
    weight 165.109892620516
  ]
  edge [
    source 1176
    target 399
    weight 4.33298109575653
  ]
  edge [
    source 1176
    target 574
    weight 8.70629415474066
  ]
  edge [
    source 204
    target 933
    weight 4.41527737608106
  ]
  edge [
    source 204
    target 1177
    weight 2.18136434365476
  ]
  edge [
    source 204
    target 399
    weight 28.5976752319931
  ]
  edge [
    source 204
    target 1209
    weight 10.0900260951313
  ]
  edge [
    source 204
    target 591
    weight 9.56987376270983
  ]
  edge [
    source 205
    target 1177
    weight 1.30476832757069
  ]
  edge [
    source 205
    target 951
    weight 5.36004138491668
  ]
  edge [
    source 205
    target 1075
    weight 3.03952414200548
  ]
  edge [
    source 205
    target 399
    weight 1.64426931880015
  ]
  edge [
    source 205
    target 458
    weight 3.88192000142791
  ]
  edge [
    source 205
    target 1043
    weight 84.1256529309344
  ]
  edge [
    source 206
    target 669
    weight 2.9324133726553
  ]
  edge [
    source 206
    target 399
    weight 8.22478593449057
  ]
  edge [
    source 206
    target 884
    weight 2.9066577305321
  ]
  edge [
    source 206
    target 1209
    weight 34.4763363653486
  ]
  edge [
    source 206
    target 574
    weight 21.9960606290405
  ]
  edge [
    source 206
    target 818
    weight 54.474309787106
  ]
  edge [
    source 293
    target 669
    weight 4.92645446606091
  ]
  edge [
    source 293
    target 399
    weight 1.66610111811025
  ]
  edge [
    source 293
    target 574
    weight 4.82617627520499
  ]
  edge [
    source 293
    target 379
    weight 1.81952167792876
  ]
  edge [
    source 293
    target 1075
    weight 22.2276822163507
  ]
  edge [
    source 293
    target 884
    weight 34.1038691369895
  ]
  edge [
    source 293
    target 1209
    weight 8.1158483617465
  ]
  edge [
    source 293
    target 1183
    weight 7.13583084059392
  ]
  edge [
    source 293
    target 818
    weight 6.28549728312762
  ]
  edge [
    source 293
    target 952
    weight 6.15711104763705
  ]
  edge [
    source 643
    target 933
    weight 100.558136038476
  ]
  edge [
    source 643
    target 1214
    weight 33.1770233196159
  ]
  edge [
    source 643
    target 669
    weight 18.2887016754157
  ]
  edge [
    source 643
    target 1209
    weight 3.87127531813201
  ]
  edge [
    source 643
    target 437
    weight 106.61604439473
  ]
  edge [
    source 643
    target 1027
    weight 10.6388987181132
  ]
  edge [
    source 643
    target 640
    weight 9.04753086419753
  ]
  edge [
    source 643
    target 458
    weight 5.75686095449853
  ]
  edge [
    source 209
    target 933
    weight 38.686239866615
  ]
  edge [
    source 209
    target 247
    weight 9.38757970253037
  ]
  edge [
    source 209
    target 669
    weight 3.06484494432361
  ]
  edge [
    source 209
    target 422
    weight 17.2551790761745
  ]
  edge [
    source 209
    target 591
    weight 3.70724839456327
  ]
  edge [
    source 209
    target 1204
    weight 15.3760400747156
  ]
  edge [
    source 210
    target 295
    weight 21.021031547321
  ]
  edge [
    source 210
    target 591
    weight 45.7227301996136
  ]
  edge [
    source 1221
    target 665
    weight 34.2251062824752
  ]
  edge [
    source 1221
    target 295
    weight 4.94612506995788
  ]
  edge [
    source 1221
    target 422
    weight 16.3924201223657
  ]
  edge [
    source 1221
    target 574
    weight 5.80419610316044
  ]
  edge [
    source 212
    target 247
    weight 7.62740850830593
  ]
  edge [
    source 212
    target 295
    weight 10.5105157736605
  ]
  edge [
    source 212
    target 422
    weight 8.19621006118287
  ]
  edge [
    source 212
    target 1062
    weight 38.5592290609306
  ]
  edge [
    source 212
    target 884
    weight 3.29944931573915
  ]
  edge [
    source 212
    target 1027
    weight 4.46862037037037
  ]
  edge [
    source 212
    target 1183
    weight 3.89002364812735
  ]
  edge [
    source 212
    target 379
    weight 4.53743218433484
  ]
  edge [
    source 212
    target 1043
    weight 35.7981501833764
  ]
  edge [
    source 212
    target 574
    weight 5.03836467288232
  ]
  edge [
    source 213
    target 933
    weight 6.15462906968875
  ]
  edge [
    source 213
    target 669
    weight 5.86482674531061
  ]
  edge [
    source 213
    target 399
    weight 3.03413591499464
  ]
  edge [
    source 213
    target 379
    weight 1.35389605168715
  ]
  edge [
    source 213
    target 1075
    weight 2.30550492352818
  ]
  edge [
    source 213
    target 884
    weight 12.6825923655771
  ]
  edge [
    source 213
    target 1043
    weight 3.82389331504247
  ]
  edge [
    source 213
    target 574
    weight 25.0337582490338
  ]
  edge [
    source 213
    target 1062
    weight 71.5321758775024
  ]
  edge [
    source 213
    target 665
    weight 9.18794799529536
  ]
  edge [
    source 213
    target 1177
    weight 1.54294228198558
  ]
  edge [
    source 213
    target 691
    weight 28.3968849137143
  ]
  edge [
    source 213
    target 1209
    weight 3.33183531478574
  ]
  edge [
    source 213
    target 591
    weight 12.4698355089855
  ]
  edge [
    source 213
    target 952
    weight 246.959231956727
  ]
  edge [
    source 213
    target 818
    weight 4.91908483027379
  ]
  edge [
    source 401
    target 701
    weight 13.103295567775
  ]
  edge [
    source 401
    target 379
    weight 1.41996455270792
  ]
  edge [
    source 401
    target 399
    weight 10.2554769892992
  ]
  edge [
    source 401
    target 422
    weight 3.74990002799216
  ]
  edge [
    source 401
    target 691
    weight 3.55924059417689
  ]
  edge [
    source 401
    target 665
    weight 3.33361424829304
  ]
  edge [
    source 401
    target 1043
    weight 10.9147072792324
  ]
  edge [
    source 401
    target 574
    weight 166.870637965863
  ]
  edge [
    source 401
    target 1062
    weight 7.36224213536702
  ]
  edge [
    source 401
    target 295
    weight 1.64799027810008
  ]
  edge [
    source 401
    target 654
    weight 1.49353253464501
  ]
  edge [
    source 401
    target 1152
    weight 4.12302605555372
  ]
  edge [
    source 401
    target 1209
    weight 3.88714120058337
  ]
  edge [
    source 401
    target 952
    weight 7.3421105945037
  ]
  edge [
    source 215
    target 669
    weight 29.5301952067936
  ]
  edge [
    source 215
    target 399
    weight 2.31186418073264
  ]
  edge [
    source 215
    target 422
    weight 20.4905251529572
  ]
  edge [
    source 215
    target 1075
    weight 13.8095251431481
  ]
  edge [
    source 215
    target 884
    weight 13.3524589496319
  ]
  edge [
    source 215
    target 998
    weight 4.49485123187662
  ]
  edge [
    source 215
    target 525
    weight 12.5796098829649
  ]
  edge [
    source 215
    target 1043
    weight 20.5184519343743
  ]
  edge [
    source 215
    target 574
    weight 61.8273063162743
  ]
  edge [
    source 215
    target 933
    weight 18.8948603494599
  ]
  edge [
    source 215
    target 966
    weight 1699.85041005398
  ]
  edge [
    source 215
    target 654
    weight 5.46266053396564
  ]
  edge [
    source 215
    target 591
    weight 19.3921219765767
  ]
  edge [
    source 215
    target 665
    weight 5.10822481827988
  ]
  edge [
    source 215
    target 437
    weight 18.3506140332746
  ]
  edge [
    source 215
    target 1204
    weight 39.8434252472945
  ]
  edge [
    source 215
    target 818
    weight 6.85690612704831
  ]
  edge [
    source 215
    target 247
    weight 2.17740803635581
  ]
  edge [
    source 215
    target 701
    weight 7.56838893547484
  ]
  edge [
    source 215
    target 633
    weight 8.95988770359016
  ]
  edge [
    source 215
    target 1209
    weight 9.88094322060054
  ]
  edge [
    source 215
    target 222
    weight 39.4459072378061
  ]
  edge [
    source 215
    target 458
    weight 3.90430708332772
  ]
  edge [
    source 215
    target 295
    weight 8.03835602522421
  ]
  edge [
    source 215
    target 1177
    weight 4.21041225130709
  ]
  edge [
    source 215
    target 640
    weight 7.43381234150465
  ]
  edge [
    source 215
    target 951
    weight 31.195440860215
  ]
  edge [
    source 215
    target 952
    weight 12.9385445441604
  ]
  edge [
    source 215
    target 1065
    weight 13.4263626858629
  ]
  edge [
    source 215
    target 1152
    weight 26.0570134861566
  ]
  edge [
    source 215
    target 1027
    weight 26.8117222222222
  ]
  edge [
    source 215
    target 1183
    weight 3.81022829124269
  ]
  edge [
    source 215
    target 379
    weight 24.9301607748893
  ]
  edge [
    source 216
    target 933
    weight 1.58674030702913
  ]
  edge [
    source 216
    target 669
    weight 1.38083262611111
  ]
  edge [
    source 216
    target 1209
    weight 2.17205141895193
  ]
  edge [
    source 216
    target 422
    weight 1.96905947415805
  ]
  edge [
    source 216
    target 1075
    weight 8.14518953143869
  ]
  edge [
    source 216
    target 884
    weight 1.98181208899916
  ]
  edge [
    source 216
    target 1204
    weight 5.64656838901984
  ]
  edge [
    source 216
    target 574
    weight 1.71487612138831
  ]
  edge [
    source 216
    target 1062
    weight 15.8362729547826
  ]
  edge [
    source 216
    target 295
    weight 1.26392278290854
  ]
  edge [
    source 216
    target 691
    weight 8.59678931214073
  ]
  edge [
    source 216
    target 1027
    weight 2.5765018351685
  ]
  edge [
    source 216
    target 1183
    weight 5.38965123431692
  ]
  edge [
    source 216
    target 591
    weight 1.51586538055774
  ]
  edge [
    source 216
    target 818
    weight 3.68623148935304
  ]
  edge [
    source 217
    target 1177
    weight 2.18021757605261
  ]
  edge [
    source 217
    target 633
    weight 1.32367257438771
  ]
  edge [
    source 217
    target 399
    weight 3.19482821461199
  ]
  edge [
    source 217
    target 1075
    weight 135.789534883721
  ]
  edge [
    source 217
    target 966
    weight 714.574303405573
  ]
  edge [
    source 217
    target 591
    weight 2.61272743997792
  ]
  edge [
    source 217
    target 46
    weight 47.8888595477802
  ]
  edge [
    source 217
    target 1043
    weight 1.85110610714649
  ]
  edge [
    source 217
    target 574
    weight 2.01534586915293
  ]
  edge [
    source 218
    target 933
    weight 33.8504598832881
  ]
  edge [
    source 218
    target 884
    weight 2.43410294612044
  ]
  edge [
    source 218
    target 591
    weight 45.7227301996136
  ]
  edge [
    source 218
    target 379
    weight 1.53169217111848
  ]
  edge [
    source 218
    target 574
    weight 22.5017747477597
  ]
  edge [
    source 219
    target 247
    weight 14.6446243359474
  ]
  edge [
    source 219
    target 1075
    weight 41.7813953488372
  ]
  edge [
    source 219
    target 437
    weight 5.39250500100612
  ]
  edge [
    source 219
    target 1043
    weight 33.6502611723738
  ]
  edge [
    source 219
    target 574
    weight 4.83683008596703
  ]
  edge [
    source 52
    target 1177
    weight 8.13053982634956
  ]
  edge [
    source 52
    target 1183
    weight 55.0366308735055
  ]
  edge [
    source 52
    target 818
    weight 49.0268788083954
  ]
  edge [
    source 221
    target 933
    weight 5.2077630589674
  ]
  edge [
    source 221
    target 295
    weight 5.25525788683025
  ]
  edge [
    source 221
    target 669
    weight 7.03779209437273
  ]
  edge [
    source 221
    target 399
    weight 111.542128666934
  ]
  edge [
    source 221
    target 1183
    weight 61.9162097326936
  ]
  edge [
    source 221
    target 379
    weight 7.16436660684448
  ]
  edge [
    source 222
    target 462
    weight 18.8094694512907
  ]
  edge [
    source 222
    target 406
    weight 8.85953271256446
  ]
  edge [
    source 222
    target 267
    weight 407.538504777965
  ]
  edge [
    source 222
    target 176
    weight 40.7538504777965
  ]
  edge [
    source 222
    target 1092
    weight 13.7372529700438
  ]
  edge [
    source 222
    target 737
    weight 2.72418786616287
  ]
  edge [
    source 222
    target 323
    weight 29.1098931984261
  ]
  edge [
    source 222
    target 1067
    weight 6.57320168996718
  ]
  edge [
    source 222
    target 782
    weight 132.081756367799
  ]
  edge [
    source 222
    target 784
    weight 203.769252388982
  ]
  edge [
    source 222
    target 949
    weight 38.8131909312348
  ]
  edge [
    source 222
    target 806
    weight 20.0428772841622
  ]
  edge [
    source 222
    target 649
    weight 203.769252388982
  ]
  edge [
    source 222
    target 1110
    weight 11.8241345680261
  ]
  edge [
    source 222
    target 964
    weight 89.4428129550011
  ]
  edge [
    source 222
    target 646
    weight 23.2015990859509
  ]
  edge [
    source 222
    target 659
    weight 11.5341086257915
  ]
  edge [
    source 222
    target 960
    weight 174.659359190556
  ]
  edge [
    source 222
    target 362
    weight 6.43108176902891
  ]
  edge [
    source 222
    target 980
    weight 2.20423470132313
  ]
  edge [
    source 222
    target 686
    weight 9.8202049344088
  ]
  edge [
    source 222
    target 307
    weight 159.310506413205
  ]
  edge [
    source 222
    target 411
    weight 3.6550538545109
  ]
  edge [
    source 222
    target 231
    weight 2.39025515998807
  ]
  edge [
    source 222
    target 532
    weight 8.79579506715033
  ]
  edge [
    source 222
    target 1145
    weight 111.146864939445
  ]
  edge [
    source 222
    target 534
    weight 29.1098931984261
  ]
  edge [
    source 222
    target 689
    weight 174.659359190556
  ]
  edge [
    source 222
    target 795
    weight 10.724697494157
  ]
  edge [
    source 222
    target 1153
    weight 37.048954979815
  ]
  edge [
    source 222
    target 1181
    weight 40.7538504777965
  ]
  edge [
    source 222
    target 97
    weight 12.8696369929884
  ]
  edge [
    source 222
    target 694
    weight 43.6648397976391
  ]
  edge [
    source 222
    target 1008
    weight 11.8241345680261
  ]
  edge [
    source 222
    target 1159
    weight 3.71615657852248
  ]
  edge [
    source 222
    target 550
    weight 18.8094694512907
  ]
  edge [
    source 222
    target 774
    weight 2.57146666494701
  ]
  edge [
    source 222
    target 862
    weight 10.8042084957159
  ]
  edge [
    source 222
    target 404
    weight 6.20617012352231
  ]
  edge [
    source 222
    target 558
    weight 4.10101640028141
  ]
  edge [
    source 222
    target 605
    weight 407.538504777965
  ]
  edge [
    source 222
    target 320
    weight 7.83727893803779
  ]
  edge [
    source 222
    target 870
    weight 49.3916880673949
  ]
  edge [
    source 222
    target 713
    weight 9.98053481088894
  ]
  edge [
    source 222
    target 569
    weight 111.146864939445
  ]
  edge [
    source 222
    target 1029
    weight 5.18057421327922
  ]
  edge [
    source 222
    target 834
    weight 33.0436625495647
  ]
  edge [
    source 222
    target 1035
    weight 5.78068801103497
  ]
  edge [
    source 222
    target 705
    weight 10.724697494157
  ]
  edge [
    source 222
    target 243
    weight 9.86122397803321
  ]
  edge [
    source 222
    target 580
    weight 9.8202049344088
  ]
  edge [
    source 222
    target 259
    weight 4.53941403836842
  ]
  edge [
    source 222
    target 657
    weight 3.09001393681692
  ]
  edge [
    source 222
    target 893
    weight 27.5212654525267
  ]
  edge [
    source 222
    target 488
    weight 7.83727893803779
  ]
  edge [
    source 222
    target 1205
    weight 61.1307757166948
  ]
  edge [
    source 222
    target 441
    weight 20.1050154320824
  ]
  edge [
    source 222
    target 121
    weight 203.769252388982
  ]
  edge [
    source 222
    target 909
    weight 94.0473472564534
  ]
  edge [
    source 222
    target 600
    weight 2.30334497802166
  ]
  edge [
    source 222
    target 294
    weight 111.146864939445
  ]
  edge [
    source 222
    target 602
    weight 18.8094694512907
  ]
  edge [
    source 222
    target 1217
    weight 4.10963198095427
  ]
  edge [
    source 222
    target 1063
    weight 33.0436625495647
  ]
  edge [
    source 222
    target 786
    weight 5.78068801103497
  ]
  edge [
    source 222
    target 877
    weight 5.72653636690349
  ]
  edge [
    source 222
    target 456
    weight 349.318718381113
  ]
  edge [
    source 222
    target 1074
    weight 2.39025515998807
  ]
  edge [
    source 81
    target 933
    weight 4.51339465110508
  ]
  edge [
    source 81
    target 295
    weight 8.40841261892839
  ]
  edge [
    source 81
    target 669
    weight 7.38968169909136
  ]
  edge [
    source 81
    target 1209
    weight 11.3815494353081
  ]
  edge [
    source 81
    target 437
    weight 3.46661035778965
  ]
  edge [
    source 81
    target 574
    weight 3.95740643397303
  ]
  edge [
    source 775
    target 669
    weight 21.1133762831182
  ]
  edge [
    source 775
    target 574
    weight 19.3473203438681
  ]
  edge [
    source 226
    target 1152
    weight 18.5653973244362
  ]
  edge [
    source 226
    target 574
    weight 3.38578106017692
  ]
  edge [
    source 445
    target 1062
    weight 23.4334056685735
  ]
  edge [
    source 445
    target 295
    weight 1.93883300679174
  ]
  edge [
    source 445
    target 399
    weight 8.62247490570438
  ]
  edge [
    source 445
    target 574
    weight 1.97870321698651
  ]
  edge [
    source 445
    target 884
    weight 2.02501747103421
  ]
  edge [
    source 445
    target 951
    weight 27.2053263315829
  ]
  edge [
    source 445
    target 591
    weight 1.90511375831724
  ]
  edge [
    source 445
    target 437
    weight 5.39250500100612
  ]
  edge [
    source 445
    target 952
    weight 10.757045754738
  ]
  edge [
    source 228
    target 884
    weight 15.2599530852935
  ]
  edge [
    source 229
    target 1177
    weight 8.13053982634956
  ]
  edge [
    source 229
    target 574
    weight 14.5104902579011
  ]
  edge [
    source 230
    target 884
    weight 15.2599530852935
  ]
  edge [
    source 230
    target 295
    weight 10.5105157736605
  ]
  edge [
    source 231
    target 701
    weight 7.12924122620921
  ]
  edge [
    source 231
    target 669
    weight 1.66684549603565
  ]
  edge [
    source 231
    target 1209
    weight 5.57919089966084
  ]
  edge [
    source 231
    target 998
    weight 2.29175353735721
  ]
  edge [
    source 231
    target 599
    weight 7.86785946649317
  ]
  edge [
    source 231
    target 574
    weight 27.2593154259577
  ]
  edge [
    source 231
    target 933
    weight 1.43434152047831
  ]
  edge [
    source 231
    target 884
    weight 3.76040890676574
  ]
  edge [
    source 231
    target 379
    weight 18.9497645686843
  ]
  edge [
    source 231
    target 654
    weight 5.97924472968607
  ]
  edge [
    source 231
    target 1065
    weight 285.645866141732
  ]
  edge [
    source 231
    target 1183
    weight 1.86641261317425
  ]
  edge [
    source 231
    target 46
    weight 3.41395190135542
  ]
  edge [
    source 231
    target 458
    weight 14.0331724684571
  ]
  edge [
    source 231
    target 1204
    weight 5.11357974278832
  ]
  edge [
    source 232
    target 933
    weight 7.52232441850847
  ]
  edge [
    source 232
    target 669
    weight 32.6356151693321
  ]
  edge [
    source 232
    target 1209
    weight 2.85968578776586
  ]
  edge [
    source 232
    target 422
    weight 20.9992273662878
  ]
  edge [
    source 232
    target 379
    weight 12.4623856102253
  ]
  edge [
    source 232
    target 295
    weight 2.07249606804573
  ]
  edge [
    source 232
    target 884
    weight 62.6393500701461
  ]
  edge [
    source 232
    target 1204
    weight 6.73781531363941
  ]
  edge [
    source 232
    target 1043
    weight 52.578533081834
  ]
  edge [
    source 232
    target 574
    weight 17.5156176092511
  ]
  edge [
    source 232
    target 1177
    weight 13.0849917343583
  ]
  edge [
    source 232
    target 951
    weight 11.4689120809614
  ]
  edge [
    source 232
    target 1152
    weight 22.8752217033231
  ]
  edge [
    source 232
    target 1183
    weight 6.19162097326936
  ]
  edge [
    source 232
    target 46
    weight 85.2655304143403
  ]
  edge [
    source 232
    target 591
    weight 34.2920476497102
  ]
  edge [
    source 232
    target 818
    weight 4.83023436535915
  ]
  edge [
    source 233
    target 1177
    weight 4.21011325924989
  ]
  edge [
    source 233
    target 633
    weight 2.81081938129663
  ]
  edge [
    source 233
    target 399
    weight 1.37452940980219
  ]
  edge [
    source 234
    target 1209
    weight 8.1158483617465
  ]
  edge [
    source 234
    target 1075
    weight 3.88406065659841
  ]
  edge [
    source 234
    target 884
    weight 3.66181986989877
  ]
  edge [
    source 234
    target 399
    weight 1.66610111811025
  ]
  edge [
    source 234
    target 1183
    weight 7.13583084059392
  ]
  edge [
    source 234
    target 379
    weight 1.81952167792876
  ]
  edge [
    source 234
    target 818
    weight 6.28549728312762
  ]
  edge [
    source 1114
    target 691
    weight 17.1196531058756
  ]
  edge [
    source 1114
    target 379
    weight 14.7765061266167
  ]
  edge [
    source 1114
    target 399
    weight 1.94984149309044
  ]
  edge [
    source 235
    target 884
    weight 4.5455179403002
  ]
  edge [
    source 235
    target 295
    weight 2.62762894341512
  ]
  edge [
    source 235
    target 1209
    weight 5.57919089966084
  ]
  edge [
    source 235
    target 1043
    weight 49.4856781946673
  ]
  edge [
    source 236
    target 933
    weight 9.6999287120433
  ]
  edge [
    source 236
    target 1152
    weight 81.2236132944083
  ]
  edge [
    source 236
    target 1177
    weight 4.5169665701942
  ]
  edge [
    source 236
    target 633
    weight 2.18176072910517
  ]
  edge [
    source 236
    target 884
    weight 4.69537018009032
  ]
  edge [
    source 236
    target 665
    weight 2.09236457622119
  ]
  edge [
    source 236
    target 599
    weight 10.5338850174216
  ]
  edge [
    source 236
    target 379
    weight 10.7465499102667
  ]
  edge [
    source 236
    target 591
    weight 1.50079105421394
  ]
  edge [
    source 236
    target 1204
    weight 2.62206192791389
  ]
  edge [
    source 237
    target 933
    weight 33.8504598832881
  ]
  edge [
    source 237
    target 295
    weight 21.021031547321
  ]
  edge [
    source 239
    target 574
    weight 11.0488560969964
  ]
  edge [
    source 239
    target 1013
    weight 9.58036256568698
  ]
  edge [
    source 239
    target 633
    weight 1.41805072882831
  ]
  edge [
    source 239
    target 399
    weight 1.04366741293821
  ]
  edge [
    source 239
    target 379
    weight 56.6985548841092
  ]
  edge [
    source 239
    target 1075
    weight 12.4833558776217
  ]
  edge [
    source 239
    target 884
    weight 43.0249693275671
  ]
  edge [
    source 239
    target 952
    weight 11.4210609247835
  ]
  edge [
    source 239
    target 1062
    weight 3.50238117946935
  ]
  edge [
    source 239
    target 295
    weight 11.8692896759588
  ]
  edge [
    source 239
    target 1177
    weight 15.0765265953639
  ]
  edge [
    source 239
    target 966
    weight 10.9595550917057
  ]
  edge [
    source 239
    target 1183
    weight 22.5149853573431
  ]
  edge [
    source 239
    target 46
    weight 11.7907714898413
  ]
  edge [
    source 239
    target 1204
    weight 4.31414074038782
  ]
  edge [
    source 176
    target 295
    weight 2.46192261365021
  ]
  edge [
    source 176
    target 739
    weight 35.6367008080957
  ]
  edge [
    source 176
    target 701
    weight 3.16286444739397
  ]
  edge [
    source 176
    target 1152
    weight 8.05523437630495
  ]
  edge [
    source 176
    target 998
    weight 7.0419335966067
  ]
  edge [
    source 176
    target 599
    weight 196.632520325203
  ]
  edge [
    source 176
    target 1183
    weight 6.14045055200267
  ]
  edge [
    source 176
    target 1204
    weight 19.9888520971302
  ]
  edge [
    source 241
    target 399
    weight 7.87088079290463
  ]
  edge [
    source 241
    target 437
    weight 10.0216553979737
  ]
  edge [
    source 241
    target 884
    weight 2.39148518500869
  ]
  edge [
    source 241
    target 574
    weight 8.7506009952228
  ]
  edge [
    source 241
    target 933
    weight 8.07025736762937
  ]
  edge [
    source 241
    target 654
    weight 2.41663640540045
  ]
  edge [
    source 241
    target 691
    weight 17.9348746823459
  ]
  edge [
    source 241
    target 952
    weight 23.2731052806909
  ]
  edge [
    source 241
    target 1183
    weight 9.52557072810671
  ]
  edge [
    source 241
    target 818
    weight 9.25035449215007
  ]
  edge [
    source 241
    target 247
    weight 3.07660175124945
  ]
  edge [
    source 241
    target 701
    weight 3.93098867033251
  ]
  edge [
    source 241
    target 633
    weight 3.77062761078678
  ]
  edge [
    source 241
    target 1209
    weight 14.3706432263991
  ]
  edge [
    source 241
    target 665
    weight 4.7700496560941
  ]
  edge [
    source 241
    target 1062
    weight 162.588976228728
  ]
  edge [
    source 241
    target 1177
    weight 2.91731031982667
  ]
  edge [
    source 241
    target 591
    weight 12.1927280532303
  ]
  edge [
    source 241
    target 46
    weight 7.2983021857786
  ]
  edge [
    source 242
    target 591
    weight 3.9758895825751
  ]
  edge [
    source 242
    target 633
    weight 7.36668912848158
  ]
  edge [
    source 244
    target 884
    weight 45.5917814027286
  ]
  edge [
    source 244
    target 1177
    weight 2.03263495658739
  ]
  edge [
    source 244
    target 379
    weight 19.9102746399515
  ]
  edge [
    source 244
    target 399
    weight 5.19957731490784
  ]
  edge [
    source 244
    target 574
    weight 50.8381715418663
  ]
  edge [
    source 245
    target 884
    weight 14.7645000630438
  ]
  edge [
    source 245
    target 379
    weight 2.66105045397081
  ]
  edge [
    source 245
    target 1177
    weight 5.42035988423304
  ]
  edge [
    source 245
    target 437
    weight 10.7850100020122
  ]
  edge [
    source 248
    target 633
    weight 4.77839294820427
  ]
  edge [
    source 248
    target 379
    weight 1.9104977618252
  ]
  edge [
    source 704
    target 1177
    weight 16.2610796526991
  ]
  edge [
    source 250
    target 379
    weight 2.38812220228149
  ]
  edge [
    source 250
    target 1209
    weight 5.57919089966084
  ]
  edge [
    source 250
    target 574
    weight 20.3146863610615
  ]
  edge [
    source 251
    target 701
    weight 9.17230689744252
  ]
  edge [
    source 251
    target 669
    weight 2.51810909798657
  ]
  edge [
    source 251
    target 399
    weight 2.33980979170853
  ]
  edge [
    source 251
    target 1075
    weight 32.4966408268734
  ]
  edge [
    source 251
    target 884
    weight 2.97755182152069
  ]
  edge [
    source 251
    target 1043
    weight 93.4729477010382
  ]
  edge [
    source 251
    target 574
    weight 2.52356352311323
  ]
  edge [
    source 251
    target 933
    weight 11.2834866277627
  ]
  edge [
    source 251
    target 1152
    weight 86.1092441692599
  ]
  edge [
    source 251
    target 295
    weight 9.19670130195293
  ]
  edge [
    source 251
    target 691
    weight 40.3441269547145
  ]
  edge [
    source 251
    target 591
    weight 274.336381197682
  ]
  edge [
    source 251
    target 379
    weight 7.16436660684448
  ]
  edge [
    source 251
    target 1183
    weight 5.62874633933578
  ]
  edge [
    source 251
    target 818
    weight 11.1424724564535
  ]
  edge [
    source 649
    target 933
    weight 4.61597180226656
  ]
  edge [
    source 649
    target 633
    weight 7.36668912848158
  ]
  edge [
    source 649
    target 1209
    weight 15.807707549039
  ]
  edge [
    source 649
    target 669
    weight 7.03779209437273
  ]
  edge [
    source 649
    target 574
    weight 14.5104902579011
  ]
  edge [
    source 262
    target 295
    weight 24.5738819496851
  ]
  edge [
    source 262
    target 437
    weight 11.9229294564865
  ]
  edge [
    source 262
    target 1209
    weight 23.7115613235586
  ]
  edge [
    source 262
    target 884
    weight 24.2541250181017
  ]
  edge [
    source 262
    target 591
    weight 11.4306825499034
  ]
  edge [
    source 262
    target 379
    weight 56.9567145244136
  ]
  edge [
    source 262
    target 574
    weight 14.5104902579011
  ]
  edge [
    source 254
    target 933
    weight 33.8504598832881
  ]
  edge [
    source 254
    target 654
    weight 15.949800275643
  ]
  edge [
    source 255
    target 1062
    weight 40.012185518299
  ]
  edge [
    source 255
    target 437
    weight 4.04437875075459
  ]
  edge [
    source 255
    target 574
    weight 5.6429684336282
  ]
  edge [
    source 256
    target 295
    weight 2.76592520359487
  ]
  edge [
    source 256
    target 1177
    weight 2.46379994737866
  ]
  edge [
    source 256
    target 422
    weight 15.99260499743
  ]
  edge [
    source 256
    target 998
    weight 10.305268677961
  ]
  edge [
    source 257
    target 295
    weight 8.91108946027738
  ]
  edge [
    source 257
    target 379
    weight 5.11740471917463
  ]
  edge [
    source 257
    target 884
    weight 7.62997654264677
  ]
  edge [
    source 257
    target 701
    weight 11.4653836218032
  ]
  edge [
    source 257
    target 1152
    weight 87.0252999582945
  ]
  edge [
    source 257
    target 591
    weight 50.8030335551262
  ]
  edge [
    source 257
    target 437
    weight 3.23550300060367
  ]
  edge [
    source 257
    target 669
    weight 49.2645446606091
  ]
  edge [
    source 257
    target 574
    weight 21.7657353868517
  ]
  edge [
    source 258
    target 295
    weight 8.40841261892839
  ]
  edge [
    source 258
    target 701
    weight 34.3961508654095
  ]
  edge [
    source 259
    target 399
    weight 9.09926030108871
  ]
  edge [
    source 259
    target 422
    weight 22.2812621143766
  ]
  edge [
    source 259
    target 884
    weight 91.5597185117612
  ]
  edge [
    source 259
    target 998
    weight 21.5436737724759
  ]
  edge [
    source 259
    target 952
    weight 185.021186981493
  ]
  edge [
    source 259
    target 933
    weight 4.19542269892939
  ]
  edge [
    source 259
    target 654
    weight 11.0525633507559
  ]
  edge [
    source 259
    target 691
    weight 14.2283339146611
  ]
  edge [
    source 259
    target 574
    weight 24.6932904388843
  ]
  edge [
    source 259
    target 1204
    weight 4.97029061677503
  ]
  edge [
    source 259
    target 701
    weight 13.0147338571383
  ]
  edge [
    source 259
    target 633
    weight 5.57588192448018
  ]
  edge [
    source 259
    target 1209
    weight 7.58769962353874
  ]
  edge [
    source 259
    target 295
    weight 1.97845002798315
  ]
  edge [
    source 259
    target 951
    weight 3.85287454016654
  ]
  edge [
    source 259
    target 525
    weight 5.5548205569911
  ]
  edge [
    source 259
    target 1152
    weight 35.5536672507429
  ]
  edge [
    source 259
    target 1183
    weight 4.79351301156338
  ]
  edge [
    source 259
    target 379
    weight 21.4930998205334
  ]
  edge [
    source 259
    target 458
    weight 2.27096412581138
  ]
  edge [
    source 260
    target 295
    weight 35.7357536304457
  ]
  edge [
    source 260
    target 1177
    weight 16.2610796526991
  ]
  edge [
    source 260
    target 669
    weight 2.77807582672608
  ]
  edge [
    source 260
    target 884
    weight 10.1733020568624
  ]
  edge [
    source 260
    target 591
    weight 4.15661183632851
  ]
  edge [
    source 260
    target 379
    weight 4.29861996410669
  ]
  edge [
    source 260
    target 574
    weight 2.90209805158022
  ]
  edge [
    source 261
    target 422
    weight 38.0181077844966
  ]
  edge [
    source 261
    target 884
    weight 3.4388626671084
  ]
  edge [
    source 261
    target 998
    weight 14.3579451040941
  ]
  edge [
    source 261
    target 1043
    weight 17.5696669686195
  ]
  edge [
    source 261
    target 933
    weight 19.4326714144803
  ]
  edge [
    source 261
    target 654
    weight 6.7045709907474
  ]
  edge [
    source 261
    target 691
    weight 6.96822774420909
  ]
  edge [
    source 261
    target 437
    weight 27.7328828623172
  ]
  edge [
    source 261
    target 591
    weight 35.7484666618601
  ]
  edge [
    source 261
    target 701
    weight 11.1695948428047
  ]
  edge [
    source 261
    target 633
    weight 8.93977603413775
  ]
  edge [
    source 261
    target 1209
    weight 50.5585357146951
  ]
  edge [
    source 261
    target 1204
    weight 63.9004262845322
  ]
  edge [
    source 261
    target 295
    weight 5.47748577550335
  ]
  edge [
    source 261
    target 1177
    weight 1.65309730909182
  ]
  edge [
    source 261
    target 1065
    weight 106.232403183055
  ]
  edge [
    source 261
    target 1183
    weight 6.4328529592409
  ]
  edge [
    source 261
    target 458
    weight 14.4659582959194
  ]
  edge [
    source 164
    target 247
    weight 13.0755574428102
  ]
  edge [
    source 164
    target 701
    weight 8.66802480515745
  ]
  edge [
    source 164
    target 654
    weight 7.56593089998449
  ]
  edge [
    source 164
    target 884
    weight 3.52152763506774
  ]
  edge [
    source 164
    target 998
    weight 6.21347082053532
  ]
  edge [
    source 164
    target 574
    weight 2.75699314900121
  ]
  edge [
    source 164
    target 933
    weight 5.05917199342622
  ]
  edge [
    source 164
    target 1065
    weight 65.6657163544212
  ]
  edge [
    source 164
    target 317
    weight 67.1957488191164
  ]
  edge [
    source 164
    target 1152
    weight 3.75600523904778
  ]
  edge [
    source 164
    target 1183
    weight 8.55332255301572
  ]
  edge [
    source 164
    target 458
    weight 13.0444479431412
  ]
  edge [
    source 263
    target 933
    weight 2.43838058481313
  ]
  edge [
    source 263
    target 295
    weight 6.35519558407379
  ]
  edge [
    source 263
    target 1075
    weight 4.69830951713832
  ]
  edge [
    source 263
    target 884
    weight 2.47811203949211
  ]
  edge [
    source 263
    target 665
    weight 12.4454931936273
  ]
  edge [
    source 263
    target 1062
    weight 8.36618424473525
  ]
  edge [
    source 263
    target 574
    weight 10.2709683288917
  ]
  edge [
    source 785
    target 379
    weight 5.73149328547559
  ]
  edge [
    source 785
    target 574
    weight 18.1381128223764
  ]
  edge [
    source 264
    target 884
    weight 24.4159249364697
  ]
  edge [
    source 265
    target 933
    weight 1.5785188546611
  ]
  edge [
    source 265
    target 669
    weight 4.14071280431424
  ]
  edge [
    source 265
    target 1209
    weight 37.9384981176936
  ]
  edge [
    source 265
    target 884
    weight 20.3466041137248
  ]
  edge [
    source 265
    target 1204
    weight 85.666508987701
  ]
  edge [
    source 265
    target 574
    weight 60.9440590831846
  ]
  edge [
    source 265
    target 295
    weight 7.00701051577366
  ]
  edge [
    source 265
    target 1177
    weight 24.2561104819428
  ]
  edge [
    source 265
    target 633
    weight 49.3318675898032
  ]
  edge [
    source 265
    target 525
    weight 24.0042679900744
  ]
  edge [
    source 265
    target 1183
    weight 6.4328529592409
  ]
  edge [
    source 265
    target 379
    weight 7.16436660684448
  ]
  edge [
    source 265
    target 591
    weight 4.15661183632851
  ]
  edge [
    source 266
    target 574
    weight 29.0209805158022
  ]
  edge [
    source 268
    target 379
    weight 67.7552679414108
  ]
  edge [
    source 268
    target 399
    weight 9.74920746545219
  ]
  edge [
    source 268
    target 691
    weight 17.9348746823459
  ]
  edge [
    source 268
    target 295
    weight 4.851007280151
  ]
  edge [
    source 268
    target 884
    weight 79.6608859565597
  ]
  edge [
    source 268
    target 1075
    weight 8.76022321502889
  ]
  edge [
    source 268
    target 1043
    weight 31.7916711657601
  ]
  edge [
    source 268
    target 818
    weight 11.6730663829513
  ]
  edge [
    source 268
    target 574
    weight 87.4868403929104
  ]
  edge [
    source 268
    target 933
    weight 16.9252299416441
  ]
  edge [
    source 268
    target 1177
    weight 3.64260879923508
  ]
  edge [
    source 268
    target 654
    weight 1.78747761709792
  ]
  edge [
    source 268
    target 1152
    weight 3.68152354875505
  ]
  edge [
    source 268
    target 1027
    weight 42.8987555555556
  ]
  edge [
    source 268
    target 591
    weight 33.0219718108321
  ]
  edge [
    source 268
    target 437
    weight 5.11737719483234
  ]
  edge [
    source 268
    target 669
    weight 3.51889604718636
  ]
  edge [
    source 269
    target 591
    weight 8.57301191242756
  ]
  edge [
    source 270
    target 669
    weight 25.7825976968732
  ]
  edge [
    source 270
    target 399
    weight 101.7235170948
  ]
  edge [
    source 270
    target 1075
    weight 7.13090601148361
  ]
  edge [
    source 270
    target 884
    weight 78.4150064481916
  ]
  edge [
    source 270
    target 998
    weight 1.72185210199161
  ]
  edge [
    source 270
    target 1043
    weight 439.182644032024
  ]
  edge [
    source 270
    target 574
    weight 13.8625149325259
  ]
  edge [
    source 270
    target 933
    weight 14.0888229920443
  ]
  edge [
    source 270
    target 966
    weight 29.6195428678522
  ]
  edge [
    source 270
    target 654
    weight 6.27278169020412
  ]
  edge [
    source 270
    target 691
    weight 34.298715071575
  ]
  edge [
    source 270
    target 437
    weight 36.0623447522863
  ]
  edge [
    source 270
    target 1183
    weight 17.826048898919
  ]
  edge [
    source 270
    target 818
    weight 17.2024136169808
  ]
  edge [
    source 270
    target 247
    weight 42.0302001276146
  ]
  edge [
    source 270
    target 701
    weight 15.9241439191711
  ]
  edge [
    source 270
    target 739
    weight 11.1251629426289
  ]
  edge [
    source 270
    target 379
    weight 6.85004850206572
  ]
  edge [
    source 270
    target 1209
    weight 13.6335569329823
  ]
  edge [
    source 270
    target 665
    weight 31.990967400147
  ]
  edge [
    source 270
    target 1062
    weight 43.325040552979
  ]
  edge [
    source 270
    target 295
    weight 10.4143380479529
  ]
  edge [
    source 270
    target 952
    weight 137.986521423014
  ]
  edge [
    source 270
    target 525
    weight 7.77630225080386
  ]
  edge [
    source 270
    target 1152
    weight 27.8670531656785
  ]
  edge [
    source 270
    target 1027
    weight 9.97645478036175
  ]
  edge [
    source 270
    target 591
    weight 5.16224373221445
  ]
  edge [
    source 270
    target 46
    weight 7.64964277240252
  ]
  edge [
    source 564
    target 998
    weight 70.419335966067
  ]
  edge [
    source 564
    target 379
    weight 23.9680628301707
  ]
  edge [
    source 271
    target 884
    weight 22.8899296279403
  ]
  edge [
    source 271
    target 295
    weight 4.67134034384911
  ]
  edge [
    source 271
    target 591
    weight 7.62045503326894
  ]
  edge [
    source 271
    target 379
    weight 8.59723992821338
  ]
  edge [
    source 272
    target 247
    weight 14.0813695537956
  ]
  edge [
    source 272
    target 701
    weight 8.15556533098074
  ]
  edge [
    source 272
    target 654
    weight 2.21344167090556
  ]
  edge [
    source 272
    target 399
    weight 2.02205784468638
  ]
  edge [
    source 272
    target 574
    weight 5.42793369071066
  ]
  edge [
    source 272
    target 1062
    weight 76.6900222434064
  ]
  edge [
    source 272
    target 1177
    weight 7.39139984213597
  ]
  edge [
    source 272
    target 295
    weight 6.00600901352028
  ]
  edge [
    source 272
    target 591
    weight 13.0636371998896
  ]
  edge [
    source 272
    target 379
    weight 11.7049344558357
  ]
  edge [
    source 272
    target 1204
    weight 6.51810394471638
  ]
  edge [
    source 273
    target 669
    weight 31.6700644246773
  ]
  edge [
    source 274
    target 1062
    weight 27.0670666741434
  ]
  edge [
    source 274
    target 295
    weight 21.021031547321
  ]
  edge [
    source 274
    target 1177
    weight 5.22677560265329
  ]
  edge [
    source 274
    target 633
    weight 16.8381465793865
  ]
  edge [
    source 274
    target 591
    weight 5.71534127495171
  ]
  edge [
    source 274
    target 818
    weight 22.284944912907
  ]
  edge [
    source 274
    target 574
    weight 16.6776414003149
  ]
  edge [
    source 740
    target 701
    weight 5.73269181090158
  ]
  edge [
    source 740
    target 669
    weight 34.3092364600671
  ]
  edge [
    source 740
    target 399
    weight 18.0339978115003
  ]
  edge [
    source 740
    target 884
    weight 13.5777864268061
  ]
  edge [
    source 740
    target 1043
    weight 7.86221055429294
  ]
  edge [
    source 740
    target 574
    weight 4.14585435940031
  ]
  edge [
    source 740
    target 295
    weight 3.31911024431384
  ]
  edge [
    source 740
    target 1177
    weight 24.3916194790487
  ]
  edge [
    source 740
    target 633
    weight 11.0500336927224
  ]
  edge [
    source 740
    target 665
    weight 10.6953457132735
  ]
  edge [
    source 740
    target 1183
    weight 7.8623758390722
  ]
  edge [
    source 740
    target 818
    weight 245.134394041977
  ]
  edge [
    source 415
    target 933
    weight 33.8504598832881
  ]
  edge [
    source 415
    target 1177
    weight 8.13053982634956
  ]
  edge [
    source 277
    target 247
    weight 11.8101809160866
  ]
  edge [
    source 277
    target 633
    weight 265.200808625337
  ]
  edge [
    source 277
    target 654
    weight 3.68072314053299
  ]
  edge [
    source 277
    target 422
    weight 21.8565601631543
  ]
  edge [
    source 277
    target 665
    weight 22.0807137306292
  ]
  edge [
    source 277
    target 437
    weight 6.47100600120734
  ]
  edge [
    source 279
    target 1152
    weight 5.46041097777535
  ]
  edge [
    source 279
    target 669
    weight 9.04858983562208
  ]
  edge [
    source 279
    target 884
    weight 2.74954109644929
  ]
  edge [
    source 279
    target 691
    weight 10.4620102313684
  ]
  edge [
    source 279
    target 1183
    weight 4.16243426774411
  ]
  edge [
    source 279
    target 818
    weight 40.8557323403295
  ]
  edge [
    source 280
    target 247
    weight 14.0813695537956
  ]
  edge [
    source 280
    target 1152
    weight 9.02484592160092
  ]
  edge [
    source 280
    target 1177
    weight 6.50443186107965
  ]
  edge [
    source 280
    target 633
    weight 10.1028879476319
  ]
  edge [
    source 280
[truncated: 466,452 more chars]
