# Supplementary material for: Exploration of the Anti-Inflammatory Drug Space Through Network Pharmacology: Applications for Drug Repurposing
Source: Front Physiol. 2018 Mar 1;9:151. doi: 10.3389/fphys.2018.00151 (PMC5838628; doi:10.3389/fphys.2018.00151)
Supplement: Supplementary File 1 — A compressed file containing all networks as graph markup language (GML) files. [file DataSheet1.ZIP › drug_pathway_network_CMAP.gml]

graph [
  node [
    id 0
    label "REACTOME_JNK_C_JUN_KINASES_PHOSPHORYLATION_AND_ACTIVATION_MEDIATED_BY_ACTIVATED_HUMAN_TAK1"
    ClusteringDot 0.3214595124462298
    degree 1
    Redundancy 7
    type "PATHWAY"
    color "blue"
  ]
  node [
    id 1
    label "REACTOME_EXTENSION_OF_TELOMERES"
    ClusteringDot 0.3433284490063705
    degree 3
    Redundancy 1.0
    type "PATHWAY"
    color "blue"
  ]
  node [
    id 2
    label "KEGG_NEUROTROPHIN_SIGNALING_PATHWAY"
    ClusteringDot 0.38868747223407246
    degree 1
    Redundancy 7
    type "PATHWAY"
    color "blue"
  ]
  node [
    id 3
    label "KETOPROFEN"
    ClusteringDot 0.18994324091189993
    degree 10
    Redundancy 1.0
    type "DRUG"
    color "red"
  ]
  node [
    id 4
    label "REACTOME_TRANSPORT_OF_MATURE_MRNA_DERIVED_FROM_AN_INTRONLESS_TRANSCRIPT"
    ClusteringDot 0.3521986172415094
    degree 2
    Redundancy 7
    type "PATHWAY"
    color "blue"
  ]
  node [
    id 5
    label "REACTOME_NOTCH_HLH_TRANSCRIPTION_PATHWAY"
    ClusteringDot 0.2833498757629773
    degree 1
    Redundancy 7
    type "PATHWAY"
    color "blue"
  ]
  node [
    id 6
    label "REACTOME_G1_PHASE"
    ClusteringDot 0.33579472020648504
    degree 2
    Redundancy 7
    type "PATHWAY"
    color "blue"
  ]
  node [
    id 7
    label "KEGG_GLYOXYLATE_AND_DICARBOXYLATE_METABOLISM"
    ClusteringDot 0.39427239427239424
    degree 1
    Redundancy 7
    type "PATHWAY"
    color "blue"
  ]
  node [
    id 8
    label "REACTOME_NA_CL_DEPENDENT_NEUROTRANSMITTER_TRANSPORTERS"
    ClusteringDot 0.2534935626254412
    degree 1
    Redundancy 7
    type "PATHWAY"
    color "blue"
  ]
  node [
    id 9
    label "BIOCARTA_FAS_PATHWAY"
    ClusteringDot 0.4071455331241235
    degree 1
    Redundancy 7
    type "PATHWAY"
    color "blue"
  ]
  node [
    id 10
    label "REACTOME_MRNA_PROCESSING"
    ClusteringDot 0.1697537909394528
    degree 12
    Redundancy 0.9696969696969697
    type "PATHWAY"
    color "blue"
  ]
  node [
    id 11
    label "REACTOME_REPAIR_SYNTHESIS_FOR_GAP_FILLING_BY_DNA_POL_IN_TC_NER"
    ClusteringDot 0.354294805762067
    degree 3
    Redundancy 1.0
    type "PATHWAY"
    color "blue"
  ]
  node [
    id 12
    label "FLUFENAMIC ACID"
    ClusteringDot 0.13635606171590628
    degree 23
    Redundancy 0.6758893280632411
    type "DRUG"
    color "red"
  ]
  node [
    id 13
    label "BIOCARTA_ATRBRCA_PATHWAY"
    ClusteringDot 0.4071455331241235
    degree 1
    Redundancy 7
    type "PATHWAY"
    color "blue"
  ]
  node [
    id 14
    label "REACTOME_PURINE_METABOLISM"
    ClusteringDot 0.3214595124462297
    degree 1
    Redundancy 7
    type "PATHWAY"
    color "blue"
  ]
  node [
    id 15
    label "KEGG_AMINO_SUGAR_AND_NUCLEOTIDE_SUGAR_METABOLISM"
    ClusteringDot 0.2833498757629773
    degree 1
    Redundancy 7
    type "PATHWAY"
    color "blue"
  ]
  node [
    id 16
    label "REACTOME_RNA_POL_II_TRANSCRIPTION"
    ClusteringDot 0.26512501122159776
    degree 6
    Redundancy 1.0
    type "PATHWAY"
    color "blue"
  ]
  node [
    id 17
    label "PREDNISONE"
    ClusteringDot 0.0
    degree 0
    Redundancy 7
    type "DRUG"
    color "red"
  ]
  node [
    id 18
    label "REACTOME_CHROMOSOME_MAINTENANCE"
    ClusteringDot 0.344688461879705
    degree 3
    Redundancy 1.0
    type "PATHWAY"
    color "blue"
  ]
  node [
    id 19
    label "REACTOME_ENDOGENOUS_STEROLS"
    ClusteringDot 0.30095008205302326
    degree 1
    Redundancy 7
    type "PATHWAY"
    color "blue"
  ]
  node [
    id 20
    label "KEGG_STEROID_HORMONE_BIOSYNTHESIS"
    ClusteringDot 0.6428571428571429
    degree 1
    Redundancy 7
    type "PATHWAY"
    color "blue"
  ]
  node [
    id 21
    label "ACEMETACIN"
    ClusteringDot 0.45454545454545453
    degree 8
    Redundancy 0.35714285714285715
    type "DRUG"
    color "red"
  ]
  node [
    id 22
    label "REACTOME_MRNA_SPLICING_MINOR_PATHWAY"
    ClusteringDot 0.4639981222161155
    degree 2
    Redundancy 7
    type "PATHWAY"
    color "blue"
  ]
  node [
    id 23
    label "REACTOME_DOUBLE_STRAND_BREAK_REPAIR"
    ClusteringDot 0.4071455331241235
    degree 1
    Redundancy 7
    type "PATHWAY"
    color "blue"
  ]
  node [
    id 24
    label "REACTOME_CLEAVAGE_OF_GROWING_TRANSCRIPT_IN_THE_TERMINATION_REGION_"
    ClusteringDot 0.3308439008325401
    degree 4
    Redundancy 1.0
    type "PATHWAY"
    color "blue"
  ]
  node [
    id 25
    label "KEGG_LONG_TERM_POTENTIATION"
    ClusteringDot 0.4794916072489601
    degree 1
    Redundancy 7
    type "PATHWAY"
    color "blue"
  ]
  node [
    id 26
    label "KEGG_REGULATION_OF_ACTIN_CYTOSKELETON"
    ClusteringDot 0.38868747223407246
    degree 1
    Redundancy 7
    type "PATHWAY"
    color "blue"
  ]
  node [
    id 27
    label "REACTOME_ER_PHAGOSOME_PATHWAY"
    ClusteringDot 0.32532288965081746
    degree 3
    Redundancy 1.0
    type "PATHWAY"
    color "blue"
  ]
  node [
    id 28
    label "REACTOME_PURINE_SALVAGE"
    ClusteringDot 0.3214595124462297
    degree 1
    Redundancy 7
    type "PATHWAY"
    color "blue"
  ]
  node [
    id 29
    label "REACTOME_PRE_NOTCH_TRANSCRIPTION_AND_TRANSLATION"
    ClusteringDot 0.34812023253199736
    degree 2
    Redundancy 7
    type "PATHWAY"
    color "blue"
  ]
  node [
    id 30
    label "REACTOME_GPCR_DOWNSTREAM_SIGNALING"
    ClusteringDot 0.7
    degree 2
    Redundancy 7
    type "PATHWAY"
    color "blue"
  ]
  node [
    id 31
    label "REACTOME_SIGNALING_BY_NOTCH4"
    ClusteringDot 0.5247027514239148
    degree 1
    Redundancy 7
    type "PATHWAY"
    color "blue"
  ]
  node [
    id 32
    label "REACTOME_TCA_CYCLE_AND_RESPIRATORY_ELECTRON_TRANSPORT"
    ClusteringDot 0.28254138018843933
    degree 5
    Redundancy 1.0
    type "PATHWAY"
    color "blue"
  ]
  node [
    id 33
    label "REACTOME_XENOBIOTICS"
    ClusteringDot 0.4071455331241235
    degree 1
    Redundancy 7
    type "PATHWAY"
    color "blue"
  ]
  node [
    id 34
    label "BIOCARTA_EIF_PATHWAY"
    ClusteringDot 0.2833498757629773
    degree 1
    Redundancy 7
    type "PATHWAY"
    color "blue"
  ]
  node [
    id 35
    label "REACTOME_GLUCOSE_TRANSPORT"
    ClusteringDot 0.3521986172415094
    degree 2
    Redundancy 7
    type "PATHWAY"
    color "blue"
  ]
  node [
    id 36
    label "NIMESULIDE"
    ClusteringDot 0.14797736929207306
    degree 29
    Redundancy 0.7832512315270936
    type "DRUG"
    color "red"
  ]
  node [
    id 37
    label "REACTOME_GOLGI_ASSOCIATED_VESICLE_BIOGENESIS"
    ClusteringDot 0.5247027514239148
    degree 1
    Redundancy 7
    type "PATHWAY"
    color "blue"
  ]
  node [
    id 38
    label "REACTOME_FANCONI_ANEMIA_PATHWAY"
    ClusteringDot 0.4071455331241235
    degree 1
    Redundancy 7
    type "PATHWAY"
    color "blue"
  ]
  node [
    id 39
    label "KEGG_CITRATE_CYCLE_TCA_CYCLE"
    ClusteringDot 0.28975541675705074
    degree 1
    Redundancy 7
    type "PATHWAY"
    color "blue"
  ]
  node [
    id 40
    label "REACTOME_ACTIVATION_OF_THE_PRE_REPLICATIVE_COMPLEX"
    ClusteringDot 0.2857003911269283
    degree 4
    Redundancy 1.0
    type "PATHWAY"
    color "blue"
  ]
  node [
    id 41
    label "OXAPROZIN"
    ClusteringDot 0.0
    degree 0
    Redundancy 7
    type "DRUG"
    color "red"
  ]
  node [
    id 42
    label "REACTOME_PEROXISOMAL_LIPID_METABOLISM"
    ClusteringDot 0.3214595124462297
    degree 1
    Redundancy 7
    type "PATHWAY"
    color "blue"
  ]
  node [
    id 43
    label "REACTOME_POST_TRANSLATIONAL_MODIFICATION_SYNTHESIS_OF_GPI_ANCHORED_PROTEINS"
    ClusteringDot 0.2769935958150093
    degree 2
    Redundancy 7
    type "PATHWAY"
    color "blue"
  ]
  node [
    id 44
    label "KEGG_PROTEASOME"
    ClusteringDot 0.32532288965081746
    degree 3
    Redundancy 1.0
    type "PATHWAY"
    color "blue"
  ]
  node [
    id 45
    label "BENZYDAMINE"
    ClusteringDot 0.13807522545312634
    degree 18
    Redundancy 1.0
    type "DRUG"
    color "red"
  ]
  node [
    id 46
    label "REACTOME_VIF_MEDIATED_DEGRADATION_OF_APOBEC3G"
    ClusteringDot 0.35112590636487695
    degree 4
    Redundancy 1.0
    type "PATHWAY"
    color "blue"
  ]
  node [
    id 47
    label "BIOCARTA_WNT_PATHWAY"
    ClusteringDot 0.4071455331241235
    degree 1
    Redundancy 7
    type "PATHWAY"
    color "blue"
  ]
  node [
    id 48
    label "REACTOME_P53_INDEPENDENT_G1_S_DNA_DAMAGE_CHECKPOINT"
    ClusteringDot 0.3076591910550202
    degree 5
    Redundancy 1.0
    type "PATHWAY"
    color "blue"
  ]
  node [
    id 49
    label "REACTOME_PROCESSING_OF_CAPPED_INTRON_CONTAINING_PRE_MRNA"
    ClusteringDot 0.18147027220126666
    degree 11
    Redundancy 1.0
    type "PATHWAY"
    color "blue"
  ]
  node [
    id 50
    label "REACTOME_ACTIVATION_OF_ATR_IN_RESPONSE_TO_REPLICATION_STRESS"
    ClusteringDot 0.22368637840774064
    degree 5
    Redundancy 0.9
    type "PATHWAY"
    color "blue"
  ]
  node [
    id 51
    label "BIOCARTA_EXTRINSIC_PATHWAY"
    ClusteringDot 0.4071455331241235
    degree 1
    Redundancy 7
    type "PATHWAY"
    color "blue"
  ]
  node [
    id 52
    label "REACTOME_DEFENSINS"
    ClusteringDot 0.5247027514239148
    degree 1
    Redundancy 7
    type "PATHWAY"
    color "blue"
  ]
  node [
    id 53
    label "REACTOME_SULFUR_AMINO_ACID_METABOLISM"
    ClusteringDot 0.5247027514239148
    degree 1
    Redundancy 7
    type "PATHWAY"
    color "blue"
  ]
  node [
    id 54
    label "REACTOME_MRNA_3_END_PROCESSING"
    ClusteringDot 0.3308439008325401
    degree 4
    Redundancy 1.0
    type "PATHWAY"
    color "blue"
  ]
  node [
    id 55
    label "REACTOME_LAGGING_STRAND_SYNTHESIS"
    ClusteringDot 0.4639981222161155
    degree 2
    Redundancy 7
    type "PATHWAY"
    color "blue"
  ]
  node [
    id 56
    label "KEGG_OXIDATIVE_PHOSPHORYLATION"
    ClusteringDot 0.32541595092068687
    degree 4
    Redundancy 1.0
    type "PATHWAY"
    color "blue"
  ]
  node [
    id 57
    label "REACTOME_G_BETA_GAMMA_SIGNALLING_THROUGH_PLC_BETA"
    ClusteringDot 0.39427239427239424
    degree 1
    Redundancy 7
    type "PATHWAY"
    color "blue"
  ]
  node [
    id 58
    label "REACTOME_MRNA_DECAY_BY_5_TO_3_EXORIBONUCLEASE"
    ClusteringDot 0.4071455331241235
    degree 1
    Redundancy 7
    type "PATHWAY"
    color "blue"
  ]
  node [
    id 59
    label "REACTOME_RNA_POL_III_TRANSCRIPTION"
    ClusteringDot 0.5247027514239149
    degree 1
    Redundancy 7
    type "PATHWAY"
    color "blue"
  ]
  node [
    id 60
    label "BIOCARTA_P35ALZHEIMERS_PATHWAY"
    ClusteringDot 0.75
    degree 1
    Redundancy 7
    type "PATHWAY"
    color "blue"
  ]
  node [
    id 61
    label "REACTOME_DOWNSTREAM_SIGNALING_EVENTS_OF_B_CELL_RECEPTOR_BCR"
    ClusteringDot 0.40428829005927175
    degree 3
    Redundancy 1.0
    type "PATHWAY"
    color "blue"
  ]
  node [
    id 62
    label "KEGG_ALLOGRAFT_REJECTION"
    ClusteringDot 0.4071455331241235
    degree 1
    Redundancy 7
    type "PATHWAY"
    color "blue"
  ]
  node [
    id 63
    label "BIOCARTA_THELPER_PATHWAY"
    ClusteringDot 0.5247027514239148
    degree 1
    Redundancy 7
    type "PATHWAY"
    color "blue"
  ]
  node [
    id 64
    label "BIOCARTA_CERAMIDE_PATHWAY"
    ClusteringDot 0.4042882900592718
    degree 3
    Redundancy 1.0
    type "PATHWAY"
    color "blue"
  ]
  node [
    id 65
    label "BIOCARTA_MPR_PATHWAY"
    ClusteringDot 0.39427239427239424
    degree 1
    Redundancy 7
    type "PATHWAY"
    color "blue"
  ]
  node [
    id 66
    label "REACTOME_MYD88_MAL_CASCADE_INITIATED_ON_PLASMA_MEMBRANE"
    ClusteringDot 0.5247027514239148
    degree 1
    Redundancy 7
    type "PATHWAY"
    color "blue"
  ]
  node [
    id 67
    label "REACTOME_TRANSPORT_OF_RIBONUCLEOPROTEINS_INTO_THE_HOST_NUCLEUS"
    ClusteringDot 0.2930280763001352
    degree 3
    Redundancy 1.0
    type "PATHWAY"
    color "blue"
  ]
  node [
    id 68
    label "REACTOME_SYNTHESIS_AND_INTERCONVERSION_OF_NUCLEOTIDE_DI_AND_TRIPHOSPHATES"
    ClusteringDot 0.3214595124462298
    degree 1
    Redundancy 7
    type "PATHWAY"
    color "blue"
  ]
  node [
    id 69
    label "REACTOME_METABOLISM_OF_NON_CODING_RNA"
    ClusteringDot 0.3915386185177579
    degree 3
    Redundancy 1.0
    type "PATHWAY"
    color "blue"
  ]
  node [
    id 70
    label "ZOMEPIRAC"
    ClusteringDot 0.14220264382179335
    degree 32
    Redundancy 0.7923387096774194
    type "DRUG"
    color "red"
  ]
  node [
    id 71
    label "REACTOME_ACTIVATION_OF_GENES_BY_ATF4"
    ClusteringDot 0.3886874722340724
    degree 1
    Redundancy 7
    type "PATHWAY"
    color "blue"
  ]
  node [
    id 72
    label "BIOCARTA_IL6_PATHWAY"
    ClusteringDot 0.5247027514239149
    degree 1
    Redundancy 7
    type "PATHWAY"
    color "blue"
  ]
  node [
    id 73
    label "REACTOME_MRNA_CAPPING"
    ClusteringDot 0.5247027514239149
    degree 1
    Redundancy 7
    type "PATHWAY"
    color "blue"
  ]
  node [
    id 74
    label "REACTOME_SIGNALING_BY_NOTCH2"
    ClusteringDot 0.5247027514239149
    degree 1
    Redundancy 7
    type "PATHWAY"
    color "blue"
  ]
  node [
    id 75
    label "REACTOME_CLASS_A1_RHODOPSIN_LIKE_RECEPTORS"
    ClusteringDot 0.7
    degree 2
    Redundancy 7
    type "PATHWAY"
    color "blue"
  ]
  node [
    id 76
    label "AZAPROPAZONE"
    ClusteringDot 0.45454545454545453
    degree 8
    Redundancy 0.35714285714285715
    type "DRUG"
    color "red"
  ]
  node [
    id 77
    label "BIOCARTA_DC_PATHWAY"
    ClusteringDot 0.4042882900592718
    degree 3
    Redundancy 1.0
    type "PATHWAY"
    color "blue"
  ]
  node [
    id 78
    label "KEGG_OTHER_GLYCAN_DEGRADATION"
    ClusteringDot 0.2833498757629773
    degree 1
    Redundancy 7
    type "PATHWAY"
    color "blue"
  ]
  node [
    id 79
    label "REACTOME_RECRUITMENT_OF_MITOTIC_CENTROSOME_PROTEINS_AND_COMPLEXES"
    ClusteringDot 0.2930036889390432
    degree 3
    Redundancy 1.0
    type "PATHWAY"
    color "blue"
  ]
  node [
    id 80
    label "REACTOME_MEIOTIC_RECOMBINATION"
    ClusteringDot 0.6666666666666666
    degree 1
    Redundancy 7
    type "PATHWAY"
    color "blue"
  ]
  node [
    id 81
    label "REACTOME_REGULATION_OF_APOPTOSIS"
    ClusteringDot 0.32532288965081746
    degree 3
    Redundancy 1.0
    type "PATHWAY"
    color "blue"
  ]
  node [
    id 82
    label "BIOCARTA_HIF_PATHWAY"
    ClusteringDot 0.4794916072489601
    degree 1
    Redundancy 7
    type "PATHWAY"
    color "blue"
  ]
  node [
    id 83
    label "BIOCARTA_ATM_PATHWAY"
    ClusteringDot 0.5247027514239149
    degree 1
    Redundancy 7
    type "PATHWAY"
    color "blue"
  ]
  node [
    id 84
    label "REACTOME_MEIOTIC_SYNAPSIS"
    ClusteringDot 0.27769607843137256
    degree 1
    Redundancy 7
    type "PATHWAY"
    color "blue"
  ]
  node [
    id 85
    label "REACTOME_OXYGEN_DEPENDENT_PROLINE_HYDROXYLATION_OF_HYPOXIA_INDUCIBLE_FACTOR_ALPHA"
    ClusteringDot 0.5247027514239149
    degree 1
    Redundancy 7
    type "PATHWAY"
    color "blue"
  ]
  node [
    id 86
    label "REACTOME_RECYCLING_OF_BILE_ACIDS_AND_SALTS"
    ClusteringDot 0.5247027514239148
    degree 1
    Redundancy 7
    type "PATHWAY"
    color "blue"
  ]
  node [
    id 87
    label "REACTOME_CYTOCHROME_P450_ARRANGED_BY_SUBSTRATE_TYPE"
    ClusteringDot 0.6428571428571429
    degree 1
    Redundancy 7
    type "PATHWAY"
    color "blue"
  ]
  node [
    id 88
    label "REACTOME_CELL_CYCLE_MITOTIC"
    ClusteringDot 0.1409257777982386
    degree 16
    Redundancy 1.0
    type "PATHWAY"
    color "blue"
  ]
  node [
    id 89
    label "KEGG_HUNTINGTONS_DISEASE"
    ClusteringDot 0.3117681671183995
    degree 4
    Redundancy 1.0
    type "PATHWAY"
    color "blue"
  ]
  node [
    id 90
    label "REACTOME_SIGNALING_BY_NOTCH3"
    ClusteringDot 0.5247027514239149
    degree 1
    Redundancy 7
    type "PATHWAY"
    color "blue"
  ]
  node [
    id 91
    label "KETOROLAC"
    ClusteringDot 0.0
    degree 0
    Redundancy 7
    type "DRUG"
    color "red"
  ]
  node [
    id 92
    label "KEGG_MISMATCH_REPAIR"
    ClusteringDot 0.354294805762067
    degree 3
    Redundancy 1.0
    type "PATHWAY"
    color "blue"
  ]
  node [
    id 93
    label "REACTOME_FORMATION_OF_THE_HIV1_EARLY_ELONGATION_COMPLEX"
    ClusteringDot 0.31375389722399816
    degree 2
    Redundancy 7
    type "PATHWAY"
    color "blue"
  ]
  node [
    id 94
    label "REACTOME_CDK_MEDIATED_PHOSPHORYLATION_AND_REMOVAL_OF_CDC6"
    ClusteringDot 0.35112590636487695
    degree 4
    Redundancy 1.0
    type "PATHWAY"
    color "blue"
  ]
  node [
    id 95
    label "REACTOME_S_PHASE"
    ClusteringDot 0.23660701630202663
    degree 8
    Redundancy 1.0
    type "PATHWAY"
    color "blue"
  ]
  node [
    id 96
    label "REACTOME_ASSOCIATION_OF_LICENSING_FACTORS_WITH_THE_PRE_REPLICATIVE_COMPLEX"
    ClusteringDot 0.5247027514239149
    degree 1
    Redundancy 7
    type "PATHWAY"
    color "blue"
  ]
  node [
    id 97
    label "REACTOME_PERK_REGULATED_GENE_EXPRESSION"
    ClusteringDot 0.3886874722340724
    degree 1
    Redundancy 7
    type "PATHWAY"
    color "blue"
  ]
  node [
    id 98
    label "HYDROCORTISONE"
    ClusteringDot 0.11624756143149702
    degree 12
    Redundancy 0.6666666666666666
    type "DRUG"
    color "red"
  ]
  node [
    id 99
    label "REACTOME_ASPARAGINE_N_LINKED_GLYCOSYLATION"
    ClusteringDot 0.2886869658160269
    degree 3
    Redundancy 1.0
    type "PATHWAY"
    color "blue"
  ]
  node [
    id 100
    label "REACTOME_DNA_REPLICATION"
    ClusteringDot 0.15449316033724542
    degree 15
    Redundancy 1.0
    type "PATHWAY"
    color "blue"
  ]
  node [
    id 101
    label "REACTOME_INHIBITION_OF_THE_PROTEOLYTIC_ACTIVITY_OF_APC_C_REQUIRED_FOR_THE_ONSET_OF_ANAPHASE_BY_MITOTIC_SPINDLE_CHECKPOINT_COMPONENTS"
    ClusteringDot 0.4794916072489601
    degree 1
    Redundancy 7
    type "PATHWAY"
    color "blue"
  ]
  node [
    id 102
    label "REACTOME_APC_C_CDC20_MEDIATED_DEGRADATION_OF_CYCLIN_B"
    ClusteringDot 0.32159373350549847
    degree 2
    Redundancy 7
    type "PATHWAY"
    color "blue"
  ]
  node [
    id 103
    label "BIOCARTA_P27_PATHWAY"
    ClusteringDot 0.5247027514239148
    degree 1
    Redundancy 7
    type "PATHWAY"
    color "blue"
  ]
  node [
    id 104
    label "REACTOME_ANTIVIRAL_MECHANISM_BY_IFN_STIMULATED_GENES"
    ClusteringDot 0.32489292319315244
    degree 4
    Redundancy 1.0
    type "PATHWAY"
    color "blue"
  ]
  node [
    id 105
    label "MECLOFENAMIC ACID"
    ClusteringDot 0.0
    degree 0
    Redundancy 7
    type "DRUG"
    color "red"
  ]
  node [
    id 106
    label "REACTOME_RNA_POL_I_TRANSCRIPTION"
    ClusteringDot 0.23813892600253325
    degree 3
    Redundancy 1.0
    type "PATHWAY"
    color "blue"
  ]
  node [
    id 107
    label "REACTOME_NUCLEOTIDE_EXCISION_REPAIR"
    ClusteringDot 0.29210715179554264
    degree 4
    Redundancy 0.8333333333333334
    type "PATHWAY"
    color "blue"
  ]
  node [
    id 108
    label "FLURBIPROFEN"
    ClusteringDot 0.15736095366927036
    degree 3
    Redundancy 1.0
    type "DRUG"
    color "red"
  ]
  node [
    id 109
    label "REACTOME_SYNTHESIS_OF_PIPS_AT_THE_EARLY_ENDOSOME_MEMBRANE"
    ClusteringDot 0.5247027514239149
    degree 1
    Redundancy 7
    type "PATHWAY"
    color "blue"
  ]
  node [
    id 110
    label "REACTOME_MRNA_SPLICING"
    ClusteringDot 0.21658690635963415
    degree 9
    Redundancy 1.0
    type "PATHWAY"
    color "blue"
  ]
  node [
    id 111
    label "REACTOME_TRANSCRIPTION_COUPLED_NER_TC_NER"
    ClusteringDot 0.36410649361867287
    degree 3
    Redundancy 1.0
    type "PATHWAY"
    color "blue"
  ]
  node [
    id 112
    label "REACTOME_METABOLISM_OF_PROTEINS"
    ClusteringDot 0.35395194239311883
    degree 3
    Redundancy 1.0
    type "PATHWAY"
    color "blue"
  ]
  node [
    id 113
    label "REACTOME_IL_6_SIGNALING"
    ClusteringDot 0.6666666666666666
    degree 1
    Redundancy 7
    type "PATHWAY"
    color "blue"
  ]
  node [
    id 114
    label "BIOCARTA_ETC_PATHWAY"
    ClusteringDot 0.24883540537427087
    degree 1
    Redundancy 7
    type "PATHWAY"
    color "blue"
  ]
  node [
    id 115
    label "ACETYLSALICYLIC ACID"
    ClusteringDot 0.08857714848667192
    degree 4
    Redundancy 0.5
    type "DRUG"
    color "red"
  ]
  node [
    id 116
    label "VALDECOXIB"
    ClusteringDot 0.0
    degree 0
    Redundancy 7
    type "DRUG"
    color "red"
  ]
  node [
    id 117
    label "REACTOME_PYRUVATE_METABOLISM_AND_CITRIC_ACID_TCA_CYCLE"
    ClusteringDot 0.28975541675705074
    degree 1
    Redundancy 7
    type "PATHWAY"
    color "blue"
  ]
  node [
    id 118
    label "BIOCARTA_MCM_PATHWAY"
    ClusteringDot 0.2534935626254412
    degree 1
    Redundancy 7
    type "PATHWAY"
    color "blue"
  ]
  node [
    id 119
    label "REACTOME_ABORTIVE_ELONGATION_OF_HIV1_TRANSCRIPT_IN_THE_ABSENCE_OF_TAT"
    ClusteringDot 0.75
    degree 1
    Redundancy 7
    type "PATHWAY"
    color "blue"
  ]
  node [
    id 120
    label "REACTOME_MITOTIC_G1_G1_S_PHASES"
    ClusteringDot 0.23660701630202663
    degree 8
    Redundancy 1.0
    type "PATHWAY"
    color "blue"
  ]
  node [
    id 121
    label "REACTOME_RNA_POL_I_PROMOTER_OPENING"
    ClusteringDot 0.6666666666666666
    degree 1
    Redundancy 7
    type "PATHWAY"
    color "blue"
  ]
  node [
    id 122
    label "KEGG_BASE_EXCISION_REPAIR"
    ClusteringDot 0.2569595698419228
    degree 4
    Redundancy 1.0
    type "PATHWAY"
    color "blue"
  ]
  node [
    id 123
    label "KEGG_APOPTOSIS"
    ClusteringDot 0.38868747223407246
    degree 1
    Redundancy 7
    type "PATHWAY"
    color "blue"
  ]
  node [
    id 124
    label "REACTOME_SCFSKP2_MEDIATED_DEGRADATION_OF_P27_P21"
    ClusteringDot 0.35112590636487695
    degree 4
    Redundancy 1.0
    type "PATHWAY"
    color "blue"
  ]
  node [
    id 125
    label "ETODOLAC"
    ClusteringDot 0.10108458239264645
    degree 4
    Redundancy 1.0
    type "DRUG"
    color "red"
  ]
  node [
    id 126
    label "REACTOME_UNWINDING_OF_DNA"
    ClusteringDot 0.3638888888888889
    degree 1
    Redundancy 7
    type "PATHWAY"
    color "blue"
  ]
  node [
    id 127
    label "KEGG_ALZHEIMERS_DISEASE"
    ClusteringDot 0.4639981222161155
    degree 2
    Redundancy 7
    type "PATHWAY"
    color "blue"
  ]
  node [
    id 128
    label "MEFENAMIC ACID"
    ClusteringDot 0.0
    degree 0
    Redundancy 7
    type "DRUG"
    color "red"
  ]
  node [
    id 129
    label "REACTOME_SIGNALING_BY_WNT"
    ClusteringDot 0.4042882900592718
    degree 3
    Redundancy 1.0
    type "PATHWAY"
    color "blue"
  ]
  node [
    id 130
    label "REACTOME_REGULATION_OF_ORNITHINE_DECARBOXYLASE_ODC"
    ClusteringDot 0.30765919105502026
    degree 5
    Redundancy 1.0
    type "PATHWAY"
    color "blue"
  ]
  node [
    id 131
    label "REACTOME_RNA_POL_I_RNA_POL_III_AND_MITOCHONDRIAL_TRANSCRIPTION"
    ClusteringDot 0.23813892600253325
    degree 3
    Redundancy 1.0
    type "PATHWAY"
    color "blue"
  ]
  node [
    id 132
    label "KEGG_PYRIMIDINE_METABOLISM"
    ClusteringDot 0.36410649361867287
    degree 3
    Redundancy 1.0
    type "PATHWAY"
    color "blue"
  ]
  node [
    id 133
    label "REACTOME_UNBLOCKING_OF_NMDA_RECEPTOR_GLUTAMATE_BINDING_AND_ACTIVATION"
    ClusteringDot 0.3886874722340724
    degree 1
    Redundancy 7
    type "PATHWAY"
    color "blue"
  ]
  node [
    id 134
    label "REACTOME_APOPTOSIS"
    ClusteringDot 0.40428829005927175
    degree 3
    Redundancy 1.0
    type "PATHWAY"
    color "blue"
  ]
  node [
    id 135
    label "REACTOME_SIGNALING_BY_NOTCH"
    ClusteringDot 0.5247027514239149
    degree 1
    Redundancy 7
    type "PATHWAY"
    color "blue"
  ]
  node [
    id 136
    label "REACTOME_HOST_INTERACTIONS_OF_HIV_FACTORS"
    ClusteringDot 0.30964745579380665
    degree 5
    Redundancy 1.0
    type "PATHWAY"
    color "blue"
  ]
  node [
    id 137
    label "OXYPHENBUTAZONE"
    ClusteringDot 0.0551095992628013
    degree 7
    Redundancy 0.47619047619047616
    type "DRUG"
    color "red"
  ]
  node [
    id 138
    label "REACTOME_MITOCHONDRIAL_TRNA_AMINOACYLATION"
    ClusteringDot 0.5247027514239149
    degree 1
    Redundancy 7
    type "PATHWAY"
    color "blue"
  ]
  node [
    id 139
    label "BIOCARTA_NGF_PATHWAY"
    ClusteringDot 0.5247027514239149
    degree 1
    Redundancy 7
    type "PATHWAY"
    color "blue"
  ]
  node [
    id 140
    label "TIAPROFENIC ACID"
    ClusteringDot 0.0
    degree 0
    Redundancy 7
    type "DRUG"
    color "red"
  ]
  node [
    id 141
    label "REACTOME_INTERACTIONS_OF_VPR_WITH_HOST_CELLULAR_PROTEINS"
    ClusteringDot 0.29302807630013517
    degree 3
    Redundancy 1.0
    type "PATHWAY"
    color "blue"
  ]
  node [
    id 142
    label "KEGG_RIBOSOME"
    ClusteringDot 0.39427239427239424
    degree 1
    Redundancy 7
    type "PATHWAY"
    color "blue"
  ]
  node [
    id 143
    label "PIROXICAM"
    ClusteringDot 0.1003885478603357
    degree 5
    Redundancy 0.6
    type "DRUG"
    color "red"
  ]
  node [
    id 144
    label "KEGG_CHRONIC_MYELOID_LEUKEMIA"
    ClusteringDot 0.4071455331241235
    degree 1
    Redundancy 7
    type "PATHWAY"
    color "blue"
  ]
  node [
    id 145
    label "KEGG_LYSOSOME"
    ClusteringDot 0.5247027514239149
    degree 1
    Redundancy 7
    type "PATHWAY"
    color "blue"
  ]
  node [
    id 146
    label "FENBUFEN"
    ClusteringDot 0.09637357178340786
    degree 5
    Redundancy 0.1
    type "DRUG"
    color "red"
  ]
  node [
    id 147
    label "REACTOME_SHC_MEDIATED_SIGNALLING"
    ClusteringDot 0.3886874722340724
    degree 1
    Redundancy 7
    type "PATHWAY"
    color "blue"
  ]
  node [
    id 148
    label "REACTOME_CYCLIN_E_ASSOCIATED_EVENTS_DURING_G1_S_TRANSITION_"
    ClusteringDot 0.40428829005927175
    degree 3
    Redundancy 1.0
    type "PATHWAY"
    color "blue"
  ]
  node [
    id 149
    label "ROFECOXIB"
    ClusteringDot 0.0
    degree 0
    Redundancy 7
    type "DRUG"
    color "red"
  ]
  node [
    id 150
    label "REACTOME_ANTIGEN_PROCESSING_CROSS_PRESENTATION"
    ClusteringDot 0.32389287544041345
    degree 3
    Redundancy 1.0
    type "PATHWAY"
    color "blue"
  ]
  node [
    id 151
    label "REACTOME_RESPIRATORY_ELECTRON_TRANSPORT"
    ClusteringDot 0.2747587137853842
    degree 5
    Redundancy 1.0
    type "PATHWAY"
    color "blue"
  ]
  node [
    id 152
    label "DICLOFENAC"
    ClusteringDot 0.152454897024697
    degree 8
    Redundancy 1.0
    type "DRUG"
    color "red"
  ]
  node [
    id 153
    label "REACTOME_GLOBAL_GENOMIC_NER_GG_NER"
    ClusteringDot 0.29517282262812206
    degree 4
    Redundancy 1.0
    type "PATHWAY"
    color "blue"
  ]
  node [
    id 154
    label "REACTOME_FGFR2C_LIGAND_BINDING_AND_ACTIVATION"
    ClusteringDot 0.5247027514239149
    degree 1
    Redundancy 7
    type "PATHWAY"
    color "blue"
  ]
  node [
    id 155
    label "REACTOME_THROMBOXANE_SIGNALLING_THROUGH_TP_RECEPTOR"
    ClusteringDot 0.39427239427239424
    degree 1
    Redundancy 7
    type "PATHWAY"
    color "blue"
  ]
  node [
    id 156
    label "REACTOME_MHC_CLASS_II_ANTIGEN_PRESENTATION"
    ClusteringDot 0.5247027514239149
    degree 1
    Redundancy 7
    type "PATHWAY"
    color "blue"
  ]
  node [
    id 157
    label "REACTOME_ACTIVATED_NOTCH1_TRANSMITS_SIGNAL_TO_THE_NUCLEUS"
    ClusteringDot 0.5247027514239149
    degree 1
    Redundancy 7
    type "PATHWAY"
    color "blue"
  ]
  node [
    id 158
    label "REACTOME_ACTIVATION_OF_THE_MRNA_UPON_BINDING_OF_THE_CAP_BINDING_COMPLEX_AND_EIFS_AND_SUBSEQUENT_BINDING_TO_43S"
    ClusteringDot 0.4071455331241235
    degree 1
    Redundancy 7
    type "PATHWAY"
    color "blue"
  ]
  node [
    id 159
    label "REACTOME_LIGAND_GATED_ION_CHANNEL_TRANSPORT"
    ClusteringDot 0.3640036111713672
    degree 2
    Redundancy 7
    type "PATHWAY"
    color "blue"
  ]
  node [
    id 160
    label "BIOCARTA_CYTOKINE_PATHWAY"
    ClusteringDot 0.5247027514239149
    degree 1
    Redundancy 7
    type "PATHWAY"
    color "blue"
  ]
  node [
    id 161
    label "REACTOME_DESTABILIZATION_OF_MRNA_BY_AUF1_HNRNP_D0"
    ClusteringDot 0.35112590636487695
    degree 4
    Redundancy 1.0
    type "PATHWAY"
    color "blue"
  ]
  node [
    id 162
    label "REACTOME_DNA_STRAND_ELONGATION"
    ClusteringDot 0.2867682073927128
    degree 4
    Redundancy 1.0
    type "PATHWAY"
    color "blue"
  ]
  node [
    id 163
    label "REACTOME_PREFOLDIN_MEDIATED_TRANSFER_OF_SUBSTRATE_TO_CCT_TRIC"
    ClusteringDot 0.5247027514239149
    degree 1
    Redundancy 7
    type "PATHWAY"
    color "blue"
  ]
  node [
    id 164
    label "REACTOME_CDT1_ASSOCIATION_WITH_THE_CDC6_ORC_ORIGIN_COMPLEX"
    ClusteringDot 0.30857907683546376
    degree 5
    Redundancy 1.0
    type "PATHWAY"
    color "blue"
  ]
  node [
    id 165
    label "BIOCARTA_RACCYCD_PATHWAY"
    ClusteringDot 0.4639981222161155
    degree 2
    Redundancy 7
    type "PATHWAY"
    color "blue"
  ]
  node [
    id 166
    label "REACTOME_3_UTR_MEDIATED_TRANSLATIONAL_REGULATION"
    ClusteringDot 0.39427239427239424
    degree 1
    Redundancy 7
    type "PATHWAY"
    color "blue"
  ]
  node [
    id 167
    label "REACTOME_MITOTIC_G2_G2_M_PHASES"
    ClusteringDot 0.3442241076272408
    degree 2
    Redundancy 7
    type "PATHWAY"
    color "blue"
  ]
  node [
    id 168
    label "KEGG_NON_SMALL_CELL_LUNG_CANCER"
    ClusteringDot 0.3886874722340724
    degree 1
    Redundancy 7
    type "PATHWAY"
    color "blue"
  ]
  node [
    id 169
    label "REACTOME_RNA_POL_II_PRE_TRANSCRIPTION_EVENTS"
    ClusteringDot 0.4639981222161155
    degree 2
    Redundancy 7
    type "PATHWAY"
    color "blue"
  ]
  node [
    id 170
    label "REACTOME_ACTIVATION_OF_CHAPERONE_GENES_BY_XBP1S"
    ClusteringDot 0.2534935626254412
    degree 1
    Redundancy 7
    type "PATHWAY"
    color "blue"
  ]
  node [
    id 171
    label "REACTOME_MITOTIC_M_M_G1_PHASES"
    ClusteringDot 0.18089617293186375
    degree 12
    Redundancy 1.0
    type "PATHWAY"
    color "blue"
  ]
  node [
    id 172
    label "KEGG_COLORECTAL_CANCER"
    ClusteringDot 0.4071455331241235
    degree 1
    Redundancy 7
    type "PATHWAY"
    color "blue"
  ]
  node [
    id 173
    label "BIOCARTA_CHREBP2_PATHWAY"
    ClusteringDot 0.24883540537427087
    degree 1
    Redundancy 7
    type "PATHWAY"
    color "blue"
  ]
  node [
    id 174
    label "REACTOME_SYNTHESIS_OF_DNA"
    ClusteringDot 0.1972120319647796
    degree 11
    Redundancy 0.9818181818181818
    type "PATHWAY"
    color "blue"
  ]
  node [
    id 175
    label "FLUMETASONE"
    ClusteringDot 0.15029774236864527
    degree 9
    Redundancy 1.0
    type "DRUG"
    color "red"
  ]
  node [
    id 176
    label "KEGG_NOTCH_SIGNALING_PATHWAY"
    ClusteringDot 0.27084277475558977
    degree 2
    Redundancy 7
    type "PATHWAY"
    color "blue"
  ]
  node [
    id 177
    label "REACTOME_REGULATION_OF_MRNA_STABILITY_BY_PROTEINS_THAT_BIND_AU_RICH_ELEMENTS"
    ClusteringDot 0.33142705018158913
    degree 4
    Redundancy 1.0
    type "PATHWAY"
    color "blue"
  ]
  node [
    id 178
    label "REACTOME_TRIF_MEDIATED_TLR3_SIGNALING"
    ClusteringDot 0.29655409828313195
    degree 3
    Redundancy 1.0
    type "PATHWAY"
    color "blue"
  ]
  node [
    id 179
    label "REACTOME_BETA_DEFENSINS"
    ClusteringDot 0.5247027514239148
    degree 1
    Redundancy 7
    type "PATHWAY"
    color "blue"
  ]
  node [
    id 180
    label "SUPROFEN"
    ClusteringDot 0.0
    degree 0
    Redundancy 7
    type "DRUG"
    color "red"
  ]
  node [
    id 181
    label "KEGG_PATHWAYS_IN_CANCER"
    ClusteringDot 0.38868747223407246
    degree 1
    Redundancy 7
    type "PATHWAY"
    color "blue"
  ]
  node [
    id 182
    label "REACTOME_TRAF6_MEDIATED_INDUCTION_OF_NFKB_AND_MAP_KINASES_UPON_TLR7_8_OR_9_ACTIVATION"
    ClusteringDot 0.3196158480581749
    degree 2
    Redundancy 7
    type "PATHWAY"
    color "blue"
  ]
  node [
    id 183
    label "NABUMETONE"
    ClusteringDot 0.1340441616566293
    degree 32
    Redundancy 0.5766129032258065
    type "DRUG"
    color "red"
  ]
  node [
    id 184
    label "REACTOME_MAP_KINASE_ACTIVATION_IN_TLR_CASCADE"
    ClusteringDot 0.3945639521935388
    degree 2
    Redundancy 7
    type "PATHWAY"
    color "blue"
  ]
  node [
    id 185
    label "REACTOME_TELOMERE_MAINTENANCE"
    ClusteringDot 0.36109901310465903
    degree 3
    Redundancy 1.0
    type "PATHWAY"
    color "blue"
  ]
  node [
    id 186
    label "PREDNISOLONE"
    ClusteringDot 0.0
    degree 0
    Redundancy 7
    type "DRUG"
    color "red"
  ]
  node [
    id 187
    label "REACTOME_VITAMIN_B5_PANTOTHENATE_METABOLISM"
    ClusteringDot 0.4071455331241235
    degree 1
    Redundancy 7
    type "PATHWAY"
    color "blue"
  ]
  node [
    id 188
    label "KEGG_LINOLEIC_ACID_METABOLISM"
    ClusteringDot 0.30095008205302326
    degree 1
    Redundancy 7
    type "PATHWAY"
    color "blue"
  ]
  node [
    id 189
    label "KEGG_BIOSYNTHESIS_OF_UNSATURATED_FATTY_ACIDS"
    ClusteringDot 0.2843609305193938
    degree 2
    Redundancy 7
    type "PATHWAY"
    color "blue"
  ]
  node [
    id 190
    label "REACTOME_INFLUENZA_LIFE_CYCLE"
    ClusteringDot 0.4071455331241235
    degree 1
    Redundancy 7
    type "PATHWAY"
    color "blue"
  ]
  node [
    id 191
    label "REACTOME_REGULATION_OF_BETA_CELL_DEVELOPMENT"
    ClusteringDot 0.5247027514239148
    degree 1
    Redundancy 7
    type "PATHWAY"
    color "blue"
  ]
  node [
    id 192
    label "KEGG_GLYCOSYLPHOSPHATIDYLINOSITOL_GPI_ANCHOR_BIOSYNTHESIS"
    ClusteringDot 0.34682699514208354
    degree 3
    Redundancy 1.0
    type "PATHWAY"
    color "blue"
  ]
  node [
    id 193
    label "REACTOME_CELL_CYCLE"
    ClusteringDot 0.1381580510992278
    degree 17
    Redundancy 0.9926470588235294
    type "PATHWAY"
    color "blue"
  ]
  node [
    id 194
    label "REACTOME_FORMATION_OF_INCISION_COMPLEX_IN_GG_NER"
    ClusteringDot 0.3442241076272408
    degree 2
    Redundancy 7
    type "PATHWAY"
    color "blue"
  ]
  node [
    id 195
    label "REACTOME_CLASS_B_2_SECRETIN_FAMILY_RECEPTORS"
    ClusteringDot 0.6428571428571429
    degree 1
    Redundancy 7
    type "PATHWAY"
    color "blue"
  ]
  node [
    id 196
    label "DEXAMETHASONE"
    ClusteringDot 0.0
    degree 0
    Redundancy 7
    type "DRUG"
    color "red"
  ]
  node [
    id 197
    label "BIOCARTA_HCMV_PATHWAY"
    ClusteringDot 0.3886874722340724
    degree 1
    Redundancy 7
    type "PATHWAY"
    color "blue"
  ]
  node [
    id 198
    label "REACTOME_EGFR_DOWNREGULATION"
    ClusteringDot 0.4071455331241235
    degree 1
    Redundancy 7
    type "PATHWAY"
    color "blue"
  ]
  node [
    id 199
    label "REACTOME_GPCR_LIGAND_BINDING"
    ClusteringDot 0.7
    degree 2
    Redundancy 7
    type "PATHWAY"
    color "blue"
  ]
  node [
    id 200
    label "KEGG_SNARE_INTERACTIONS_IN_VESICULAR_TRANSPORT"
    ClusteringDot 0.5247027514239148
    degree 1
    Redundancy 7
    type "PATHWAY"
    color "blue"
  ]
  node [
    id 201
    label "REACTOME_ADP_SIGNALLING_THROUGH_P2RY1"
    ClusteringDot 0.39427239427239424
    degree 1
    Redundancy 7
    type "PATHWAY"
    color "blue"
  ]
  node [
    id 202
    label "REACTOME_METABOLISM_OF_AMINO_ACIDS_AND_DERIVATIVES"
    ClusteringDot 0.3161084456993206
    degree 4
    Redundancy 1.0
    type "PATHWAY"
    color "blue"
  ]
  node [
    id 203
    label "BIOCARTA_KERATINOCYTE_PATHWAY"
    ClusteringDot 0.5247027514239148
    degree 1
    Redundancy 7
    type "PATHWAY"
    color "blue"
  ]
  node [
    id 204
    label "REACTOME_PROCESSIVE_SYNTHESIS_ON_THE_LAGGING_STRAND"
    ClusteringDot 0.4639981222161155
    degree 2
    Redundancy 7
    type "PATHWAY"
    color "blue"
  ]
  node [
    id 205
    label "REACTOME_METABOLISM_OF_VITAMINS_AND_COFACTORS"
    ClusteringDot 0.4071455331241235
    degree 1
    Redundancy 7
    type "PATHWAY"
    color "blue"
  ]
  node [
    id 206
    label "BIOCARTA_RAS_PATHWAY"
    ClusteringDot 0.4071455331241235
    degree 1
    Redundancy 7
    type "PATHWAY"
    color "blue"
  ]
  node [
    id 207
    label "REACTOME_REGULATION_OF_GENE_EXPRESSION_IN_BETA_CELLS"
    ClusteringDot 0.5247027514239148
    degree 1
    Redundancy 7
    type "PATHWAY"
    color "blue"
  ]
  node [
    id 208
    label "REACTOME_PHOSPHORYLATION_OF_CD3_AND_TCR_ZETA_CHAINS"
    ClusteringDot 0.5247027514239148
    degree 1
    Redundancy 7
    type "PATHWAY"
    color "blue"
  ]
  node [
    id 209
    label "REACTOME_METABOLISM_OF_NUCLEOTIDES"
    ClusteringDot 0.2843609305193938
    degree 2
    Redundancy 7
    type "PATHWAY"
    color "blue"
  ]
  node [
    id 210
    label "REACTOME_CROSS_PRESENTATION_OF_SOLUBLE_EXOGENOUS_ANTIGENS_ENDOSOMES"
    ClusteringDot 0.3238928754404134
    degree 3
    Redundancy 1.0
    type "PATHWAY"
    color "blue"
  ]
  node [
    id 211
    label "BIOCARTA_CXCR4_PATHWAY"
    ClusteringDot 0.5247027514239149
    degree 1
    Redundancy 7
    type "PATHWAY"
    color "blue"
  ]
  node [
    id 212
    label "ACECLOFENAC"
    ClusteringDot 0.0205966895637017
    degree 2
    Redundancy 7
    type "DRUG"
    color "red"
  ]
  node [
    id 213
    label "REACTOME_TIE2_SIGNALING"
    ClusteringDot 0.5247027514239149
    degree 1
    Redundancy 7
    type "PATHWAY"
    color "blue"
  ]
  node [
    id 214
    label "RIMEXOLONE"
    ClusteringDot 0.08899669757830588
    degree 180
    Redundancy 0.3253879577901924
    type "DRUG"
    color "red"
  ]
  node [
    id 215
    label "REACTOME_MAPK_TARGETS_NUCLEAR_EVENTS_MEDIATED_BY_MAP_KINASES"
    ClusteringDot 0.3886874722340724
    degree 1
    Redundancy 7
    type "PATHWAY"
    color "blue"
  ]
  node [
    id 216
    label "REACTOME_METABOLISM_OF_LIPIDS_AND_LIPOPROTEINS"
    ClusteringDot 0.09511784511784512
    degree 1
    Redundancy 7
    type "PATHWAY"
    color "blue"
  ]
  node [
    id 217
    label "REACTOME_AUTODEGRADATION_OF_THE_E3_UBIQUITIN_LIGASE_COP1"
    ClusteringDot 0.35112590636487695
    degree 4
    Redundancy 1.0
    type "PATHWAY"
    color "blue"
  ]
  node [
    id 218
    label "REACTOME_G1_S_SPECIFIC_TRANSCRIPTION"
    ClusteringDot 0.3638888888888889
    degree 1
    Redundancy 7
    type "PATHWAY"
    color "blue"
  ]
  node [
    id 219
    label "REACTOME_FORMATION_OF_RNA_POL_II_ELONGATION_COMPLEX_"
    ClusteringDot 0.5247027514239149
    degree 1
    Redundancy 7
    type "PATHWAY"
    color "blue"
  ]
  node [
    id 220
    label "REACTOME_SYNTHESIS_OF_PIPS_AT_THE_GOLGI_MEMBRANE"
    ClusteringDot 0.5247027514239148
    degree 1
    Redundancy 7
    type "PATHWAY"
    color "blue"
  ]
  node [
    id 221
    label "REACTOME_DIABETES_PATHWAYS"
    ClusteringDot 0.1761642156862745
    degree 1
    Redundancy 7
    type "PATHWAY"
    color "blue"
  ]
  node [
    id 222
    label "REACTOME_LOSS_OF_NLP_FROM_MITOTIC_CENTROSOMES"
    ClusteringDot 0.3442241076272408
    degree 2
    Redundancy 7
    type "PATHWAY"
    color "blue"
  ]
  node [
    id 223
    label "TRIAMCINOLONE"
    ClusteringDot 0.0
    degree 0
    Redundancy 7
    type "DRUG"
    color "red"
  ]
  node [
    id 224
    label "KEGG_PARKINSONS_DISEASE"
    ClusteringDot 0.3915386185177579
    degree 3
    Redundancy 1.0
    type "PATHWAY"
    color "blue"
  ]
  node [
    id 225
    label "REACTOME_NITRIC_OXIDE_STIMULATES_GUANYLATE_CYCLASE"
    ClusteringDot 0.5247027514239148
    degree 1
    Redundancy 7
    type "PATHWAY"
    color "blue"
  ]
  node [
    id 226
    label "REACTOME_SCF_BETA_TRCP_MEDIATED_DEGRADATION_OF_EMI1"
    ClusteringDot 0.3076591910550202
    degree 5
    Redundancy 1.0
    type "PATHWAY"
    color "blue"
  ]
  node [
    id 227
    label "KEGG_VALINE_LEUCINE_AND_ISOLEUCINE_BIOSYNTHESIS"
    ClusteringDot 0.3886874722340724
    degree 1
    Redundancy 7
    type "PATHWAY"
    color "blue"
  ]
  node [
    id 228
    label "REACTOME_MICRORNA_MIRNA_BIOGENESIS"
    ClusteringDot 0.5247027514239148
    degree 1
    Redundancy 7
    type "PATHWAY"
    color "blue"
  ]
  node [
    id 229
    label "REACTOME_NEP_NS2_INTERACTS_WITH_THE_CELLULAR_EXPORT_MACHINERY"
    ClusteringDot 0.3521986172415094
    degree 2
    Redundancy 7
    type "PATHWAY"
    color "blue"
  ]
  node [
    id 230
    label "REACTOME_POST_TRANSLATIONAL_PROTEIN_MODIFICATION"
    ClusteringDot 0.5247027514239148
    degree 1
    Redundancy 7
    type "PATHWAY"
    color "blue"
  ]
  node [
    id 231
    label "REACTOME_INTERFERON_SIGNALING"
    ClusteringDot 0.4794916072489601
    degree 1
    Redundancy 7
    type "PATHWAY"
    color "blue"
  ]
  node [
    id 232
    label "REACTOME_G2_M_CHECKPOINTS"
    ClusteringDot 0.2558963257525065
    degree 5
    Redundancy 1.0
    type "PATHWAY"
    color "blue"
  ]
  node [
    id 233
    label "REACTOME_POL_SWITCHING"
    ClusteringDot 0.4639981222161155
    degree 2
    Redundancy 7
    type "PATHWAY"
    color "blue"
  ]
  node [
    id 234
    label "NIFLUMIC ACID"
    ClusteringDot 0.0
    degree 0
    Redundancy 7
    type "DRUG"
    color "red"
  ]
  node [
    id 235
    label "REACTOME_CITRIC_ACID_CYCLE_TCA_CYCLE"
    ClusteringDot 0.28975541675705074
    degree 1
    Redundancy 7
    type "PATHWAY"
    color "blue"
  ]
  node [
    id 236
    label "KEGG_ASTHMA"
    ClusteringDot 0.5247027514239148
    degree 1
    Redundancy 7
    type "PATHWAY"
    color "blue"
  ]
  node [
    id 237
    label "REACTOME_ANTIGEN_PROCESSING_UBIQUITINATION_PROTEASOME_DEGRADATION"
    ClusteringDot 0.26120339916689245
    degree 7
    Redundancy 1.0
    type "PATHWAY"
    color "blue"
  ]
  node [
    id 238
    label "TOLFENAMIC ACID"
    ClusteringDot 0.10412966914893161
    degree 13
    Redundancy 0.3333333333333333
    type "DRUG"
    color "red"
  ]
  node [
    id 239
    label "REACTOME_PEPTIDE_LIGAND_BINDING_RECEPTORS"
    ClusteringDot 0.7
    degree 2
    Redundancy 7
    type "PATHWAY"
    color "blue"
  ]
  node [
    id 240
    label "REACTOME_ACTIVATION_OF_NF_KAPPAB_IN_B_CELLS"
    ClusteringDot 0.3153298061178762
    degree 5
    Redundancy 1.0
    type "PATHWAY"
    color "blue"
  ]
  node [
    id 241
    label "REACTOME_AMINE_COMPOUND_SLC_TRANSPORTERS"
    ClusteringDot 0.4639981222161155
    degree 2
    Redundancy 7
    type "PATHWAY"
    color "blue"
  ]
  node [
    id 242
    label "REACTOME_ELONGATION_ARREST_AND_RECOVERY"
    ClusteringDot 0.5247027514239149
    degree 1
    Redundancy 7
    type "PATHWAY"
    color "blue"
  ]
  node [
    id 243
    label "REACTOME_ASSEMBLY_OF_THE_PRE_REPLICATIVE_COMPLEX"
    ClusteringDot 0.27142726397534095
    degree 6
    Redundancy 1.0
    type "PATHWAY"
    color "blue"
  ]
  node [
    id 244
    label "REACTOME_HDL_MEDIATED_LIPID_TRANSPORT"
    ClusteringDot 0.5247027514239149
    degree 1
    Redundancy 7
    type "PATHWAY"
    color "blue"
  ]
  node [
    id 245
    label "REACTOME_PHOSPHORYLATION_OF_THE_APC_C"
    ClusteringDot 0.5247027514239149
    degree 1
    Redundancy 7
    type "PATHWAY"
    color "blue"
  ]
  node [
    id 246
    label "REACTOME_RESPIRATORY_ELECTRON_TRANSPORT_ATP_SYNTHESIS_BY_CHEMIOSMOTIC_COUPLING_AND_HEAT_PRODUCTION_BY_UNCOUPLING_PROTEINS_"
    ClusteringDot 0.3151903357073092
    degree 4
    Redundancy 1.0
    type "PATHWAY"
    color "blue"
  ]
  node [
    id 247
    label "BIOCARTA_IL2RB_PATHWAY"
    ClusteringDot 0.5247027514239149
    degree 1
    Redundancy 7
    type "PATHWAY"
    color "blue"
  ]
  node [
    id 248
    label "REACTOME_METABOLISM_OF_PORPHYRINS"
    ClusteringDot 0.28975541675705074
    degree 1
    Redundancy 7
    type "PATHWAY"
    color "blue"
  ]
  node [
    id 249
    label "KEGG_VALINE_LEUCINE_AND_ISOLEUCINE_DEGRADATION"
    ClusteringDot 0.2633163296688019
    degree 3
    Redundancy 1.0
    type "PATHWAY"
    color "blue"
  ]
  node [
    id 250
    label "REACTOME_DEADENYLATION_DEPENDENT_MRNA_DECAY"
    ClusteringDot 0.4071455331241235
    degree 1
    Redundancy 7
    type "PATHWAY"
    color "blue"
  ]
  node [
    id 251
    label "REACTOME_SLBP_DEPENDENT_PROCESSING_OF_REPLICATION_DEPENDENT_HISTONE_PRE_MRNAS"
    ClusteringDot 0.4071455331241235
    degree 1
    Redundancy 7
    type "PATHWAY"
    color "blue"
  ]
  node [
    id 252
    label "SULINDAC"
    ClusteringDot 0.0
    degree 0
    Redundancy 7
    type "DRUG"
    color "red"
  ]
  node [
    id 253
    label "REACTOME_HIV_LIFE_CYCLE"
    ClusteringDot 0.32541595092068687
    degree 4
    Redundancy 1.0
    type "PATHWAY"
    color "blue"
  ]
  node [
    id 254
    label "BIOCARTA_EIF2_PATHWAY"
    ClusteringDot 0.5247027514239149
    degree 1
    Redundancy 7
    type "PATHWAY"
    color "blue"
  ]
  node [
    id 255
    label "REACTOME_G1_S_TRANSITION"
    ClusteringDot 0.22911676203047232
    degree 8
    Redundancy 1.0
    type "PATHWAY"
    color "blue"
  ]
  node [
    id 256
    label "REACTOME_KINESINS"
    ClusteringDot 0.3915386185177579
    degree 3
    Redundancy 1.0
    type "PATHWAY"
    color "blue"
  ]
  node [
    id 257
    label "TOLMETIN"
    ClusteringDot 0.0
    degree 0
    Redundancy 7
    type "DRUG"
    color "red"
  ]
  node [
    id 258
    label "DEXIBUPROFEN"
    ClusteringDot 0.0
    degree 0
    Redundancy 7
    type "DRUG"
    color "red"
  ]
  node [
    id 259
    label "INDOPROFEN"
    ClusteringDot 0.0
    degree 0
    Redundancy 7
    type "DRUG"
    color "red"
  ]
  node [
    id 260
    label "KEGG_SPLICEOSOME"
    ClusteringDot 0.2134177771913627
    degree 9
    Redundancy 0.9722222222222222
    type "PATHWAY"
    color "blue"
  ]
  node [
    id 261
    label "REACTOME_ACTIVATION_OF_CHAPERONES_BY_ATF6_ALPHA"
    ClusteringDot 0.5247027514239149
    degree 1
    Redundancy 7
    type "PATHWAY"
    color "blue"
  ]
  node [
    id 262
    label "BIOCARTA_VEGF_PATHWAY"
    ClusteringDot 0.38868747223407246
    degree 1
    Redundancy 7
    type "PATHWAY"
    color "blue"
  ]
  node [
    id 263
    label "REACTOME_G_ALPHA_S_SIGNALLING_EVENTS"
    ClusteringDot 0.6428571428571429
    degree 1
    Redundancy 7
    type "PATHWAY"
    color "blue"
  ]
  node [
    id 264
    label "KEGG_NEUROACTIVE_LIGAND_RECEPTOR_INTERACTION"
    ClusteringDot 0.7
    degree 2
    Redundancy 7
    type "PATHWAY"
    color "blue"
  ]
  node [
    id 265
    label "REACTOME_SIGNALING_BY_THE_B_CELL_RECEPTOR_BCR"
    ClusteringDot 0.3945639521935388
    degree 2
    Redundancy 7
    type "PATHWAY"
    color "blue"
  ]
  node [
    id 266
    label "REACTOME_PROCESSING_OF_CAPPED_INTRONLESS_PRE_MRNA"
    ClusteringDot 0.4639981222161155
    degree 2
    Redundancy 7
    type "PATHWAY"
    color "blue"
  ]
  node [
    id 267
    label "REACTOME_AUTODEGRADATION_OF_CDH1_BY_CDH1_APC_C"
    ClusteringDot 0.30857907683546376
    degree 5
    Redundancy 1.0
    type "PATHWAY"
    color "blue"
  ]
  node [
    id 268
    label "METHYLPREDNISOLONE"
    ClusteringDot 0.14838145820093682
    degree 55
    Redundancy 0.7824915824915825
    type "DRUG"
    color "red"
  ]
  node [
    id 269
    label "REACTOME_MITOTIC_PROMETAPHASE"
    ClusteringDot 0.21790810941880467
    degree 8
    Redundancy 1.0
    type "PATHWAY"
    color "blue"
  ]
  node [
    id 270
    label "REACTOME_CLASS_I_MHC_MEDIATED_ANTIGEN_PROCESSING_PRESENTATION"
    ClusteringDot 0.284317518465272
    degree 6
    Redundancy 1.0
    type "PATHWAY"
    color "blue"
  ]
  node [
    id 271
    label "REACTOME_ADAPTIVE_IMMUNE_SYSTEM"
    ClusteringDot 0.33110641869236224
    degree 4
    Redundancy 1.0
    type "PATHWAY"
    color "blue"
  ]
  node [
    id 272
    label "KEGG_N_GLYCAN_BIOSYNTHESIS"
    ClusteringDot 0.4639981222161155
    degree 2
    Redundancy 7
    type "PATHWAY"
    color "blue"
  ]
  node [
    id 273
    label "REACTOME_RNA_POL_I_TRANSCRIPTION_TERMINATION"
    ClusteringDot 0.5247027514239149
    degree 1
    Redundancy 7
    type "PATHWAY"
    color "blue"
  ]
  node [
    id 274
    label "REACTOME_DIGESTION_OF_DIETARY_CARBOHYDRATE"
    ClusteringDot 0.28975541675705074
    degree 1
    Redundancy 7
    type "PATHWAY"
    color "blue"
  ]
  node [
    id 275
    label "REACTOME_REGULATORY_RNA_PATHWAYS"
    ClusteringDot 0.5247027514239149
    degree 1
    Redundancy 7
    type "PATHWAY"
    color "blue"
  ]
  node [
    id 276
    label "DIFLUNISAL"
    ClusteringDot 0.005494505494505495
    degree 3
    Redundancy 0.0
    type "DRUG"
    color "red"
  ]
  node [
    id 277
    label "REACTOME_FORMATION_OF_TRANSCRIPTION_COUPLED_NER_TC_NER_REPAIR_COMPLEX"
    ClusteringDot 0.5247027514239149
    degree 1
    Redundancy 7
    type "PATHWAY"
    color "blue"
  ]
  node [
    id 278
    label "REACTOME_VOLTAGE_GATED_POTASSIUM_CHANNELS"
    ClusteringDot 0.5247027514239149
    degree 1
    Redundancy 7
    type "PATHWAY"
    color "blue"
  ]
  node [
    id 279
    label "REACTOME_CELL_CYCLE_CHECKPOINTS"
    ClusteringDot 0.24423852170134708
    degree 8
    Redundancy 1.0
    type "PATHWAY"
    color "blue"
  ]
  node [
    id 280
    label "KEGG_P53_SIGNALING_PATHWAY"
    ClusteringDot 0.4639981222161155
    degree 2
    Redundancy 7
    type "PATHWAY"
    color "blue"
  ]
  node [
    id 281
    label "REACTOME_METABOLISM_OF_MRNA"
    ClusteringDot 0.26560874066821305
    degree 2
    Redundancy 7
    type "PATHWAY"
    color "blue"
  ]
  node [
    id 282
    label "KEGG_UBIQUITIN_MEDIATED_PROTEOLYSIS"
    ClusteringDot 0.28467418473670014
    degree 5
    Redundancy 1.0
    type "PATHWAY"
    color "blue"
  ]
  node [
    id 283
    label "REACTOME_APC_C_CDH1_MEDIATED_DEGRADATION_OF_CDC20_AND_OTHER_APC_C_CDH1_TARGETED_PROTEINS_IN_LATE_MITOSIS_EARLY_G1"
    ClusteringDot 0.27831950131336425
    degree 6
    Redundancy 1.0
    type "PATHWAY"
    color "blue"
  ]
  node [
    id 284
    label "TENOXICAM"
    ClusteringDot 0.11727712093352854
    degree 40
    Redundancy 0.5807692307692308
    type "DRUG"
    color "red"
  ]
  node [
    id 285
    label "REACTOME_REGULATION_OF_MITOTIC_CELL_CYCLE"
    ClusteringDot 0.2566427722985294
    degree 7
    Redundancy 0.9523809523809523
    type "PATHWAY"
    color "blue"
  ]
  node [
    id 286
    label "REACTOME_SEROTONIN_RECEPTORS"
    ClusteringDot 0.4071455331241235
    degree 1
    Redundancy 7
    type "PATHWAY"
    color "blue"
  ]
  node [
    id 287
    label "REACTOME_NOTCH1_INTRACELLULAR_DOMAIN_REGULATES_TRANSCRIPTION"
    ClusteringDot 0.4794916072489601
    degree 1
    Redundancy 7
    type "PATHWAY"
    color "blue"
  ]
  node [
    id 288
    label "BUFEXAMAC"
    ClusteringDot 0.11707119358935268
    degree 137
    Redundancy 0.5531343924431086
    type "DRUG"
    color "red"
  ]
  node [
    id 289
    label "REACTOME_E2F_MEDIATED_REGULATION_OF_DNA_REPLICATION"
    ClusteringDot 0.3426970753494577
    degree 3
    Redundancy 1.0
    type "PATHWAY"
    color "blue"
  ]
  node [
    id 290
    label "KEGG_NUCLEOTIDE_EXCISION_REPAIR"
    ClusteringDot 0.36410649361867287
    degree 3
    Redundancy 1.0
    type "PATHWAY"
    color "blue"
  ]
  node [
    id 291
    label "KEGG_DNA_REPLICATION"
    ClusteringDot 0.2734075433086483
    degree 5
    Redundancy 0.9
    type "PATHWAY"
    color "blue"
  ]
  node [
    id 292
    label "REACTOME_BIOSYNTHESIS_OF_THE_N_GLYCAN_PRECURSOR_DOLICHOL_LIPID_LINKED_OLIGOSACCHARIDE_LLO_AND_TRANSFER_TO_A_NASCENT_PROTEIN"
    ClusteringDot 0.5247027514239149
    degree 1
    Redundancy 7
    type "PATHWAY"
    color "blue"
  ]
  node [
    id 293
    label "REACTOME_P53_DEPENDENT_G1_DNA_DAMAGE_RESPONSE"
    ClusteringDot 0.35112590636487695
    degree 4
    Redundancy 1.0
    type "PATHWAY"
    color "blue"
  ]
  node [
    id 294
    label "REACTOME_METABOLISM_OF_RNA"
    ClusteringDot 0.28270420247871225
    degree 4
    Redundancy 0.6666666666666666
    type "PATHWAY"
    color "blue"
  ]
  node [
    id 295
    label "REACTOME_SIGNALING_BY_TGF_BETA_RECEPTOR_COMPLEX"
    ClusteringDot 0.5247027514239149
    degree 1
    Redundancy 7
    type "PATHWAY"
    color "blue"
  ]
  node [
    id 296
    label "KEGG_ENDOMETRIAL_CANCER"
    ClusteringDot 0.3886874722340724
    degree 1
    Redundancy 7
    type "PATHWAY"
    color "blue"
  ]
  node [
    id 297
    label "REACTOME_CALNEXIN_CALRETICULIN_CYCLE"
    ClusteringDot 0.3214595124462297
    degree 1
    Redundancy 7
    type "PATHWAY"
    color "blue"
  ]
  node [
    id 298
    label "REACTOME_INWARDLY_RECTIFYING_K_CHANNELS"
    ClusteringDot 0.39427239427239424
    degree 1
    Redundancy 7
    type "PATHWAY"
    color "blue"
  ]
  node [
    id 299
    label "REACTOME_SHC1_EVENTS_IN_EGFR_SIGNALING"
    ClusteringDot 0.3886874722340724
    degree 1
    Redundancy 7
    type "PATHWAY"
    color "blue"
  ]
  node [
    id 300
    label "CELECOXIB"
    ClusteringDot 0.0
    degree 0
    Redundancy 7
    type "DRUG"
    color "red"
  ]
  node [
    id 301
    label "REACTOME_HIV_INFECTION"
    ClusteringDot 0.23931848565872635
    degree 8
    Redundancy 1.0
    type "PATHWAY"
    color "blue"
  ]
  node [
    id 302
    label "BIOCARTA_PITX2_PATHWAY"
    ClusteringDot 0.3640036111713672
    degree 2
    Redundancy 7
    type "PATHWAY"
    color "blue"
  ]
  node [
    id 303
    label "REACTOME_REGULATION_OF_GLUCOKINASE_BY_GLUCOKINASE_REGULATORY_PROTEIN"
    ClusteringDot 0.35219861724150947
    degree 2
    Redundancy 7
    type "PATHWAY"
    color "blue"
  ]
  node [
    id 304
    label "REACTOME_DARPP_32_EVENTS"
    ClusteringDot 0.30095008205302326
    degree 1
    Redundancy 7
    type "PATHWAY"
    color "blue"
  ]
  node [
    id 305
    label "REACTOME_RESOLUTION_OF_AP_SITES_VIA_THE_MULTIPLE_NUCLEOTIDE_PATCH_REPLACEMENT_PATHWAY"
    ClusteringDot 0.2732977032728753
    degree 3
    Redundancy 1.0
    type "PATHWAY"
    color "blue"
  ]
  node [
    id 306
    label "REACTOME_BASE_EXCISION_REPAIR"
    ClusteringDot 0.2732977032728753
    degree 3
    Redundancy 1.0
    type "PATHWAY"
    color "blue"
  ]
  node [
    id 307
    label "KEGG_CELL_CYCLE"
    ClusteringDot 0.3153298061178762
    degree 5
    Redundancy 1.0
    type "PATHWAY"
    color "blue"
  ]
  node [
    id 308
    label "BIOCARTA_GRANULOCYTES_PATHWAY"
    ClusteringDot 0.5247027514239149
    degree 1
    Redundancy 7
    type "PATHWAY"
    color "blue"
  ]
  node [
    id 309
    label "REACTOME_APC_CDC20_MEDIATED_DEGRADATION_OF_NEK2A"
    ClusteringDot 0.5247027514239149
    degree 1
    Redundancy 7
    type "PATHWAY"
    color "blue"
  ]
  node [
    id 310
    label "REACTOME_ORC1_REMOVAL_FROM_CHROMATIN"
    ClusteringDot 0.2619384896640539
    degree 7
    Redundancy 1.0
    type "PATHWAY"
    color "blue"
  ]
  node [
    id 311
    label "REACTOME_M_G1_TRANSITION"
    ClusteringDot 0.22164859179282262
    degree 8
    Redundancy 1.0
    type "PATHWAY"
    color "blue"
  ]
  node [
    id 312
    label "REACTOME_TRANS_GOLGI_NETWORK_VESICLE_BUDDING"
    ClusteringDot 0.3481202325319974
    degree 2
    Redundancy 7
    type "PATHWAY"
    color "blue"
  ]
  node [
    id 313
    label "BIOCARTA_GSK3_PATHWAY"
    ClusteringDot 0.4071455331241235
    degree 1
    Redundancy 7
    type "PATHWAY"
    color "blue"
  ]
  node [
    id 314
    label "REACTOME_CHOLESTEROL_BIOSYNTHESIS"
    ClusteringDot 0.2843609305193938
    degree 2
    Redundancy 7
    type "PATHWAY"
    color "blue"
  ]
  node [
    id 315
    label "SUXIBUZONE"
    ClusteringDot 0.046011527076361775
    degree 4
    Redundancy 1.0
    type "DRUG"
    color "red"
  ]
  node [
    id 316
    label "REACTOME_TRANSLOCATION_OF_ZAP_70_TO_IMMUNOLOGICAL_SYNAPSE"
    ClusteringDot 0.5247027514239149
    degree 1
    Redundancy 7
    type "PATHWAY"
    color "blue"
  ]
  node [
    id 317
    label "REACTOME_TRANSCRIPTION"
    ClusteringDot 0.22870039072968
    degree 7
    Redundancy 0.9523809523809523
    type "PATHWAY"
    color "blue"
  ]
  node [
    id 318
    label "KEGG_TASTE_TRANSDUCTION"
    ClusteringDot 0.4071455331241235
    degree 1
    Redundancy 7
    type "PATHWAY"
    color "blue"
  ]
  node [
    id 319
    label "FLUNIXIN"
    ClusteringDot 0.12991092768365808
    degree 78
    Redundancy 0.5860805860805861
    type "DRUG"
    color "red"
  ]
  node [
    id 320
    label "REACTOME_LATE_PHASE_OF_HIV_LIFE_CYCLE"
    ClusteringDot 0.32541595092068687
    degree 4
    Redundancy 1.0
    type "PATHWAY"
    color "blue"
  ]
  node [
    id 321
    label "REACTOME_PLATELET_ADHESION_TO_EXPOSED_COLLAGEN"
    ClusteringDot 0.4071455331241235
    degree 1
    Redundancy 7
    type "PATHWAY"
    color "blue"
  ]
  node [
    id 322
    label "REACTOME_ACTIVATED_POINT_MUTANTS_OF_FGFR2"
    ClusteringDot 0.5247027514239149
    degree 1
    Redundancy 7
    type "PATHWAY"
    color "blue"
  ]
  node [
    id 323
    label "BIOCARTA_RELA_PATHWAY"
    ClusteringDot 0.4071455331241235
    degree 1
    Redundancy 7
    type "PATHWAY"
    color "blue"
  ]
  node [
    id 324
    label "REACTOME_TRANSLATION"
    ClusteringDot 0.32156069409819904
    degree 2
    Redundancy 7
    type "PATHWAY"
    color "blue"
  ]
  node [
    id 325
    label "KEGG_CALCIUM_SIGNALING_PATHWAY"
    ClusteringDot 0.6428571428571429
    degree 1
    Redundancy 7
    type "PATHWAY"
    color "blue"
  ]
  node [
    id 326
    label "REACTOME_UNFOLDED_PROTEIN_RESPONSE"
    ClusteringDot 0.2874033985402127
    degree 2
    Redundancy 7
    type "PATHWAY"
    color "blue"
  ]
  node [
    id 327
    label "REACTOME_MEMBRANE_TRAFFICKING"
    ClusteringDot 0.5247027514239149
    degree 1
    Redundancy 7
    type "PATHWAY"
    color "blue"
  ]
  node [
    id 328
    label "REACTOME_CYTOKINE_SIGNALING_IN_IMMUNE_SYSTEM"
    ClusteringDot 0.28975541675705074
    degree 1
    Redundancy 7
    type "PATHWAY"
    color "blue"
  ]
  node [
    id 329
    label "KEGG_INOSITOL_PHOSPHATE_METABOLISM"
    ClusteringDot 0.27769607843137256
    degree 1
    Redundancy 7
    type "PATHWAY"
    color "blue"
  ]
  node [
    id 330
    label "BIOCARTA_ACE2_PATHWAY"
    ClusteringDot 0.3481202325319974
    degree 2
    Redundancy 7
    type "PATHWAY"
    color "blue"
  ]
  node [
    id 331
    label "BIOCARTA_PS1_PATHWAY"
    ClusteringDot 0.4071455331241235
    degree 1
    Redundancy 7
    type "PATHWAY"
    color "blue"
  ]
  node [
    id 332
    label "REACTOME_DNA_REPAIR"
    ClusteringDot 0.2188822850999573
    degree 6
    Redundancy 0.8666666666666667
    type "PATHWAY"
    color "blue"
  ]
  node [
    id 333
    label "REACTOME_PHASE1_FUNCTIONALIZATION_OF_COMPOUNDS"
    ClusteringDot 0.6428571428571429
    degree 1
    Redundancy 7
    type "PATHWAY"
    color "blue"
  ]
  node [
    id 334
    label "REACTOME_TRANSPORT_OF_MATURE_TRANSCRIPT_TO_CYTOPLASM"
    ClusteringDot 0.30964745579380665
    degree 5
    Redundancy 1.0
    type "PATHWAY"
    color "blue"
  ]
  node [
    id 335
    label "REACTOME_RNA_POL_III_TRANSCRIPTION_TERMINATION"
    ClusteringDot 0.3945639521935388
    degree 2
    Redundancy 7
    type "PATHWAY"
    color "blue"
  ]
  node [
    id 336
    label "REACTOME_PROTEIN_FOLDING"
    ClusteringDot 0.5247027514239149
    degree 1
    Redundancy 7
    type "PATHWAY"
    color "blue"
  ]
  node [
    id 337
    label "KEGG_RNA_DEGRADATION"
    ClusteringDot 0.36410649361867287
    degree 3
    Redundancy 1.0
    type "PATHWAY"
    color "blue"
  ]
  node [
    id 338
    label "REACTOME_APOPTOSIS_INDUCED_DNA_FRAGMENTATION"
    ClusteringDot 0.3886874722340724
    degree 1
    Redundancy 7
    type "PATHWAY"
    color "blue"
  ]
  node [
    id 339
    label "BIOCARTA_MAPK_PATHWAY"
    ClusteringDot 0.29187893990487485
    degree 3
    Redundancy 1.0
    type "PATHWAY"
    color "blue"
  ]
  node [
    id 340
    label "REACTOME_AMINE_LIGAND_BINDING_RECEPTORS"
    ClusteringDot 0.5247027514239149
    degree 1
    Redundancy 7
    type "PATHWAY"
    color "blue"
  ]
  node [
    id 341
    label "REACTOME_RNA_POL_II_TRANSCRIPTION_PRE_INITIATION_AND_PROMOTER_OPENING"
    ClusteringDot 0.5247027514239149
    degree 1
    Redundancy 7
    type "PATHWAY"
    color "blue"
  ]
  node [
    id 342
    label "FENOPROFEN"
    ClusteringDot 0.13090747335704087
    degree 31
    Redundancy 0.7161290322580646
    type "DRUG"
    color "red"
  ]
  node [
    id 343
    label "REACTOME_APC_C_CDC20_MEDIATED_DEGRADATION_OF_MITOTIC_PROTEINS"
    ClusteringDot 0.35112590636487695
    degree 4
    Redundancy 1.0
    type "PATHWAY"
    color "blue"
  ]
  node [
    id 344
    label "BIOCARTA_PROTEASOME_PATHWAY"
    ClusteringDot 0.28161585022588353
    degree 3
    Redundancy 1.0
    type "PATHWAY"
    color "blue"
  ]
  node [
    id 345
    label "REACTOME_THROMBIN_SIGNALLING_THROUGH_PROTEINASE_ACTIVATED_RECEPTORS_PARS"
    ClusteringDot 0.39427239427239424
    degree 1
    Redundancy 7
    type "PATHWAY"
    color "blue"
  ]
  node [
    id 346
    label "REACTOME_MITOCHONDRIAL_PROTEIN_IMPORT"
    ClusteringDot 0.40428829005927175
    degree 3
    Redundancy 1.0
    type "PATHWAY"
    color "blue"
  ]
  node [
    id 347
    label "REACTOME_SIGNALING_BY_NOTCH1"
    ClusteringDot 0.2549482286354787
    degree 3
    Redundancy 1.0
    type "PATHWAY"
    color "blue"
  ]
  node [
    id 348
    label "BETAMETHASONE"
    ClusteringDot 0.0
    degree 0
    Redundancy 7
    type "DRUG"
    color "red"
  ]
  node [
    id 349
    label "REACTOME_RESOLUTION_OF_AP_SITES_VIA_THE_SINGLE_NUCLEOTIDE_REPLACEMENT_PATHWAY"
    ClusteringDot 0.24883540537427087
    degree 1
    Redundancy 7
    type "PATHWAY"
    color "blue"
  ]
  node [
    id 350
    label "NAPROXEN"
    ClusteringDot 0.0
    degree 0
    Redundancy 7
    type "DRUG"
    color "red"
  ]
  edge [
    source 0
    target 183
  ]
  edge [
    source 1
    target 137
  ]
  edge [
    source 1
    target 214
  ]
  edge [
    source 1
    target 288
  ]
  edge [
    source 2
    target 319
  ]
  edge [
    source 3
    target 174
  ]
  edge [
    source 3
    target 95
  ]
  edge [
    source 3
    target 171
  ]
  edge [
    source 3
    target 100
  ]
  edge [
    source 3
    target 255
  ]
  edge [
    source 3
    target 311
  ]
  edge [
    source 3
    target 193
  ]
  edge [
    source 3
    target 269
  ]
  edge [
    source 3
    target 88
  ]
  edge [
    source 3
    target 120
  ]
  edge [
    source 4
    target 268
  ]
  edge [
    source 4
    target 288
  ]
  edge [
    source 5
    target 12
  ]
  edge [
    source 6
    target 36
  ]
  edge [
    source 6
    target 214
  ]
  edge [
    source 7
    target 284
  ]
  edge [
    source 8
    target 70
  ]
  edge [
    source 9
    target 288
  ]
  edge [
    source 10
    target 183
  ]
  edge [
    source 10
    target 125
  ]
  edge [
    source 10
    target 342
  ]
  edge [
    source 10
    target 319
  ]
  edge [
    source 10
    target 115
  ]
  edge [
    source 10
    target 70
  ]
  edge [
    source 10
    target 214
  ]
  edge [
    source 10
    target 288
  ]
  edge [
    source 10
    target 238
  ]
  edge [
    source 10
    target 268
  ]
  edge [
    source 10
    target 98
  ]
  edge [
    source 10
    target 12
  ]
  edge [
    source 11
    target 45
  ]
  edge [
    source 11
    target 214
  ]
  edge [
    source 11
    target 288
  ]
  edge [
    source 12
    target 174
  ]
  edge [
    source 12
    target 112
  ]
  edge [
    source 12
    target 260
  ]
  edge [
    source 12
    target 301
  ]
  edge [
    source 12
    target 177
  ]
  edge [
    source 12
    target 136
  ]
  edge [
    source 12
    target 334
  ]
  edge [
    source 12
    target 49
  ]
  edge [
    source 12
    target 141
  ]
  edge [
    source 12
    target 100
  ]
  edge [
    source 12
    target 104
  ]
  edge [
    source 12
    target 34
  ]
  edge [
    source 12
    target 294
  ]
  edge [
    source 12
    target 15
  ]
  edge [
    source 12
    target 78
  ]
  edge [
    source 12
    target 171
  ]
  edge [
    source 12
    target 32
  ]
  edge [
    source 12
    target 67
  ]
  edge [
    source 12
    target 193
  ]
  edge [
    source 12
    target 110
  ]
  edge [
    source 12
    target 88
  ]
  edge [
    source 13
    target 288
  ]
  edge [
    source 14
    target 183
  ]
  edge [
    source 16
    target 183
  ]
  edge [
    source 16
    target 70
  ]
  edge [
    source 16
    target 214
  ]
  edge [
    source 16
    target 288
  ]
  edge [
    source 16
    target 268
  ]
  edge [
    source 16
    target 342
  ]
  edge [
    source 18
    target 175
  ]
  edge [
    source 18
    target 214
  ]
  edge [
    source 18
    target 288
  ]
  edge [
    source 19
    target 342
  ]
  edge [
    source 20
    target 76
  ]
  edge [
    source 21
    target 264
  ]
  edge [
    source 21
    target 325
  ]
  edge [
    source 21
    target 75
  ]
  edge [
    source 21
    target 195
  ]
  edge [
    source 21
    target 199
  ]
  edge [
    source 21
    target 30
  ]
  edge [
    source 21
    target 263
  ]
  edge [
    source 21
    target 239
  ]
  edge [
    source 22
    target 214
  ]
  edge [
    source 22
    target 288
  ]
  edge [
    source 23
    target 288
  ]
  edge [
    source 24
    target 268
  ]
  edge [
    source 24
    target 214
  ]
  edge [
    source 24
    target 288
  ]
  edge [
    source 24
    target 342
  ]
  edge [
    source 25
    target 238
  ]
  edge [
    source 26
    target 319
  ]
  edge [
    source 27
    target 284
  ]
  edge [
    source 27
    target 214
  ]
  edge [
    source 27
    target 319
  ]
  edge [
    source 28
    target 183
  ]
  edge [
    source 29
    target 342
  ]
  edge [
    source 29
    target 214
  ]
  edge [
    source 30
    target 76
  ]
  edge [
    source 31
    target 214
  ]
  edge [
    source 32
    target 183
  ]
  edge [
    source 32
    target 268
  ]
  edge [
    source 32
    target 214
  ]
  edge [
    source 32
    target 288
  ]
  edge [
    source 33
    target 288
  ]
  edge [
    source 35
    target 268
  ]
  edge [
    source 35
    target 288
  ]
  edge [
    source 36
    target 174
  ]
  edge [
    source 36
    target 283
  ]
  edge [
    source 36
    target 237
  ]
  edge [
    source 36
    target 305
  ]
  edge [
    source 36
    target 285
  ]
  edge [
    source 36
    target 260
  ]
  edge [
    source 36
    target 306
  ]
  edge [
    source 36
    target 48
  ]
  edge [
    source 36
    target 122
  ]
  edge [
    source 36
    target 185
  ]
  edge [
    source 36
    target 114
  ]
  edge [
    source 36
    target 240
  ]
  edge [
    source 36
    target 269
  ]
  edge [
    source 36
    target 120
  ]
  edge [
    source 36
    target 95
  ]
  edge [
    source 36
    target 226
  ]
  edge [
    source 36
    target 100
  ]
  edge [
    source 36
    target 344
  ]
  edge [
    source 36
    target 349
  ]
  edge [
    source 36
    target 171
  ]
  edge [
    source 36
    target 279
  ]
  edge [
    source 36
    target 130
  ]
  edge [
    source 36
    target 255
  ]
  edge [
    source 36
    target 347
  ]
  edge [
    source 36
    target 193
  ]
  edge [
    source 36
    target 173
  ]
  edge [
    source 36
    target 88
  ]
  edge [
    source 36
    target 307
  ]
  edge [
    source 37
    target 214
  ]
  edge [
    source 38
    target 288
  ]
  edge [
    source 39
    target 268
  ]
  edge [
    source 40
    target 45
  ]
  edge [
    source 40
    target 315
  ]
  edge [
    source 40
    target 214
  ]
  edge [
    source 40
    target 288
  ]
  edge [
    source 42
    target 183
  ]
  edge [
    source 43
    target 98
  ]
  edge [
    source 43
    target 288
  ]
  edge [
    source 44
    target 284
  ]
  edge [
    source 44
    target 214
  ]
  edge [
    source 44
    target 319
  ]
  edge [
    source 45
    target 174
  ]
  edge [
    source 45
    target 95
  ]
  edge [
    source 45
    target 291
  ]
  edge [
    source 45
    target 232
  ]
  edge [
    source 45
    target 317
  ]
  edge [
    source 45
    target 92
  ]
  edge [
    source 45
    target 122
  ]
  edge [
    source 45
    target 332
  ]
  edge [
    source 45
    target 50
  ]
  edge [
    source 45
    target 162
  ]
  edge [
    source 45
    target 255
  ]
  edge [
    source 45
    target 100
  ]
  edge [
    source 45
    target 311
  ]
  edge [
    source 45
    target 193
  ]
  edge [
    source 45
    target 88
  ]
  edge [
    source 45
    target 120
  ]
  edge [
    source 46
    target 284
  ]
  edge [
    source 46
    target 288
  ]
  edge [
    source 46
    target 319
  ]
  edge [
    source 46
    target 214
  ]
  edge [
    source 47
    target 288
  ]
  edge [
    source 48
    target 284
  ]
  edge [
    source 48
    target 288
  ]
  edge [
    source 48
    target 319
  ]
  edge [
    source 48
    target 214
  ]
  edge [
    source 49
    target 183
  ]
  edge [
    source 49
    target 115
  ]
  edge [
    source 49
    target 70
  ]
  edge [
    source 49
    target 125
  ]
  edge [
    source 49
    target 288
  ]
  edge [
    source 49
    target 268
  ]
  edge [
    source 49
    target 342
  ]
  edge [
    source 49
    target 238
  ]
  edge [
    source 49
    target 319
  ]
  edge [
    source 49
    target 214
  ]
  edge [
    source 50
    target 137
  ]
  edge [
    source 50
    target 70
  ]
  edge [
    source 50
    target 288
  ]
  edge [
    source 50
    target 319
  ]
  edge [
    source 51
    target 288
  ]
  edge [
    source 52
    target 214
  ]
  edge [
    source 53
    target 214
  ]
  edge [
    source 54
    target 268
  ]
  edge [
    source 54
    target 214
  ]
  edge [
    source 54
    target 288
  ]
  edge [
    source 54
    target 342
  ]
  edge [
    source 55
    target 214
  ]
  edge [
    source 55
    target 288
  ]
  edge [
    source 56
    target 268
  ]
  edge [
    source 56
    target 214
  ]
  edge [
    source 56
    target 288
  ]
  edge [
    source 56
    target 183
  ]
  edge [
    source 57
    target 284
  ]
  edge [
    source 58
    target 288
  ]
  edge [
    source 59
    target 214
  ]
  edge [
    source 60
    target 276
  ]
  edge [
    source 61
    target 288
  ]
  edge [
    source 61
    target 319
  ]
  edge [
    source 61
    target 214
  ]
  edge [
    source 62
    target 288
  ]
  edge [
    source 63
    target 214
  ]
  edge [
    source 64
    target 288
  ]
  edge [
    source 64
    target 319
  ]
  edge [
    source 64
    target 214
  ]
  edge [
    source 65
    target 284
  ]
  edge [
    source 66
    target 214
  ]
  edge [
    source 67
    target 288
  ]
  edge [
    source 67
    target 268
  ]
  edge [
    source 68
    target 183
  ]
  edge [
    source 69
    target 268
  ]
  edge [
    source 69
    target 214
  ]
  edge [
    source 69
    target 288
  ]
  edge [
    source 70
    target 174
  ]
  edge [
    source 70
    target 326
  ]
  edge [
    source 70
    target 301
  ]
  edge [
    source 70
    target 237
  ]
  edge [
    source 70
    target 243
  ]
  edge [
    source 70
    target 283
  ]
  edge [
    source 70
    target 267
  ]
  edge [
    source 70
    target 118
  ]
  edge [
    source 70
    target 164
  ]
  edge [
    source 70
    target 311
  ]
  edge [
    source 70
    target 310
  ]
  edge [
    source 70
    target 222
  ]
  edge [
    source 70
    target 271
  ]
  edge [
    source 70
    target 100
  ]
  edge [
    source 70
    target 167
  ]
  edge [
    source 70
    target 202
  ]
  edge [
    source 70
    target 232
  ]
  edge [
    source 70
    target 170
  ]
  edge [
    source 70
    target 79
  ]
  edge [
    source 70
    target 171
  ]
  edge [
    source 70
    target 279
  ]
  edge [
    source 70
    target 270
  ]
  edge [
    source 70
    target 153
  ]
  edge [
    source 70
    target 193
  ]
  edge [
    source 70
    target 110
  ]
  edge [
    source 70
    target 88
  ]
  edge [
    source 70
    target 194
  ]
  edge [
    source 71
    target 319
  ]
  edge [
    source 72
    target 214
  ]
  edge [
    source 73
    target 214
  ]
  edge [
    source 74
    target 214
  ]
  edge [
    source 75
    target 76
  ]
  edge [
    source 76
    target 264
  ]
  edge [
    source 76
    target 333
  ]
  edge [
    source 76
    target 199
  ]
  edge [
    source 76
    target 239
  ]
  edge [
    source 76
    target 87
  ]
  edge [
    source 77
    target 288
  ]
  edge [
    source 77
    target 319
  ]
  edge [
    source 77
    target 214
  ]
  edge [
    source 79
    target 268
  ]
  edge [
    source 79
    target 214
  ]
  edge [
    source 80
    target 146
  ]
  edge [
    source 81
    target 284
  ]
  edge [
    source 81
    target 214
  ]
  edge [
    source 81
    target 319
  ]
  edge [
    source 82
    target 238
  ]
  edge [
    source 83
    target 214
  ]
  edge [
    source 84
    target 98
  ]
  edge [
    source 85
    target 214
  ]
  edge [
    source 86
    target 214
  ]
  edge [
    source 88
    target 175
  ]
  edge [
    source 88
    target 342
  ]
  edge [
    source 88
    target 319
  ]
  edge [
    source 88
    target 108
  ]
  edge [
    source 88
    target 214
  ]
  edge [
    source 88
    target 288
  ]
  edge [
    source 88
    target 238
  ]
  edge [
    source 88
    target 143
  ]
  edge [
    source 88
    target 268
  ]
  edge [
    source 88
    target 152
  ]
  edge [
    source 88
    target 98
  ]
  edge [
    source 89
    target 268
  ]
  edge [
    source 89
    target 143
  ]
  edge [
    source 89
    target 214
  ]
  edge [
    source 89
    target 288
  ]
  edge [
    source 90
    target 214
  ]
  edge [
    source 92
    target 214
  ]
  edge [
    source 92
    target 288
  ]
  edge [
    source 93
    target 276
  ]
  edge [
    source 93
    target 214
  ]
  edge [
    source 94
    target 284
  ]
  edge [
    source 94
    target 288
  ]
  edge [
    source 94
    target 319
  ]
  edge [
    source 94
    target 214
  ]
  edge [
    source 95
    target 214
  ]
  edge [
    source 95
    target 288
  ]
  edge [
    source 95
    target 284
  ]
  edge [
    source 95
    target 268
  ]
  edge [
    source 95
    target 319
  ]
  edge [
    source 96
    target 214
  ]
  edge [
    source 97
    target 319
  ]
  edge [
    source 98
    target 100
  ]
  edge [
    source 98
    target 329
  ]
  edge [
    source 98
    target 249
  ]
  edge [
    source 98
    target 282
  ]
  edge [
    source 98
    target 332
  ]
  edge [
    source 98
    target 192
  ]
  edge [
    source 98
    target 193
  ]
  edge [
    source 98
    target 153
  ]
  edge [
    source 99
    target 268
  ]
  edge [
    source 99
    target 214
  ]
  edge [
    source 99
    target 183
  ]
  edge [
    source 100
    target 183
  ]
  edge [
    source 100
    target 175
  ]
  edge [
    source 100
    target 342
  ]
  edge [
    source 100
    target 319
  ]
  edge [
    source 100
    target 108
  ]
  edge [
    source 100
    target 214
  ]
  edge [
    source 100
    target 288
  ]
  edge [
    source 100
    target 268
  ]
  edge [
    source 100
    target 152
  ]
  edge [
    source 101
    target 238
  ]
  edge [
    source 102
    target 238
  ]
  edge [
    source 102
    target 214
  ]
  edge [
    source 103
    target 214
  ]
  edge [
    source 104
    target 214
  ]
  edge [
    source 104
    target 288
  ]
  edge [
    source 104
    target 268
  ]
  edge [
    source 106
    target 146
  ]
  edge [
    source 106
    target 152
  ]
  edge [
    source 106
    target 214
  ]
  edge [
    source 107
    target 342
  ]
  edge [
    source 107
    target 315
  ]
  edge [
    source 107
    target 214
  ]
  edge [
    source 107
    target 288
  ]
  edge [
    source 108
    target 193
  ]
  edge [
    source 109
    target 214
  ]
  edge [
    source 110
    target 183
  ]
  edge [
    source 110
    target 125
  ]
  edge [
    source 110
    target 288
  ]
  edge [
    source 110
    target 268
  ]
  edge [
    source 110
    target 342
  ]
  edge [
    source 110
    target 319
  ]
  edge [
    source 110
    target 214
  ]
  edge [
    source 111
    target 342
  ]
  edge [
    source 111
    target 214
  ]
  edge [
    source 111
    target 288
  ]
  edge [
    source 112
    target 214
  ]
  edge [
    source 112
    target 288
  ]
  edge [
    source 113
    target 146
  ]
  edge [
    source 115
    target 216
  ]
  edge [
    source 115
    target 260
  ]
  edge [
    source 117
    target 268
  ]
  edge [
    source 119
    target 276
  ]
  edge [
    source 120
    target 214
  ]
  edge [
    source 120
    target 288
  ]
  edge [
    source 120
    target 284
  ]
  edge [
    source 120
    target 268
  ]
  edge [
    source 120
    target 319
  ]
  edge [
    source 121
    target 146
  ]
  edge [
    source 122
    target 268
  ]
  edge [
    source 122
    target 288
  ]
  edge [
    source 123
    target 319
  ]
  edge [
    source 124
    target 284
  ]
  edge [
    source 124
    target 288
  ]
  edge [
    source 124
    target 319
  ]
  edge [
    source 124
    target 214
  ]
  edge [
    source 125
    target 317
  ]
  edge [
    source 126
    target 137
  ]
  edge [
    source 127
    target 214
  ]
  edge [
    source 127
    target 288
  ]
  edge [
    source 129
    target 288
  ]
  edge [
    source 129
    target 319
  ]
  edge [
    source 129
    target 214
  ]
  edge [
    source 130
    target 284
  ]
  edge [
    source 130
    target 288
  ]
  edge [
    source 130
    target 319
  ]
  edge [
    source 130
    target 214
  ]
  edge [
    source 131
    target 146
  ]
  edge [
    source 131
    target 152
  ]
  edge [
    source 131
    target 214
  ]
  edge [
    source 132
    target 342
  ]
  edge [
    source 132
    target 214
  ]
  edge [
    source 132
    target 288
  ]
  edge [
    source 133
    target 319
  ]
  edge [
    source 134
    target 288
  ]
  edge [
    source 134
    target 319
  ]
  edge [
    source 134
    target 214
  ]
  edge [
    source 135
    target 214
  ]
  edge [
    source 136
    target 288
  ]
  edge [
    source 136
    target 214
  ]
  edge [
    source 136
    target 319
  ]
  edge [
    source 136
    target 268
  ]
  edge [
    source 137
    target 291
  ]
  edge [
    source 137
    target 162
  ]
  edge [
    source 137
    target 232
  ]
  edge [
    source 137
    target 218
  ]
  edge [
    source 138
    target 214
  ]
  edge [
    source 139
    target 214
  ]
  edge [
    source 141
    target 288
  ]
  edge [
    source 141
    target 268
  ]
  edge [
    source 142
    target 284
  ]
  edge [
    source 143
    target 193
  ]
  edge [
    source 143
    target 339
  ]
  edge [
    source 143
    target 221
  ]
  edge [
    source 144
    target 288
  ]
  edge [
    source 145
    target 214
  ]
  edge [
    source 147
    target 319
  ]
  edge [
    source 148
    target 288
  ]
  edge [
    source 148
    target 319
  ]
  edge [
    source 148
    target 214
  ]
  edge [
    source 150
    target 284
  ]
  edge [
    source 150
    target 288
  ]
  edge [
    source 150
    target 319
  ]
  edge [
    source 151
    target 268
  ]
  edge [
    source 151
    target 152
  ]
  edge [
    source 151
    target 214
  ]
  edge [
    source 151
    target 288
  ]
  edge [
    source 151
    target 183
  ]
  edge [
    source 152
    target 246
  ]
  edge [
    source 152
    target 193
  ]
  edge [
    source 152
    target 171
  ]
  edge [
    source 153
    target 214
  ]
  edge [
    source 153
    target 288
  ]
  edge [
    source 154
    target 214
  ]
  edge [
    source 155
    target 284
  ]
  edge [
    source 156
    target 214
  ]
  edge [
    source 157
    target 214
  ]
  edge [
    source 158
    target 288
  ]
  edge [
    source 159
    target 288
  ]
  edge [
    source 159
    target 319
  ]
  edge [
    source 160
    target 214
  ]
  edge [
    source 161
    target 284
  ]
  edge [
    source 161
    target 288
  ]
  edge [
    source 161
    target 319
  ]
  edge [
    source 161
    target 214
  ]
  edge [
    source 162
    target 214
  ]
  edge [
    source 162
    target 288
  ]
  edge [
    source 163
    target 214
  ]
  edge [
    source 164
    target 284
  ]
  edge [
    source 164
    target 288
  ]
  edge [
    source 164
    target 319
  ]
  edge [
    source 164
    target 214
  ]
  edge [
    source 165
    target 214
  ]
  edge [
    source 165
    target 288
  ]
  edge [
    source 166
    target 284
  ]
  edge [
    source 167
    target 214
  ]
  edge [
    source 168
    target 319
  ]
  edge [
    source 169
    target 214
  ]
  edge [
    source 169
    target 288
  ]
  edge [
    source 171
    target 183
  ]
  edge [
    source 171
    target 175
  ]
  edge [
    source 171
    target 319
  ]
  edge [
    source 171
    target 214
  ]
  edge [
    source 171
    target 288
  ]
  edge [
    source 171
    target 342
  ]
  edge [
    source 171
    target 268
  ]
  edge [
    source 172
    target 288
  ]
  edge [
    source 174
    target 183
  ]
  edge [
    source 174
    target 319
  ]
  edge [
    source 174
    target 214
  ]
  edge [
    source 174
    target 288
  ]
  edge [
    source 174
    target 284
  ]
  edge [
    source 174
    target 268
  ]
  edge [
    source 175
    target 193
  ]
  edge [
    source 175
    target 178
  ]
  edge [
    source 175
    target 285
  ]
  edge [
    source 175
    target 182
  ]
  edge [
    source 175
    target 269
  ]
  edge [
    source 176
    target 238
  ]
  edge [
    source 176
    target 319
  ]
  edge [
    source 177
    target 288
  ]
  edge [
    source 177
    target 319
  ]
  edge [
    source 177
    target 214
  ]
  edge [
    source 178
    target 214
  ]
  edge [
    source 178
    target 319
  ]
  edge [
    source 179
    target 214
  ]
  edge [
    source 181
    target 319
  ]
  edge [
    source 182
    target 214
  ]
  edge [
    source 183
    target 260
  ]
  edge [
    source 183
    target 301
  ]
  edge [
    source 183
    target 314
  ]
  edge [
    source 183
    target 209
  ]
  edge [
    source 183
    target 332
  ]
  edge [
    source 183
    target 311
  ]
  edge [
    source 183
    target 310
  ]
  edge [
    source 183
    target 243
  ]
  edge [
    source 183
    target 320
  ]
  edge [
    source 183
    target 317
  ]
  edge [
    source 183
    target 253
  ]
  edge [
    source 183
    target 189
  ]
  edge [
    source 183
    target 279
  ]
  edge [
    source 183
    target 297
  ]
  edge [
    source 183
    target 255
  ]
  edge [
    source 183
    target 193
  ]
  edge [
    source 184
    target 214
  ]
  edge [
    source 184
    target 319
  ]
  edge [
    source 185
    target 214
  ]
  edge [
    source 185
    target 288
  ]
  edge [
    source 187
    target 288
  ]
  edge [
    source 188
    target 342
  ]
  edge [
    source 189
    target 342
  ]
  edge [
    source 190
    target 288
  ]
  edge [
    source 191
    target 214
  ]
  edge [
    source 192
    target 214
  ]
  edge [
    source 192
    target 288
  ]
  edge [
    source 193
    target 342
  ]
  edge [
    source 193
    target 319
  ]
  edge [
    source 193
    target 214
  ]
  edge [
    source 193
    target 288
  ]
  edge [
    source 193
    target 238
  ]
  edge [
    source 193
    target 268
  ]
  edge [
    source 194
    target 214
  ]
  edge [
    source 197
    target 319
  ]
  edge [
    source 198
    target 288
  ]
  edge [
    source 200
    target 214
  ]
  edge [
    source 201
    target 284
  ]
  edge [
    source 202
    target 284
  ]
  edge [
    source 202
    target 214
  ]
  edge [
    source 202
    target 288
  ]
  edge [
    source 203
    target 214
  ]
  edge [
    source 204
    target 214
  ]
  edge [
    source 204
    target 288
  ]
  edge [
    source 205
    target 288
  ]
  edge [
    source 206
    target 288
  ]
  edge [
    source 207
    target 214
  ]
  edge [
    source 208
    target 214
  ]
  edge [
    source 209
    target 342
  ]
  edge [
    source 210
    target 284
  ]
  edge [
    source 210
    target 288
  ]
  edge [
    source 210
    target 319
  ]
  edge [
    source 211
    target 214
  ]
  edge [
    source 212
    target 294
  ]
  edge [
    source 212
    target 281
  ]
  edge [
    source 213
    target 214
  ]
  edge [
    source 214
    target 240
  ]
  edge [
    source 214
    target 233
  ]
  edge [
    source 214
    target 292
  ]
  edge [
    source 214
    target 236
  ]
  edge [
    source 214
    target 217
  ]
  edge [
    source 214
    target 219
  ]
  edge [
    source 214
    target 220
  ]
  edge [
    source 214
    target 347
  ]
  edge [
    source 214
    target 224
  ]
  edge [
    source 214
    target 225
  ]
  edge [
    source 214
    target 228
  ]
  edge [
    source 214
    target 230
  ]
  edge [
    source 214
    target 232
  ]
  edge [
    source 214
    target 237
  ]
  edge [
    source 214
    target 330
  ]
  edge [
    source 214
    target 241
  ]
  edge [
    source 214
    target 243
  ]
  edge [
    source 214
    target 244
  ]
  edge [
    source 214
    target 245
  ]
  edge [
    source 214
    target 246
  ]
  edge [
    source 214
    target 247
  ]
  edge [
    source 214
    target 249
  ]
  edge [
    source 214
    target 254
  ]
  edge [
    source 214
    target 255
  ]
  edge [
    source 214
    target 256
  ]
  edge [
    source 214
    target 260
  ]
  edge [
    source 214
    target 266
  ]
  edge [
    source 214
    target 267
  ]
  edge [
    source 214
    target 335
  ]
  edge [
    source 214
    target 269
  ]
  edge [
    source 214
    target 270
  ]
  edge [
    source 214
    target 271
  ]
  edge [
    source 214
    target 272
  ]
  edge [
    source 214
    target 273
  ]
  edge [
    source 214
    target 261
  ]
  edge [
    source 214
    target 275
  ]
  edge [
    source 214
    target 277
  ]
  edge [
    source 214
    target 278
  ]
  edge [
    source 214
    target 279
  ]
  edge [
    source 214
    target 282
  ]
  edge [
    source 214
    target 332
  ]
  edge [
    source 214
    target 283
  ]
  edge [
    source 214
    target 285
  ]
  edge [
    source 214
    target 334
  ]
  edge [
    source 214
    target 289
  ]
  edge [
    source 214
    target 290
  ]
  edge [
    source 214
    target 291
  ]
  edge [
    source 214
    target 341
  ]
  edge [
    source 214
    target 293
  ]
  edge [
    source 214
    target 294
  ]
  edge [
    source 214
    target 295
  ]
  edge [
    source 214
    target 301
  ]
  edge [
    source 214
    target 307
  ]
  edge [
    source 214
    target 308
  ]
  edge [
    source 214
    target 309
  ]
  edge [
    source 214
    target 311
  ]
  edge [
    source 214
    target 312
  ]
  edge [
    source 214
    target 316
  ]
  edge [
    source 214
    target 310
  ]
  edge [
    source 214
    target 320
  ]
  edge [
    source 214
    target 322
  ]
  edge [
    source 214
    target 327
  ]
  edge [
    source 214
    target 222
  ]
  edge [
    source 214
    target 226
  ]
  edge [
    source 214
    target 242
  ]
  edge [
    source 214
    target 280
  ]
  edge [
    source 214
    target 265
  ]
  edge [
    source 214
    target 336
  ]
  edge [
    source 214
    target 337
  ]
  edge [
    source 214
    target 339
  ]
  edge [
    source 214
    target 340
  ]
  edge [
    source 214
    target 343
  ]
  edge [
    source 214
    target 344
  ]
  edge [
    source 214
    target 346
  ]
  edge [
    source 214
    target 253
  ]
  edge [
    source 214
    target 317
  ]
  edge [
    source 215
    target 319
  ]
  edge [
    source 217
    target 284
  ]
  edge [
    source 217
    target 288
  ]
  edge [
    source 217
    target 319
  ]
  edge [
    source 224
    target 268
  ]
  edge [
    source 224
    target 288
  ]
  edge [
    source 226
    target 284
  ]
  edge [
    source 226
    target 288
  ]
  edge [
    source 226
    target 319
  ]
  edge [
    source 227
    target 319
  ]
  edge [
    source 229
    target 268
  ]
  edge [
    source 229
    target 288
  ]
  edge [
    source 231
    target 238
  ]
  edge [
    source 232
    target 288
  ]
  edge [
    source 233
    target 288
  ]
  edge [
    source 235
    target 268
  ]
  edge [
    source 237
    target 288
  ]
  edge [
    source 237
    target 268
  ]
  edge [
    source 237
    target 342
  ]
  edge [
    source 237
    target 319
  ]
  edge [
    source 238
    target 287
  ]
  edge [
    source 238
    target 347
  ]
  edge [
    source 238
    target 269
  ]
  edge [
    source 240
    target 268
  ]
  edge [
    source 240
    target 288
  ]
  edge [
    source 240
    target 319
  ]
  edge [
    source 241
    target 288
  ]
  edge [
    source 243
    target 288
  ]
  edge [
    source 243
    target 284
  ]
  edge [
    source 243
    target 319
  ]
  edge [
    source 246
    target 268
  ]
  edge [
    source 246
    target 288
  ]
  edge [
    source 248
    target 268
  ]
  edge [
    source 249
    target 342
  ]
  edge [
    source 250
    target 288
  ]
  edge [
    source 251
    target 288
  ]
  edge [
    source 253
    target 268
  ]
  edge [
    source 253
    target 288
  ]
  edge [
    source 255
    target 288
  ]
  edge [
    source 255
    target 268
  ]
  edge [
    source 255
    target 319
  ]
  edge [
    source 256
    target 268
  ]
  edge [
    source 256
    target 288
  ]
  edge [
    source 260
    target 288
  ]
  edge [
    source 260
    target 268
  ]
  edge [
    source 260
    target 342
  ]
  edge [
    source 260
    target 319
  ]
  edge [
    source 262
    target 319
  ]
  edge [
    source 265
    target 319
  ]
  edge [
    source 266
    target 288
  ]
  edge [
    source 267
    target 284
  ]
  edge [
    source 267
    target 288
  ]
  edge [
    source 267
    target 319
  ]
  edge [
    source 268
    target 301
  ]
  edge [
    source 268
    target 303
  ]
  edge [
    source 268
    target 274
  ]
  edge [
    source 268
    target 307
  ]
  edge [
    source 268
    target 310
  ]
  edge [
    source 268
    target 269
  ]
  edge [
    source 268
    target 271
  ]
  edge [
    source 268
    target 317
  ]
  edge [
    source 268
    target 320
  ]
  edge [
    source 268
    target 334
  ]
  edge [
    source 268
    target 279
  ]
  edge [
    source 268
    target 285
  ]
  edge [
    source 268
    target 328
  ]
  edge [
    source 268
    target 291
  ]
  edge [
    source 268
    target 270
  ]
  edge [
    source 269
    target 288
  ]
  edge [
    source 269
    target 319
  ]
  edge [
    source 270
    target 288
  ]
  edge [
    source 270
    target 342
  ]
  edge [
    source 270
    target 319
  ]
  edge [
    source 271
    target 288
  ]
  edge [
    source 272
    target 288
  ]
  edge [
    source 279
    target 288
  ]
  edge [
    source 279
    target 284
  ]
  edge [
    source 279
    target 319
  ]
  edge [
    source 280
    target 288
  ]
  edge [
    source 281
    target 288
  ]
  edge [
    source 282
    target 342
  ]
  edge [
    source 282
    target 288
  ]
  edge [
    source 282
    target 319
  ]
  edge [
    source 283
    target 288
  ]
  edge [
    source 283
    target 284
  ]
  edge [
    source 283
    target 319
  ]
  edge [
    source 284
    target 305
  ]
  edge [
    source 284
    target 285
  ]
  edge [
    source 284
    target 306
  ]
  edge [
    source 284
    target 324
  ]
  edge [
    source 284
    target 298
  ]
  edge [
    source 284
    target 311
  ]
  edge [
    source 284
    target 310
  ]
  edge [
    source 284
    target 293
  ]
  edge [
    source 284
    target 343
  ]
  edge [
    source 284
    target 344
  ]
  edge [
    source 284
    target 345
  ]
  edge [
    source 285
    target 288
  ]
  edge [
    source 285
    target 319
  ]
  edge [
    source 286
    target 288
  ]
  edge [
    source 288
    target 320
  ]
  edge [
    source 288
    target 318
  ]
  edge [
    source 288
    target 290
  ]
  edge [
    source 288
    target 334
  ]
  edge [
    source 288
    target 289
  ]
  edge [
    source 288
    target 291
  ]
  edge [
    source 288
    target 293
  ]
  edge [
    source 288
    target 332
  ]
  edge [
    source 288
    target 294
  ]
  edge [
    source 288
    target 301
  ]
  edge [
    source 288
    target 302
  ]
  edge [
    source 288
    target 303
  ]
  edge [
    source 288
    target 305
  ]
  edge [
    source 288
    target 306
  ]
  edge [
    source 288
    target 307
  ]
  edge [
    source 288
    target 311
  ]
  edge [
    source 288
    target 310
  ]
  edge [
    source 288
    target 313
  ]
  edge [
    source 288
    target 317
  ]
  edge [
    source 288
    target 321
  ]
  edge [
    source 288
    target 323
  ]
  edge [
    source 288
    target 331
  ]
  edge [
    source 288
    target 324
  ]
  edge [
    source 288
    target 337
  ]
  edge [
    source 288
    target 343
  ]
  edge [
    source 288
    target 346
  ]
  edge [
    source 289
    target 315
  ]
  edge [
    source 290
    target 342
  ]
  edge [
    source 293
    target 319
  ]
  edge [
    source 296
    target 319
  ]
  edge [
    source 299
    target 319
  ]
  edge [
    source 301
    target 342
  ]
  edge [
    source 301
    target 319
  ]
  edge [
    source 302
    target 319
  ]
  edge [
    source 304
    target 342
  ]
  edge [
    source 307
    target 319
  ]
  edge [
    source 310
    target 319
  ]
  edge [
    source 311
    target 319
  ]
  edge [
    source 312
    target 342
  ]
  edge [
    source 314
    target 342
  ]
  edge [
    source 315
    target 332
  ]
  edge [
    source 317
    target 342
  ]
  edge [
    source 319
    target 335
  ]
  edge [
    source 319
    target 326
  ]
  edge [
    source 319
    target 334
  ]
  edge [
    source 319
    target 338
  ]
  edge [
    source 319
    target 339
  ]
  edge [
    source 319
    target 343
  ]
  edge [
    source 319
    target 346
  ]
  edge [
    source 330
    target 342
  ]
  edge [
    source 337
    target 342
  ]
]
