# Supplementary material for: Exploration of the Anti-Inflammatory Drug Space Through Network Pharmacology: Applications for Drug Repurposing
Source: Front Physiol. 2018 Mar 1;9:151. doi: 10.3389/fphys.2018.00151 (PMC5838628; doi:10.3389/fphys.2018.00151)
Supplement: Supplementary File 1 — A compressed file containing all networks as graph markup language (GML) files. [file DataSheet1.ZIP › drug_pathway_network_LINCS.gml]

graph [
  node [
    id 0
    label "REACTOME_E2F_MEDIATED_REGULATION_OF_DNA_REPLICATION"
    type "PATHWAY"
    color "blue"
    degree 3
    Redundancy 0.6666666666666666
    ClusteringDot 0.23331437081437073
  ]
  node [
    id 1
    label "TENIDAP"
    type "DRUG"
    color "red"
    degree 23
    Redundancy 0.25296442687747034
    ClusteringDot 0.0966463806283424
  ]
  node [
    id 2
    label "REACTOME_M_G1_TRANSITION"
    type "PATHWAY"
    color "blue"
    degree 3
    Redundancy 1.0
    ClusteringDot 0.3527879191515556
  ]
  node [
    id 3
    label "REACTOME_REGULATION_OF_MITOTIC_CELL_CYCLE"
    type "PATHWAY"
    color "blue"
    degree 3
    Redundancy 1.0
    ClusteringDot 0.3314318257500075
  ]
  node [
    id 4
    label "REACTOME_TRANSMISSION_ACROSS_CHEMICAL_SYNAPSES"
    type "PATHWAY"
    color "blue"
    degree 1
    Redundancy 7
    ClusteringDot 0.45726495726495725
  ]
  node [
    id 5
    label "BIOCARTA_PROTEASOME_PATHWAY"
    type "PATHWAY"
    color "blue"
    degree 1
    Redundancy 7
    ClusteringDot 0.5115047233468285
  ]
  node [
    id 6
    label "REACTOME_PURINE_METABOLISM"
    type "PATHWAY"
    color "blue"
    degree 2
    Redundancy 7
    ClusteringDot 0.3169546636937941
  ]
  node [
    id 7
    label "BIOCARTA_UCALPAIN_PATHWAY"
    type "PATHWAY"
    color "blue"
    degree 1
    Redundancy 7
    ClusteringDot 0.3812053502053502
  ]
  node [
    id 8
    label "BIOCARTA_CASPASE_PATHWAY"
    type "PATHWAY"
    color "blue"
    degree 1
    Redundancy 7
    ClusteringDot 0.4561243386243386
  ]
  node [
    id 9
    label "REACTOME_SRP_DEPENDENT_COTRANSLATIONAL_PROTEIN_TARGETING_TO_MEMBRANE"
    type "PATHWAY"
    color "blue"
    degree 7
    Redundancy 1.0
    ClusteringDot 0.20934654014124188
  ]
  node [
    id 10
    label "BIOCARTA_RAS_PATHWAY"
    type "PATHWAY"
    color "blue"
    degree 1
    Redundancy 7
    ClusteringDot 0.6636904761904762
  ]
  node [
    id 11
    label "REACTOME_SIGNALLING_TO_P38_VIA_RIT_AND_RIN"
    type "PATHWAY"
    color "blue"
    degree 1
    Redundancy 7
    ClusteringDot 0.5723056857672242
  ]
  node [
    id 12
    label "REACTOME_INFLUENZA_VIRAL_RNA_TRANSCRIPTION_AND_REPLICATION"
    type "PATHWAY"
    color "blue"
    degree 7
    Redundancy 1.0
    ClusteringDot 0.20934654014124188
  ]
  node [
    id 13
    label "REACTOME_XENOBIOTICS"
    type "PATHWAY"
    color "blue"
    degree 1
    Redundancy 7
    ClusteringDot 0.5723056857672242
  ]
  node [
    id 14
    label "KEGG_MELANOMA"
    type "PATHWAY"
    color "blue"
    degree 1
    Redundancy 7
    ClusteringDot 0.615936214323311
  ]
  node [
    id 15
    label "KEGG_NEUROTROPHIN_SIGNALING_PATHWAY"
    type "PATHWAY"
    color "blue"
    degree 1
    Redundancy 7
    ClusteringDot 0.40097717097717106
  ]
  node [
    id 16
    label "REACTOME_MRNA_DECAY_BY_3_TO_5_EXORIBONUCLEASE"
    type "PATHWAY"
    color "blue"
    degree 1
    Redundancy 7
    ClusteringDot 0.4079671417906711
  ]
  node [
    id 17
    label "REACTOME_PEPTIDE_CHAIN_ELONGATION"
    type "PATHWAY"
    color "blue"
    degree 6
    Redundancy 1.0
    ClusteringDot 0.2129772087416716
  ]
  node [
    id 18
    label "CORTISONE"
    type "DRUG"
    color "red"
    degree 0
    Redundancy 7
    ClusteringDot 0.0
  ]
  node [
    id 19
    label "REACTOME_MEIOTIC_SYNAPSIS"
    type "PATHWAY"
    color "blue"
    degree 1
    Redundancy 7
    ClusteringDot 0.5185511970668218
  ]
  node [
    id 20
    label "REACTOME_MITOTIC_G1_G1_S_PHASES"
    type "PATHWAY"
    color "blue"
    degree 6
    Redundancy 1.0
    ClusteringDot 0.2344958599860562
  ]
  node [
    id 21
    label "REACTOME_ASSEMBLY_OF_THE_PRE_REPLICATIVE_COMPLEX"
    type "PATHWAY"
    color "blue"
    degree 4
    Redundancy 1.0
    ClusteringDot 0.3183699284092984
  ]
  node [
    id 22
    label "BIOCARTA_ARENRF2_PATHWAY"
    type "PATHWAY"
    color "blue"
    degree 1
    Redundancy 7
    ClusteringDot 0.45612433862433854
  ]
  node [
    id 23
    label "REACTOME_HIV_INFECTION"
    type "PATHWAY"
    color "blue"
    degree 3
    Redundancy 1.0
    ClusteringDot 0.33143182575000757
  ]
  node [
    id 24
    label "BIOCARTA_AMI_PATHWAY"
    type "PATHWAY"
    color "blue"
    degree 1
    Redundancy 7
    ClusteringDot 0.5723056857672242
  ]
  node [
    id 25
    label "REACTOME_PI3K_EVENTS_IN_ERBB4_SIGNALING"
    type "PATHWAY"
    color "blue"
    degree 1
    Redundancy 7
    ClusteringDot 0.9473684210526315
  ]
  node [
    id 26
    label "KEGG_GAP_JUNCTION"
    type "PATHWAY"
    color "blue"
    degree 1
    Redundancy 7
    ClusteringDot 0.5723056857672242
  ]
  node [
    id 27
    label "KEGG_DRUG_METABOLISM_CYTOCHROME_P450"
    type "PATHWAY"
    color "blue"
    degree 1
    Redundancy 7
    ClusteringDot 0.6636904761904762
  ]
  node [
    id 28
    label "REACTOME_CDC6_ASSOCIATION_WITH_THE_ORC_ORIGIN_COMPLEX"
    type "PATHWAY"
    color "blue"
    degree 1
    Redundancy 7
    ClusteringDot 0.615936214323311
  ]
  node [
    id 29
    label "REACTOME_G_PROTEIN_BETA_GAMMA_SIGNALLING"
    type "PATHWAY"
    color "blue"
    degree 1
    Redundancy 7
    ClusteringDot 0.40097717097717106
  ]
  node [
    id 30
    label "REACTOME_ACTIVATED_AMPK_STIMULATES_FATTY_ACID_OXIDATION_IN_MUSCLE"
    type "PATHWAY"
    color "blue"
    degree 1
    Redundancy 7
    ClusteringDot 0.9473684210526315
  ]
  node [
    id 31
    label "REACTOME_PKA_MEDIATED_PHOSPHORYLATION_OF_CREB"
    type "PATHWAY"
    color "blue"
    degree 1
    Redundancy 7
    ClusteringDot 0.9473684210526315
  ]
  node [
    id 32
    label "REACTOME_METABOLISM_OF_MRNA"
    type "PATHWAY"
    color "blue"
    degree 5
    Redundancy 1.0
    ClusteringDot 0.2373114083983647
  ]
  node [
    id 33
    label "KEGG_CELL_CYCLE"
    type "PATHWAY"
    color "blue"
    degree 5
    Redundancy 1.0
    ClusteringDot 0.26664544827810127
  ]
  node [
    id 34
    label "KEGG_COMPLEMENT_AND_COAGULATION_CASCADES"
    type "PATHWAY"
    color "blue"
    degree 4
    Redundancy 0.8333333333333334
    ClusteringDot 0.20337247293769026
  ]
  node [
    id 35
    label "REACTOME_PURINE_RIBONUCLEOSIDE_MONOPHOSPHATE_BIOSYNTHESIS"
    type "PATHWAY"
    color "blue"
    degree 1
    Redundancy 7
    ClusteringDot 0.4417737565464837
  ]
  node [
    id 36
    label "KEGG_SYSTEMIC_LUPUS_ERYTHEMATOSUS"
    type "PATHWAY"
    color "blue"
    degree 1
    Redundancy 7
    ClusteringDot 0.3611111111111111
  ]
  node [
    id 37
    label "REACTOME_ANTIGEN_PROCESSING_CROSS_PRESENTATION"
    type "PATHWAY"
    color "blue"
    degree 1
    Redundancy 7
    ClusteringDot 0.4690775036928883
  ]
  node [
    id 38
    label "KEGG_ANTIGEN_PROCESSING_AND_PRESENTATION"
    type "PATHWAY"
    color "blue"
    degree 3
    Redundancy 1.0
    ClusteringDot 0.24682619849286513
  ]
  node [
    id 39
    label "REACTOME_MRNA_SPLICING"
    type "PATHWAY"
    color "blue"
    degree 2
    Redundancy 7
    ClusteringDot 0.29567332309267796
  ]
  node [
    id 40
    label "KEGG_PEROXISOME"
    type "PATHWAY"
    color "blue"
    degree 1
    Redundancy 7
    ClusteringDot 0.400977170977171
  ]
  node [
    id 41
    label "KEGG_OXIDATIVE_PHOSPHORYLATION"
    type "PATHWAY"
    color "blue"
    degree 5
    Redundancy 0.9
    ClusteringDot 0.21937173937173918
  ]
  node [
    id 42
    label "BIOCARTA_TFF_PATHWAY"
    type "PATHWAY"
    color "blue"
    degree 1
    Redundancy 7
    ClusteringDot 0.0
  ]
  node [
    id 43
    label "KEGG_RNA_POLYMERASE"
    type "PATHWAY"
    color "blue"
    degree 1
    Redundancy 7
    ClusteringDot 0.32449449540358627
  ]
  node [
    id 44
    label "BIOCARTA_TNFR1_PATHWAY"
    type "PATHWAY"
    color "blue"
    degree 1
    Redundancy 7
    ClusteringDot 0.3812053502053502
  ]
  node [
    id 45
    label "REACTOME_GROWTH_HORMONE_RECEPTOR_SIGNALING"
    type "PATHWAY"
    color "blue"
    degree 2
    Redundancy 7
    ClusteringDot 0.27912349555206695
  ]
  node [
    id 46
    label "KEGG_NEUROACTIVE_LIGAND_RECEPTOR_INTERACTION"
    type "PATHWAY"
    color "blue"
    degree 3
    Redundancy 0.6666666666666666
    ClusteringDot 0.3433333333333334
  ]
  node [
    id 47
    label "REACTOME_NGF_SIGNALLING_VIA_TRKA_FROM_THE_PLASMA_MEMBRANE"
    type "PATHWAY"
    color "blue"
    degree 1
    Redundancy 7
    ClusteringDot 0.9473684210526315
  ]
  node [
    id 48
    label "REACTOME_NEP_NS2_INTERACTS_WITH_THE_CELLULAR_EXPORT_MACHINERY"
    type "PATHWAY"
    color "blue"
    degree 1
    Redundancy 7
    ClusteringDot 0.5185511970668218
  ]
  node [
    id 49
    label "REACTOME_CELL_CYCLE_MITOTIC"
    type "PATHWAY"
    color "blue"
    degree 11
    Redundancy 1.0
    ClusteringDot 0.1549072549072548
  ]
  node [
    id 50
    label "REACTOME_DOUBLE_STRAND_BREAK_REPAIR"
    type "PATHWAY"
    color "blue"
    degree 3
    Redundancy 1.0
    ClusteringDot 0.35278791915155566
  ]
  node [
    id 51
    label "REACTOME_OPIOID_SIGNALLING"
    type "PATHWAY"
    color "blue"
    degree 1
    Redundancy 7
    ClusteringDot 0.9473684210526315
  ]
  node [
    id 52
    label "REACTOME_SMAD2_SMAD3_SMAD4_HETEROTRIMER_REGULATES_TRANSCRIPTION"
    type "PATHWAY"
    color "blue"
    degree 1
    Redundancy 7
    ClusteringDot 0.615936214323311
  ]
  node [
    id 53
    label "REACTOME_ER_PHAGOSOME_PATHWAY"
    type "PATHWAY"
    color "blue"
    degree 1
    Redundancy 7
    ClusteringDot 0.4690775036928883
  ]
  node [
    id 54
    label "REACTOME_APC_CDC20_MEDIATED_DEGRADATION_OF_NEK2A"
    type "PATHWAY"
    color "blue"
    degree 1
    Redundancy 7
    ClusteringDot 0.615936214323311
  ]
  node [
    id 55
    label "BIOCARTA_INTRINSIC_PATHWAY"
    type "PATHWAY"
    color "blue"
    degree 2
    Redundancy 7
    ClusteringDot 0.33509933749659765
  ]
  node [
    id 56
    label "BIOCARTA_PYK2_PATHWAY"
    type "PATHWAY"
    color "blue"
    degree 1
    Redundancy 7
    ClusteringDot 0.45612433862433854
  ]
  node [
    id 57
    label "REACTOME_CHROMOSOME_MAINTENANCE"
    type "PATHWAY"
    color "blue"
    degree 4
    Redundancy 0.8333333333333334
    ClusteringDot 0.247926960122082
  ]
  node [
    id 58
    label "REACTOME_CYTOCHROME_P450_ARRANGED_BY_SUBSTRATE_TYPE"
    type "PATHWAY"
    color "blue"
    degree 1
    Redundancy 7
    ClusteringDot 0.5723056857672242
  ]
  node [
    id 59
    label "KEGG_RETINOL_METABOLISM"
    type "PATHWAY"
    color "blue"
    degree 1
    Redundancy 7
    ClusteringDot 0.5723056857672242
  ]
  node [
    id 60
    label "BUFEXAMAC"
    type "DRUG"
    color "red"
    degree 1
    Redundancy 7
    ClusteringDot 0.0
  ]
  node [
    id 61
    label "BIOCARTA_FAS_PATHWAY"
    type "PATHWAY"
    color "blue"
    degree 3
    Redundancy 0.3333333333333333
    ClusteringDot 0.23417453193572602
  ]
  node [
    id 62
    label "MELOXICAM"
    type "DRUG"
    color "red"
    degree 56
    Redundancy 0.5038961038961038
    ClusteringDot 0.12867537090125494
  ]
  node [
    id 63
    label "KEGG_DRUG_METABOLISM_OTHER_ENZYMES"
    type "PATHWAY"
    color "blue"
    degree 2
    Redundancy 7
    ClusteringDot 0.32744042356111325
  ]
  node [
    id 64
    label "REACTOME_NONSENSE_MEDIATED_DECAY_ENHANCED_BY_THE_EXON_JUNCTION_COMPLEX"
    type "PATHWAY"
    color "blue"
    degree 5
    Redundancy 1.0
    ClusteringDot 0.25233427286998705
  ]
  node [
    id 65
    label "REACTOME_SYNTHESIS_OF_SUBSTRATES_IN_N_GLYCAN_BIOSYTHESIS"
    type "PATHWAY"
    color "blue"
    degree 1
    Redundancy 7
    ClusteringDot 0.22379118466074993
  ]
  node [
    id 66
    label "REACTOME_ACTIVATION_OF_THE_MRNA_UPON_BINDING_OF_THE_CAP_BINDING_COMPLEX_AND_EIFS_AND_SUBSEQUENT_BINDING_TO_43S"
    type "PATHWAY"
    color "blue"
    degree 4
    Redundancy 1.0
    ClusteringDot 0.2685713817207323
  ]
  node [
    id 67
    label "REACTOME_DESTABILIZATION_OF_MRNA_BY_TRISTETRAPROLIN_TTP"
    type "PATHWAY"
    color "blue"
    degree 1
    Redundancy 7
    ClusteringDot 0.4079671417906711
  ]
  node [
    id 68
    label "REACTOME_ACTIVATION_OF_THE_PRE_REPLICATIVE_COMPLEX"
    type "PATHWAY"
    color "blue"
    degree 8
    Redundancy 0.9285714285714286
    ClusteringDot 0.17468591394971758
  ]
  node [
    id 69
    label "REACTOME_DEFENSINS"
    type "PATHWAY"
    color "blue"
    degree 1
    Redundancy 7
    ClusteringDot 0.3333333333333333
  ]
  node [
    id 70
    label "BIOCARTA_MCM_PATHWAY"
    type "PATHWAY"
    color "blue"
    degree 3
    Redundancy 1.0
    ClusteringDot 0.26793758236065923
  ]
  node [
    id 71
    label "REACTOME_REGULATION_OF_BETA_CELL_DEVELOPMENT"
    type "PATHWAY"
    color "blue"
    degree 1
    Redundancy 7
    ClusteringDot 0.5723056857672242
  ]
  node [
    id 72
    label "REACTOME_RNA_POL_III_CHAIN_ELONGATION"
    type "PATHWAY"
    color "blue"
    degree 1
    Redundancy 7
    ClusteringDot 0.32449449540358627
  ]
  node [
    id 73
    label "REACTOME_CELL_CYCLE_CHECKPOINTS"
    type "PATHWAY"
    color "blue"
    degree 4
    Redundancy 1.0
    ClusteringDot 0.31836992840929845
  ]
  node [
    id 74
    label "REACTOME_INTERFERON_ALPHA_BETA_SIGNALING"
    type "PATHWAY"
    color "blue"
    degree 4
    Redundancy 0.5
    ClusteringDot 0.2049274255156608
  ]
  node [
    id 75
    label "REACTOME_G1_S_TRANSITION"
    type "PATHWAY"
    color "blue"
    degree 7
    Redundancy 0.7619047619047619
    ClusteringDot 0.20104456046236852
  ]
  node [
    id 76
    label "REACTOME_CYCLIN_E_ASSOCIATED_EVENTS_DURING_G1_S_TRANSITION_"
    type "PATHWAY"
    color "blue"
    degree 4
    Redundancy 1.0
    ClusteringDot 0.2569910012979319
  ]
  node [
    id 77
    label "DICLOFENAC"
    type "DRUG"
    color "red"
    degree 8
    Redundancy 0.17857142857142858
    ClusteringDot 0.04676147292996724
  ]
  node [
    id 78
    label "REACTOME_HEMOSTASIS"
    type "PATHWAY"
    color "blue"
    degree 2
    Redundancy 7
    ClusteringDot 0.3705381863832568
  ]
  node [
    id 79
    label "REACTOME_TELOMERE_MAINTENANCE"
    type "PATHWAY"
    color "blue"
    degree 2
    Redundancy 7
    ClusteringDot 0.3885930868073725
  ]
  node [
    id 80
    label "REACTOME_ENERGY_DEPENDENT_REGULATION_OF_MTOR_BY_LKB1_AMPK"
    type "PATHWAY"
    color "blue"
    degree 1
    Redundancy 7
    ClusteringDot 0.9473684210526315
  ]
  node [
    id 81
    label "KEGG_ERBB_SIGNALING_PATHWAY"
    type "PATHWAY"
    color "blue"
    degree 1
    Redundancy 7
    ClusteringDot 0.7916666666666666
  ]
  node [
    id 82
    label "REACTOME_RNA_POL_III_TRANSCRIPTION_TERMINATION"
    type "PATHWAY"
    color "blue"
    degree 1
    Redundancy 7
    ClusteringDot 0.32449449540358627
  ]
  node [
    id 83
    label "REACTOME_ACTIVATION_OF_ATR_IN_RESPONSE_TO_REPLICATION_STRESS"
    type "PATHWAY"
    color "blue"
    degree 4
    Redundancy 1.0
    ClusteringDot 0.2604075554075553
  ]
  node [
    id 84
    label "REACTOME_TCA_CYCLE_AND_RESPIRATORY_ELECTRON_TRANSPORT"
    type "PATHWAY"
    color "blue"
    degree 5
    Redundancy 1.0
    ClusteringDot 0.2233454816788148
  ]
  node [
    id 85
    label "REACTOME_AUTODEGRADATION_OF_THE_E3_UBIQUITIN_LIGASE_COP1"
    type "PATHWAY"
    color "blue"
    degree 1
    Redundancy 7
    ClusteringDot 0.5185511970668218
  ]
  node [
    id 86
    label "NAPROXEN"
    type "DRUG"
    color "red"
    degree 53
    Redundancy 0.14513788098693758
    ClusteringDot 0.07836614525407942
  ]
  node [
    id 87
    label "KEGG_PROGESTERONE_MEDIATED_OOCYTE_MATURATION"
    type "PATHWAY"
    color "blue"
    degree 1
    Redundancy 7
    ClusteringDot 0.9473684210526315
  ]
  node [
    id 88
    label "REACTOME_MEIOSIS"
    type "PATHWAY"
    color "blue"
    degree 1
    Redundancy 7
    ClusteringDot 0.5185511970668218
  ]
  node [
    id 89
    label "REACTOME_CDT1_ASSOCIATION_WITH_THE_CDC6_ORC_ORIGIN_COMPLEX"
    type "PATHWAY"
    color "blue"
    degree 1
    Redundancy 7
    ClusteringDot 0.4079671417906711
  ]
  node [
    id 90
    label "DEXAMETHASONE"
    type "DRUG"
    color "red"
    degree 4
    Redundancy 0.5
    ClusteringDot 0.0646945646945647
  ]
  node [
    id 91
    label "KEGG_SPLICEOSOME"
    type "PATHWAY"
    color "blue"
    degree 3
    Redundancy 0.6666666666666666
    ClusteringDot 0.24558574639219788
  ]
  node [
    id 92
    label "REACTOME_GLYCOLYSIS"
    type "PATHWAY"
    color "blue"
    degree 1
    Redundancy 7
    ClusteringDot 0.6636904761904762
  ]
  node [
    id 93
    label "REACTOME_SEMA4D_INDUCED_CELL_MIGRATION_AND_GROWTH_CONE_COLLAPSE"
    type "PATHWAY"
    color "blue"
    degree 1
    Redundancy 7
    ClusteringDot 0.5115047233468285
  ]
  node [
    id 94
    label "REACTOME_REGULATION_OF_GLUCOKINASE_BY_GLUCOKINASE_REGULATORY_PROTEIN"
    type "PATHWAY"
    color "blue"
    degree 1
    Redundancy 7
    ClusteringDot 0.5185511970668218
  ]
  node [
    id 95
    label "KEGG_PYRIMIDINE_METABOLISM"
    type "PATHWAY"
    color "blue"
    degree 4
    Redundancy 1.0
    ClusteringDot 0.23681290931290916
  ]
  node [
    id 96
    label "ETORICOXIB"
    type "DRUG"
    color "red"
    degree 2
    Redundancy 7
    ClusteringDot 0.10416666666666666
  ]
  node [
    id 97
    label "REACTOME_INNATE_IMMUNE_SYSTEM"
    type "PATHWAY"
    color "blue"
    degree 1
    Redundancy 7
    ClusteringDot 0.4690775036928883
  ]
  node [
    id 98
    label "BIOCARTA_EIF4_PATHWAY"
    type "PATHWAY"
    color "blue"
    degree 2
    Redundancy 7
    ClusteringDot 0.33554478201537025
  ]
  node [
    id 99
    label "REACTOME_RESPIRATORY_ELECTRON_TRANSPORT_ATP_SYNTHESIS_BY_CHEMIOSMOTIC_COUPLING_AND_HEAT_PRODUCTION_BY_UNCOUPLING_PROTEINS_"
    type "PATHWAY"
    color "blue"
    degree 5
    Redundancy 1.0
    ClusteringDot 0.2303338931599799
  ]
  node [
    id 100
    label "KEGG_PROTEASOME"
    type "PATHWAY"
    color "blue"
    degree 1
    Redundancy 7
    ClusteringDot 0.5115047233468285
  ]
  node [
    id 101
    label "REACTOME_P130CAS_LINKAGE_TO_MAPK_SIGNALING_FOR_INTEGRINS"
    type "PATHWAY"
    color "blue"
    degree 1
    Redundancy 7
    ClusteringDot 0.4690775036928883
  ]
  node [
    id 102
    label "REACTOME_PHOSPHORYLATION_OF_THE_APC_C"
    type "PATHWAY"
    color "blue"
    degree 1
    Redundancy 7
    ClusteringDot 0.4690775036928883
  ]
  node [
    id 103
    label "REACTOME_DESTABILIZATION_OF_MRNA_BY_KSRP"
    type "PATHWAY"
    color "blue"
    degree 1
    Redundancy 7
    ClusteringDot 0.5268518518518518
  ]
  node [
    id 104
    label "REACTOME_REGULATION_OF_APOPTOSIS"
    type "PATHWAY"
    color "blue"
    degree 1
    Redundancy 7
    ClusteringDot 0.4079671417906711
  ]
  node [
    id 105
    label "REACTOME_METABOLISM_OF_VITAMINS_AND_COFACTORS"
    type "PATHWAY"
    color "blue"
    degree 1
    Redundancy 7
    ClusteringDot 0.6636904761904762
  ]
  node [
    id 106
    label "REACTOME_DOWNSTREAM_SIGNAL_TRANSDUCTION"
    type "PATHWAY"
    color "blue"
    degree 1
    Redundancy 7
    ClusteringDot 0.9473684210526315
  ]
  node [
    id 107
    label "REACTOME_P53_INDEPENDENT_G1_S_DNA_DAMAGE_CHECKPOINT"
    type "PATHWAY"
    color "blue"
    degree 1
    Redundancy 7
    ClusteringDot 0.5185511970668218
  ]
  node [
    id 108
    label "REACTOME_NEPHRIN_INTERACTIONS"
    type "PATHWAY"
    color "blue"
    degree 1
    Redundancy 7
    ClusteringDot 0.7916666666666666
  ]
  node [
    id 109
    label "BIOCARTA_RACCYCD_PATHWAY"
    type "PATHWAY"
    color "blue"
    degree 1
    Redundancy 7
    ClusteringDot 0.400977170977171
  ]
  node [
    id 110
    label "KEGG_FOCAL_ADHESION"
    type "PATHWAY"
    color "blue"
    degree 1
    Redundancy 7
    ClusteringDot 0.47194653636961326
  ]
  node [
    id 111
    label "REACTOME_MTORC1_MEDIATED_SIGNALLING"
    type "PATHWAY"
    color "blue"
    degree 1
    Redundancy 7
    ClusteringDot 0.2283531746031746
  ]
  node [
    id 112
    label "OXYPHENBUTAZONE"
    type "DRUG"
    color "red"
    degree 0
    Redundancy 7
    ClusteringDot 0.0
  ]
  node [
    id 113
    label "KEGG_LYSINE_DEGRADATION"
    type "PATHWAY"
    color "blue"
    degree 1
    Redundancy 7
    ClusteringDot 0.5185511970668218
  ]
  node [
    id 114
    label "SULINDAC"
    type "DRUG"
    color "red"
    degree 4
    Redundancy 1.0
    ClusteringDot 0.06459587135771432
  ]
  node [
    id 115
    label "KEGG_PORPHYRIN_AND_CHLOROPHYLL_METABOLISM"
    type "PATHWAY"
    color "blue"
    degree 1
    Redundancy 7
    ClusteringDot 0.47194653636961326
  ]
  node [
    id 116
    label "ROFECOXIB"
    type "DRUG"
    color "red"
    degree 3
    Redundancy 0.6666666666666666
    ClusteringDot 0.0775369578825362
  ]
  node [
    id 117
    label "REACTOME_ADENYLATE_CYCLASE_INHIBITORY_PATHWAY"
    type "PATHWAY"
    color "blue"
    degree 1
    Redundancy 7
    ClusteringDot 0.9473684210526315
  ]
  node [
    id 118
    label "DIFLUNISAL"
    type "DRUG"
    color "red"
    degree 8
    Redundancy 0.21428571428571427
    ClusteringDot 0.056076553621279196
  ]
  node [
    id 119
    label "REACTOME_NUCLEOTIDE_EXCISION_REPAIR"
    type "PATHWAY"
    color "blue"
    degree 1
    Redundancy 7
    ClusteringDot 0.4417737565464837
  ]
  node [
    id 120
    label "REACTOME_FACTORS_INVOLVED_IN_MEGAKARYOCYTE_DEVELOPMENT_AND_PLATELET_PRODUCTION"
    type "PATHWAY"
    color "blue"
    degree 1
    Redundancy 7
    ClusteringDot 0.9473684210526315
  ]
  node [
    id 121
    label "REACTOME_MITOTIC_PROMETAPHASE"
    type "PATHWAY"
    color "blue"
    degree 7
    Redundancy 1.0
    ClusteringDot 0.20443632257357727
  ]
  node [
    id 122
    label "REACTOME_GABA_B_RECEPTOR_ACTIVATION"
    type "PATHWAY"
    color "blue"
    degree 1
    Redundancy 7
    ClusteringDot 0.3244944954035863
  ]
  node [
    id 123
    label "REACTOME_ADAPTIVE_IMMUNE_SYSTEM"
    type "PATHWAY"
    color "blue"
    degree 2
    Redundancy 7
    ClusteringDot 0.3661159547523184
  ]
  node [
    id 124
    label "REACTOME_INTEGRIN_CELL_SURFACE_INTERACTIONS"
    type "PATHWAY"
    color "blue"
    degree 1
    Redundancy 7
    ClusteringDot 0.47194653636961326
  ]
  node [
    id 125
    label "REACTOME_NCAM1_INTERACTIONS"
    type "PATHWAY"
    color "blue"
    degree 1
    Redundancy 7
    ClusteringDot 0.47194653636961326
  ]
  node [
    id 126
    label "REACTOME_SEMA4D_IN_SEMAPHORIN_SIGNALING"
    type "PATHWAY"
    color "blue"
    degree 1
    Redundancy 7
    ClusteringDot 0.5115047233468285
  ]
  node [
    id 127
    label "REACTOME_MRNA_PROCESSING"
    type "PATHWAY"
    color "blue"
    degree 1
    Redundancy 7
    ClusteringDot 0.5185511970668218
  ]
  node [
    id 128
    label "KETOROLAC"
    type "DRUG"
    color "red"
    degree 7
    Redundancy 0.14285714285714285
    ClusteringDot 0.057852546878628126
  ]
  node [
    id 129
    label "REACTOME_VIF_MEDIATED_DEGRADATION_OF_APOBEC3G"
    type "PATHWAY"
    color "blue"
    degree 1
    Redundancy 7
    ClusteringDot 0.32449449540358627
  ]
  node [
    id 130
    label "BIOCARTA_CBL_PATHWAY"
    type "PATHWAY"
    color "blue"
    degree 1
    Redundancy 7
    ClusteringDot 0.4079671417906711
  ]
  node [
    id 131
    label "REACTOME_PLATELET_SENSITIZATION_BY_LDL"
    type "PATHWAY"
    color "blue"
    degree 1
    Redundancy 7
    ClusteringDot 0.615936214323311
  ]
  node [
    id 132
    label "BIOCARTA_MPR_PATHWAY"
    type "PATHWAY"
    color "blue"
    degree 1
    Redundancy 7
    ClusteringDot 0.9473684210526315
  ]
  node [
    id 133
    label "BIOCARTA_G2_PATHWAY"
    type "PATHWAY"
    color "blue"
    degree 1
    Redundancy 7
    ClusteringDot 0.615936214323311
  ]
  node [
    id 134
    label "REACTOME_G2_M_CHECKPOINTS"
    type "PATHWAY"
    color "blue"
    degree 5
    Redundancy 1.0
    ClusteringDot 0.24494334070946946
  ]
  node [
    id 135
    label "REACTOME_GAMMA_CARBOXYLATION_TRANSPORT_AND_AMINO_TERMINAL_CLEAVAGE_OF_PROTEINS"
    type "PATHWAY"
    color "blue"
    degree 1
    Redundancy 7
    ClusteringDot 0.5723056857672242
  ]
  node [
    id 136
    label "FENTIAZAC"
    type "DRUG"
    color "red"
    degree 0
    Redundancy 7
    ClusteringDot 0.0
  ]
  node [
    id 137
    label "REACTOME_3_UTR_MEDIATED_TRANSLATIONAL_REGULATION"
    type "PATHWAY"
    color "blue"
    degree 7
    Redundancy 1.0
    ClusteringDot 0.20934654014124188
  ]
  node [
    id 138
    label "KEGG_AUTOIMMUNE_THYROID_DISEASE"
    type "PATHWAY"
    color "blue"
    degree 2
    Redundancy 7
    ClusteringDot 0.3115759637188208
  ]
  node [
    id 139
    label "KEGG_PARKINSONS_DISEASE"
    type "PATHWAY"
    color "blue"
    degree 4
    Redundancy 1.0
    ClusteringDot 0.22049553224553217
  ]
  node [
    id 140
    label "KEGG_HUNTINGTONS_DISEASE"
    type "PATHWAY"
    color "blue"
    degree 5
    Redundancy 1.0
    ClusteringDot 0.21882374826819248
  ]
  node [
    id 141
    label "REACTOME_G_BETA_GAMMA_SIGNALLING_THROUGH_PI3KGAMMA"
    type "PATHWAY"
    color "blue"
    degree 1
    Redundancy 7
    ClusteringDot 0.40097717097717106
  ]
  node [
    id 142
    label "REACTOME_LAGGING_STRAND_SYNTHESIS"
    type "PATHWAY"
    color "blue"
    degree 3
    Redundancy 1.0
    ClusteringDot 0.26155684185095945
  ]
  node [
    id 143
    label "REACTOME_CROSS_PRESENTATION_OF_SOLUBLE_EXOGENOUS_ANTIGENS_ENDOSOMES"
    type "PATHWAY"
    color "blue"
    degree 1
    Redundancy 7
    ClusteringDot 0.5115047233468285
  ]
  node [
    id 144
    label "REACTOME_METABOLISM_OF_NON_CODING_RNA"
    type "PATHWAY"
    color "blue"
    degree 2
    Redundancy 7
    ClusteringDot 0.3758817718924103
  ]
  node [
    id 145
    label "KEGG_ONE_CARBON_POOL_BY_FOLATE"
    type "PATHWAY"
    color "blue"
    degree 1
    Redundancy 7
    ClusteringDot 0.2237911846607499
  ]
  node [
    id 146
    label "REACTOME_COMMON_PATHWAY"
    type "PATHWAY"
    color "blue"
    degree 1
    Redundancy 7
    ClusteringDot 0.5723056857672242
  ]
  node [
    id 147
    label "REACTOME_DEADENYLATION_OF_MRNA"
    type "PATHWAY"
    color "blue"
    degree 1
    Redundancy 7
    ClusteringDot 0.5185511970668218
  ]
  node [
    id 148
    label "KEGG_REGULATION_OF_AUTOPHAGY"
    type "PATHWAY"
    color "blue"
    degree 1
    Redundancy 7
    ClusteringDot 0.4561243386243386
  ]
  node [
    id 149
    label "KEGG_VALINE_LEUCINE_AND_ISOLEUCINE_DEGRADATION"
    type "PATHWAY"
    color "blue"
    degree 1
    Redundancy 7
    ClusteringDot 0.0
  ]
  node [
    id 150
    label "DIACEREIN"
    type "DRUG"
    color "red"
    degree 0
    Redundancy 7
    ClusteringDot 0.0
  ]
  node [
    id 151
    label "REACTOME_SIGNALING_BY_HIPPO"
    type "PATHWAY"
    color "blue"
    degree 1
    Redundancy 7
    ClusteringDot 0.4079671417906711
  ]
  node [
    id 152
    label "KEGG_PYRUVATE_METABOLISM"
    type "PATHWAY"
    color "blue"
    degree 1
    Redundancy 7
    ClusteringDot 0.47194653636961326
  ]
  node [
    id 153
    label "NABUMETONE"
    type "DRUG"
    color "red"
    degree 1
    Redundancy 7
    ClusteringDot 0.0
  ]
  node [
    id 154
    label "TRIAMCINOLONE"
    type "DRUG"
    color "red"
    degree 20
    Redundancy 0.0
    ClusteringDot 0.018055555555555554
  ]
  node [
    id 155
    label "REACTOME_SPRY_REGULATION_OF_FGF_SIGNALING"
    type "PATHWAY"
    color "blue"
    degree 1
    Redundancy 7
    ClusteringDot 0.5185511970668218
  ]
  node [
    id 156
    label "BIOCARTA_41BB_PATHWAY"
    type "PATHWAY"
    color "blue"
    degree 1
    Redundancy 7
    ClusteringDot 0.3812053502053502
  ]
  node [
    id 157
    label "REACTOME_PLATELET_ACTIVATION_SIGNALING_AND_AGGREGATION"
    type "PATHWAY"
    color "blue"
    degree 2
    Redundancy 7
    ClusteringDot 0.32008710535496254
  ]
  node [
    id 158
    label "KEGG_CITRATE_CYCLE_TCA_CYCLE"
    type "PATHWAY"
    color "blue"
    degree 1
    Redundancy 7
    ClusteringDot 0.45612433862433854
  ]
  node [
    id 159
    label "REACTOME_DEPOSITION_OF_NEW_CENPA_CONTAINING_NUCLEOSOMES_AT_THE_CENTROMERE"
    type "PATHWAY"
    color "blue"
    degree 1
    Redundancy 7
    ClusteringDot 0.5185511970668218
  ]
  node [
    id 160
    label "REACTOME_S_PHASE"
    type "PATHWAY"
    color "blue"
    degree 6
    Redundancy 1.0
    ClusteringDot 0.2180118288574172
  ]
  node [
    id 161
    label "BIOCARTA_CLASSIC_PATHWAY"
    type "PATHWAY"
    color "blue"
    degree 2
    Redundancy 7
    ClusteringDot 0.3349979649979649
  ]
  node [
    id 162
    label "BIOCARTA_IGF1R_PATHWAY"
    type "PATHWAY"
    color "blue"
    degree 1
    Redundancy 7
    ClusteringDot 0.9473684210526315
  ]
  node [
    id 163
    label "REACTOME_PYRUVATE_METABOLISM_AND_CITRIC_ACID_TCA_CYCLE"
    type "PATHWAY"
    color "blue"
    degree 2
    Redundancy 7
    ClusteringDot 0.2841602346066631
  ]
  node [
    id 164
    label "KEGG_UBIQUITIN_MEDIATED_PROTEOLYSIS"
    type "PATHWAY"
    color "blue"
    degree 2
    Redundancy 7
    ClusteringDot 0.3504828504828504
  ]
  node [
    id 165
    label "PREDNISONE"
    type "DRUG"
    color "red"
    degree 16
    Redundancy 0.275
    ClusteringDot 0.06853659482829644
  ]
  node [
    id 166
    label "PIROXICAM"
    type "DRUG"
    color "red"
    degree 26
    Redundancy 0.38461538461538464
    ClusteringDot 0.11932630681692401
  ]
  node [
    id 167
    label "REACTOME_POST_CHAPERONIN_TUBULIN_FOLDING_PATHWAY"
    type "PATHWAY"
    color "blue"
    degree 2
    Redundancy 7
    ClusteringDot 0.35329452544642415
  ]
  node [
    id 168
    label "REACTOME_ACTIVATION_OF_NF_KAPPAB_IN_B_CELLS"
    type "PATHWAY"
    color "blue"
    degree 1
    Redundancy 7
    ClusteringDot 0.4690775036928883
  ]
  node [
    id 169
    label "REACTOME_PLC_BETA_MEDIATED_EVENTS"
    type "PATHWAY"
    color "blue"
    degree 1
    Redundancy 7
    ClusteringDot 0.9473684210526315
  ]
  node [
    id 170
    label "REACTOME_PI3K_EVENTS_IN_ERBB2_SIGNALING"
    type "PATHWAY"
    color "blue"
    degree 1
    Redundancy 7
    ClusteringDot 0.9473684210526315
  ]
  node [
    id 171
    label "REACTOME_PROTEIN_FOLDING"
    type "PATHWAY"
    color "blue"
    degree 1
    Redundancy 7
    ClusteringDot 0.5723056857672242
  ]
  node [
    id 172
    label "REACTOME_ANTIGEN_PROCESSING_UBIQUITINATION_PROTEASOME_DEGRADATION"
    type "PATHWAY"
    color "blue"
    degree 4
    Redundancy 1.0
    ClusteringDot 0.2700908927973147
  ]
  node [
    id 173
    label "REACTOME_METABOLISM_OF_NUCLEOTIDES"
    type "PATHWAY"
    color "blue"
    degree 5
    Redundancy 0.5
    ClusteringDot 0.18347327275898695
  ]
  node [
    id 174
    label "KEGG_PROSTATE_CANCER"
    type "PATHWAY"
    color "blue"
    degree 1
    Redundancy 7
    ClusteringDot 0.615936214323311
  ]
  node [
    id 175
    label "REACTOME_RESPIRATORY_ELECTRON_TRANSPORT"
    type "PATHWAY"
    color "blue"
    degree 3
    Redundancy 1.0
    ClusteringDot 0.2948195643740197
  ]
  node [
    id 176
    label "REACTOME_SIGNALING_BY_ERBB4"
    type "PATHWAY"
    color "blue"
    degree 2
    Redundancy 7
    ClusteringDot 0.35242327117327116
  ]
  node [
    id 177
    label "REACTOME_NCAM_SIGNALING_FOR_NEURITE_OUT_GROWTH"
    type "PATHWAY"
    color "blue"
    degree 1
    Redundancy 7
    ClusteringDot 0.47194653636961326
  ]
  node [
    id 178
    label "REACTOME_MICRORNA_MIRNA_BIOGENESIS"
    type "PATHWAY"
    color "blue"
    degree 1
    Redundancy 7
    ClusteringDot 0.4417737565464837
  ]
  node [
    id 179
    label "BIOCARTA_COMP_PATHWAY"
    type "PATHWAY"
    color "blue"
    degree 2
    Redundancy 7
    ClusteringDot 0.34323668993480316
  ]
  node [
    id 180
    label "ASPIRIN"
    type "DRUG"
    color "red"
    degree 32
    Redundancy 0.1310483870967742
    ClusteringDot 0.0721661091424875
  ]
  node [
    id 181
    label "CELECOXIB"
    type "DRUG"
    color "red"
    degree 1
    Redundancy 7
    ClusteringDot 0.0
  ]
  node [
    id 182
    label "KEGG_PRION_DISEASES"
    type "PATHWAY"
    color "blue"
    degree 1
    Redundancy 7
    ClusteringDot 0.5723056857672242
  ]
  node [
    id 183
    label "KEGG_P53_SIGNALING_PATHWAY"
    type "PATHWAY"
    color "blue"
    degree 1
    Redundancy 7
    ClusteringDot 0.4690775036928883
  ]
  node [
    id 184
    label "PHENYLBUTAZONE"
    type "DRUG"
    color "red"
    degree 16
    Redundancy 0.3333333333333333
    ClusteringDot 0.0899513865433066
  ]
  node [
    id 185
    label "REACTOME_ORC1_REMOVAL_FROM_CHROMATIN"
    type "PATHWAY"
    color "blue"
    degree 3
    Redundancy 1.0
    ClusteringDot 0.31656310356310335
  ]
  node [
    id 186
    label "REACTOME_LATE_PHASE_OF_HIV_LIFE_CYCLE"
    type "PATHWAY"
    color "blue"
    degree 1
    Redundancy 7
    ClusteringDot 0.5185511970668218
  ]
  node [
    id 187
    label "KEGG_OOCYTE_MEIOSIS"
    type "PATHWAY"
    color "blue"
    degree 1
    Redundancy 7
    ClusteringDot 0.32449449540358627
  ]
  node [
    id 188
    label "REACTOME_ROLE_OF_SECOND_MESSENGERS_IN_NETRIN1_SIGNALING"
    type "PATHWAY"
    color "blue"
    degree 1
    Redundancy 7
    ClusteringDot 0.4690775036928883
  ]
  node [
    id 189
    label "REACTOME_SIGNALING_BY_WNT"
    type "PATHWAY"
    color "blue"
    degree 1
    Redundancy 7
    ClusteringDot 0.5185511970668218
  ]
  node [
    id 190
    label "BETAMETHASONE"
    type "DRUG"
    color "red"
    degree 12
    Redundancy 1.0
    ClusteringDot 0.19775873469421856
  ]
  node [
    id 191
    label "KEGG_RIBOSOME"
    type "PATHWAY"
    color "blue"
    degree 6
    Redundancy 1.0
    ClusteringDot 0.2129772087416716
  ]
  node [
    id 192
    label "REACTOME_PYRIMIDINE_METABOLISM"
    type "PATHWAY"
    color "blue"
    degree 1
    Redundancy 7
    ClusteringDot 0.3812053502053502
  ]
  node [
    id 193
    label "BIOCARTA_MAPK_PATHWAY"
    type "PATHWAY"
    color "blue"
    degree 1
    Redundancy 7
    ClusteringDot 0.6636904761904762
  ]
  node [
    id 194
    label "ACECLOFENAC"
    type "DRUG"
    color "red"
    degree 5
    Redundancy 0.6
    ClusteringDot 0.09817512531328322
  ]
  node [
    id 195
    label "REACTOME_DESTABILIZATION_OF_MRNA_BY_AUF1_HNRNP_D0"
    type "PATHWAY"
    color "blue"
    degree 1
    Redundancy 7
    ClusteringDot 0.5185511970668218
  ]
  node [
    id 196
    label "BIOCARTA_CTLA4_PATHWAY"
    type "PATHWAY"
    color "blue"
    degree 1
    Redundancy 7
    ClusteringDot 0.4325396825396826
  ]
  node [
    id 197
    label "REACTOME_TRANSCRIPTION_COUPLED_NER_TC_NER"
    type "PATHWAY"
    color "blue"
    degree 1
    Redundancy 7
    ClusteringDot 0.4417737565464837
  ]
  node [
    id 198
    label "BIOCARTA_PLCE_PATHWAY"
    type "PATHWAY"
    color "blue"
    degree 1
    Redundancy 7
    ClusteringDot 0.5268518518518518
  ]
  node [
    id 199
    label "HYDROCORTISONE"
    type "DRUG"
    color "red"
    degree 52
    Redundancy 0.4057315233785822
    ClusteringDot 0.11208007292740045
  ]
  node [
    id 200
    label "KEGG_MISMATCH_REPAIR"
    type "PATHWAY"
    color "blue"
    degree 2
    Redundancy 7
    ClusteringDot 0.3113392009225342
  ]
  node [
    id 201
    label "REACTOME_GENERATION_OF_SECOND_MESSENGER_MOLECULES"
    type "PATHWAY"
    color "blue"
    degree 1
    Redundancy 7
    ClusteringDot 0.4583333333333333
  ]
  node [
    id 202
    label "NIMESULIDE"
    type "DRUG"
    color "red"
    degree 1
    Redundancy 7
    ClusteringDot 0.043478260869565216
  ]
  node [
    id 203
    label "BIOCARTA_CHEMICAL_PATHWAY"
    type "PATHWAY"
    color "blue"
    degree 1
    Redundancy 7
    ClusteringDot 0.37777777777777777
  ]
  node [
    id 204
    label "REACTOME_INFLUENZA_LIFE_CYCLE"
    type "PATHWAY"
    color "blue"
    degree 8
    Redundancy 0.9285714285714286
    ClusteringDot 0.18845508356377916
  ]
  node [
    id 205
    label "RIMEXOLONE"
    type "DRUG"
    color "red"
    degree 21
    Redundancy 0.7428571428571429
    ClusteringDot 0.19105160744959837
  ]
  node [
    id 206
    label "CARPROFEN"
    type "DRUG"
    color "red"
    degree 4
    Redundancy 0.5
    ClusteringDot 0.06695880435717436
  ]
  node [
    id 207
    label "REACTOME_GLUCURONIDATION"
    type "PATHWAY"
    color "blue"
    degree 1
    Redundancy 7
    ClusteringDot 0.2283531746031746
  ]
  node [
    id 208
    label "REACTOME_CYTOKINE_SIGNALING_IN_IMMUNE_SYSTEM"
    type "PATHWAY"
    color "blue"
    degree 1
    Redundancy 7
    ClusteringDot 0.7916666666666666
  ]
  node [
    id 209
    label "REACTOME_PROCESSING_OF_CAPPED_INTRON_CONTAINING_PRE_MRNA"
    type "PATHWAY"
    color "blue"
    degree 4
    Redundancy 0.8333333333333334
    ClusteringDot 0.21133355415270297
  ]
  node [
    id 210
    label "REACTOME_HOMOLOGOUS_RECOMBINATION_REPAIR_OF_REPLICATION_INDEPENDENT_DOUBLE_STRAND_BREAKS"
    type "PATHWAY"
    color "blue"
    degree 2
    Redundancy 7
    ClusteringDot 0.3758817718924103
  ]
  node [
    id 211
    label "TENOXICAM"
    type "DRUG"
    color "red"
    degree 1
    Redundancy 7
    ClusteringDot 0.018867924528301886
  ]
  node [
    id 212
    label "REACTOME_INTERFERON_SIGNALING"
    type "PATHWAY"
    color "blue"
    degree 1
    Redundancy 7
    ClusteringDot 0.7916666666666666
  ]
  node [
    id 213
    label "BIOCARTA_ETS_PATHWAY"
    type "PATHWAY"
    color "blue"
    degree 1
    Redundancy 7
    ClusteringDot 0.615936214323311
  ]
  node [
    id 214
    label "REACTOME_REGULATION_OF_IFNA_SIGNALING"
    type "PATHWAY"
    color "blue"
    degree 1
    Redundancy 7
    ClusteringDot 0.4561243386243386
  ]
  node [
    id 215
    label "REACTOME_PEPTIDE_LIGAND_BINDING_RECEPTORS"
    type "PATHWAY"
    color "blue"
    degree 1
    Redundancy 7
    ClusteringDot 0.41898148148148145
  ]
  node [
    id 216
    label "REACTOME_PHASE_II_CONJUGATION"
    type "PATHWAY"
    color "blue"
    degree 1
    Redundancy 7
    ClusteringDot 0.4079671417906711
  ]
  node [
    id 217
    label "REACTOME_GLOBAL_GENOMIC_NER_GG_NER"
    type "PATHWAY"
    color "blue"
    degree 1
    Redundancy 7
    ClusteringDot 0.47194653636961326
  ]
  node [
    id 218
    label "KEGG_PRIMARY_BILE_ACID_BIOSYNTHESIS"
    type "PATHWAY"
    color "blue"
    degree 1
    Redundancy 7
    ClusteringDot 0.5115047233468285
  ]
  node [
    id 219
    label "REACTOME_MUSCLE_CONTRACTION"
    type "PATHWAY"
    color "blue"
    degree 3
    Redundancy 0.3333333333333333
    ClusteringDot 0.24538436100936104
  ]
  node [
    id 220
    label "REACTOME_G1_S_SPECIFIC_TRANSCRIPTION"
    type "PATHWAY"
    color "blue"
    degree 3
    Redundancy 1.0
    ClusteringDot 0.27138512828167977
  ]
  node [
    id 221
    label "METHYLPREDNISOLONE"
    type "DRUG"
    color "red"
    degree 9
    Redundancy 0.08333333333333333
    ClusteringDot 0.03814772235182553
  ]
  node [
    id 222
    label "REACTOME_SIGNALING_BY_ERBB2"
    type "PATHWAY"
    color "blue"
    degree 1
    Redundancy 7
    ClusteringDot 0.9473684210526315
  ]
  node [
    id 223
    label "REACTOME_MHC_CLASS_II_ANTIGEN_PRESENTATION"
    type "PATHWAY"
    color "blue"
    degree 3
    Redundancy 1.0
    ClusteringDot 0.25282725548682977
  ]
  node [
    id 224
    label "DERACOXIB"
    type "DRUG"
    color "red"
    degree 20
    Redundancy 0.3
    ClusteringDot 0.08039136432988468
  ]
  node [
    id 225
    label "REACTOME_TRANSCRIPTION"
    type "PATHWAY"
    color "blue"
    degree 1
    Redundancy 7
    ClusteringDot 0.4690775036928883
  ]
  node [
    id 226
    label "KEGG_WNT_SIGNALING_PATHWAY"
    type "PATHWAY"
    color "blue"
    degree 1
    Redundancy 7
    ClusteringDot 0.0
  ]
  node [
    id 227
    label "BIOCARTA_MEF2D_PATHWAY"
    type "PATHWAY"
    color "blue"
    degree 1
    Redundancy 7
    ClusteringDot 0.47194653636961326
  ]
  node [
    id 228
    label "FENBUFEN"
    type "DRUG"
    color "red"
    degree 0
    Redundancy 7
    ClusteringDot 0.0
  ]
  node [
    id 229
    label "REACTOME_APC_C_CDC20_MEDIATED_DEGRADATION_OF_MITOTIC_PROTEINS"
    type "PATHWAY"
    color "blue"
    degree 3
    Redundancy 1.0
    ClusteringDot 0.33143182575000757
  ]
  node [
    id 230
    label "REACTOME_REGULATION_OF_MRNA_STABILITY_BY_PROTEINS_THAT_BIND_AU_RICH_ELEMENTS"
    type "PATHWAY"
    color "blue"
    degree 2
    Redundancy 7
    ClusteringDot 0.3758817718924103
  ]
  node [
    id 231
    label "REACTOME_INHIBITION_OF_REPLICATION_INITIATION_OF_DAMAGED_DNA_BY_RB1_E2F1"
    type "PATHWAY"
    color "blue"
    degree 1
    Redundancy 7
    ClusteringDot 0.615936214323311
  ]
  node [
    id 232
    label "REACTOME_APC_C_CDH1_MEDIATED_DEGRADATION_OF_CDC20_AND_OTHER_APC_C_CDH1_TARGETED_PROTEINS_IN_LATE_MITOSIS_EARLY_G1"
    type "PATHWAY"
    color "blue"
    degree 3
    Redundancy 1.0
    ClusteringDot 0.33143182575000757
  ]
  node [
    id 233
    label "REACTOME_SIGNALING_BY_FGFR_MUTANTS"
    type "PATHWAY"
    color "blue"
    degree 1
    Redundancy 7
    ClusteringDot 0.615936214323311
  ]
  node [
    id 234
    label "REACTOME_COMPLEMENT_CASCADE"
    type "PATHWAY"
    color "blue"
    degree 3
    Redundancy 1.0
    ClusteringDot 0.2501618113687078
  ]
  node [
    id 235
    label "REACTOME_IMMUNOREGULATORY_INTERACTIONS_BETWEEN_A_LYMPHOID_AND_A_NON_LYMPHOID_CELL"
    type "PATHWAY"
    color "blue"
    degree 1
    Redundancy 7
    ClusteringDot 0.41898148148148145
  ]
  node [
    id 236
    label "REACTOME_TRANSLATION"
    type "PATHWAY"
    color "blue"
    degree 7
    Redundancy 0.8095238095238095
    ClusteringDot 0.19046805632778468
  ]
  node [
    id 237
    label "REACTOME_FORMATION_OF_FIBRIN_CLOT_CLOTTING_CASCADE"
    type "PATHWAY"
    color "blue"
    degree 2
    Redundancy 7
    ClusteringDot 0.3264399596130365
  ]
  node [
    id 238
    label "REACTOME_SEMAPHORIN_INTERACTIONS"
    type "PATHWAY"
    color "blue"
    degree 1
    Redundancy 7
    ClusteringDot 0.5115047233468285
  ]
  node [
    id 239
    label "REACTOME_CYCLIN_A_B1_ASSOCIATED_EVENTS_DURING_G2_M_TRANSITION"
    type "PATHWAY"
    color "blue"
    degree 1
    Redundancy 7
    ClusteringDot 0.5723056857672242
  ]
  node [
    id 240
    label "REACTOME_APOPTOSIS"
    type "PATHWAY"
    color "blue"
    degree 2
    Redundancy 7
    ClusteringDot 0.2760232598942275
  ]
  node [
    id 241
    label "REACTOME_GPCR_LIGAND_BINDING"
    type "PATHWAY"
    color "blue"
    degree 2
    Redundancy 7
    ClusteringDot 0.3517460317460317
  ]
  node [
    id 242
    label "REACTOME_INHIBITION_OF_THE_PROTEOLYTIC_ACTIVITY_OF_APC_C_REQUIRED_FOR_THE_ONSET_OF_ANAPHASE_BY_MITOTIC_SPINDLE_CHECKPOINT_COMPONENTS"
    type "PATHWAY"
    color "blue"
    degree 1
    Redundancy 7
    ClusteringDot 0.615936214323311
  ]
  node [
    id 243
    label "REACTOME_EXTRACELLULAR_MATRIX_ORGANIZATION"
    type "PATHWAY"
    color "blue"
    degree 2
    Redundancy 7
    ClusteringDot 0.32391941391941387
  ]
  node [
    id 244
    label "REACTOME_GABA_RECEPTOR_ACTIVATION"
    type "PATHWAY"
    color "blue"
    degree 3
    Redundancy 1.0
    ClusteringDot 0.239081345141951
  ]
  node [
    id 245
    label "KEGG_ECM_RECEPTOR_INTERACTION"
    type "PATHWAY"
    color "blue"
    degree 1
    Redundancy 7
    ClusteringDot 0.47194653636961326
  ]
  node [
    id 246
    label "REACTOME_APOPTOTIC_CLEAVAGE_OF_CELL_ADHESION_PROTEINS"
    type "PATHWAY"
    color "blue"
    degree 1
    Redundancy 7
    ClusteringDot 0.4690775036928883
  ]
  node [
    id 247
    label "REACTOME_PHASE1_FUNCTIONALIZATION_OF_COMPOUNDS"
    type "PATHWAY"
    color "blue"
    degree 1
    Redundancy 7
    ClusteringDot 0.5723056857672242
  ]
  node [
    id 248
    label "REACTOME_ENDOSOMAL_SORTING_COMPLEX_REQUIRED_FOR_TRANSPORT_ESCRT"
    type "PATHWAY"
    color "blue"
    degree 1
    Redundancy 7
    ClusteringDot 0.5185511970668218
  ]
  node [
    id 249
    label "REACTOME_METABOLISM_OF_AMINO_ACIDS_AND_DERIVATIVES"
    type "PATHWAY"
    color "blue"
    degree 1
    Redundancy 7
    ClusteringDot 0.4690775036928883
  ]
  node [
    id 250
    label "KEGG_SMALL_CELL_LUNG_CANCER"
    type "PATHWAY"
    color "blue"
    degree 1
    Redundancy 7
    ClusteringDot 0.41666666666666663
  ]
  node [
    id 251
    label "ETODOLAC"
    type "DRUG"
    color "red"
    degree 27
    Redundancy 0.2849002849002849
    ClusteringDot 0.10977510766286712
  ]
  node [
    id 252
    label "SUXIBUZONE"
    type "DRUG"
    color "red"
    degree 40
    Redundancy 0.34102564102564104
    ClusteringDot 0.10102206182038236
  ]
  node [
    id 253
    label "REACTOME_PYRIMIDINE_CATABOLISM"
    type "PATHWAY"
    color "blue"
    degree 1
    Redundancy 7
    ClusteringDot 0.5723056857672242
  ]
  node [
    id 254
    label "REACTOME_HIV_LIFE_CYCLE"
    type "PATHWAY"
    color "blue"
    degree 2
    Redundancy 7
    ClusteringDot 0.36816382542188997
  ]
  node [
    id 255
    label "REACTOME_CLASS_I_MHC_MEDIATED_ANTIGEN_PROCESSING_PRESENTATION"
    type "PATHWAY"
    color "blue"
    degree 3
    Redundancy 1.0
    ClusteringDot 0.29303972087477215
  ]
  node [
    id 256
    label "REACTOME_RNA_POL_I_PROMOTER_OPENING"
    type "PATHWAY"
    color "blue"
    degree 1
    Redundancy 7
    ClusteringDot 0.5185511970668218
  ]
  node [
    id 257
    label "REACTOME_SIGNALING_BY_ILS"
    type "PATHWAY"
    color "blue"
    degree 1
    Redundancy 7
    ClusteringDot 0.7916666666666666
  ]
  node [
    id 258
    label "KEGG_GLYCOLYSIS_GLUCONEOGENESIS"
    type "PATHWAY"
    color "blue"
    degree 1
    Redundancy 7
    ClusteringDot 0.5723056857672242
  ]
  node [
    id 259
    label "REACTOME_UNWINDING_OF_DNA"
    type "PATHWAY"
    color "blue"
    degree 3
    Redundancy 1.0
    ClusteringDot 0.26829133829133806
  ]
  node [
    id 260
    label "REACTOME_PRE_NOTCH_PROCESSING_IN_GOLGI"
    type "PATHWAY"
    color "blue"
    degree 1
    Redundancy 7
    ClusteringDot 0.37777777777777777
  ]
  node [
    id 261
    label "KEGG_VIRAL_MYOCARDITIS"
    type "PATHWAY"
    color "blue"
    degree 1
    Redundancy 7
    ClusteringDot 0.4417737565464838
  ]
  node [
    id 262
    label "BENZYDAMINE"
    type "DRUG"
    color "red"
    degree 5
    Redundancy 0.2
    ClusteringDot 0.15595238095238095
  ]
  node [
    id 263
    label "BIOCARTA_EIF2_PATHWAY"
    type "PATHWAY"
    color "blue"
    degree 1
    Redundancy 7
    ClusteringDot 0.5185511970668217
  ]
  node [
    id 264
    label "REACTOME_GLYCOSAMINOGLYCAN_METABOLISM"
    type "PATHWAY"
    color "blue"
    degree 1
    Redundancy 7
    ClusteringDot 0.4561243386243386
  ]
  node [
    id 265
    label "REACTOME_SYNTHESIS_OF_DNA"
    type "PATHWAY"
    color "blue"
    degree 6
    Redundancy 1.0
    ClusteringDot 0.2180118288574172
  ]
  node [
    id 266
    label "REACTOME_MEIOTIC_RECOMBINATION"
    type "PATHWAY"
    color "blue"
    degree 1
    Redundancy 7
    ClusteringDot 0.5185511970668217
  ]
  node [
    id 267
    label "REACTOME_REPAIR_SYNTHESIS_FOR_GAP_FILLING_BY_DNA_POL_IN_TC_NER"
    type "PATHWAY"
    color "blue"
    degree 4
    Redundancy 1.0
    ClusteringDot 0.2316709819518807
  ]
  node [
    id 268
    label "REACTOME_YAP1_AND_WWTR1_TAZ_STIMULATED_GENE_EXPRESSION"
    type "PATHWAY"
    color "blue"
    degree 2
    Redundancy 7
    ClusteringDot 0.2730283605283605
  ]
  node [
    id 269
    label "REACTOME_AUTODEGRADATION_OF_CDH1_BY_CDH1_APC_C"
    type "PATHWAY"
    color "blue"
    degree 2
    Redundancy 7
    ClusteringDot 0.32739362314834003
  ]
  node [
    id 270
    label "PREDNISOLONE"
    type "DRUG"
    color "red"
    degree 31
    Redundancy 0.2172043010752688
    ClusteringDot 0.10681648608926861
  ]
  node [
    id 271
    label "REACTOME_METABOLISM_OF_POLYAMINES"
    type "PATHWAY"
    color "blue"
    degree 1
    Redundancy 7
    ClusteringDot 0.4079671417906711
  ]
  node [
    id 272
    label "REACTOME_CITRIC_ACID_CYCLE_TCA_CYCLE"
    type "PATHWAY"
    color "blue"
    degree 1
    Redundancy 7
    ClusteringDot 0.4561243386243386
  ]
  node [
    id 273
    label "REACTOME_SMOOTH_MUSCLE_CONTRACTION"
    type "PATHWAY"
    color "blue"
    degree 1
    Redundancy 7
    ClusteringDot 0.615936214323311
  ]
  node [
    id 274
    label "KEGG_NATURAL_KILLER_CELL_MEDIATED_CYTOTOXICITY"
    type "PATHWAY"
    color "blue"
    degree 1
    Redundancy 7
    ClusteringDot 0.4561243386243386
  ]
  node [
    id 275
    label "KEGG_PROPANOATE_METABOLISM"
    type "PATHWAY"
    color "blue"
    degree 1
    Redundancy 7
    ClusteringDot 0.4417737565464838
  ]
  node [
    id 276
    label "VALDECOXIB"
    type "DRUG"
    color "red"
    degree 2
    Redundancy 7
    ClusteringDot 0.0
  ]
  node [
    id 277
    label "REACTOME_COLLAGEN_FORMATION"
    type "PATHWAY"
    color "blue"
    degree 2
    Redundancy 7
    ClusteringDot 0.3239194139194139
  ]
  node [
    id 278
    label "KEGG_CHRONIC_MYELOID_LEUKEMIA"
    type "PATHWAY"
    color "blue"
    degree 1
    Redundancy 7
    ClusteringDot 0.615936214323311
  ]
  node [
    id 279
    label "REACTOME_NUCLEAR_SIGNALING_BY_ERBB4"
    type "PATHWAY"
    color "blue"
    degree 1
    Redundancy 7
    ClusteringDot 0.3812053502053502
  ]
  node [
    id 280
    label "ACEMETACIN"
    type "DRUG"
    color "red"
    degree 3
    Redundancy 0.3333333333333333
    ClusteringDot 0.19642857142857142
  ]
  node [
    id 281
    label "KEGG_GLIOMA"
    type "PATHWAY"
    color "blue"
    degree 1
    Redundancy 7
    ClusteringDot 0.615936214323311
  ]
  node [
    id 282
    label "DEFLAZACORT"
    type "DRUG"
    color "red"
    degree 7
    Redundancy 0.0
    ClusteringDot 0.04435074171916277
  ]
  node [
    id 283
    label "REACTOME_KINESINS"
    type "PATHWAY"
    color "blue"
    degree 3
    Redundancy 1.0
    ClusteringDot 0.26433089133089116
  ]
  node [
    id 284
    label "BIOCARTA_VEGF_PATHWAY"
    type "PATHWAY"
    color "blue"
    degree 1
    Redundancy 7
    ClusteringDot 0.5185511970668217
  ]
  node [
    id 285
    label "REACTOME_GPVI_MEDIATED_ACTIVATION_CASCADE"
    type "PATHWAY"
    color "blue"
    degree 1
    Redundancy 7
    ClusteringDot 0.5723056857672242
  ]
  node [
    id 286
    label "REACTOME_METABOLISM_OF_RNA"
    type "PATHWAY"
    color "blue"
    degree 7
    Redundancy 1.0
    ClusteringDot 0.19705795259592704
  ]
  node [
    id 287
    label "BIOCARTA_CARM1_PATHWAY"
    type "PATHWAY"
    color "blue"
    degree 1
    Redundancy 7
    ClusteringDot 0.5268518518518518
  ]
  node [
    id 288
    label "REACTOME_NEURONAL_SYSTEM"
    type "PATHWAY"
    color "blue"
    degree 2
    Redundancy 7
    ClusteringDot 0.40306122448979587
  ]
  node [
    id 289
    label "REACTOME_POL_SWITCHING"
    type "PATHWAY"
    color "blue"
    degree 3
    Redundancy 0.6666666666666666
    ClusteringDot 0.278793370980871
  ]
  node [
    id 290
    label "INDOPROFEN"
    type "DRUG"
    color "red"
    degree 1
    Redundancy 7
    ClusteringDot 0.0399358493631546
  ]
  node [
    id 291
    label "REACTOME_DESTABILIZATION_OF_MRNA_BY_BRF1"
    type "PATHWAY"
    color "blue"
    degree 1
    Redundancy 7
    ClusteringDot 0.4079671417906711
  ]
  node [
    id 292
    label "KEGG_RNA_DEGRADATION"
    type "PATHWAY"
    color "blue"
    degree 1
    Redundancy 7
    ClusteringDot 0.32449449540358627
  ]
  node [
    id 293
    label "REACTOME_CASPASE_MEDIATED_CLEAVAGE_OF_CYTOSKELETAL_PROTEINS"
    type "PATHWAY"
    color "blue"
    degree 1
    Redundancy 7
    ClusteringDot 0.9473684210526315
  ]
  node [
    id 294
    label "REACTOME_ELONGATION_ARREST_AND_RECOVERY"
    type "PATHWAY"
    color "blue"
    degree 1
    Redundancy 7
    ClusteringDot 0.4690775036928883
  ]
  node [
    id 295
    label "REACTOME_METAL_ION_SLC_TRANSPORTERS"
    type "PATHWAY"
    color "blue"
    degree 1
    Redundancy 7
    ClusteringDot 0.5268518518518518
  ]
  node [
    id 296
    label "REACTOME_CLASS_A1_RHODOPSIN_LIKE_RECEPTORS"
    type "PATHWAY"
    color "blue"
    degree 2
    Redundancy 7
    ClusteringDot 0.3517460317460317
  ]
  node [
    id 297
    label "REACTOME_VITAMIN_B5_PANTOTHENATE_METABOLISM"
    type "PATHWAY"
    color "blue"
    degree 1
    Redundancy 7
    ClusteringDot 0.5185511970668218
  ]
  node [
    id 298
    label "REACTOME_SIGNALING_BY_PDGF"
    type "PATHWAY"
    color "blue"
    degree 1
    Redundancy 7
    ClusteringDot 0.9473684210526315
  ]
  node [
    id 299
    label "KEGG_DNA_REPLICATION"
    type "PATHWAY"
    color "blue"
    degree 6
    Redundancy 1.0
    ClusteringDot 0.20571760172600514
  ]
  node [
    id 300
    label "REACTOME_APOPTOSIS_INDUCED_DNA_FRAGMENTATION"
    type "PATHWAY"
    color "blue"
    degree 2
    Redundancy 7
    ClusteringDot 0.2513181956931957
  ]
  node [
    id 301
    label "REACTOME_HOST_INTERACTIONS_OF_HIV_FACTORS"
    type "PATHWAY"
    color "blue"
    degree 4
    Redundancy 1.0
    ClusteringDot 0.31836992840929845
  ]
  node [
    id 302
    label "KEGG_CHEMOKINE_SIGNALING_PATHWAY"
    type "PATHWAY"
    color "blue"
    degree 1
    Redundancy 7
    ClusteringDot 0.5723056857672242
  ]
  node [
    id 303
    label "REACTOME_BIOLOGICAL_OXIDATIONS"
    type "PATHWAY"
    color "blue"
    degree 1
    Redundancy 7
    ClusteringDot 0.5723056857672242
  ]
  node [
    id 304
    label "REACTOME_MITOTIC_G2_G2_M_PHASES"
    type "PATHWAY"
    color "blue"
    degree 1
    Redundancy 7
    ClusteringDot 0.5185511970668218
  ]
  node [
    id 305
    label "REACTOME_APOPTOTIC_EXECUTION_PHASE"
    type "PATHWAY"
    color "blue"
    degree 2
    Redundancy 7
    ClusteringDot 0.27602325989422755
  ]
  node [
    id 306
    label "REACTOME_ADVANCED_GLYCOSYLATION_ENDPRODUCT_RECEPTOR_SIGNALING"
    type "PATHWAY"
    color "blue"
    degree 1
    Redundancy 7
    ClusteringDot 0.4417737565464838
  ]
  node [
    id 307
    label "REACTOME_MITOTIC_M_M_G1_PHASES"
    type "PATHWAY"
    color "blue"
    degree 12
    Redundancy 1.0
    ClusteringDot 0.14577659659181372
  ]
  node [
    id 308
    label "REACTOME_ANTIVIRAL_MECHANISM_BY_IFN_STIMULATED_GENES"
    type "PATHWAY"
    color "blue"
    degree 2
    Redundancy 7
    ClusteringDot 0.36816382542188997
  ]
  node [
    id 309
    label "REACTOME_REGULATION_OF_ORNITHINE_DECARBOXYLASE_ODC"
    type "PATHWAY"
    color "blue"
    degree 1
    Redundancy 7
    ClusteringDot 0.5115047233468285
  ]
  node [
    id 310
    label "REACTOME_ASSOCIATION_OF_LICENSING_FACTORS_WITH_THE_PRE_REPLICATIVE_COMPLEX"
    type "PATHWAY"
    color "blue"
    degree 1
    Redundancy 7
    ClusteringDot 0.4079671417906711
  ]
  node [
    id 311
    label "REACTOME_MITOCHONDRIAL_PROTEIN_IMPORT"
    type "PATHWAY"
    color "blue"
    degree 1
    Redundancy 7
    ClusteringDot 0.4079671417906711
  ]
  node [
    id 312
    label "KEGG_PATHWAYS_IN_CANCER"
    type "PATHWAY"
    color "blue"
    degree 2
    Redundancy 7
    ClusteringDot 0.36712454212454215
  ]
  node [
    id 313
    label "BIOCARTA_ERK_PATHWAY"
    type "PATHWAY"
    color "blue"
    degree 1
    Redundancy 7
    ClusteringDot 1.0
  ]
  node [
    id 314
    label "REACTOME_STRIATED_MUSCLE_CONTRACTION"
    type "PATHWAY"
    color "blue"
    degree 4
    Redundancy 0.3333333333333333
    ClusteringDot 0.1926600662711774
  ]
  node [
    id 315
    label "REACTOME_GPCR_DOWNSTREAM_SIGNALING"
    type "PATHWAY"
    color "blue"
    degree 2
    Redundancy 7
    ClusteringDot 0.38756613756613756
  ]
  node [
    id 316
    label "REACTOME_NEUROTRANSMITTER_RECEPTOR_BINDING_AND_DOWNSTREAM_TRANSMISSION_IN_THE_POSTSYNAPTIC_CELL"
    type "PATHWAY"
    color "blue"
    degree 1
    Redundancy 7
    ClusteringDot 0.45726495726495725
  ]
  node [
    id 317
    label "REACTOME_PACKAGING_OF_TELOMERE_ENDS"
    type "PATHWAY"
    color "blue"
    degree 1
    Redundancy 7
    ClusteringDot 0.5185511970668218
  ]
  node [
    id 318
    label "REACTOME_REGULATION_OF_INSULIN_SECRETION"
    type "PATHWAY"
    color "blue"
    degree 1
    Redundancy 7
    ClusteringDot 0.5723056857672242
  ]
  node [
    id 319
    label "REACTOME_DNA_REPLICATION"
    type "PATHWAY"
    color "blue"
    degree 12
    Redundancy 1.0
    ClusteringDot 0.14577659659181372
  ]
  node [
    id 320
    label "OXAPROZIN"
    type "DRUG"
    color "red"
    degree 13
    Redundancy 0.21794871794871795
    ClusteringDot 0.07473841275789796
  ]
  node [
    id 321
    label "REACTOME_DNA_REPAIR"
    type "PATHWAY"
    color "blue"
    degree 3
    Redundancy 1.0
    ClusteringDot 0.2725201140931476
  ]
  node [
    id 322
    label "REACTOME_DNA_STRAND_ELONGATION"
    type "PATHWAY"
    color "blue"
    degree 9
    Redundancy 0.6666666666666666
    ClusteringDot 0.15622798087679546
  ]
  node [
    id 323
    label "REACTOME_EXTENSION_OF_TELOMERES"
    type "PATHWAY"
    color "blue"
    degree 3
    Redundancy 1.0
    ClusteringDot 0.2615568418509594
  ]
  node [
    id 324
    label "BIOCARTA_ATRBRCA_PATHWAY"
    type "PATHWAY"
    color "blue"
    degree 2
    Redundancy 7
    ClusteringDot 0.32165243382348635
  ]
  node [
    id 325
    label "REACTOME_METABOLISM_OF_PROTEINS"
    type "PATHWAY"
    color "blue"
    degree 9
    Redundancy 0.75
    ClusteringDot 0.17011575336221635
  ]
  node [
    id 326
    label "SUPROFEN"
    type "DRUG"
    color "red"
    degree 0
    Redundancy 7
    ClusteringDot 0.0
  ]
  node [
    id 327
    label "REACTOME_KERATAN_SULFATE_DEGRADATION"
    type "PATHWAY"
    color "blue"
    degree 1
    Redundancy 7
    ClusteringDot 0.5268518518518518
  ]
  node [
    id 328
    label "REACTOME_DEADENYLATION_DEPENDENT_MRNA_DECAY"
    type "PATHWAY"
    color "blue"
    degree 2
    Redundancy 7
    ClusteringDot 0.3758817718924103
  ]
  node [
    id 329
    label "AZAPROPAZONE"
    type "DRUG"
    color "red"
    degree 65
    Redundancy 0.2985576923076923
    ClusteringDot 0.09643449566034376
  ]
  node [
    id 330
    label "IBUPROFEN"
    type "DRUG"
    color "red"
    degree 0
    Redundancy 7
    ClusteringDot 0.0
  ]
  node [
    id 331
    label "REACTOME_INITIAL_TRIGGERING_OF_COMPLEMENT"
    type "PATHWAY"
    color "blue"
    degree 2
    Redundancy 7
    ClusteringDot 0.26857309357309356
  ]
  node [
    id 332
    label "REACTOME_BETA_DEFENSINS"
    type "PATHWAY"
    color "blue"
    degree 1
    Redundancy 7
    ClusteringDot 0.615936214323311
  ]
  node [
    id 333
    label "BIOCARTA_P38MAPK_PATHWAY"
    type "PATHWAY"
    color "blue"
    degree 1
    Redundancy 7
    ClusteringDot 0.3812053502053502
  ]
  node [
    id 334
    label "REACTOME_INTEGRATION_OF_ENERGY_METABOLISM"
    type "PATHWAY"
    color "blue"
    degree 1
    Redundancy 7
    ClusteringDot 0.5723056857672242
  ]
  node [
    id 335
    label "REACTOME_TRANSPORT_OF_MATURE_MRNA_DERIVED_FROM_AN_INTRONLESS_TRANSCRIPT"
    type "PATHWAY"
    color "blue"
    degree 1
    Redundancy 7
    ClusteringDot 0.5185511970668218
  ]
  node [
    id 336
    label "REACTOME_PKB_MEDIATED_EVENTS"
    type "PATHWAY"
    color "blue"
    degree 1
    Redundancy 7
    ClusteringDot 0.9473684210526315
  ]
  node [
    id 337
    label "KEGG_ALZHEIMERS_DISEASE"
    type "PATHWAY"
    color "blue"
    degree 2
    Redundancy 7
    ClusteringDot 0.27793100146041316
  ]
  node [
    id 338
    label "REACTOME_ACYL_CHAIN_REMODELLING_OF_PG"
    type "PATHWAY"
    color "blue"
    degree 1
    Redundancy 7
    ClusteringDot 1.0
  ]
  node [
    id 339
    label "KEGG_OLFACTORY_TRANSDUCTION"
    type "PATHWAY"
    color "blue"
    degree 1
    Redundancy 7
    ClusteringDot 0.4325396825396826
  ]
  node [
    id 340
    label "REACTOME_PREFOLDIN_MEDIATED_TRANSFER_OF_SUBSTRATE_TO_CCT_TRIC"
    type "PATHWAY"
    color "blue"
    degree 1
    Redundancy 7
    ClusteringDot 0.5723056857672242
  ]
  node [
    id 341
    label "REACTOME_CELL_CYCLE"
    type "PATHWAY"
    color "blue"
    degree 13
    Redundancy 0.8717948717948718
    ClusteringDot 0.13432218386536268
  ]
  node [
    id 342
    label "BIOCARTA_LECTIN_PATHWAY"
    type "PATHWAY"
    color "blue"
    degree 1
    Redundancy 7
    ClusteringDot 0.5723056857672242
  ]
  node [
    id 343
    label "REACTOME_PROCESSIVE_SYNTHESIS_ON_THE_LAGGING_STRAND"
    type "PATHWAY"
    color "blue"
    degree 1
    Redundancy 7
    ClusteringDot 0.5268518518518518
  ]
  node [
    id 344
    label "KETOPROFEN"
    type "DRUG"
    color "red"
    degree 24
    Redundancy 0.7137681159420289
    ClusteringDot 0.14300897296488435
  ]
  node [
    id 345
    label "REACTOME_PTM_GAMMA_CARBOXYLATION_HYPUSINE_FORMATION_AND_ARYLSULFATASE_ACTIVATION"
    type "PATHWAY"
    color "blue"
    degree 1
    Redundancy 7
    ClusteringDot 0.5723056857672242
  ]
  node [
    id 346
    label "REACTOME_FORMATION_OF_THE_TERNARY_COMPLEX_AND_SUBSEQUENTLY_THE_43S_COMPLEX"
    type "PATHWAY"
    color "blue"
    degree 4
    Redundancy 1.0
    ClusteringDot 0.27571897546897534
  ]
  edge [
    source 0
    target 221
  ]
  edge [
    source 0
    target 320
  ]
  edge [
    source 0
    target 199
  ]
  edge [
    source 1
    target 306
  ]
  edge [
    source 1
    target 300
  ]
  edge [
    source 1
    target 275
  ]
  edge [
    source 1
    target 319
  ]
  edge [
    source 1
    target 341
  ]
  edge [
    source 1
    target 68
  ]
  edge [
    source 1
    target 261
  ]
  edge [
    source 1
    target 219
  ]
  edge [
    source 1
    target 49
  ]
  edge [
    source 1
    target 70
  ]
  edge [
    source 1
    target 307
  ]
  edge [
    source 1
    target 265
  ]
  edge [
    source 1
    target 173
  ]
  edge [
    source 1
    target 197
  ]
  edge [
    source 1
    target 178
  ]
  edge [
    source 1
    target 160
  ]
  edge [
    source 1
    target 268
  ]
  edge [
    source 1
    target 35
  ]
  edge [
    source 1
    target 119
  ]
  edge [
    source 1
    target 6
  ]
  edge [
    source 1
    target 314
  ]
  edge [
    source 1
    target 20
  ]
  edge [
    source 1
    target 75
  ]
  edge [
    source 2
    target 62
  ]
  edge [
    source 2
    target 329
  ]
  edge [
    source 2
    target 199
  ]
  edge [
    source 3
    target 252
  ]
  edge [
    source 3
    target 62
  ]
  edge [
    source 3
    target 329
  ]
  edge [
    source 4
    target 128
  ]
  edge [
    source 5
    target 224
  ]
  edge [
    source 6
    target 194
  ]
  edge [
    source 7
    target 166
  ]
  edge [
    source 8
    target 270
  ]
  edge [
    source 9
    target 270
  ]
  edge [
    source 9
    target 86
  ]
  edge [
    source 9
    target 190
  ]
  edge [
    source 9
    target 205
  ]
  edge [
    source 9
    target 344
  ]
  edge [
    source 9
    target 62
  ]
  edge [
    source 9
    target 329
  ]
  edge [
    source 10
    target 221
  ]
  edge [
    source 11
    target 86
  ]
  edge [
    source 12
    target 270
  ]
  edge [
    source 12
    target 86
  ]
  edge [
    source 12
    target 190
  ]
  edge [
    source 12
    target 205
  ]
  edge [
    source 12
    target 344
  ]
  edge [
    source 12
    target 62
  ]
  edge [
    source 12
    target 329
  ]
  edge [
    source 13
    target 86
  ]
  edge [
    source 14
    target 180
  ]
  edge [
    source 15
    target 184
  ]
  edge [
    source 16
    target 199
  ]
  edge [
    source 17
    target 270
  ]
  edge [
    source 17
    target 86
  ]
  edge [
    source 17
    target 205
  ]
  edge [
    source 17
    target 344
  ]
  edge [
    source 17
    target 62
  ]
  edge [
    source 17
    target 190
  ]
  edge [
    source 19
    target 329
  ]
  edge [
    source 20
    target 252
  ]
  edge [
    source 20
    target 199
  ]
  edge [
    source 20
    target 62
  ]
  edge [
    source 20
    target 329
  ]
  edge [
    source 20
    target 251
  ]
  edge [
    source 21
    target 252
  ]
  edge [
    source 21
    target 62
  ]
  edge [
    source 21
    target 329
  ]
  edge [
    source 21
    target 199
  ]
  edge [
    source 22
    target 270
  ]
  edge [
    source 23
    target 252
  ]
  edge [
    source 23
    target 62
  ]
  edge [
    source 23
    target 329
  ]
  edge [
    source 24
    target 86
  ]
  edge [
    source 25
    target 154
  ]
  edge [
    source 26
    target 86
  ]
  edge [
    source 27
    target 221
  ]
  edge [
    source 28
    target 180
  ]
  edge [
    source 29
    target 184
  ]
  edge [
    source 30
    target 154
  ]
  edge [
    source 31
    target 154
  ]
  edge [
    source 32
    target 205
  ]
  edge [
    source 32
    target 270
  ]
  edge [
    source 32
    target 190
  ]
  edge [
    source 32
    target 62
  ]
  edge [
    source 32
    target 329
  ]
  edge [
    source 33
    target 252
  ]
  edge [
    source 33
    target 199
  ]
  edge [
    source 33
    target 62
  ]
  edge [
    source 33
    target 329
  ]
  edge [
    source 33
    target 180
  ]
  edge [
    source 34
    target 86
  ]
  edge [
    source 34
    target 90
  ]
  edge [
    source 34
    target 77
  ]
  edge [
    source 34
    target 252
  ]
  edge [
    source 36
    target 90
  ]
  edge [
    source 37
    target 252
  ]
  edge [
    source 38
    target 118
  ]
  edge [
    source 38
    target 270
  ]
  edge [
    source 38
    target 320
  ]
  edge [
    source 39
    target 206
  ]
  edge [
    source 39
    target 270
  ]
  edge [
    source 40
    target 184
  ]
  edge [
    source 41
    target 205
  ]
  edge [
    source 41
    target 224
  ]
  edge [
    source 41
    target 114
  ]
  edge [
    source 41
    target 329
  ]
  edge [
    source 41
    target 199
  ]
  edge [
    source 42
    target 181
  ]
  edge [
    source 43
    target 62
  ]
  edge [
    source 44
    target 166
  ]
  edge [
    source 45
    target 166
  ]
  edge [
    source 45
    target 320
  ]
  edge [
    source 46
    target 262
  ]
  edge [
    source 46
    target 128
  ]
  edge [
    source 46
    target 280
  ]
  edge [
    source 47
    target 154
  ]
  edge [
    source 48
    target 329
  ]
  edge [
    source 49
    target 166
  ]
  edge [
    source 49
    target 252
  ]
  edge [
    source 49
    target 344
  ]
  edge [
    source 49
    target 184
  ]
  edge [
    source 49
    target 199
  ]
  edge [
    source 49
    target 251
  ]
  edge [
    source 49
    target 86
  ]
  edge [
    source 49
    target 62
  ]
  edge [
    source 49
    target 329
  ]
  edge [
    source 49
    target 180
  ]
  edge [
    source 50
    target 62
  ]
  edge [
    source 50
    target 329
  ]
  edge [
    source 50
    target 199
  ]
  edge [
    source 51
    target 154
  ]
  edge [
    source 52
    target 180
  ]
  edge [
    source 53
    target 252
  ]
  edge [
    source 54
    target 180
  ]
  edge [
    source 55
    target 251
  ]
  edge [
    source 55
    target 86
  ]
  edge [
    source 56
    target 270
  ]
  edge [
    source 57
    target 62
  ]
  edge [
    source 57
    target 165
  ]
  edge [
    source 57
    target 329
  ]
  edge [
    source 57
    target 180
  ]
  edge [
    source 58
    target 86
  ]
  edge [
    source 59
    target 86
  ]
  edge [
    source 60
    target 149
  ]
  edge [
    source 61
    target 270
  ]
  edge [
    source 61
    target 77
  ]
  edge [
    source 61
    target 180
  ]
  edge [
    source 62
    target 299
  ]
  edge [
    source 62
    target 301
  ]
  edge [
    source 62
    target 220
  ]
  edge [
    source 62
    target 305
  ]
  edge [
    source 62
    target 172
  ]
  edge [
    source 62
    target 307
  ]
  edge [
    source 62
    target 308
  ]
  edge [
    source 62
    target 129
  ]
  edge [
    source 62
    target 259
  ]
  edge [
    source 62
    target 267
  ]
  edge [
    source 62
    target 95
  ]
  edge [
    source 62
    target 137
  ]
  edge [
    source 62
    target 229
  ]
  edge [
    source 62
    target 185
  ]
  edge [
    source 62
    target 232
  ]
  edge [
    source 62
    target 142
  ]
  edge [
    source 62
    target 75
  ]
  edge [
    source 62
    target 265
  ]
  edge [
    source 62
    target 187
  ]
  edge [
    source 62
    target 254
  ]
  edge [
    source 62
    target 68
  ]
  edge [
    source 62
    target 322
  ]
  edge [
    source 62
    target 323
  ]
  edge [
    source 62
    target 240
  ]
  edge [
    source 62
    target 191
  ]
  edge [
    source 62
    target 325
  ]
  edge [
    source 62
    target 72
  ]
  edge [
    source 62
    target 73
  ]
  edge [
    source 62
    target 244
  ]
  edge [
    source 62
    target 76
  ]
  edge [
    source 62
    target 286
  ]
  edge [
    source 62
    target 292
  ]
  edge [
    source 62
    target 82
  ]
  edge [
    source 62
    target 160
  ]
  edge [
    source 62
    target 83
  ]
  edge [
    source 62
    target 341
  ]
  edge [
    source 62
    target 204
  ]
  edge [
    source 62
    target 134
  ]
  edge [
    source 62
    target 321
  ]
  edge [
    source 62
    target 121
  ]
  edge [
    source 62
    target 122
  ]
  edge [
    source 62
    target 319
  ]
  edge [
    source 63
    target 86
  ]
  edge [
    source 63
    target 77
  ]
  edge [
    source 64
    target 205
  ]
  edge [
    source 64
    target 86
  ]
  edge [
    source 64
    target 270
  ]
  edge [
    source 64
    target 344
  ]
  edge [
    source 64
    target 190
  ]
  edge [
    source 65
    target 344
  ]
  edge [
    source 66
    target 205
  ]
  edge [
    source 66
    target 270
  ]
  edge [
    source 66
    target 86
  ]
  edge [
    source 66
    target 190
  ]
  edge [
    source 67
    target 199
  ]
  edge [
    source 68
    target 166
  ]
  edge [
    source 68
    target 86
  ]
  edge [
    source 68
    target 199
  ]
  edge [
    source 68
    target 344
  ]
  edge [
    source 68
    target 165
  ]
  edge [
    source 68
    target 251
  ]
  edge [
    source 69
    target 96
  ]
  edge [
    source 70
    target 199
  ]
  edge [
    source 70
    target 251
  ]
  edge [
    source 71
    target 86
  ]
  edge [
    source 73
    target 252
  ]
  edge [
    source 73
    target 329
  ]
  edge [
    source 73
    target 199
  ]
  edge [
    source 74
    target 118
  ]
  edge [
    source 74
    target 282
  ]
  edge [
    source 74
    target 270
  ]
  edge [
    source 74
    target 320
  ]
  edge [
    source 75
    target 252
  ]
  edge [
    source 75
    target 221
  ]
  edge [
    source 75
    target 116
  ]
  edge [
    source 75
    target 329
  ]
  edge [
    source 75
    target 199
  ]
  edge [
    source 76
    target 252
  ]
  edge [
    source 76
    target 199
  ]
  edge [
    source 76
    target 116
  ]
  edge [
    source 77
    target 203
  ]
  edge [
    source 77
    target 260
  ]
  edge [
    source 77
    target 173
  ]
  edge [
    source 77
    target 322
  ]
  edge [
    source 77
    target 95
  ]
  edge [
    source 78
    target 154
  ]
  edge [
    source 78
    target 86
  ]
  edge [
    source 79
    target 165
  ]
  edge [
    source 79
    target 180
  ]
  edge [
    source 80
    target 154
  ]
  edge [
    source 81
    target 282
  ]
  edge [
    source 83
    target 166
  ]
  edge [
    source 83
    target 251
  ]
  edge [
    source 83
    target 199
  ]
  edge [
    source 84
    target 205
  ]
  edge [
    source 84
    target 224
  ]
  edge [
    source 84
    target 86
  ]
  edge [
    source 84
    target 329
  ]
  edge [
    source 84
    target 199
  ]
  edge [
    source 85
    target 329
  ]
  edge [
    source 86
    target 286
  ]
  edge [
    source 86
    target 302
  ]
  edge [
    source 86
    target 303
  ]
  edge [
    source 86
    target 161
  ]
  edge [
    source 86
    target 171
  ]
  edge [
    source 86
    target 307
  ]
  edge [
    source 86
    target 258
  ]
  edge [
    source 86
    target 340
  ]
  edge [
    source 86
    target 135
  ]
  edge [
    source 86
    target 137
  ]
  edge [
    source 86
    target 204
  ]
  edge [
    source 86
    target 285
  ]
  edge [
    source 86
    target 139
  ]
  edge [
    source 86
    target 140
  ]
  edge [
    source 86
    target 234
  ]
  edge [
    source 86
    target 318
  ]
  edge [
    source 86
    target 319
  ]
  edge [
    source 86
    target 236
  ]
  edge [
    source 86
    target 237
  ]
  edge [
    source 86
    target 146
  ]
  edge [
    source 86
    target 239
  ]
  edge [
    source 86
    target 182
  ]
  edge [
    source 86
    target 191
  ]
  edge [
    source 86
    target 325
  ]
  edge [
    source 86
    target 244
  ]
  edge [
    source 86
    target 179
  ]
  edge [
    source 86
    target 334
  ]
  edge [
    source 86
    target 157
  ]
  edge [
    source 86
    target 247
  ]
  edge [
    source 86
    target 167
  ]
  edge [
    source 86
    target 253
  ]
  edge [
    source 86
    target 341
  ]
  edge [
    source 86
    target 342
  ]
  edge [
    source 86
    target 345
  ]
  edge [
    source 87
    target 154
  ]
  edge [
    source 88
    target 329
  ]
  edge [
    source 89
    target 199
  ]
  edge [
    source 90
    target 234
  ]
  edge [
    source 90
    target 179
  ]
  edge [
    source 91
    target 252
  ]
  edge [
    source 91
    target 270
  ]
  edge [
    source 91
    target 180
  ]
  edge [
    source 92
    target 221
  ]
  edge [
    source 93
    target 224
  ]
  edge [
    source 94
    target 329
  ]
  edge [
    source 95
    target 166
  ]
  edge [
    source 95
    target 252
  ]
  edge [
    source 96
    target 219
  ]
  edge [
    source 97
    target 252
  ]
  edge [
    source 98
    target 270
  ]
  edge [
    source 98
    target 329
  ]
  edge [
    source 99
    target 205
  ]
  edge [
    source 99
    target 224
  ]
  edge [
    source 99
    target 344
  ]
  edge [
    source 99
    target 329
  ]
  edge [
    source 99
    target 199
  ]
  edge [
    source 100
    target 224
  ]
  edge [
    source 101
    target 252
  ]
  edge [
    source 102
    target 252
  ]
  edge [
    source 103
    target 165
  ]
  edge [
    source 104
    target 199
  ]
  edge [
    source 105
    target 221
  ]
  edge [
    source 106
    target 154
  ]
  edge [
    source 107
    target 329
  ]
  edge [
    source 108
    target 282
  ]
  edge [
    source 109
    target 184
  ]
  edge [
    source 110
    target 251
  ]
  edge [
    source 111
    target 205
  ]
  edge [
    source 113
    target 329
  ]
  edge [
    source 114
    target 139
  ]
  edge [
    source 114
    target 140
  ]
  edge [
    source 114
    target 337
  ]
  edge [
    source 115
    target 251
  ]
  edge [
    source 116
    target 314
  ]
  edge [
    source 117
    target 154
  ]
  edge [
    source 118
    target 196
  ]
  edge [
    source 118
    target 289
  ]
  edge [
    source 118
    target 322
  ]
  edge [
    source 118
    target 138
  ]
  edge [
    source 118
    target 339
  ]
  edge [
    source 118
    target 331
  ]
  edge [
    source 120
    target 154
  ]
  edge [
    source 121
    target 166
  ]
  edge [
    source 121
    target 344
  ]
  edge [
    source 121
    target 199
  ]
  edge [
    source 121
    target 184
  ]
  edge [
    source 121
    target 329
  ]
  edge [
    source 121
    target 180
  ]
  edge [
    source 123
    target 252
  ]
  edge [
    source 123
    target 329
  ]
  edge [
    source 124
    target 251
  ]
  edge [
    source 125
    target 251
  ]
  edge [
    source 126
    target 224
  ]
  edge [
    source 127
    target 329
  ]
  edge [
    source 128
    target 288
  ]
  edge [
    source 128
    target 341
  ]
  edge [
    source 128
    target 315
  ]
  edge [
    source 128
    target 244
  ]
  edge [
    source 128
    target 316
  ]
  edge [
    source 130
    target 199
  ]
  edge [
    source 131
    target 180
  ]
  edge [
    source 132
    target 154
  ]
  edge [
    source 133
    target 180
  ]
  edge [
    source 134
    target 166
  ]
  edge [
    source 134
    target 252
  ]
  edge [
    source 134
    target 251
  ]
  edge [
    source 134
    target 199
  ]
  edge [
    source 137
    target 270
  ]
  edge [
    source 137
    target 190
  ]
  edge [
    source 137
    target 205
  ]
  edge [
    source 137
    target 344
  ]
  edge [
    source 137
    target 329
  ]
  edge [
    source 138
    target 270
  ]
  edge [
    source 139
    target 205
  ]
  edge [
    source 139
    target 199
  ]
  edge [
    source 140
    target 205
  ]
  edge [
    source 140
    target 329
  ]
  edge [
    source 140
    target 199
  ]
  edge [
    source 141
    target 184
  ]
  edge [
    source 142
    target 165
  ]
  edge [
    source 142
    target 180
  ]
  edge [
    source 143
    target 224
  ]
  edge [
    source 144
    target 329
  ]
  edge [
    source 144
    target 199
  ]
  edge [
    source 145
    target 344
  ]
  edge [
    source 147
    target 329
  ]
  edge [
    source 148
    target 270
  ]
  edge [
    source 151
    target 199
  ]
  edge [
    source 152
    target 251
  ]
  edge [
    source 153
    target 226
  ]
  edge [
    source 154
    target 169
  ]
  edge [
    source 154
    target 336
  ]
  edge [
    source 154
    target 170
  ]
  edge [
    source 154
    target 222
  ]
  edge [
    source 154
    target 293
  ]
  edge [
    source 154
    target 162
  ]
  edge [
    source 154
    target 298
  ]
  edge [
    source 154
    target 176
  ]
  edge [
    source 155
    target 329
  ]
  edge [
    source 156
    target 166
  ]
  edge [
    source 157
    target 194
  ]
  edge [
    source 158
    target 270
  ]
  edge [
    source 159
    target 329
  ]
  edge [
    source 160
    target 166
  ]
  edge [
    source 160
    target 252
  ]
  edge [
    source 160
    target 199
  ]
  edge [
    source 160
    target 251
  ]
  edge [
    source 161
    target 221
  ]
  edge [
    source 163
    target 270
  ]
  edge [
    source 163
    target 251
  ]
  edge [
    source 164
    target 252
  ]
  edge [
    source 164
    target 180
  ]
  edge [
    source 165
    target 299
  ]
  edge [
    source 165
    target 267
  ]
  edge [
    source 165
    target 200
  ]
  edge [
    source 165
    target 322
  ]
  edge [
    source 165
    target 323
  ]
  edge [
    source 165
    target 287
  ]
  edge [
    source 165
    target 295
  ]
  edge [
    source 165
    target 327
  ]
  edge [
    source 165
    target 343
  ]
  edge [
    source 165
    target 198
  ]
  edge [
    source 165
    target 289
  ]
  edge [
    source 166
    target 299
  ]
  edge [
    source 166
    target 322
  ]
  edge [
    source 166
    target 333
  ]
  edge [
    source 166
    target 319
  ]
  edge [
    source 166
    target 173
  ]
  edge [
    source 166
    target 192
  ]
  edge [
    source 166
    target 265
  ]
  edge [
    source 166
    target 176
  ]
  edge [
    source 166
    target 283
  ]
  edge [
    source 166
    target 267
  ]
  edge [
    source 166
    target 223
  ]
  edge [
    source 166
    target 200
  ]
  edge [
    source 166
    target 307
  ]
  edge [
    source 166
    target 341
  ]
  edge [
    source 166
    target 279
  ]
  edge [
    source 167
    target 180
  ]
  edge [
    source 168
    target 252
  ]
  edge [
    source 172
    target 224
  ]
  edge [
    source 172
    target 252
  ]
  edge [
    source 172
    target 199
  ]
  edge [
    source 173
    target 184
  ]
  edge [
    source 173
    target 194
  ]
  edge [
    source 174
    target 180
  ]
  edge [
    source 175
    target 205
  ]
  edge [
    source 175
    target 329
  ]
  edge [
    source 175
    target 199
  ]
  edge [
    source 177
    target 251
  ]
  edge [
    source 180
    target 319
  ]
  edge [
    source 180
    target 213
  ]
  edge [
    source 180
    target 323
  ]
  edge [
    source 180
    target 324
  ]
  edge [
    source 180
    target 307
  ]
  edge [
    source 180
    target 242
  ]
  edge [
    source 180
    target 281
  ]
  edge [
    source 180
    target 233
  ]
  edge [
    source 180
    target 332
  ]
  edge [
    source 180
    target 289
  ]
  edge [
    source 180
    target 312
  ]
  edge [
    source 180
    target 341
  ]
  edge [
    source 180
    target 231
  ]
  edge [
    source 180
    target 273
  ]
  edge [
    source 180
    target 278
  ]
  edge [
    source 183
    target 252
  ]
  edge [
    source 184
    target 286
  ]
  edge [
    source 184
    target 209
  ]
  edge [
    source 184
    target 319
  ]
  edge [
    source 184
    target 321
  ]
  edge [
    source 184
    target 325
  ]
  edge [
    source 184
    target 307
  ]
  edge [
    source 184
    target 341
  ]
  edge [
    source 184
    target 331
  ]
  edge [
    source 185
    target 252
  ]
  edge [
    source 185
    target 199
  ]
  edge [
    source 186
    target 329
  ]
  edge [
    source 188
    target 252
  ]
  edge [
    source 189
    target 329
  ]
  edge [
    source 190
    target 236
  ]
  edge [
    source 190
    target 191
  ]
  edge [
    source 190
    target 325
  ]
  edge [
    source 190
    target 204
  ]
  edge [
    source 190
    target 346
  ]
  edge [
    source 191
    target 270
  ]
  edge [
    source 191
    target 205
  ]
  edge [
    source 191
    target 344
  ]
  edge [
    source 193
    target 221
  ]
  edge [
    source 194
    target 314
  ]
  edge [
    source 194
    target 219
  ]
  edge [
    source 195
    target 329
  ]
  edge [
    source 199
    target 299
  ]
  edge [
    source 199
    target 301
  ]
  edge [
    source 199
    target 210
  ]
  edge [
    source 199
    target 220
  ]
  edge [
    source 199
    target 328
  ]
  edge [
    source 199
    target 216
  ]
  edge [
    source 199
    target 230
  ]
  edge [
    source 199
    target 310
  ]
  edge [
    source 199
    target 259
  ]
  edge [
    source 199
    target 311
  ]
  edge [
    source 199
    target 271
  ]
  edge [
    source 199
    target 321
  ]
  edge [
    source 199
    target 322
  ]
  edge [
    source 199
    target 324
  ]
  edge [
    source 199
    target 265
  ]
  edge [
    source 199
    target 283
  ]
  edge [
    source 199
    target 291
  ]
  edge [
    source 199
    target 307
  ]
  edge [
    source 199
    target 341
  ]
  edge [
    source 199
    target 337
  ]
  edge [
    source 199
    target 319
  ]
  edge [
    source 201
    target 262
  ]
  edge [
    source 202
    target 268
  ]
  edge [
    source 204
    target 205
  ]
  edge [
    source 204
    target 270
  ]
  edge [
    source 204
    target 344
  ]
  edge [
    source 204
    target 224
  ]
  edge [
    source 204
    target 329
  ]
  edge [
    source 205
    target 286
  ]
  edge [
    source 205
    target 236
  ]
  edge [
    source 205
    target 325
  ]
  edge [
    source 205
    target 207
  ]
  edge [
    source 205
    target 346
  ]
  edge [
    source 206
    target 209
  ]
  edge [
    source 206
    target 314
  ]
  edge [
    source 206
    target 236
  ]
  edge [
    source 208
    target 282
  ]
  edge [
    source 209
    target 270
  ]
  edge [
    source 209
    target 329
  ]
  edge [
    source 210
    target 329
  ]
  edge [
    source 211
    target 237
  ]
  edge [
    source 212
    target 282
  ]
  edge [
    source 214
    target 270
  ]
  edge [
    source 215
    target 320
  ]
  edge [
    source 217
    target 251
  ]
  edge [
    source 218
    target 224
  ]
  edge [
    source 220
    target 221
  ]
  edge [
    source 223
    target 224
  ]
  edge [
    source 223
    target 329
  ]
  edge [
    source 224
    target 269
  ]
  edge [
    source 224
    target 283
  ]
  edge [
    source 224
    target 255
  ]
  edge [
    source 224
    target 238
  ]
  edge [
    source 224
    target 341
  ]
  edge [
    source 224
    target 309
  ]
  edge [
    source 224
    target 307
  ]
  edge [
    source 224
    target 319
  ]
  edge [
    source 225
    target 252
  ]
  edge [
    source 227
    target 251
  ]
  edge [
    source 229
    target 252
  ]
  edge [
    source 229
    target 329
  ]
  edge [
    source 230
    target 329
  ]
  edge [
    source 232
    target 252
  ]
  edge [
    source 232
    target 329
  ]
  edge [
    source 234
    target 252
  ]
  edge [
    source 235
    target 320
  ]
  edge [
    source 236
    target 270
  ]
  edge [
    source 236
    target 344
  ]
  edge [
    source 236
    target 329
  ]
  edge [
    source 240
    target 344
  ]
  edge [
    source 241
    target 262
  ]
  edge [
    source 241
    target 320
  ]
  edge [
    source 243
    target 251
  ]
  edge [
    source 243
    target 320
  ]
  edge [
    source 245
    target 251
  ]
  edge [
    source 246
    target 252
  ]
  edge [
    source 248
    target 329
  ]
  edge [
    source 249
    target 252
  ]
  edge [
    source 250
    target 280
  ]
  edge [
    source 251
    target 299
  ]
  edge [
    source 251
    target 319
  ]
  edge [
    source 251
    target 277
  ]
  edge [
    source 251
    target 322
  ]
  edge [
    source 251
    target 307
  ]
  edge [
    source 251
    target 265
  ]
  edge [
    source 251
    target 267
  ]
  edge [
    source 251
    target 341
  ]
  edge [
    source 252
    target 319
  ]
  edge [
    source 252
    target 301
  ]
  edge [
    source 252
    target 307
  ]
  edge [
    source 252
    target 265
  ]
  edge [
    source 252
    target 255
  ]
  edge [
    source 252
    target 269
  ]
  edge [
    source 252
    target 294
  ]
  edge [
    source 252
    target 341
  ]
  edge [
    source 254
    target 329
  ]
  edge [
    source 255
    target 329
  ]
  edge [
    source 256
    target 329
  ]
  edge [
    source 257
    target 282
  ]
  edge [
    source 259
    target 320
  ]
  edge [
    source 262
    target 296
  ]
  edge [
    source 262
    target 315
  ]
  edge [
    source 263
    target 329
  ]
  edge [
    source 264
    target 270
  ]
  edge [
    source 266
    target 329
  ]
  edge [
    source 270
    target 274
  ]
  edge [
    source 270
    target 325
  ]
  edge [
    source 270
    target 286
  ]
  edge [
    source 270
    target 272
  ]
  edge [
    source 270
    target 346
  ]
  edge [
    source 276
    target 338
  ]
  edge [
    source 276
    target 313
  ]
  edge [
    source 277
    target 320
  ]
  edge [
    source 280
    target 288
  ]
  edge [
    source 282
    target 312
  ]
  edge [
    source 284
    target 329
  ]
  edge [
    source 286
    target 344
  ]
  edge [
    source 286
    target 329
  ]
  edge [
    source 290
    target 325
  ]
  edge [
    source 296
    target 320
  ]
  edge [
    source 297
    target 329
  ]
  edge [
    source 299
    target 320
  ]
  edge [
    source 300
    target 344
  ]
  edge [
    source 301
    target 329
  ]
  edge [
    source 304
    target 329
  ]
  edge [
    source 305
    target 344
  ]
  edge [
    source 307
    target 344
  ]
  edge [
    source 307
    target 329
  ]
  edge [
    source 308
    target 329
  ]
  edge [
    source 317
    target 329
  ]
  edge [
    source 319
    target 344
  ]
  edge [
    source 319
    target 329
  ]
  edge [
    source 320
    target 322
  ]
  edge [
    source 322
    target 344
  ]
  edge [
    source 325
    target 344
  ]
  edge [
    source 325
    target 329
  ]
  edge [
    source 328
    target 329
  ]
  edge [
    source 329
    target 335
  ]
  edge [
    source 329
    target 341
  ]
  edge [
    source 341
    target 344
  ]
  edge [
    source 344
    target 346
  ]
]
