# Supplementary material for: Exploration of the Anti-Inflammatory Drug Space Through Network Pharmacology: Applications for Drug Repurposing
Source: Front Physiol. 2018 Mar 1;9:151. doi: 10.3389/fphys.2018.00151 (PMC5838628; doi:10.3389/fphys.2018.00151)
Supplement: Supplementary File 1 — A compressed file containing all networks as graph markup language (GML) files. [file DataSheet1.ZIP › pathway_adr_network_CMAP.gml]

graph [
  node [
    id 0
    label "Migraine headaches"
    Redundancy 1.0
    degree 32
    type 0
    ClusteringDot 0.2702508082612974
  ]
  node [
    id 1
    label "Small intestinal neoplasms malignant"
    Redundancy 1.0
    degree 57
    type 0
    ClusteringDot 0.48554671341675787
  ]
  node [
    id 2
    label "KEGG_CITRATE_CYCLE_TCA_CYCLE"
    Redundancy 1.0
    degree 496
    type 1
    ClusteringDot 0.28271820992830543
  ]
  node [
    id 3
    label "REACTOME_NITRIC_OXIDE_STIMULATES_GUANYLATE_CYCLASE"
    Redundancy 1.0
    degree 32
    type 1
    ClusteringDot 0.4838563706311633
  ]
  node [
    id 4
    label "KEGG_RIBOSOME"
    Redundancy 1.0
    degree 68
    type 1
    ClusteringDot 0.17066543762166483
  ]
  node [
    id 5
    label "KEGG_ASTHMA"
    Redundancy 1.0
    degree 32
    type 1
    ClusteringDot 0.4838563706311633
  ]
  node [
    id 6
    label "Myopathies"
    Redundancy 1.0
    degree 92
    type 0
    ClusteringDot 0.3703091133022432
  ]
  node [
    id 7
    label "REACTOME_MAP_KINASE_ACTIVATION_IN_TLR_CASCADE"
    Redundancy 1.0
    degree 32
    type 1
    ClusteringDot 0.4838563706311633
  ]
  node [
    id 8
    label "Cervix disorders NEC"
    Redundancy 1.0
    degree 43
    type 0
    ClusteringDot 0.33547472914999177
  ]
  node [
    id 9
    label "Primary immunodeficiency syndromes"
    Redundancy 1.0
    degree 55
    type 0
    ClusteringDot 0.48659859107922404
  ]
  node [
    id 10
    label "KEGG_OXIDATIVE_PHOSPHORYLATION"
    Redundancy 1.0
    degree 586
    type 1
    ClusteringDot 0.2902829379368991
  ]
  node [
    id 11
    label "Exposures associated with pregnancy, delivery and lactation"
    Redundancy 1.0
    degree 4
    type 0
    ClusteringDot 0.12025783656047007
  ]
  node [
    id 12
    label "BIOCARTA_EXTRINSIC_PATHWAY"
    Redundancy 7
    degree 0
    type 1
    ClusteringDot 0.0
  ]
  node [
    id 13
    label "Burkholderia infections"
    Redundancy 1.0
    degree 55
    type 0
    ClusteringDot 0.48659859107922404
  ]
  node [
    id 14
    label "Renal necrosis and vascular insufficiency"
    Redundancy 1.0
    degree 4
    type 0
    ClusteringDot 0.12025783656047007
  ]
  node [
    id 15
    label "Newborn respiratory disorders NEC"
    Redundancy 7
    degree 0
    type 0
    ClusteringDot 0.0
  ]
  node [
    id 16
    label "Inflammations"
    Redundancy 1.0
    degree 98
    type 0
    ClusteringDot 0.41594647720616607
  ]
  node [
    id 17
    label "Disturbances in sleep phase rhythm"
    Redundancy 7
    degree 0
    type 0
    ClusteringDot 0.0
  ]
  node [
    id 18
    label "REACTOME_NUCLEOTIDE_EXCISION_REPAIR"
    Redundancy 1.0
    degree 37
    type 1
    ClusteringDot 0.44239686728237765
  ]
  node [
    id 19
    label "REACTOME_CYTOCHROME_P450_ARRANGED_BY_SUBSTRATE_TYPE"
    Redundancy 7
    degree 0
    type 1
    ClusteringDot 0.0
  ]
  node [
    id 20
    label "Cholesterol analyses"
    Redundancy 1.0
    degree 50
    type 0
    ClusteringDot 0.35151465665922904
  ]
  node [
    id 21
    label "Nervous system haemorrhagic disorders"
    Redundancy 1.0
    degree 104
    type 0
    ClusteringDot 0.3817493537571465
  ]
  node [
    id 22
    label "REACTOME_MITOCHONDRIAL_TRNA_AMINOACYLATION"
    Redundancy 1.0
    degree 32
    type 1
    ClusteringDot 0.4838563706311633
  ]
  node [
    id 23
    label "Muscle infections and inflammations"
    Redundancy 1.0
    degree 72
    type 0
    ClusteringDot 0.465216300171481
  ]
  node [
    id 24
    label "Abdominal and gastrointestinal infections"
    Redundancy 0.9778110944527736
    degree 116
    type 0
    ClusteringDot 0.36186727749264036
  ]
  node [
    id 25
    label "Mood disorders NEC"
    Redundancy 1.0
    degree 55
    type 0
    ClusteringDot 0.48659859107922404
  ]
  node [
    id 26
    label "Respiratory signs and symptoms NEC"
    Redundancy 1.0
    degree 61
    type 0
    ClusteringDot 0.469377913783678
  ]
  node [
    id 27
    label "REACTOME_SIGNALING_BY_NOTCH"
    Redundancy 1.0
    degree 32
    type 1
    ClusteringDot 0.4838563706311633
  ]
  node [
    id 28
    label "Lens therapeutic procedures"
    Redundancy 7
    degree 0
    type 0
    ClusteringDot 0.0
  ]
  node [
    id 29
    label "KEGG_UBIQUITIN_MEDIATED_PROTEOLYSIS"
    Redundancy 1.0
    degree 422
    type 1
    ClusteringDot 0.20110578408514718
  ]
  node [
    id 30
    label "Neonatal neurological system disorders NEC"
    Redundancy 7
    degree 0
    type 0
    ClusteringDot 0.0
  ]
  node [
    id 31
    label "REACTOME_ELONGATION_ARREST_AND_RECOVERY"
    Redundancy 1.0
    degree 32
    type 1
    ClusteringDot 0.4838563706311633
  ]
  node [
    id 32
    label "Tongue signs and symptoms"
    Redundancy 1.0
    degree 44
    type 0
    ClusteringDot 0.32938166736508523
  ]
  node [
    id 33
    label "Leukaemias chronic lymphocytic"
    Redundancy 7
    degree 0
    type 0
    ClusteringDot 0.0
  ]
  node [
    id 34
    label "Analgesia supportive care"
    Redundancy 1.0
    degree 55
    type 0
    ClusteringDot 0.48659859107922404
  ]
  node [
    id 35
    label "Cystic pancreatic disorders"
    Redundancy 1.0
    degree 12
    type 0
    ClusteringDot 0.21240828835646935
  ]
  node [
    id 36
    label "REACTOME_DNA_REPLICATION"
    Redundancy 1.0
    degree 858
    type 1
    ClusteringDot 0.2320062091170904
  ]
  node [
    id 37
    label "Haemophilus infections"
    Redundancy 1.0
    degree 55
    type 0
    ClusteringDot 0.48659859107922404
  ]
  node [
    id 38
    label "Choroid and vitreous structural change, deposit and degeneration"
    Redundancy 1.0
    degree 55
    type 0
    ClusteringDot 0.48659859107922404
  ]
  node [
    id 39
    label "Toxoplasma infections"
    Redundancy 1.0
    degree 4
    type 0
    ClusteringDot 0.09904450159386319
  ]
  node [
    id 40
    label "REACTOME_METABOLISM_OF_AMINO_ACIDS_AND_DERIVATIVES"
    Redundancy 1.0
    degree 95
    type 1
    ClusteringDot 0.3180443166721772
  ]
  node [
    id 41
    label "Metabolic alkaloses"
    Redundancy 1.0
    degree 55
    type 0
    ClusteringDot 0.48659859107922404
  ]
  node [
    id 42
    label "Coma states"
    Redundancy 1.0
    degree 58
    type 0
    ClusteringDot 0.4813196977232238
  ]
  node [
    id 43
    label "Ocular haemorrhagic disorders"
    Redundancy 1.0
    degree 17
    type 0
    ClusteringDot 0.23285803099854538
  ]
  node [
    id 44
    label "REACTOME_TRANS_GOLGI_NETWORK_VESICLE_BUDDING"
    Redundancy 1.0
    degree 37
    type 1
    ClusteringDot 0.4423968672823776
  ]
  node [
    id 45
    label "Bacterial upper respiratory tract infections"
    Redundancy 1.0
    degree 35
    type 0
    ClusteringDot 0.26218223598504553
  ]
  node [
    id 46
    label "Oedema NEC"
    Redundancy 1.0
    degree 71
    type 0
    ClusteringDot 0.4867271614263429
  ]
  node [
    id 47
    label "Pulmonary vascular disorders NEC"
    Redundancy 1.0
    degree 57
    type 0
    ClusteringDot 0.4812424411085046
  ]
  node [
    id 48
    label "Cardiac disorders congenital NEC"
    Redundancy 7
    degree 0
    type 0
    ClusteringDot 0.0
  ]
  node [
    id 49
    label "Uterine therapeutic procedures"
    Redundancy 1.0
    degree 55
    type 0
    ClusteringDot 0.48659859107922404
  ]
  node [
    id 50
    label "Necrosis NEC"
    Redundancy 7
    degree 0
    type 0
    ClusteringDot 0.0
  ]
  node [
    id 51
    label "KEGG_GLYCOSYLPHOSPHATIDYLINOSITOL_GPI_ANCHOR_BIOSYNTHESIS"
    Redundancy 1.0
    degree 419
    type 1
    ClusteringDot 0.1998522101795786
  ]
  node [
    id 52
    label "Gastrointestinal spastic and hypermotility disorders"
    Redundancy 1.0
    degree 55
    type 0
    ClusteringDot 0.48659859107922404
  ]
  node [
    id 53
    label "Demyelinating disorders NEC"
    Redundancy 1.0
    degree 63
    type 0
    ClusteringDot 0.5002068960390259
  ]
  node [
    id 54
    label "Nervous system neoplasms unspecified malignancy NEC"
    Redundancy 1.0
    degree 12
    type 0
    ClusteringDot 0.21240828835646935
  ]
  node [
    id 55
    label "REACTOME_G1_PHASE"
    Redundancy 1.0
    degree 114
    type 1
    ClusteringDot 0.25486602440548517
  ]
  node [
    id 56
    label "Pregnancy related circumstances"
    Redundancy 7
    degree 0
    type 0
    ClusteringDot 0.0
  ]
  node [
    id 57
    label "REACTOME_SHC_MEDIATED_SIGNALLING"
    Redundancy 7
    degree 0
    type 1
    ClusteringDot 0.0
  ]
  node [
    id 58
    label "REACTOME_MITOTIC_M_M_G1_PHASES"
    Redundancy 1.0
    degree 744
    type 1
    ClusteringDot 0.25506447393032106
  ]
  node [
    id 59
    label "Rashes, eruptions and exanthems NEC"
    Redundancy 1.0
    degree 211
    type 0
    ClusteringDot 0.22786775693334937
  ]
  node [
    id 60
    label "Infectious myocarditis"
    Redundancy 1.0
    degree 55
    type 0
    ClusteringDot 0.48659859107922404
  ]
  node [
    id 61
    label "Neuromuscular junction dysfunction"
    Redundancy 1.0
    degree 62
    type 0
    ClusteringDot 0.47028291302737907
  ]
  node [
    id 62
    label "Dental disorders NEC"
    Redundancy 1.0
    degree 42
    type 0
    ClusteringDot 0.3033367004832358
  ]
  node [
    id 63
    label "Urinalysis NEC"
    Redundancy 1.0
    degree 56
    type 0
    ClusteringDot 0.48657838243919593
  ]
  node [
    id 64
    label "Postpartum psychiatric disorders"
    Redundancy 1.0
    degree 8
    type 0
    ClusteringDot 0.17637667260813783
  ]
  node [
    id 65
    label "Alopecias"
    Redundancy 7
    degree 0
    type 0
    ClusteringDot 0.0
  ]
  node [
    id 66
    label "Pulmonary and bronchial disorders congenital"
    Redundancy 7
    degree 0
    type 0
    ClusteringDot 0.0
  ]
  node [
    id 67
    label "Heart rate and pulse investigations"
    Redundancy 1.0
    degree 98
    type 0
    ClusteringDot 0.3859832990325469
  ]
  node [
    id 68
    label "Dyspnoeas"
    Redundancy 1.0
    degree 188
    type 0
    ClusteringDot 0.19910515231136902
  ]
  node [
    id 69
    label "Reproductive organ and breast imaging procedures"
    Redundancy 7
    degree 0
    type 0
    ClusteringDot 0.0
  ]
  node [
    id 70
    label "Congenital cardiac malpositions and transpositions"
    Redundancy 1.0
    degree 3
    type 0
    ClusteringDot 0.11528574106492379
  ]
  node [
    id 71
    label "KEGG_NOTCH_SIGNALING_PATHWAY"
    Redundancy 7
    degree 0
    type 1
    ClusteringDot 0.0
  ]
  node [
    id 72
    label "Biochemical markers of bone metabolism"
    Redundancy 7
    degree 0
    type 0
    ClusteringDot 0.0
  ]
  node [
    id 73
    label "VIIIth cranial nerve disorders"
    Redundancy 1.0
    degree 55
    type 0
    ClusteringDot 0.48659859107922404
  ]
  node [
    id 74
    label "Respiratory tract and pleural neoplasms benign NEC"
    Redundancy 1.0
    degree 32
    type 0
    ClusteringDot 0.2702508082612974
  ]
  node [
    id 75
    label "Infectious transmissions"
    Redundancy 1.0
    degree 66
    type 0
    ClusteringDot 0.49935600099918276
  ]
  node [
    id 76
    label "REACTOME_TRIF_MEDIATED_TLR3_SIGNALING"
    Redundancy 1.0
    degree 32
    type 1
    ClusteringDot 0.4838563706311633
  ]
  node [
    id 77
    label "Papilloma viral infections"
    Redundancy 1.0
    degree 11
    type 0
    ClusteringDot 0.1591299150787656
  ]
  node [
    id 78
    label "Gastrointestinal vascular malformations"
    Redundancy 1.0
    degree 40
    type 0
    ClusteringDot 0.27357178629726564
  ]
  node [
    id 79
    label "Prostatic neoplasms and hypertrophy"
    Redundancy 1.0
    degree 24
    type 0
    ClusteringDot 0.22832202705632387
  ]
  node [
    id 80
    label "Cardiac and vascular procedural complications"
    Redundancy 1.0
    degree 64
    type 0
    ClusteringDot 0.5001649621318394
  ]
  node [
    id 81
    label "REACTOME_CELL_CYCLE_MITOTIC"
    Redundancy 1.0
    degree 871
    type 1
    ClusteringDot 0.22566856915329056
  ]
  node [
    id 82
    label "Lymphatic system disorders NEC"
    Redundancy 1.0
    degree 82
    type 0
    ClusteringDot 0.4689688885425513
  ]
  node [
    id 83
    label "REACTOME_P53_DEPENDENT_G1_DNA_DAMAGE_RESPONSE"
    Redundancy 1.0
    degree 95
    type 1
    ClusteringDot 0.3180443166721772
  ]
  node [
    id 84
    label "Pupil disorders"
    Redundancy 1.0
    degree 63
    type 0
    ClusteringDot 0.5002068960390259
  ]
  node [
    id 85
    label "Stomatitis and ulceration"
    Redundancy 1.0
    degree 109
    type 0
    ClusteringDot 0.3596208087844608
  ]
  node [
    id 86
    label "Administration site reactions NEC"
    Redundancy 1.0
    degree 20
    type 0
    ClusteringDot 0.26454812830748237
  ]
  node [
    id 87
    label "Glomerulonephritis and nephrotic syndrome"
    Redundancy 1.0
    degree 74
    type 0
    ClusteringDot 0.48074771952633294
  ]
  node [
    id 88
    label "Product packaging issues"
    Redundancy 1.0
    degree 4
    type 0
    ClusteringDot 0.12025783656047008
  ]
  node [
    id 89
    label "KEGG_ENDOMETRIAL_CANCER"
    Redundancy 7
    degree 0
    type 1
    ClusteringDot 0.0
  ]
  node [
    id 90
    label "Iron excess"
    Redundancy 1.0
    degree 7
    type 0
    ClusteringDot 0.06093914507543938
  ]
  node [
    id 91
    label "REACTOME_SIGNALING_BY_TGF_BETA_RECEPTOR_COMPLEX"
    Redundancy 1.0
    degree 32
    type 1
    ClusteringDot 0.4838563706311633
  ]
  node [
    id 92
    label "Speech and language usage disturbances"
    Redundancy 1.0
    degree 55
    type 0
    ClusteringDot 0.48659859107922404
  ]
  node [
    id 93
    label "Umbilical hernias"
    Redundancy 1.0
    degree 6
    type 0
    ClusteringDot 0.1339901448826659
  ]
  node [
    id 94
    label "Anaesthetic complications"
    Redundancy 1.0
    degree 10
    type 0
    ClusteringDot 0.1807509501389317
  ]
  node [
    id 95
    label "Penile disorders NEC (excl erection and ejaculation)"
    Redundancy 1.0
    degree 9
    type 0
    ClusteringDot 0.16206699992570195
  ]
  node [
    id 96
    label "REACTOME_SIGNALING_BY_WNT"
    Redundancy 1.0
    degree 32
    type 1
    ClusteringDot 0.4838563706311634
  ]
  node [
    id 97
    label "Limb therapeutic procedures"
    Redundancy 1.0
    degree 36
    type 0
    ClusteringDot 0.2979835702904816
  ]
  node [
    id 98
    label "Haemolyses NEC"
    Redundancy 1.0
    degree 62
    type 0
    ClusteringDot 0.47158127467313415
  ]
  node [
    id 99
    label "Ischaemic coronary artery disorders"
    Redundancy 1.0
    degree 18
    type 0
    ClusteringDot 0.252838489008341
  ]
  node [
    id 100
    label "Skin melanomas (excl ocular)"
    Redundancy 1.0
    degree 58
    type 0
    ClusteringDot 0.46971557274943465
  ]
  node [
    id 101
    label "REACTOME_CYCLIN_E_ASSOCIATED_EVENTS_DURING_G1_S_TRANSITION_"
    Redundancy 1.0
    degree 32
    type 1
    ClusteringDot 0.4838563706311634
  ]
  node [
    id 102
    label "REACTOME_ANTIGEN_PROCESSING_UBIQUITINATION_PROTEASOME_DEGRADATION"
    Redundancy 1.0
    degree 535
    type 1
    ClusteringDot 0.2931847229731904
  ]
  node [
    id 103
    label "Immunology analyses NEC"
    Redundancy 7
    degree 0
    type 0
    ClusteringDot 0.0
  ]
  node [
    id 104
    label "REACTOME_FORMATION_OF_THE_HIV1_EARLY_ELONGATION_COMPLEX"
    Redundancy 0.9899159663865547
    degree 120
    type 1
    ClusteringDot 0.21607139808300754
  ]
  node [
    id 105
    label "BIOCARTA_NGF_PATHWAY"
    Redundancy 1.0
    degree 32
    type 1
    ClusteringDot 0.4838563706311634
  ]
  node [
    id 106
    label "REACTOME_TCA_CYCLE_AND_RESPIRATORY_ELECTRON_TRANSPORT"
    Redundancy 1.0
    degree 587
    type 1
    ClusteringDot 0.2904215094963037
  ]
  node [
    id 107
    label "Corneal disorders NEC"
    Redundancy 1.0
    degree 17
    type 0
    ClusteringDot 0.2408937284941002
  ]
  node [
    id 108
    label "Ovarian neoplasms malignant (excl germ cell)"
    Redundancy 1.0
    degree 10
    type 0
    ClusteringDot 0.1807509501389317
  ]
  node [
    id 109
    label "REACTOME_RESPIRATORY_ELECTRON_TRANSPORT"
    Redundancy 1.0
    degree 690
    type 1
    ClusteringDot 0.26299573089353184
  ]
  node [
    id 110
    label "Meningeal bacterial infections"
    Redundancy 1.0
    degree 58
    type 0
    ClusteringDot 0.46971557274943465
  ]
  node [
    id 111
    label "Peripheral nerve injuries"
    Redundancy 1.0
    degree 10
    type 0
    ClusteringDot 0.1807509501389317
  ]
  node [
    id 112
    label "Eustachian tube disorders"
    Redundancy 7
    degree 0
    type 0
    ClusteringDot 0.0
  ]
  node [
    id 113
    label "Bleeding tendencies"
    Redundancy 1.0
    degree 24
    type 0
    ClusteringDot 0.22935886526816832
  ]
  node [
    id 114
    label "REACTOME_FORMATION_OF_RNA_POL_II_ELONGATION_COMPLEX_"
    Redundancy 1.0
    degree 32
    type 1
    ClusteringDot 0.4838563706311634
  ]
  node [
    id 115
    label "Endocrine disorders NEC"
    Redundancy 1.0
    degree 5
    type 0
    ClusteringDot 0.10434187285972256
  ]
  node [
    id 116
    label "BIOCARTA_KERATINOCYTE_PATHWAY"
    Redundancy 1.0
    degree 32
    type 1
    ClusteringDot 0.4838563706311634
  ]
  node [
    id 117
    label "REACTOME_PLATELET_ADHESION_TO_EXPOSED_COLLAGEN"
    Redundancy 7
    degree 0
    type 1
    ClusteringDot 0.0
  ]
  node [
    id 118
    label "Hepatic therapeutic procedures"
    Redundancy 1.0
    degree 33
    type 0
    ClusteringDot 0.27370983003353494
  ]
  node [
    id 119
    label "External ear disorders NEC"
    Redundancy 1.0
    degree 55
    type 0
    ClusteringDot 0.48659859107922404
  ]
  node [
    id 120
    label "Pulmonary oedemas"
    Redundancy 1.0
    degree 197
    type 0
    ClusteringDot 0.22342898872535388
  ]
  node [
    id 121
    label "Hepatobiliary and spleen infections"
    Redundancy 1.0
    degree 56
    type 0
    ClusteringDot 0.48796973429651164
  ]
  node [
    id 122
    label "REACTOME_TRANSCRIPTION_COUPLED_NER_TC_NER"
    Redundancy 1.0
    degree 37
    type 1
    ClusteringDot 0.44239686728237765
  ]
  node [
    id 123
    label "Muscle injuries"
    Redundancy 1.0
    degree 56
    type 0
    ClusteringDot 0.48657838243919593
  ]
  node [
    id 124
    label "Listeria infections"
    Redundancy 1.0
    degree 66
    type 0
    ClusteringDot 0.451063767594803
  ]
  node [
    id 125
    label "Peripheral vasoconstriction, necrosis and vascular insufficiency"
    Redundancy 1.0
    degree 91
    type 0
    ClusteringDot 0.41044461909652585
  ]
  node [
    id 126
    label "Middle ear disorders NEC"
    Redundancy 1.0
    degree 4
    type 0
    ClusteringDot 0.12025783656047007
  ]
  node [
    id 127
    label "Cartilage disorders"
    Redundancy 1.0
    degree 46
    type 0
    ClusteringDot 0.3314299430277487
  ]
  node [
    id 128
    label "REACTOME_PROCESSIVE_SYNTHESIS_ON_THE_LAGGING_STRAND"
    Redundancy 1.0
    degree 32
    type 1
    ClusteringDot 0.4838563706311634
  ]
  node [
    id 129
    label "Tinea infections"
    Redundancy 1.0
    degree 12
    type 0
    ClusteringDot 0.21240828835646935
  ]
  node [
    id 130
    label "Protein metabolism disorders NEC"
    Redundancy 1.0
    degree 55
    type 0
    ClusteringDot 0.48659859107922404
  ]
  node [
    id 131
    label "Pelvis and broad ligament disorders NEC"
    Redundancy 1.0
    degree 12
    type 0
    ClusteringDot 0.21240828835646935
  ]
  node [
    id 132
    label "REACTOME_INTERACTIONS_OF_VPR_WITH_HOST_CELLULAR_PROTEINS"
    Redundancy 1.0
    degree 497
    type 1
    ClusteringDot 0.2828703629084643
  ]
  node [
    id 133
    label "Conditions associated with abnormal gas exchange"
    Redundancy 1.0
    degree 57
    type 0
    ClusteringDot 0.48797618896528083
  ]
  node [
    id 134
    label "Extranodal marginal zone B-cell lymphomas (low grade B-cell)"
    Redundancy 7
    degree 0
    type 0
    ClusteringDot 0.0
  ]
  node [
    id 135
    label "Maternal complications of labour NEC"
    Redundancy 7
    degree 0
    type 0
    ClusteringDot 0.0
  ]
  node [
    id 136
    label "Choroid and vitreous haemorrhages and vascular disorders"
    Redundancy 1.0
    degree 17
    type 0
    ClusteringDot 0.23285803099854538
  ]
  node [
    id 137
    label "Bone neoplasms benign (excl cysts)"
    Redundancy 7
    degree 0
    type 0
    ClusteringDot 0.0
  ]
  node [
    id 138
    label "Hepatocellular damage and hepatitis NEC"
    Redundancy 1.0
    degree 117
    type 0
    ClusteringDot 0.3785744038987473
  ]
  node [
    id 139
    label "Mineral related disorders NEC"
    Redundancy 1.0
    degree 57
    type 0
    ClusteringDot 0.48554671341675787
  ]
  node [
    id 140
    label "Hypopharyngeal neoplasms malignant and unspecified"
    Redundancy 7
    degree 0
    type 0
    ClusteringDot 0.0
  ]
  node [
    id 141
    label "Tuberculous infections"
    Redundancy 1.0
    degree 85
    type 0
    ClusteringDot 0.44073751248465687
  ]
  node [
    id 142
    label "BIOCARTA_EIF2_PATHWAY"
    Redundancy 1.0
    degree 32
    type 1
    ClusteringDot 0.4838563706311633
  ]
  node [
    id 143
    label "Toxicology laboratory analyses"
    Redundancy 1.0
    degree 66
    type 0
    ClusteringDot 0.48410315281560873
  ]
  node [
    id 144
    label "Skin histopathology procedures"
    Redundancy 1.0
    degree 12
    type 0
    ClusteringDot 0.21240828835646935
  ]
  node [
    id 145
    label "Corneal structural change, deposit and degeneration"
    Redundancy 1.0
    degree 193
    type 0
    ClusteringDot 0.2216971006852789
  ]
  node [
    id 146
    label "Maternal complications of pregnancy NEC"
    Redundancy 1.0
    degree 12
    type 0
    ClusteringDot 0.21240828835646935
  ]
  node [
    id 147
    label "REACTOME_ACTIVATION_OF_THE_PRE_REPLICATIVE_COMPLEX"
    Redundancy 1.0
    degree 86
    type 1
    ClusteringDot 0.27167909383391003
  ]
  node [
    id 148
    label "Coronary necrosis and vascular insufficiency"
    Redundancy 1.0
    degree 26
    type 0
    ClusteringDot 0.29471717302675177
  ]
  node [
    id 149
    label "REACTOME_CHROMOSOME_MAINTENANCE"
    Redundancy 1.0
    degree 32
    type 1
    ClusteringDot 0.4838563706311634
  ]
  node [
    id 150
    label "Congenital disorders NEC"
    Redundancy 1.0
    degree 8
    type 0
    ClusteringDot 0.17637667260813783
  ]
  node [
    id 151
    label "Complications associated with device NEC"
    Redundancy 7
    degree 0
    type 0
    ClusteringDot 0.0
  ]
  node [
    id 152
    label "REACTOME_G_BETA_GAMMA_SIGNALLING_THROUGH_PLC_BETA"
    Redundancy 1.0
    degree 68
    type 1
    ClusteringDot 0.17066543762166483
  ]
  node [
    id 153
    label "Pulmonary embolism and thrombosis"
    Redundancy 1.0
    degree 100
    type 0
    ClusteringDot 0.3675013176178215
  ]
  node [
    id 154
    label "Amino acid metabolism disorders NEC"
    Redundancy 1.0
    degree 8
    type 0
    ClusteringDot 0.17637667260813783
  ]
  node [
    id 155
    label "Reproductive system haemorrhages"
    Redundancy 1.0
    degree 40
    type 0
    ClusteringDot 0.31536022936015273
  ]
  node [
    id 156
    label "Prostatic signs, symptoms and disorders NEC"
    Redundancy 1.0
    degree 41
    type 0
    ClusteringDot 0.3193186357467079
  ]
  node [
    id 157
    label "Dermatitis and eczema"
    Redundancy 1.0
    degree 82
    type 0
    ClusteringDot 0.4624979531759746
  ]
  node [
    id 158
    label "Vitamin deficiencies NEC"
    Redundancy 1.0
    degree 12
    type 0
    ClusteringDot 0.21240828835646935
  ]
  node [
    id 159
    label "REACTOME_MICRORNA_MIRNA_BIOGENESIS"
    Redundancy 1.0
    degree 32
    type 1
    ClusteringDot 0.4838563706311634
  ]
  node [
    id 160
    label "Neurologic diagnostic procedures"
    Redundancy 1.0
    degree 74
    type 0
    ClusteringDot 0.4807804334461306
  ]
  node [
    id 161
    label "Arterial and aortic injuries"
    Redundancy 1.0
    degree 15
    type 0
    ClusteringDot 0.23621773842521682
  ]
  node [
    id 162
    label "Ear injuries NEC"
    Redundancy 1.0
    degree 56
    type 0
    ClusteringDot 0.48796973429651164
  ]
  node [
    id 163
    label "Soft tissue disorders NEC"
    Redundancy 1.0
    degree 79
    type 0
    ClusteringDot 0.4676496140176175
  ]
  node [
    id 164
    label "Renal embolism and thrombosis"
    Redundancy 7
    degree 0
    type 0
    ClusteringDot 0.0
  ]
  node [
    id 165
    label "Diabetic complications neurological"
    Redundancy 1.0
    degree 57
    type 0
    ClusteringDot 0.4812424411085046
  ]
  node [
    id 166
    label "Eye movement disorders"
    Redundancy 1.0
    degree 12
    type 0
    ClusteringDot 0.21240828835646935
  ]
  node [
    id 167
    label "Viral infections NEC"
    Redundancy 1.0
    degree 66
    type 0
    ClusteringDot 0.49519701590661325
  ]
  node [
    id 168
    label "REACTOME_PROTEIN_FOLDING"
    Redundancy 1.0
    degree 32
    type 1
    ClusteringDot 0.4838563706311634
  ]
  node [
    id 169
    label "Mononeuropathies"
    Redundancy 1.0
    degree 72
    type 0
    ClusteringDot 0.4652163001714811
  ]
  node [
    id 170
    label "Nerve injuries NEC"
    Redundancy 1.0
    degree 72
    type 0
    ClusteringDot 0.4551288099107546
  ]
  node [
    id 171
    label "Gastric and gastroenteric infections"
    Redundancy 1.0
    degree 63
    type 0
    ClusteringDot 0.4412998525405599
  ]
  node [
    id 172
    label "Encephalitis nonviral infectious"
    Redundancy 7
    degree 0
    type 0
    ClusteringDot 0.0
  ]
  node [
    id 173
    label "Foetal position and presentation abnormalities"
    Redundancy 7
    degree 0
    type 0
    ClusteringDot 0.0
  ]
  node [
    id 174
    label "Nervous system neoplasms malignant NEC"
    Redundancy 7
    degree 0
    type 0
    ClusteringDot 0.0
  ]
  node [
    id 175
    label "Nervous system autoimmune disorders"
    Redundancy 1.0
    degree 55
    type 0
    ClusteringDot 0.48659859107922404
  ]
  node [
    id 176
    label "Triglyceride analyses"
    Redundancy 1.0
    degree 65
    type 0
    ClusteringDot 0.3304291274154365
  ]
  node [
    id 177
    label "Oropharyngeal, nasopharyngeal and tonsillar neoplasms malignant and unspecified"
    Redundancy 1.0
    degree 57
    type 0
    ClusteringDot 0.4855467134167579
  ]
  node [
    id 178
    label "REACTOME_PURINE_SALVAGE"
    Redundancy 1.0
    degree 215
    type 1
    ClusteringDot 0.17476737920565374
  ]
  node [
    id 179
    label "Nematode infections"
    Redundancy 1.0
    degree 55
    type 0
    ClusteringDot 0.48659859107922404
  ]
  node [
    id 180
    label "Breast signs and symptoms"
    Redundancy 7
    degree 0
    type 0
    ClusteringDot 0.0
  ]
  node [
    id 181
    label "Nasal and paranasal sinus neoplasms benign"
    Redundancy 1.0
    degree 89
    type 0
    ClusteringDot 0.3673898771103389
  ]
  node [
    id 182
    label "Gallbladder neoplasms malignant"
    Redundancy 1.0
    degree 12
    type 0
    ClusteringDot 0.21839283897735384
  ]
  node [
    id 183
    label "REACTOME_ACTIVATED_POINT_MUTANTS_OF_FGFR2"
    Redundancy 1.0
    degree 32
    type 1
    ClusteringDot 0.4838563706311634
  ]
  node [
    id 184
    label "REACTOME_MRNA_3_END_PROCESSING"
    Redundancy 1.0
    degree 504
    type 1
    ClusteringDot 0.29176120015668383
  ]
  node [
    id 185
    label "Nephritis NEC"
    Redundancy 1.0
    degree 73
    type 0
    ClusteringDot 0.48038978460877924
  ]
  node [
    id 186
    label "Nail therapeutic procedures"
    Redundancy 7
    degree 0
    type 0
    ClusteringDot 0.0
  ]
  node [
    id 187
    label "Adrenal cortical hyperfunctions"
    Redundancy 1.0
    degree 63
    type 0
    ClusteringDot 0.5002068960390259
  ]
  node [
    id 188
    label "Retroviral infections"
    Redundancy 1.0
    degree 55
    type 0
    ClusteringDot 0.48659859107922404
  ]
  node [
    id 189
    label "Blood grouping and cross-matching analyses"
    Redundancy 1.0
    degree 55
    type 0
    ClusteringDot 0.48659859107922404
  ]
  node [
    id 190
    label "Mucosal findings abnormal"
    Redundancy 1.0
    degree 98
    type 0
    ClusteringDot 0.41594647720616607
  ]
  node [
    id 191
    label "Sodium imbalance"
    Redundancy 1.0
    degree 65
    type 0
    ClusteringDot 0.49515504581109276
  ]
  node [
    id 192
    label "Neonatal haematologic disorders (excl blood incompatibility)"
    Redundancy 1.0
    degree 56
    type 0
    ClusteringDot 0.48657838243919593
  ]
  node [
    id 193
    label "REACTOME_ACTIVATION_OF_GENES_BY_ATF4"
    Redundancy 7
    degree 0
    type 1
    ClusteringDot 0.0
  ]
  node [
    id 194
    label "Musculoskeletal necrosis and vascular insufficiency"
    Redundancy 1.0
    degree 109
    type 0
    ClusteringDot 0.38043847333215236
  ]
  node [
    id 195
    label "REACTOME_ENDOGENOUS_STEROLS"
    Redundancy 1.0
    degree 8
    type 1
    ClusteringDot 0.06352101954965897
  ]
  node [
    id 196
    label "REACTOME_HDL_MEDIATED_LIPID_TRANSPORT"
    Redundancy 1.0
    degree 32
    type 1
    ClusteringDot 0.4838563706311633
  ]
  node [
    id 197
    label "Central nervous system abscesses"
    Redundancy 1.0
    degree 55
    type 0
    ClusteringDot 0.48659859107922404
  ]
  node [
    id 198
    label "General signs and symptoms NEC"
    Redundancy 1.0
    degree 231
    type 0
    ClusteringDot 0.21881524418045675
  ]
  node [
    id 199
    label "Viral upper respiratory tract infections"
    Redundancy 1.0
    degree 55
    type 0
    ClusteringDot 0.48659859107922404
  ]
  node [
    id 200
    label "REACTOME_MRNA_PROCESSING"
    Redundancy 0.985133434318683
    degree 848
    type 1
    ClusteringDot 0.23128744496329592
  ]
  node [
    id 201
    label "Heart failures NEC"
    Redundancy 1.0
    degree 78
    type 0
    ClusteringDot 0.22865915250638183
  ]
  node [
    id 202
    label "Arterial therapeutic procedures (excl aortic)"
    Redundancy 1.0
    degree 26
    type 0
    ClusteringDot 0.29471717302675177
  ]
  node [
    id 203
    label "Thymus disorders"
    Redundancy 7
    degree 0
    type 0
    ClusteringDot 0.0
  ]
  node [
    id 204
    label "Hypertension associated disorders of pregnancy"
    Redundancy 1.0
    degree 55
    type 0
    ClusteringDot 0.48659859107922404
  ]
  node [
    id 205
    label "REACTOME_MITOTIC_G1_G1_S_PHASES"
    Redundancy 1.0
    degree 615
    type 1
    ClusteringDot 0.27747791394657945
  ]
  node [
    id 206
    label "Non-mechanical ileus"
    Redundancy 1.0
    degree 3
    type 0
    ClusteringDot 0.11528574106492379
  ]
  node [
    id 207
    label "REACTOME_SIGNALING_BY_THE_B_CELL_RECEPTOR_BCR"
    Redundancy 1.0
    degree 32
    type 1
    ClusteringDot 0.4838563706311633
  ]
  node [
    id 208
    label "Ocular signs and symptoms NEC"
    Redundancy 7
    degree 0
    type 0
    ClusteringDot 0.0
  ]
  node [
    id 209
    label "Obsessive-compulsive disorders and symptoms"
    Redundancy 7
    degree 0
    type 0
    ClusteringDot 0.0
  ]
  node [
    id 210
    label "Pelvic fractures and dislocations"
    Redundancy 7
    degree 0
    type 0
    ClusteringDot 0.0
  ]
  node [
    id 211
    label "REACTOME_METABOLISM_OF_MRNA"
    Redundancy 7
    degree 0
    type 1
    ClusteringDot 0.0
  ]
  node [
    id 212
    label "Product administration errors and issues"
    Redundancy 1.0
    degree 35
    type 0
    ClusteringDot 0.20438190766443706
  ]
  node [
    id 213
    label "Proteus infections"
    Redundancy 7
    degree 0
    type 0
    ClusteringDot 0.0
  ]
  node [
    id 214
    label "Small intestine therapeutic procedures"
    Redundancy 7
    degree 0
    type 0
    ClusteringDot 0.0
  ]
  node [
    id 215
    label "Thyroid hypofunction disorders"
    Redundancy 1.0
    degree 4
    type 0
    ClusteringDot 0.12025783656047007
  ]
  node [
    id 216
    label "Autoinflammatory diseases"
    Redundancy 7
    degree 0
    type 0
    ClusteringDot 0.0
  ]
  node [
    id 217
    label "Salivary gland infections and inflammations"
    Redundancy 1.0
    degree 11
    type 0
    ClusteringDot 0.1810902116034222
  ]
  node [
    id 218
    label "Mediastinal neoplasms malignant"
    Redundancy 1.0
    degree 55
    type 0
    ClusteringDot 0.48659859107922404
  ]
  node [
    id 219
    label "Peripheral nerve therapeutic procedures"
    Redundancy 1.0
    degree 12
    type 0
    ClusteringDot 0.21240828835646935
  ]
  node [
    id 220
    label "Coagulation factor deficiencies"
    Redundancy 1.0
    degree 14
    type 0
    ClusteringDot 0.22680810504964308
  ]
  node [
    id 221
    label "Fractures NEC"
    Redundancy 1.0
    degree 76
    type 0
    ClusteringDot 0.4770224785856085
  ]
  node [
    id 222
    label "Bruising, ecchymosis and purpura"
    Redundancy 1.0
    degree 75
    type 0
    ClusteringDot 0.48249325447344915
  ]
  node [
    id 223
    label "Disability issues"
    Redundancy 1.0
    degree 84
    type 0
    ClusteringDot 0.4658148888155113
  ]
  node [
    id 224
    label "Pregnancy complicated by maternal disorders"
    Redundancy 1.0
    degree 4
    type 0
    ClusteringDot 0.12025783656047008
  ]
  node [
    id 225
    label "KEGG_SNARE_INTERACTIONS_IN_VESICULAR_TRANSPORT"
    Redundancy 1.0
    degree 32
    type 1
    ClusteringDot 0.4838563706311633
  ]
  node [
    id 226
    label "Skin vascular conditions NEC"
    Redundancy 1.0
    degree 18
    type 0
    ClusteringDot 0.1699913970897435
  ]
  node [
    id 227
    label "Paranasal sinus disorders (excl infections and neoplasms)"
    Redundancy 7
    degree 0
    type 0
    ClusteringDot 0.0
  ]
  node [
    id 228
    label "Cervix neoplasms"
    Redundancy 1.0
    degree 57
    type 0
    ClusteringDot 0.48124244110850467
  ]
  node [
    id 229
    label "Immunoglobulin analyses"
    Redundancy 1.0
    degree 76
    type 0
    ClusteringDot 0.4807601733884311
  ]
  node [
    id 230
    label "Gastrointestinal infections, site unspecified"
    Redundancy 1.0
    degree 79
    type 0
    ClusteringDot 0.44968183183357513
  ]
  node [
    id 231
    label "Bartonella infections"
    Redundancy 7
    degree 0
    type 0
    ClusteringDot 0.0
  ]
  node [
    id 232
    label "Adult T-cell lymphomas/leukaemias"
    Redundancy 7
    degree 0
    type 0
    ClusteringDot 0.0
  ]
  node [
    id 233
    label "Faecal abnormalities NEC"
    Redundancy 1.0
    degree 14
    type 0
    ClusteringDot 0.2298574162124081
  ]
  node [
    id 234
    label "Corynebacteria infections"
    Redundancy 1.0
    degree 55
    type 0
    ClusteringDot 0.48659859107922404
  ]
  node [
    id 235
    label "Hyperkeratoses"
    Redundancy 1.0
    degree 15
    type 0
    ClusteringDot 0.2316959877373621
  ]
  node [
    id 236
    label "Menstruation and uterine bleeding NEC"
    Redundancy 1.0
    degree 15
    type 0
    ClusteringDot 0.16688592682076747
  ]
  node [
    id 237
    label "REACTOME_AMINE_COMPOUND_SLC_TRANSPORTERS"
    Redundancy 1.0
    degree 32
    type 1
    ClusteringDot 0.4838563706311633
  ]
  node [
    id 238
    label "Oral soft tissue disorders NEC"
    Redundancy 1.0
    degree 113
    type 0
    ClusteringDot 0.3739973252738692
  ]
  node [
    id 239
    label "REACTOME_VIF_MEDIATED_DEGRADATION_OF_APOBEC3G"
    Redundancy 1.0
    degree 95
    type 1
    ClusteringDot 0.3180443166721772
  ]
  node [
    id 240
    label "Vitamin analyses"
    Redundancy 1.0
    degree 5
    type 0
    ClusteringDot 0.10434187285972259
  ]
  node [
    id 241
    label "KEGG_PROTEASOME"
    Redundancy 1.0
    degree 95
    type 1
    ClusteringDot 0.3180443166721772
  ]
  node [
    id 242
    label "REACTOME_MRNA_CAPPING"
    Redundancy 1.0
    degree 32
    type 1
    ClusteringDot 0.4838563706311633
  ]
  node [
    id 243
    label "Enteroviral infections NEC"
    Redundancy 1.0
    degree 32
    type 0
    ClusteringDot 0.2702508082612973
  ]
  node [
    id 244
    label "REACTOME_NOTCH1_INTRACELLULAR_DOMAIN_REGULATES_TRANSCRIPTION"
    Redundancy 7
    degree 0
    type 1
    ClusteringDot 0.0
  ]
  node [
    id 245
    label "Precursor T-lymphoblastic lymphomas/leukaemias"
    Redundancy 7
    degree 0
    type 0
    ClusteringDot 0.0
  ]
  node [
    id 246
    label "Lymphomas unspecified NEC"
    Redundancy 1.0
    degree 69
    type 0
    ClusteringDot 0.48476838489249985
  ]
  node [
    id 247
    label "Skeletal and cardiac muscle analyses"
    Redundancy 1.0
    degree 63
    type 0
    ClusteringDot 0.4719450182391147
  ]
  node [
    id 248
    label "Vulvovaginal cysts and neoplasms"
    Redundancy 1.0
    degree 12
    type 0
    ClusteringDot 0.21240828835646935
  ]
  node [
    id 249
    label "Blood isoimmune reactions"
    Redundancy 1.0
    degree 55
    type 0
    ClusteringDot 0.48659859107922404
  ]
  node [
    id 250
    label "REACTOME_OXYGEN_DEPENDENT_PROLINE_HYDROXYLATION_OF_HYPOXIA_INDUCIBLE_FACTOR_ALPHA"
    Redundancy 1.0
    degree 32
    type 1
    ClusteringDot 0.4838563706311633
  ]
  node [
    id 251
    label "Bladder neoplasms malignant"
    Redundancy 1.0
    degree 58
    type 0
    ClusteringDot 0.4813196977232238
  ]
  node [
    id 252
    label "Anterior chamber structural change, deposit and degeneration"
    Redundancy 7
    degree 0
    type 0
    ClusteringDot 0.0
  ]
  node [
    id 253
    label "Leukaemias lymphocytic NEC"
    Redundancy 7
    degree 0
    type 0
    ClusteringDot 0.0
  ]
  node [
    id 254
    label "Aortic necrosis and vascular insufficiency"
    Redundancy 1.0
    degree 18
    type 0
    ClusteringDot 0.2362500187517941
  ]
  node [
    id 255
    label "Renal failure complications"
    Redundancy 1.0
    degree 58
    type 0
    ClusteringDot 0.4855900333060355
  ]
  node [
    id 256
    label "Paraesthesias and dysaesthesias"
    Redundancy 1.0
    degree 17
    type 0
    ClusteringDot 0.23342543781442868
  ]
  node [
    id 257
    label "Rubeola viral infections"
    Redundancy 7
    degree 0
    type 0
    ClusteringDot 0.0
  ]
  node [
    id 258
    label "REACTOME_ACTIVATION_OF_ATR_IN_RESPONSE_TO_REPLICATION_STRESS"
    Redundancy 1.0
    degree 217
    type 1
    ClusteringDot 0.1720538502301451
  ]
  node [
    id 259
    label "Nervous system cysts and polyps"
    Redundancy 7
    degree 0
    type 0
    ClusteringDot 0.0
  ]
  node [
    id 260
    label "BIOCARTA_P35ALZHEIMERS_PATHWAY"
    Redundancy 1.0
    degree 96
    type 1
    ClusteringDot 0.10233688643833266
  ]
  node [
    id 261
    label "Vascular anomalies congenital NEC"
    Redundancy 1.0
    degree 20
    type 0
    ClusteringDot 0.2645481283074823
  ]
  node [
    id 262
    label "Duodenal and small intestinal stenosis and obstruction"
    Redundancy 1.0
    degree 36
    type 0
    ClusteringDot 0.2979835702904816
  ]
  node [
    id 263
    label "REACTOME_G1_S_TRANSITION"
    Redundancy 1.0
    degree 666
    type 1
    ClusteringDot 0.275006883161504
  ]
  node [
    id 264
    label "Inborn errors of carbohydrate metabolism (excl glucose)"
    Redundancy 7
    degree 0
    type 0
    ClusteringDot 0.0
  ]
  node [
    id 265
    label "Spleen disorders"
    Redundancy 1.0
    degree 15
    type 0
    ClusteringDot 0.2362177384252168
  ]
  node [
    id 266
    label "Atopic disorders"
    Redundancy 1.0
    degree 63
    type 0
    ClusteringDot 0.5002068960390259
  ]
  node [
    id 267
    label "Ovarian neoplasms benign"
    Redundancy 1.0
    degree 16
    type 0
    ClusteringDot 0.24160998081459523
  ]
  node [
    id 268
    label "Paralysis and paresis (excl cranial nerve)"
    Redundancy 1.0
    degree 86
    type 0
    ClusteringDot 0.437983502392668
  ]
  node [
    id 269
    label "Accelerated and malignant hypertension"
    Redundancy 1.0
    degree 90
    type 0
    ClusteringDot 0.36854680960493585
  ]
  node [
    id 270
    label "Exfoliative conditions"
    Redundancy 1.0
    degree 12
    type 0
    ClusteringDot 0.21839283897735381
  ]
  node [
    id 271
    label "REACTOME_PHOSPHORYLATION_OF_CD3_AND_TCR_ZETA_CHAINS"
    Redundancy 1.0
    degree 32
    type 1
    ClusteringDot 0.4838563706311634
  ]
  node [
    id 272
    label "Prion-associated disorders"
    Redundancy 1.0
    degree 12
    type 0
    ClusteringDot 0.21240828835646935
  ]
  node [
    id 273
    label "Leukaemias myeloid NEC"
    Redundancy 7
    degree 0
    type 0
    ClusteringDot 0.0
  ]
  node [
    id 274
    label "Acnes"
    Redundancy 1.0
    degree 63
    type 0
    ClusteringDot 0.5002068960390258
  ]
  node [
    id 275
    label "Upper respiratory tract infections"
    Redundancy 1.0
    degree 118
    type 0
    ClusteringDot 0.36153367145831344
  ]
  node [
    id 276
    label "Apocrine and eccrine gland disorders"
    Redundancy 1.0
    degree 66
    type 0
    ClusteringDot 0.48410315281560873
  ]
  node [
    id 277
    label "KEGG_MISMATCH_REPAIR"
    Redundancy 1.0
    degree 86
    type 1
    ClusteringDot 0.27167909383391003
  ]
  node [
    id 278
    label "Enterococcal infections"
    Redundancy 1.0
    degree 55
    type 0
    ClusteringDot 0.48659859107922404
  ]
  node [
    id 279
    label "Skin and subcutaneous tissue fungal infections"
    Redundancy 1.0
    degree 74
    type 0
    ClusteringDot 0.4807804334461306
  ]
  node [
    id 280
    label "Total fluid volume decreased"
    Redundancy 1.0
    degree 21
    type 0
    ClusteringDot 0.22216632109535042
  ]
  node [
    id 281
    label "REACTOME_PEROXISOMAL_LIPID_METABOLISM"
    Redundancy 1.0
    degree 215
    type 1
    ClusteringDot 0.17476737920565374
  ]
  node [
    id 282
    label "Retinal necrosis and vascular insufficiency"
    Redundancy 1.0
    degree 91
    type 0
    ClusteringDot 0.36916381557435174
  ]
  node [
    id 283
    label "Spine and spinal cord therapeutic procedures"
    Redundancy 7
    degree 0
    type 0
    ClusteringDot 0.0
  ]
  node [
    id 284
    label "Leukaemias acute myeloid"
    Redundancy 1.0
    degree 63
    type 0
    ClusteringDot 0.5002068960390259
  ]
  node [
    id 285
    label "REACTOME_EXTENSION_OF_TELOMERES"
    Redundancy 1.0
    degree 201
    type 1
    ClusteringDot 0.20622452382377118
  ]
  node [
    id 286
    label "KEGG_PYRIMIDINE_METABOLISM"
    Redundancy 1.0
    degree 37
    type 1
    ClusteringDot 0.44239686728237765
  ]
  node [
    id 287
    label "Vulval neoplasms benign"
    Redundancy 1.0
    degree 12
    type 0
    ClusteringDot 0.21240828835646935
  ]
  node [
    id 288
    label "Gender disorders"
    Redundancy 1.0
    degree 12
    type 0
    ClusteringDot 0.21240828835646935
  ]
  node [
    id 289
    label "Iron deficiencies"
    Redundancy 1.0
    degree 15
    type 0
    ClusteringDot 0.2008889710081119
  ]
  node [
    id 290
    label "Paraneoplastic syndromes NEC"
    Redundancy 1.0
    degree 65
    type 0
    ClusteringDot 0.4993447057785303
  ]
  node [
    id 291
    label "Anal and rectal ulcers and perforation"
    Redundancy 7
    degree 0
    type 0
    ClusteringDot 0.0
  ]
  node [
    id 292
    label "General nutritional disorders NEC"
    Redundancy 1.0
    degree 71
    type 0
    ClusteringDot 0.4867271614263429
  ]
  node [
    id 293
    label "Respiratory tract disorders NEC"
    Redundancy 1.0
    degree 68
    type 0
    ClusteringDot 0.4688941222901968
  ]
  node [
    id 294
    label "Radiation injuries"
    Redundancy 1.0
    degree 12
    type 0
    ClusteringDot 0.21240828835646935
  ]
  node [
    id 295
    label "Giardia infections"
    Redundancy 1.0
    degree 15
    type 0
    ClusteringDot 0.21146262043695582
  ]
  node [
    id 296
    label "Reproductive hormone analyses"
    Redundancy 1.0
    degree 4
    type 0
    ClusteringDot 0.12025783656047007
  ]
  node [
    id 297
    label "REACTOME_E2F_MEDIATED_REGULATION_OF_DNA_REPLICATION"
    Redundancy 1.0
    degree 32
    type 1
    ClusteringDot 0.4838563706311634
  ]
  node [
    id 298
    label "Myelitis (incl infective)"
    Redundancy 1.0
    degree 12
    type 0
    ClusteringDot 0.21240828835646935
  ]
  node [
    id 299
    label "Muscle tone abnormal"
    Redundancy 1.0
    degree 56
    type 0
    ClusteringDot 0.4879697342965117
  ]
  node [
    id 300
    label "Urinary tract function analyses NEC"
    Redundancy 1.0
    degree 61
    type 0
    ClusteringDot 0.4699326238303743
  ]
  node [
    id 301
    label "REACTOME_RNA_POL_III_TRANSCRIPTION"
    Redundancy 1.0
    degree 32
    type 1
    ClusteringDot 0.4838563706311634
  ]
  node [
    id 302
    label "Thyroid therapeutic procedures"
    Redundancy 1.0
    degree 12
    type 0
    ClusteringDot 0.21240828835646935
  ]
  node [
    id 303
    label "REACTOME_CLEAVAGE_OF_GROWING_TRANSCRIPT_IN_THE_TERMINATION_REGION_"
    Redundancy 1.0
    degree 504
    type 1
    ClusteringDot 0.2917612001566839
  ]
  node [
    id 304
    label "Acute and chronic pancreatitis"
    Redundancy 1.0
    degree 108
    type 0
    ClusteringDot 0.3737505695175683
  ]
  node [
    id 305
    label "Crystal arthropathic disorders"
    Redundancy 1.0
    degree 14
    type 0
    ClusteringDot 0.2298574162124081
  ]
  node [
    id 306
    label "Red blood cell abnormal findings NEC"
    Redundancy 1.0
    degree 64
    type 0
    ClusteringDot 0.5016738795507404
  ]
  node [
    id 307
    label "Dementia NEC"
    Redundancy 1.0
    degree 17
    type 0
    ClusteringDot 0.24089372849410018
  ]
  node [
    id 308
    label "Adrenal neoplasms"
    Redundancy 1.0
    degree 40
    type 0
    ClusteringDot 0.3168987411247684
  ]
  node [
    id 309
    label "Absence seizures"
    Redundancy 7
    degree 0
    type 0
    ClusteringDot 0.0
  ]
  node [
    id 310
    label "Metastases to specified sites"
    Redundancy 1.0
    degree 59
    type 0
    ClusteringDot 0.48040107816391125
  ]
  node [
    id 311
    label "Gingival disorders NEC"
    Redundancy 1.0
    degree 40
    type 0
    ClusteringDot 0.3168987411247684
  ]
  node [
    id 312
    label "REACTOME_METABOLISM_OF_LIPIDS_AND_LIPOPROTEINS"
    Redundancy 1.0
    degree 344
    type 1
    ClusteringDot 0.14675293758465635
  ]
  node [
    id 313
    label "BIOCARTA_PROTEASOME_PATHWAY"
    Redundancy 1.0
    degree 158
    type 1
    ClusteringDot 0.27506584049062716
  ]
  node [
    id 314
    label "Hypothalamic and pituitary disorders NEC"
    Redundancy 1.0
    degree 17
    type 0
    ClusteringDot 0.24089372849410018
  ]
  node [
    id 315
    label "Muscular autoimmune disorders"
    Redundancy 1.0
    degree 64
    type 0
    ClusteringDot 0.4659194556495023
  ]
  node [
    id 316
    label "Rickettsial infectious disorders NEC"
    Redundancy 1.0
    degree 10
    type 0
    ClusteringDot 0.1807509501389317
  ]
  node [
    id 317
    label "REACTOME_MEIOTIC_RECOMBINATION"
    Redundancy 7
    degree 0
    type 1
    ClusteringDot 0.0
  ]
  node [
    id 318
    label "REACTOME_MYD88_MAL_CASCADE_INITIATED_ON_PLASMA_MEMBRANE"
    Redundancy 1.0
    degree 32
    type 1
    ClusteringDot 0.4838563706311634
  ]
  node [
    id 319
    label "Central nervous system aneurysms and dissections"
    Redundancy 1.0
    degree 21
    type 0
    ClusteringDot 0.22216632109535042
  ]
  node [
    id 320
    label "Site specific vascular disorders NEC"
    Redundancy 1.0
    degree 54
    type 0
    ClusteringDot 0.32181711106548977
  ]
  node [
    id 321
    label "Rosaceas"
    Redundancy 1.0
    degree 8
    type 0
    ClusteringDot 0.17637667260813783
  ]
  node [
    id 322
    label "Oral soft tissue signs and symptoms"
    Redundancy 1.0
    degree 57
    type 0
    ClusteringDot 0.34343031346653863
  ]
  node [
    id 323
    label "Respiratory failures (excl neonatal)"
    Redundancy 1.0
    degree 59
    type 0
    ClusteringDot 0.4828022244761975
  ]
  node [
    id 324
    label "Skin implants"
    Redundancy 7
    degree 0
    type 0
    ClusteringDot 0.0
  ]
  node [
    id 325
    label "Renal obstructive disorders"
    Redundancy 1.0
    degree 64
    type 0
    ClusteringDot 0.5016738795507404
  ]
  node [
    id 326
    label "Acquired immunodeficiency syndromes"
    Redundancy 7
    degree 0
    type 0
    ClusteringDot 0.0
  ]
  node [
    id 327
    label "Histoplasma infections"
    Redundancy 7
    degree 0
    type 0
    ClusteringDot 0.0
  ]
  node [
    id 328
    label "KEGG_COLORECTAL_CANCER"
    Redundancy 7
    degree 0
    type 1
    ClusteringDot 0.0
  ]
  node [
    id 329
    label "Aneurysms and dissections non-site specific"
    Redundancy 1.0
    degree 15
    type 0
    ClusteringDot 0.2362177384252168
  ]
  node [
    id 330
    label "Gastrointestinal necrosis and gangrene (excl gangrenous hernia)"
    Redundancy 1.0
    degree 61
    type 0
    ClusteringDot 0.4699326238303743
  ]
  node [
    id 331
    label "Conjunctival infections, irritations and inflammations"
    Redundancy 1.0
    degree 24
    type 0
    ClusteringDot 0.22832202705632387
  ]
  node [
    id 332
    label "Site specific embolism and thrombosis NEC"
    Redundancy 1.0
    degree 11
    type 0
    ClusteringDot 0.11431935419097865
  ]
  node [
    id 333
    label "Dental and periodontal infections and inflammations"
    Redundancy 1.0
    degree 35
    type 0
    ClusteringDot 0.26218223598504553
  ]
  node [
    id 334
    label "Joint therapeutic procedures"
    Redundancy 1.0
    degree 19
    type 0
    ClusteringDot 0.24907011984325275
  ]
  node [
    id 335
    label "REACTOME_RECYCLING_OF_BILE_ACIDS_AND_SALTS"
    Redundancy 1.0
    degree 32
    type 1
    ClusteringDot 0.4838563706311633
  ]
  node [
    id 336
    label "Scleroderma and associated disorders"
    Redundancy 1.0
    degree 64
    type 0
    ClusteringDot 0.5016738795507404
  ]
  node [
    id 337
    label "Polyomavirus infections"
    Redundancy 1.0
    degree 63
    type 0
    ClusteringDot 0.5002068960390259
  ]
  node [
    id 338
    label "Amyloidoses"
    Redundancy 1.0
    degree 62
    type 0
    ClusteringDot 0.47028291302737907
  ]
  node [
    id 339
    label "Gastrointestinal mucosal dystrophies and secretion disorders"
    Redundancy 1.0
    degree 72
    type 0
    ClusteringDot 0.4862333297676074
  ]
  node [
    id 340
    label "Newborn complications NEC"
    Redundancy 1.0
    degree 56
    type 0
    ClusteringDot 0.48657838243919593
  ]
  node [
    id 341
    label "Infusion site reactions"
    Redundancy 1.0
    degree 4
    type 0
    ClusteringDot 0.12025783656047007
  ]
  node [
    id 342
    label "Gestational age and weight conditions"
    Redundancy 1.0
    degree 62
    type 0
    ClusteringDot 0.47028291302737907
  ]
  node [
    id 343
    label "Ureteric therapeutic procedures"
    Redundancy 1.0
    degree 63
    type 0
    ClusteringDot 0.5002068960390258
  ]
  node [
    id 344
    label "Abdominal hernias NEC"
    Redundancy 1.0
    degree 4
    type 0
    ClusteringDot 0.12025783656047007
  ]
  node [
    id 345
    label "REACTOME_APC_CDC20_MEDIATED_DEGRADATION_OF_NEK2A"
    Redundancy 1.0
    degree 32
    type 1
    ClusteringDot 0.4838563706311633
  ]
  node [
    id 346
    label "Skeletal cysts benign"
    Redundancy 1.0
    degree 67
    type 0
    ClusteringDot 0.46854334194677066
  ]
  node [
    id 347
    label "REACTOME_HIV_INFECTION"
    Redundancy 1.0
    degree 588
    type 1
    ClusteringDot 0.29028620084241946
  ]
  node [
    id 348
    label "REACTOME_TRANSLOCATION_OF_ZAP_70_TO_IMMUNOLOGICAL_SYNAPSE"
    Redundancy 1.0
    degree 32
    type 1
    ClusteringDot 0.4838563706311633
  ]
  node [
    id 349
    label "Lower respiratory tract neoplasms"
    Redundancy 1.0
    degree 70
    type 0
    ClusteringDot 0.4864442896943594
  ]
  node [
    id 350
    label "Speech articulation and rhythm disturbances"
    Redundancy 7
    degree 0
    type 0
    ClusteringDot 0.0
  ]
  node [
    id 351
    label "Reproductive tract and breast procedural complications"
    Redundancy 1.0
    degree 17
    type 0
    ClusteringDot 0.24089372849410018
  ]
  node [
    id 352
    label "Lower respiratory tract inflammatory and immunologic conditions"
    Redundancy 1.0
    degree 57
    type 0
    ClusteringDot 0.48797618896528083
  ]
  node [
    id 353
    label "Structural and other bile duct disorders"
    Redundancy 1.0
    degree 57
    type 0
    ClusteringDot 0.48554671341675787
  ]
  node [
    id 354
    label "Salmonella infections"
    Redundancy 1.0
    degree 3
    type 0
    ClusteringDot 0.11528574106492379
  ]
  node [
    id 355
    label "Lysosomal storage disorders"
    Redundancy 1.0
    degree 63
    type 0
    ClusteringDot 0.5002068960390259
  ]
  node [
    id 356
    label "Iron metabolism disorders NEC"
    Redundancy 1.0
    degree 12
    type 0
    ClusteringDot 0.21240828835646935
  ]
  node [
    id 357
    label "Urinary tract neoplasms unspecified malignancy NEC"
    Redundancy 7
    degree 0
    type 0
    ClusteringDot 0.0
  ]
  node [
    id 358
    label "Genital and urinary tract disorders NEC"
    Redundancy 1.0
    degree 27
    type 0
    ClusteringDot 0.2382326532345203
  ]
  node [
    id 359
    label "Nasal disorders NEC"
    Redundancy 1.0
    degree 107
    type 0
    ClusteringDot 0.35250376767408165
  ]
  node [
    id 360
    label "Transient cerebrovascular events"
    Redundancy 1.0
    degree 181
    type 0
    ClusteringDot 0.19163573516068444
  ]
  node [
    id 361
    label "Non-Hodgkin's lymphomas NEC"
    Redundancy 1.0
    degree 55
    type 0
    ClusteringDot 0.48659859107922404
  ]
  node [
    id 362
    label "Cartilage therapeutic procedures"
    Redundancy 7
    degree 0
    type 0
    ClusteringDot 0.0
  ]
  node [
    id 363
    label "Benign and malignant breast neoplasms"
    Redundancy 1.0
    degree 55
    type 0
    ClusteringDot 0.48659859107922404
  ]
  node [
    id 364
    label "Cardiac disorders NEC"
    Redundancy 1.0
    degree 15
    type 0
    ClusteringDot 0.2362177384252168
  ]
  node [
    id 365
    label "Structural change, deposit and degeneration of eye NEC"
    Redundancy 1.0
    degree 55
    type 0
    ClusteringDot 0.48659859107922404
  ]
  node [
    id 366
    label "Non-site specific necrosis and vascular insufficiency NEC"
    Redundancy 1.0
    degree 63
    type 0
    ClusteringDot 0.21712338129493375
  ]
  node [
    id 367
    label "Bone neoplasms malignant (excl sarcomas)"
    Redundancy 1.0
    degree 4
    type 0
    ClusteringDot 0.12025783656047007
  ]
  node [
    id 368
    label "Bone related signs and symptoms"
    Redundancy 1.0
    degree 60
    type 0
    ClusteringDot 0.3029076121975433
  ]
  node [
    id 369
    label "REACTOME_MITOCHONDRIAL_PROTEIN_IMPORT"
    Redundancy 1.0
    degree 32
    type 1
    ClusteringDot 0.4838563706311633
  ]
  node [
    id 370
    label "Pharyngeal and laryngeal neoplasms benign"
    Redundancy 1.0
    degree 15
    type 0
    ClusteringDot 0.21146262043695582
  ]
  node [
    id 371
    label "REACTOME_REGULATORY_RNA_PATHWAYS"
    Redundancy 1.0
    degree 32
    type 1
    ClusteringDot 0.4838563706311633
  ]
  node [
    id 372
    label "BIOCARTA_MAPK_PATHWAY"
    Redundancy 1.0
    degree 234
    type 1
    ClusteringDot 0.18661295406762163
  ]
  node [
    id 373
    label "Optic nerve bleeding and vascular disorders"
    Redundancy 1.0
    degree 8
    type 0
    ClusteringDot 0.17637667260813783
  ]
  node [
    id 374
    label "Fat soluble vitamin deficiencies and disorders"
    Redundancy 1.0
    degree 12
    type 0
    ClusteringDot 0.21839283897735381
  ]
  node [
    id 375
    label "Nausea and vomiting symptoms"
    Redundancy 1.0
    degree 14
    type 0
    ClusteringDot 0.2268081050496431
  ]
  node [
    id 376
    label "Skin preneoplastic conditions NEC"
    Redundancy 7
    degree 0
    type 0
    ClusteringDot 0.0
  ]
  node [
    id 377
    label "Granulomatous and deep cutaneous inflammatory conditions"
    Redundancy 1.0
    degree 8
    type 0
    ClusteringDot 0.17637667260813783
  ]
  node [
    id 378
    label "REACTOME_APC_C_CDC20_MEDIATED_DEGRADATION_OF_MITOTIC_PROTEINS"
    Redundancy 1.0
    degree 95
    type 1
    ClusteringDot 0.3180443166721772
  ]
  node [
    id 379
    label "Product monitoring errors and issues"
    Redundancy 1.0
    degree 4
    type 0
    ClusteringDot 0.12025783656047007
  ]
  node [
    id 380
    label "Therapeutic drug monitoring analyses"
    Redundancy 1.0
    degree 63
    type 0
    ClusteringDot 0.4669477356327605
  ]
  node [
    id 381
    label "Diverticulum inflammations"
    Redundancy 1.0
    degree 4
    type 0
    ClusteringDot 0.12025783656047007
  ]
  node [
    id 382
    label "Sepsis, bacteraemia, viraemia and fungaemia NEC"
    Redundancy 1.0
    degree 201
    type 0
    ClusteringDot 0.22827981774189188
  ]
  node [
    id 383
    label "Anal, rectal, perianal and perirectal infections"
    Redundancy 1.0
    degree 74
    type 0
    ClusteringDot 0.4807804334461306
  ]
  node [
    id 384
    label "Site specific necrosis and vascular insufficiency NEC"
    Redundancy 1.0
    degree 67
    type 0
    ClusteringDot 0.5008807899043919
  ]
  node [
    id 385
    label "Haem metabolism analyses"
    Redundancy 1.0
    degree 55
    type 0
    ClusteringDot 0.48659859107922404
  ]
  node [
    id 386
    label "Vascular tests NEC (incl blood pressure)"
    Redundancy 1.0
    degree 73
    type 0
    ClusteringDot 0.48654470403901723
  ]
  node [
    id 387
    label "Gastrointestinal neoplasms malignancy unspecified NEC"
    Redundancy 1.0
    degree 12
    type 0
    ClusteringDot 0.21240828835646935
  ]
  node [
    id 388
    label "Renal vascular disorders NEC"
    Redundancy 1.0
    degree 57
    type 0
    ClusteringDot 0.48124244110850467
  ]
  node [
    id 389
    label "Pericardial disorders NEC"
    Redundancy 1.0
    degree 14
    type 0
    ClusteringDot 0.22680810504964308
  ]
  node [
    id 390
    label "Hepatobiliary signs and symptoms"
    Redundancy 1.0
    degree 9
    type 0
    ClusteringDot 0.16206699992570195
  ]
  node [
    id 391
    label "Klebsiella infections"
    Redundancy 1.0
    degree 58
    type 0
    ClusteringDot 0.4697155727494347
  ]
  node [
    id 392
    label "Spondyloarthropathies"
    Redundancy 1.0
    degree 71
    type 0
    ClusteringDot 0.46479000157837774
  ]
  node [
    id 393
    label "Neonatal metabolic and endocrine disorders"
    Redundancy 7
    degree 0
    type 0
    ClusteringDot 0.0
  ]
  node [
    id 394
    label "Retinal bleeding and vascular disorders (excl retinopathy)"
    Redundancy 1.0
    degree 68
    type 0
    ClusteringDot 0.43037218270412114
  ]
  node [
    id 395
    label "Lacrimation disorders"
    Redundancy 1.0
    degree 67
    type 0
    ClusteringDot 0.46854334194677066
  ]
  node [
    id 396
    label "Arterial inflammations"
    Redundancy 1.0
    degree 7
    type 0
    ClusteringDot 0.17839890925940258
  ]
  node [
    id 397
    label "Malignant miscellaneous gastrointestinal neoplasms"
    Redundancy 7
    degree 0
    type 0
    ClusteringDot 0.0
  ]
  node [
    id 398
    label "BIOCARTA_PS1_PATHWAY"
    Redundancy 7
    degree 0
    type 1
    ClusteringDot 0.0
  ]
  node [
    id 399
    label "Skin and subcutaneous tissue infections NEC"
    Redundancy 1.0
    degree 78
    type 0
    ClusteringDot 0.47710480802513033
  ]
  node [
    id 400
    label "Ocular neoplasms malignancy unspecified"
    Redundancy 1.0
    degree 55
    type 0
    ClusteringDot 0.48659859107922404
  ]
  node [
    id 401
    label "Cardiomyopathies"
    Redundancy 1.0
    degree 69
    type 0
    ClusteringDot 0.4961383572462966
  ]
  node [
    id 402
    label "Hearing disorders NEC"
    Redundancy 1.0
    degree 10
    type 0
    ClusteringDot 0.1807509501389317
  ]
  node [
    id 403
    label "KEGG_HUNTINGTONS_DISEASE"
    Redundancy 1.0
    degree 592
    type 1
    ClusteringDot 0.2715829694620494
  ]
  node [
    id 404
    label "Renal therapeutic procedures"
    Redundancy 1.0
    degree 12
    type 0
    ClusteringDot 0.21240828835646935
  ]
  node [
    id 405
    label "Pancreatic therapeutic procedures"
    Redundancy 7
    degree 0
    type 0
    ClusteringDot 0.0
  ]
  node [
    id 406
    label "Femoral hernias"
    Redundancy 1.0
    degree 8
    type 0
    ClusteringDot 0.17637667260813783
  ]
  node [
    id 407
    label "Facial cranial nerve disorders"
    Redundancy 1.0
    degree 61
    type 0
    ClusteringDot 0.4699326238303743
  ]
  node [
    id 408
    label "REACTOME_ACTIVATION_OF_CHAPERONES_BY_ATF6_ALPHA"
    Redundancy 1.0
    degree 32
    type 1
    ClusteringDot 0.4838563706311633
  ]
  node [
    id 409
    label "Renal function analyses"
    Redundancy 1.0
    degree 76
    type 0
    ClusteringDot 0.47242532723091873
  ]
  node [
    id 410
    label "Thyroid hyperfunction disorders"
    Redundancy 1.0
    degree 12
    type 0
    ClusteringDot 0.21240828835646935
  ]
  node [
    id 411
    label "REACTOME_METABOLISM_OF_NUCLEOTIDES"
    Redundancy 1.0
    degree 217
    type 1
    ClusteringDot 0.17573259932570606
  ]
  node [
    id 412
    label "REACTOME_ACTIVATION_OF_NF_KAPPAB_IN_B_CELLS"
    Redundancy 1.0
    degree 534
    type 1
    ClusteringDot 0.29335126815826335
  ]
  node [
    id 413
    label "Maternal complications of delivery NEC"
    Redundancy 1.0
    degree 5
    type 0
    ClusteringDot 0.10434187285972259
  ]
  node [
    id 414
    label "Skin cysts and polyps"
    Redundancy 1.0
    degree 40
    type 0
    ClusteringDot 0.3168987411247684
  ]
  node [
    id 415
    label "Skin ischaemic conditions"
    Redundancy 1.0
    degree 52
    type 0
    ClusteringDot 0.177826536565071
  ]
  node [
    id 416
    label "Oral soft tissue pain and paraesthesia"
    Redundancy 1.0
    degree 77
    type 0
    ClusteringDot 0.46160219239627065
  ]
  node [
    id 417
    label "Abortions not specified as induced or spontaneous"
    Redundancy 7
    degree 0
    type 0
    ClusteringDot 0.0
  ]
  node [
    id 418
    label "Vascular auscultatory investigations"
    Redundancy 1.0
    degree 15
    type 0
    ClusteringDot 0.23169598773736214
  ]
  node [
    id 419
    label "Aortic aneurysms and dissections"
    Redundancy 1.0
    degree 23
    type 0
    ClusteringDot 0.23245898126908873
  ]
  node [
    id 420
    label "KEGG_OTHER_GLYCAN_DEGRADATION"
    Redundancy 1.0
    degree 3
    type 1
    ClusteringDot 0.03213619838910097
  ]
  node [
    id 421
    label "Vaccination related complications"
    Redundancy 7
    degree 0
    type 0
    ClusteringDot 0.0
  ]
  node [
    id 422
    label "Haematologic neoplasms NEC"
    Redundancy 1.0
    degree 57
    type 0
    ClusteringDot 0.48124244110850467
  ]
  node [
    id 423
    label "Thermal burns"
    Redundancy 1.0
    degree 32
    type 0
    ClusteringDot 0.2702508082612973
  ]
  node [
    id 424
    label "Peripheral T-cell lymphomas NEC"
    Redundancy 1.0
    degree 55
    type 0
    ClusteringDot 0.48659859107922404
  ]
  node [
    id 425
    label "Mycoses fungoides"
    Redundancy 1.0
    degree 12
    type 0
    ClusteringDot 0.21240828835646935
  ]
  node [
    id 426
    label "Metabolic acidoses (excl diabetic acidoses)"
    Redundancy 1.0
    degree 55
    type 0
    ClusteringDot 0.3018214565090764
  ]
  node [
    id 427
    label "Coagulopathies"
    Redundancy 1.0
    degree 64
    type 0
    ClusteringDot 0.47002141656467655
  ]
  node [
    id 428
    label "KEGG_LINOLEIC_ACID_METABOLISM"
    Redundancy 1.0
    degree 8
    type 1
    ClusteringDot 0.06352101954965896
  ]
  node [
    id 429
    label "Amoebic infections"
    Redundancy 1.0
    degree 55
    type 0
    ClusteringDot 0.48659859107922404
  ]
  node [
    id 430
    label "Neonatal blood incompatibility disorders"
    Redundancy 1.0
    degree 55
    type 0
    ClusteringDot 0.48659859107922404
  ]
  node [
    id 431
    label "REACTOME_ASSOCIATION_OF_LICENSING_FACTORS_WITH_THE_PRE_REPLICATIVE_COMPLEX"
    Redundancy 1.0
    degree 32
    type 1
    ClusteringDot 0.4838563706311633
  ]
  node [
    id 432
    label "Hepatobiliary cysts and polyps"
    Redundancy 1.0
    degree 8
    type 0
    ClusteringDot 0.17637667260813783
  ]
  node [
    id 433
    label "Oral soft tissue infections"
    Redundancy 1.0
    degree 120
    type 0
    ClusteringDot 0.36092717655520107
  ]
  node [
    id 434
    label "REACTOME_DARPP_32_EVENTS"
    Redundancy 1.0
    degree 8
    type 1
    ClusteringDot 0.06352101954965896
  ]
  node [
    id 435
    label "Endocrine abnormalities of puberty"
    Redundancy 1.0
    degree 63
    type 0
    ClusteringDot 0.5002068960390258
  ]
  node [
    id 436
    label "Testicular and epididymal infections and inflammations"
    Redundancy 1.0
    degree 8
    type 0
    ClusteringDot 0.17637667260813783
  ]
  node [
    id 437
    label "Cardiac valve disorders congenital"
    Redundancy 7
    degree 0
    type 0
    ClusteringDot 0.0
  ]
  node [
    id 438
    label "Spinal cord and nerve root disorders NEC"
    Redundancy 1.0
    degree 98
    type 0
    ClusteringDot 0.4211459933904012
  ]
  node [
    id 439
    label "Ear infections"
    Redundancy 1.0
    degree 76
    type 0
    ClusteringDot 0.2624426377302538
  ]
  node [
    id 440
    label "Skin vasomotor conditions"
    Redundancy 1.0
    degree 58
    type 0
    ClusteringDot 0.17759965463469296
  ]
  node [
    id 441
    label "Neonatal gastrointestinal disorders"
    Redundancy 7
    degree 0
    type 0
    ClusteringDot 0.0
  ]
  node [
    id 442
    label "Lymphoedemas"
    Redundancy 1.0
    degree 17
    type 0
    ClusteringDot 0.2408937284941002
  ]
  node [
    id 443
    label "Lower respiratory tract infections NEC"
    Redundancy 1.0
    degree 74
    type 0
    ClusteringDot 0.472282583944151
  ]
  node [
    id 444
    label "Pseudomonal infections"
    Redundancy 1.0
    degree 66
    type 0
    ClusteringDot 0.459534498551244
  ]
  node [
    id 445
    label "REACTOME_REGULATION_OF_GENE_EXPRESSION_IN_BETA_CELLS"
    Redundancy 1.0
    degree 32
    type 1
    ClusteringDot 0.4838563706311634
  ]
  node [
    id 446
    label "Skin injuries and mechanical dermatoses"
    Redundancy 1.0
    degree 37
    type 0
    ClusteringDot 0.3009262092006063
  ]
  node [
    id 447
    label "Metabolism tests NEC"
    Redundancy 1.0
    degree 63
    type 0
    ClusteringDot 0.46963747061778766
  ]
  node [
    id 448
    label "KEGG_VALINE_LEUCINE_AND_ISOLEUCINE_DEGRADATION"
    Redundancy 1.0
    degree 422
    type 1
    ClusteringDot 0.20110578408514715
  ]
  node [
    id 449
    label "Physical examination procedures and organ system status"
    Redundancy 1.0
    degree 62
    type 0
    ClusteringDot 0.4709704484123366
  ]
  node [
    id 450
    label "Corneal infections, oedemas and inflammations"
    Redundancy 1.0
    degree 193
    type 0
    ClusteringDot 0.2216971006852789
  ]
  node [
    id 451
    label "Trypanosomal infections"
    Redundancy 7
    degree 0
    type 0
    ClusteringDot 0.0
  ]
  node [
    id 452
    label "Sleep phase rhythm disturbances"
    Redundancy 7
    degree 0
    type 0
    ClusteringDot 0.0
  ]
  node [
    id 453
    label "Peripheral aneurysms and dissections"
    Redundancy 1.0
    degree 10
    type 0
    ClusteringDot 0.1807509501389317
  ]
  node [
    id 454
    label "Epiphyseal disorders"
    Redundancy 1.0
    degree 12
    type 0
    ClusteringDot 0.21240828835646933
  ]
  node [
    id 455
    label "REACTOME_THROMBOXANE_SIGNALLING_THROUGH_TP_RECEPTOR"
    Redundancy 1.0
    degree 68
    type 1
    ClusteringDot 0.17066543762166483
  ]
  node [
    id 456
    label "Hepatic and portal embolism and thrombosis"
    Redundancy 7
    degree 0
    type 0
    ClusteringDot 0.0
  ]
  node [
    id 457
    label "Respiratory tract infections NEC"
    Redundancy 1.0
    degree 66
    type 0
    ClusteringDot 0.49668964023820467
  ]
  node [
    id 458
    label "Placental abnormalities (excl neoplasms)"
    Redundancy 1.0
    degree 56
    type 0
    ClusteringDot 0.48657838243919604
  ]
  node [
    id 459
    label "Parathyroid disorders NEC"
    Redundancy 1.0
    degree 67
    type 0
    ClusteringDot 0.22444967109719516
  ]
  node [
    id 460
    label "REACTOME_SIGNALING_BY_NOTCH2"
    Redundancy 1.0
    degree 32
    type 1
    ClusteringDot 0.4838563706311634
  ]
  node [
    id 461
    label "Protein analyses NEC"
    Redundancy 1.0
    degree 183
    type 0
    ClusteringDot 0.1954943340300531
  ]
  node [
    id 462
    label "Middle ear therapeutic procedures"
    Redundancy 7
    degree 0
    type 0
    ClusteringDot 0.0
  ]
  node [
    id 463
    label "Leukaemias chronic myeloid"
    Redundancy 7
    degree 0
    type 0
    ClusteringDot 0.0
  ]
  node [
    id 464
    label "Orbital structural change, deposit and degeneration"
    Redundancy 1.0
    degree 12
    type 0
    ClusteringDot 0.21240828835646933
  ]
  node [
    id 465
    label "Gastrointestinal fistulae"
    Redundancy 1.0
    degree 39
    type 0
    ClusteringDot 0.3126250657593479
  ]
  node [
    id 466
    label "BIOCARTA_ATRBRCA_PATHWAY"
    Redundancy 7
    degree 0
    type 1
    ClusteringDot 0.0
  ]
  node [
    id 467
    label "Chest and lung injuries NEC"
    Redundancy 1.0
    degree 58
    type 0
    ClusteringDot 0.48697582132558276
  ]
  node [
    id 468
    label "Scrotal disorders NEC"
    Redundancy 1.0
    degree 4
    type 0
    ClusteringDot 0.12025783656047007
  ]
  node [
    id 469
    label "Iris and ciliary body bleeding and vascular disorders"
    Redundancy 7
    degree 0
    type 0
    ClusteringDot 0.0
  ]
  node [
    id 470
    label "REACTOME_THROMBIN_SIGNALLING_THROUGH_PROTEINASE_ACTIVATED_RECEPTORS_PARS"
    Redundancy 1.0
    degree 68
    type 1
    ClusteringDot 0.17066543762166483
  ]
  node [
    id 471
    label "Soft tissue neoplasms malignant and unspecified NEC (excl sarcomas)"
    Redundancy 7
    degree 0
    type 0
    ClusteringDot 0.0
  ]
  node [
    id 472
    label "Noninfectious myocarditis"
    Redundancy 1.0
    degree 56
    type 0
    ClusteringDot 0.4879697342965117
  ]
  node [
    id 473
    label "REACTOME_MAPK_TARGETS_NUCLEAR_EVENTS_MEDIATED_BY_MAP_KINASES"
    Redundancy 7
    degree 0
    type 1
    ClusteringDot 0.0
  ]
  node [
    id 474
    label "Meningitis NEC"
    Redundancy 1.0
    degree 55
    type 0
    ClusteringDot 0.48659859107922404
  ]
  node [
    id 475
    label "Red blood cell analyses"
    Redundancy 1.0
    degree 99
    type 0
    ClusteringDot 0.42197658574111796
  ]
  node [
    id 476
    label "Benign neoplasms gastrointestinal (excl oral cavity)"
    Redundancy 1.0
    degree 69
    type 0
    ClusteringDot 0.4647071355387427
  ]
  node [
    id 477
    label "Ocular bleeding and vascular disorders NEC"
    Redundancy 7
    degree 0
    type 0
    ClusteringDot 0.0
  ]
  node [
    id 478
    label "Cardiovascular disorders congenital NEC"
    Redundancy 1.0
    degree 55
    type 0
    ClusteringDot 0.48659859107922404
  ]
  node [
    id 479
    label "Lupus erythematosus and associated conditions"
    Redundancy 1.0
    degree 68
    type 0
    ClusteringDot 0.4688941222901968
  ]
  node [
    id 480
    label "REACTOME_METABOLISM_OF_PROTEINS"
    Redundancy 1.0
    degree 35
    type 1
    ClusteringDot 0.445831639647522
  ]
  node [
    id 481
    label "Pituitary analyses anterior"
    Redundancy 1.0
    degree 12
    type 0
    ClusteringDot 0.21240828835646933
  ]
  node [
    id 482
    label "Pneumocystis infections"
    Redundancy 1.0
    degree 55
    type 0
    ClusteringDot 0.48659859107922404
  ]
  node [
    id 483
    label "Menopausal effects NEC"
    Redundancy 7
    degree 0
    type 0
    ClusteringDot 0.0
  ]
  node [
    id 484
    label "Supraventricular arrhythmias"
    Redundancy 1.0
    degree 209
    type 0
    ClusteringDot 0.22570183846702493
  ]
  node [
    id 485
    label "Musculoskeletal and connective tissue infections and inflammations NEC"
    Redundancy 1.0
    degree 76
    type 0
    ClusteringDot 0.4807601733884311
  ]
  node [
    id 486
    label "Respiratory tract and thoracic cavity procedural complications"
    Redundancy 1.0
    degree 55
    type 0
    ClusteringDot 0.48659859107922404
  ]
  node [
    id 487
    label "Upper respiratory tract neoplasms"
    Redundancy 1.0
    degree 57
    type 0
    ClusteringDot 0.4855467134167579
  ]
  node [
    id 488
    label "Thyroid neoplasms"
    Redundancy 1.0
    degree 11
    type 0
    ClusteringDot 0.10888171842771134
  ]
  node [
    id 489
    label "Central nervous system neoplasms malignant NEC"
    Redundancy 1.0
    degree 5
    type 0
    ClusteringDot 0.10434187285972259
  ]
  node [
    id 490
    label "KEGG_CALCIUM_SIGNALING_PATHWAY"
    Redundancy 7
    degree 0
    type 1
    ClusteringDot 0.0
  ]
  node [
    id 491
    label "REACTOME_MITOTIC_PROMETAPHASE"
    Redundancy 1.0
    degree 602
    type 1
    ClusteringDot 0.2780715574164487
  ]
  node [
    id 492
    label "REACTOME_SIGNALING_BY_NOTCH1"
    Redundancy 1.0
    degree 114
    type 1
    ClusteringDot 0.25486602440548517
  ]
  node [
    id 493
    label "Retinal disorders congenital"
    Redundancy 1.0
    degree 12
    type 0
    ClusteringDot 0.21240828835646933
  ]
  node [
    id 494
    label "REACTOME_ACTIVATED_NOTCH1_TRANSMITS_SIGNAL_TO_THE_NUCLEUS"
    Redundancy 1.0
    degree 32
    type 1
    ClusteringDot 0.4838563706311634
  ]
  node [
    id 495
    label "Ocular vascular disorders NEC"
    Redundancy 1.0
    degree 12
    type 0
    ClusteringDot 0.21240828835646935
  ]
  node [
    id 496
    label "Testicular and epididymal disorders NEC"
    Redundancy 1.0
    degree 15
    type 0
    ClusteringDot 0.2362177384252168
  ]
  node [
    id 497
    label "Laryngeal and adjacent sites disorders NEC (excl infections and neoplasms)"
    Redundancy 1.0
    degree 83
    type 0
    ClusteringDot 0.46586864661577937
  ]
  node [
    id 498
    label "Febrile disorders"
    Redundancy 1.0
    degree 75
    type 0
    ClusteringDot 0.4719795562384719
  ]
  node [
    id 499
    label "Haematological cysts and polyps"
    Redundancy 1.0
    degree 5
    type 0
    ClusteringDot 0.10434187285972259
  ]
  node [
    id 500
    label "REACTOME_BIOSYNTHESIS_OF_THE_N_GLYCAN_PRECURSOR_DOLICHOL_LIPID_LINKED_OLIGOSACCHARIDE_LLO_AND_TRANSFER_TO_A_NASCENT_PROTEIN"
    Redundancy 1.0
    degree 32
    type 1
    ClusteringDot 0.4838563706311634
  ]
  node [
    id 501
    label "Leukopenias NEC"
    Redundancy 1.0
    degree 55
    type 0
    ClusteringDot 0.48659859107922404
  ]
  node [
    id 502
    label "Respiratory alkaloses"
    Redundancy 1.0
    degree 4
    type 0
    ClusteringDot 0.12025783656047007
  ]
  node [
    id 503
    label "KEGG_NEUROACTIVE_LIGAND_RECEPTOR_INTERACTION"
    Redundancy 7
    degree 0
    type 1
    ClusteringDot 0.0
  ]
  node [
    id 504
    label "Iris and uveal tract infections, irritations and inflammations"
    Redundancy 1.0
    degree 9
    type 0
    ClusteringDot 0.11761320697067498
  ]
  node [
    id 505
    label "Mass conditions NEC"
    Redundancy 1.0
    degree 56
    type 0
    ClusteringDot 0.2856724908299505
  ]
  node [
    id 506
    label "Withdrawal and rebound effects"
    Redundancy 1.0
    degree 17
    type 0
    ClusteringDot 0.2408937284941002
  ]
  node [
    id 507
    label "Lip and oral cavity neoplasms benign"
    Redundancy 7
    degree 0
    type 0
    ClusteringDot 0.0
  ]
  node [
    id 508
    label "REACTOME_POL_SWITCHING"
    Redundancy 1.0
    degree 32
    type 1
    ClusteringDot 0.4838563706311634
  ]
  node [
    id 509
    label "Male reproductive tract infections"
    Redundancy 1.0
    degree 17
    type 0
    ClusteringDot 0.2408937284941002
  ]
  node [
    id 510
    label "Psychiatric symptoms NEC"
    Redundancy 1.0
    degree 71
    type 0
    ClusteringDot 0.332578063923061
  ]
  node [
    id 511
    label "Leukaemias acute lymphocytic"
    Redundancy 1.0
    degree 55
    type 0
    ClusteringDot 0.48659859107922404
  ]
  node [
    id 512
    label "Visual pathway disorders"
    Redundancy 1.0
    degree 55
    type 0
    ClusteringDot 0.48659859107922404
  ]
  node [
    id 513
    label "Vasculitides NEC"
    Redundancy 1.0
    degree 100
    type 0
    ClusteringDot 0.36547428682001215
  ]
  node [
    id 514
    label "Peripheral embolism and thrombosis"
    Redundancy 1.0
    degree 119
    type 0
    ClusteringDot 0.33806887849064515
  ]
  node [
    id 515
    label "Taste disorders"
    Redundancy 1.0
    degree 21
    type 0
    ClusteringDot 0.2221663210953504
  ]
  node [
    id 516
    label "Inborn errors of bilirubin metabolism"
    Redundancy 1.0
    degree 5
    type 0
    ClusteringDot 0.10434187285972259
  ]
  node [
    id 517
    label "REACTOME_ADAPTIVE_IMMUNE_SYSTEM"
    Redundancy 1.0
    degree 503
    type 1
    ClusteringDot 0.2919344722369431
  ]
  node [
    id 518
    label "Phosphorus metabolism disorders"
    Redundancy 1.0
    degree 41
    type 0
    ClusteringDot 0.23645319099854384
  ]
  node [
    id 519
    label "Rate and rhythm disorders NEC"
    Redundancy 1.0
    degree 4
    type 0
    ClusteringDot 0.12025783656047007
  ]
  node [
    id 520
    label "Alzheimer's disease (incl subtypes)"
    Redundancy 1.0
    degree 12
    type 0
    ClusteringDot 0.21240828835646933
  ]
  node [
    id 521
    label "Dermal and epidermal conditions NEC"
    Redundancy 1.0
    degree 101
    type 0
    ClusteringDot 0.4202934785865173
  ]
  node [
    id 522
    label "Pancreatic neoplasms"
    Redundancy 1.0
    degree 67
    type 0
    ClusteringDot 0.46854334194677066
  ]
  node [
    id 523
    label "KEGG_AMINO_SUGAR_AND_NUCLEOTIDE_SUGAR_METABOLISM"
    Redundancy 1.0
    degree 3
    type 1
    ClusteringDot 0.03213619838910097
  ]
  node [
    id 524
    label "Ectopic endocrine disorders"
    Redundancy 1.0
    degree 12
    type 0
    ClusteringDot 0.21240828835646933
  ]
  node [
    id 525
    label "Site specific injuries NEC"
    Redundancy 1.0
    degree 99
    type 0
    ClusteringDot 0.36428969787865895
  ]
  node [
    id 526
    label "REACTOME_DESTABILIZATION_OF_MRNA_BY_AUF1_HNRNP_D0"
    Redundancy 1.0
    degree 95
    type 1
    ClusteringDot 0.3180443166721772
  ]
  node [
    id 527
    label "Central nervous system inflammatory disorders NEC"
    Redundancy 1.0
    degree 57
    type 0
    ClusteringDot 0.48124244110850467
  ]
  node [
    id 528
    label "Limb fractures"
    Redundancy 1.0
    degree 66
    type 0
    ClusteringDot 0.49668964023820467
  ]
  node [
    id 529
    label "REACTOME_JNK_C_JUN_KINASES_PHOSPHORYLATION_AND_ACTIVATION_MEDIATED_BY_ACTIVATED_HUMAN_TAK1"
    Redundancy 1.0
    degree 215
    type 1
    ClusteringDot 0.17476737920565374
  ]
  node [
    id 530
    label "BIOCARTA_PITX2_PATHWAY"
    Redundancy 7
    degree 0
    type 1
    ClusteringDot 0.0
  ]
  node [
    id 531
    label "Lower gastrointestinal neoplasms benign"
    Redundancy 1.0
    degree 9
    type 0
    ClusteringDot 0.1539991761605371
  ]
  node [
    id 532
    label "Aortic embolism and thrombosis"
    Redundancy 1.0
    degree 4
    type 0
    ClusteringDot 0.12025783656047007
  ]
  node [
    id 533
    label "Abdominal injuries NEC"
    Redundancy 1.0
    degree 65
    type 0
    ClusteringDot 0.5016506215738676
  ]
  node [
    id 534
    label "Bronchospasm and obstruction"
    Redundancy 1.0
    degree 104
    type 0
    ClusteringDot 0.3817493537571465
  ]
  node [
    id 535
    label "Urticarias"
    Redundancy 1.0
    degree 109
    type 0
    ClusteringDot 0.35587953553093166
  ]
  node [
    id 536
    label "Healing abnormal NEC"
    Redundancy 1.0
    degree 44
    type 0
    ClusteringDot 0.2581543996348155
  ]
  node [
    id 537
    label "KEGG_APOPTOSIS"
    Redundancy 7
    degree 0
    type 1
    ClusteringDot 0.0
  ]
  node [
    id 538
    label "Perception disturbances"
    Redundancy 7
    degree 0
    type 0
    ClusteringDot 0.0
  ]
  node [
    id 539
    label "Neutropenias"
    Redundancy 1.0
    degree 73
    type 0
    ClusteringDot 0.47185705691863994
  ]
  node [
    id 540
    label "REACTOME_UNWINDING_OF_DNA"
    Redundancy 1.0
    degree 180
    type 1
    ClusteringDot 0.142039546314263
  ]
  node [
    id 541
    label "BIOCARTA_HIF_PATHWAY"
    Redundancy 7
    degree 0
    type 1
    ClusteringDot 0.0
  ]
  node [
    id 542
    label "Rubella viral infections"
    Redundancy 1.0
    degree 55
    type 0
    ClusteringDot 0.48659859107922404
  ]
  node [
    id 543
    label "Leukaemias NEC"
    Redundancy 7
    degree 0
    type 0
    ClusteringDot 0.0
  ]
  node [
    id 544
    label "Meningeal viral infections"
    Redundancy 1.0
    degree 69
    type 0
    ClusteringDot 0.4647071355387427
  ]
  node [
    id 545
    label "Ocular disorders NEC"
    Redundancy 1.0
    degree 30
    type 0
    ClusteringDot 0.2629977615094024
  ]
  node [
    id 546
    label "Renal lithiasis"
    Redundancy 1.0
    degree 3
    type 0
    ClusteringDot 0.11528574106492376
  ]
  node [
    id 547
    label "Bladder and urethral symptoms"
    Redundancy 1.0
    degree 13
    type 0
    ClusteringDot 0.19188149293399565
  ]
  node [
    id 548
    label "Mesotheliomas malignant and unspecified"
    Redundancy 1.0
    degree 8
    type 0
    ClusteringDot 0.17637667260813783
  ]
  node [
    id 549
    label "REACTOME_REGULATION_OF_GLUCOKINASE_BY_GLUCOKINASE_REGULATORY_PROTEIN"
    Redundancy 1.0
    degree 496
    type 1
    ClusteringDot 0.28271820992830543
  ]
  node [
    id 550
    label "Urethral disorders NEC"
    Redundancy 1.0
    degree 14
    type 0
    ClusteringDot 0.21594883483569793
  ]
  node [
    id 551
    label "Leukocytoses NEC"
    Redundancy 1.0
    degree 204
    type 0
    ClusteringDot 0.22628591249484048
  ]
  node [
    id 552
    label "Pituitary analyses posterior"
    Redundancy 7
    degree 0
    type 0
    ClusteringDot 0.0
  ]
  node [
    id 553
    label "Off label uses"
    Redundancy 7
    degree 0
    type 0
    ClusteringDot 0.0
  ]
  node [
    id 554
    label "REACTOME_AMINE_LIGAND_BINDING_RECEPTORS"
    Redundancy 1.0
    degree 32
    type 1
    ClusteringDot 0.4838563706311633
  ]
  node [
    id 555
    label "Gastric neoplasms malignant"
    Redundancy 1.0
    degree 69
    type 0
    ClusteringDot 0.460178307268322
  ]
  node [
    id 556
    label "Immunodeficiency disorders NEC"
    Redundancy 1.0
    degree 105
    type 0
    ClusteringDot 0.37092705158239136
  ]
  node [
    id 557
    label "Aspergillus infections"
    Redundancy 1.0
    degree 56
    type 0
    ClusteringDot 0.4879697342965117
  ]
  node [
    id 558
    label "Non-site specific procedural complications"
    Redundancy 1.0
    degree 217
    type 0
    ClusteringDot 0.22846716703018324
  ]
  node [
    id 559
    label "Tracheal disorders (excl infections and neoplasms)"
    Redundancy 1.0
    degree 57
    type 0
    ClusteringDot 0.48124244110850467
  ]
  node [
    id 560
    label "Central nervous system vascular disorders NEC"
    Redundancy 1.0
    degree 77
    type 0
    ClusteringDot 0.4773499528413843
  ]
  node [
    id 561
    label "Adrenal gland disorders NEC"
    Redundancy 1.0
    degree 74
    type 0
    ClusteringDot 0.4807804334461306
  ]
  node [
    id 562
    label "Vascular hypotensive disorders"
    Redundancy 1.0
    degree 221
    type 0
    ClusteringDot 0.22329297175650797
  ]
  node [
    id 563
    label "Central nervous system haemorrhages and cerebrovascular accidents"
    Redundancy 1.0
    degree 123
    type 0
    ClusteringDot 0.36575964396807564
  ]
  node [
    id 564
    label "BIOCARTA_CYTOKINE_PATHWAY"
    Redundancy 1.0
    degree 32
    type 1
    ClusteringDot 0.4838563706311633
  ]
  node [
    id 565
    label "Waldenstrom's macroglobulinaemias"
    Redundancy 7
    degree 0
    type 0
    ClusteringDot 0.0
  ]
  node [
    id 566
    label "Congenital and peripartum cerebral disorders"
    Redundancy 7
    degree 0
    type 0
    ClusteringDot 0.0
  ]
  node [
    id 567
    label "Electrolyte imbalance NEC"
    Redundancy 1.0
    degree 15
    type 0
    ClusteringDot 0.2362177384252168
  ]
  node [
    id 568
    label "Disorders of purine metabolism"
    Redundancy 1.0
    degree 32
    type 0
    ClusteringDot 0.2686044044495554
  ]
  node [
    id 569
    label "REACTOME_HOST_INTERACTIONS_OF_HIV_FACTORS"
    Redundancy 1.0
    degree 504
    type 1
    ClusteringDot 0.29207246809099313
  ]
  node [
    id 570
    label "BIOCARTA_DC_PATHWAY"
    Redundancy 1.0
    degree 32
    type 1
    ClusteringDot 0.4838563706311633
  ]
  node [
    id 571
    label "Thyroid disorders NEC"
    Redundancy 1.0
    degree 14
    type 0
    ClusteringDot 0.2268081050496431
  ]
  node [
    id 572
    label "Blood counts NEC"
    Redundancy 1.0
    degree 4
    type 0
    ClusteringDot 0.12025783656047007
  ]
  node [
    id 573
    label "Diaphragmatic hernias"
    Redundancy 1.0
    degree 41
    type 0
    ClusteringDot 0.3193186357467079
  ]
  node [
    id 574
    label "Diaphragmatic disorders congenital"
    Redundancy 1.0
    degree 12
    type 0
    ClusteringDot 0.21240828835646933
  ]
  node [
    id 575
    label "Spinal fractures and dislocations"
    Redundancy 1.0
    degree 40
    type 0
    ClusteringDot 0.28621571905735854
  ]
  node [
    id 576
    label "Facial therapeutic procedures"
    Redundancy 7
    degree 0
    type 0
    ClusteringDot 0.0
  ]
  node [
    id 577
    label "Encephalopathies NEC"
    Redundancy 1.0
    degree 55
    type 0
    ClusteringDot 0.48659859107922404
  ]
  node [
    id 578
    label "Uterine infections and inflammations (excl cervix)"
    Redundancy 1.0
    degree 8
    type 0
    ClusteringDot 0.17637667260813783
  ]
  node [
    id 579
    label "Magnesium metabolism disorders"
    Redundancy 1.0
    degree 9
    type 0
    ClusteringDot 0.1539991761605371
  ]
  node [
    id 580
    label "Cerebrovascular aneurysms and dissections"
    Redundancy 1.0
    degree 21
    type 0
    ClusteringDot 0.22216632109535042
  ]
  node [
    id 581
    label "BIOCARTA_RELA_PATHWAY"
    Redundancy 7
    degree 0
    type 1
    ClusteringDot 0.0
  ]
  node [
    id 582
    label "Escherichia infections"
    Redundancy 1.0
    degree 63
    type 0
    ClusteringDot 0.5002068960390258
  ]
  node [
    id 583
    label "REACTOME_RECRUITMENT_OF_MITOTIC_CENTROSOME_PROTEINS_AND_COMPLEXES"
    Redundancy 1.0
    degree 503
    type 1
    ClusteringDot 0.2919344722369431
  ]
  node [
    id 584
    label "KEGG_ALZHEIMERS_DISEASE"
    Redundancy 1.0
    degree 32
    type 1
    ClusteringDot 0.4838563706311633
  ]
  node [
    id 585
    label "Hepatic metabolic disorders"
    Redundancy 1.0
    degree 5
    type 0
    ClusteringDot 0.10434187285972259
  ]
  node [
    id 586
    label "Infancy, childhood and adolescence psychiatric disorders NEC"
    Redundancy 1.0
    degree 56
    type 0
    ClusteringDot 0.48657838243919593
  ]
  node [
    id 587
    label "BIOCARTA_RACCYCD_PATHWAY"
    Redundancy 1.0
    degree 32
    type 1
    ClusteringDot 0.4838563706311633
  ]
  node [
    id 588
    label "REACTOME_POST_TRANSLATIONAL_PROTEIN_MODIFICATION"
    Redundancy 1.0
    degree 32
    type 1
    ClusteringDot 0.4838563706311633
  ]
  node [
    id 589
    label "Haematological analyses NEC"
    Redundancy 1.0
    degree 18
    type 0
    ClusteringDot 0.2362500187517941
  ]
  node [
    id 590
    label "Anal and rectal disorders NEC"
    Redundancy 1.0
    degree 19
    type 0
    ClusteringDot 0.24907011984325275
  ]
  node [
    id 591
    label "Skin hypoplasias and atrophies"
    Redundancy 1.0
    degree 63
    type 0
    ClusteringDot 0.5002068960390259
  ]
  node [
    id 592
    label "Cholecystitis and cholelithiasis"
    Redundancy 1.0
    degree 66
    type 0
    ClusteringDot 0.5008532898284267
  ]
  node [
    id 593
    label "BIOCARTA_CXCR4_PATHWAY"
    Redundancy 1.0
    degree 32
    type 1
    ClusteringDot 0.4838563706311633
  ]
  node [
    id 594
    label "Malignant oral cavity neoplasms"
    Redundancy 1.0
    degree 6
    type 0
    ClusteringDot 0.1302172953150113
  ]
  node [
    id 595
    label "Allergies to foods, food additives, drugs and other chemicals"
    Redundancy 1.0
    degree 215
    type 0
    ClusteringDot 0.22582155265738396
  ]
  node [
    id 596
    label "Social issues NEC"
    Redundancy 1.0
    degree 12
    type 0
    ClusteringDot 0.2183928389773538
  ]
  node [
    id 597
    label "Labour onset and length abnormalities"
    Redundancy 1.0
    degree 61
    type 0
    ClusteringDot 0.4699326238303743
  ]
  node [
    id 598
    label "Sexuality issues"
    Redundancy 7
    degree 0
    type 0
    ClusteringDot 0.0
  ]
  node [
    id 599
    label "Urinary tract infections"
    Redundancy 1.0
    degree 63
    type 0
    ClusteringDot 0.46963747061778766
  ]
  node [
    id 600
    label "REACTOME_NA_CL_DEPENDENT_NEUROTRANSMITTER_TRANSPORTERS"
    Redundancy 7
    degree 0
    type 1
    ClusteringDot 0.0
  ]
  node [
    id 601
    label "Iris and ciliary body structural change, deposit and degeneration"
    Redundancy 1.0
    degree 4
    type 0
    ClusteringDot 0.09904450159386322
  ]
  node [
    id 602
    label "Oesophageal ulcers and perforation"
    Redundancy 1.0
    degree 59
    type 0
    ClusteringDot 0.46988684361164584
  ]
  node [
    id 603
    label "Hepatic viral infections"
    Redundancy 1.0
    degree 97
    type 0
    ClusteringDot 0.38496539959708265
  ]
  node [
    id 604
    label "Endocrine and metabolic secondary hypertension"
    Redundancy 1.0
    degree 63
    type 0
    ClusteringDot 0.5002068960390258
  ]
  node [
    id 605
    label "REACTOME_CALNEXIN_CALRETICULIN_CYCLE"
    Redundancy 1.0
    degree 215
    type 1
    ClusteringDot 0.17476737920565374
  ]
  node [
    id 606
    label "Tendon disorders"
    Redundancy 1.0
    degree 78
    type 0
    ClusteringDot 0.47710480802513033
  ]
  node [
    id 607
    label "Portal hypertensions"
    Redundancy 1.0
    degree 12
    type 0
    ClusteringDot 0.21240828835646933
  ]
  node [
    id 608
    label "Gastrointestinal atonic and hypomotility disorders NEC"
    Redundancy 1.0
    degree 183
    type 0
    ClusteringDot 0.19476736503944136
  ]
  node [
    id 609
    label "Sensory abnormalities NEC"
    Redundancy 1.0
    degree 83
    type 0
    ClusteringDot 0.4694689254352875
  ]
  node [
    id 610
    label "Pelvic fractures"
    Redundancy 7
    degree 0
    type 0
    ClusteringDot 0.0
  ]
  node [
    id 611
    label "Behaviour and socialisation disturbances"
    Redundancy 7
    degree 0
    type 0
    ClusteringDot 0.0
  ]
  node [
    id 612
    label "Mycobacteria identification and serology"
    Redundancy 1.0
    degree 4
    type 0
    ClusteringDot 0.09904450159386322
  ]
  node [
    id 613
    label "Thyroid neoplasms malignant"
    Redundancy 1.0
    degree 11
    type 0
    ClusteringDot 0.10888171842771134
  ]
  node [
    id 614
    label "REACTOME_S_PHASE"
    Redundancy 1.0
    degree 615
    type 1
    ClusteringDot 0.27747791394657945
  ]
  node [
    id 615
    label "REACTOME_AUTODEGRADATION_OF_CDH1_BY_CDH1_APC_C"
    Redundancy 1.0
    degree 95
    type 1
    ClusteringDot 0.3180443166721772
  ]
  node [
    id 616
    label "Gastrointestinal histopathology procedures"
    Redundancy 1.0
    degree 55
    type 0
    ClusteringDot 0.3018214565090764
  ]
  node [
    id 617
    label "Cranial nerve disorders NEC"
    Redundancy 1.0
    degree 55
    type 0
    ClusteringDot 0.48659859107922404
  ]
  node [
    id 618
    label "Gastrointestinal ulcers and perforation, site unspecified"
    Redundancy 1.0
    degree 71
    type 0
    ClusteringDot 0.4318083775047987
  ]
  node [
    id 619
    label "Cervical spinal cord and nerve root disorders"
    Redundancy 1.0
    degree 65
    type 0
    ClusteringDot 0.46535734322358296
  ]
  node [
    id 620
    label "Malignant intestinal neoplasms"
    Redundancy 1.0
    degree 66
    type 0
    ClusteringDot 0.49935600099918276
  ]
  node [
    id 621
    label "Telangiectasia and related conditions"
    Redundancy 1.0
    degree 19
    type 0
    ClusteringDot 0.1950399042339342
  ]
  node [
    id 622
    label "Cardiac neoplasms NEC"
    Redundancy 1.0
    degree 4
    type 0
    ClusteringDot 0.12025783656047007
  ]
  node [
    id 623
    label "Fibrosis NEC"
    Redundancy 7
    degree 0
    type 0
    ClusteringDot 0.0
  ]
  node [
    id 624
    label "Developmental disorders cognitive"
    Redundancy 1.0
    degree 55
    type 0
    ClusteringDot 0.48659859107922404
  ]
  node [
    id 625
    label "KEGG_RNA_DEGRADATION"
    Redundancy 1.0
    degree 37
    type 1
    ClusteringDot 0.44239686728237765
  ]
  node [
    id 626
    label "BIOCARTA_HCMV_PATHWAY"
    Redundancy 7
    degree 0
    type 1
    ClusteringDot 0.0
  ]
  node [
    id 627
    label "Calcium metabolism disorders"
    Redundancy 1.0
    degree 72
    type 0
    ClusteringDot 0.48083052346802485
  ]
  node [
    id 628
    label "Retinal, choroid and vitreous infections and inflammations"
    Redundancy 1.0
    degree 97
    type 0
    ClusteringDot 0.38496539959708265
  ]
  node [
    id 629
    label "Adrenal cortex tests"
    Redundancy 1.0
    degree 12
    type 0
    ClusteringDot 0.21240828835646933
  ]
  node [
    id 630
    label "Pancreatic disorders NEC"
    Redundancy 1.0
    degree 43
    type 0
    ClusteringDot 0.3215095972194787
  ]
  node [
    id 631
    label "Seizures and seizure disorders NEC"
    Redundancy 1.0
    degree 8
    type 0
    ClusteringDot 0.17637667260813783
  ]
  node [
    id 632
    label "Musculoskeletal and soft tissue histopathology procedures"
    Redundancy 1.0
    degree 8
    type 0
    ClusteringDot 0.17637667260813783
  ]
  node [
    id 633
    label "Non-occupational environmental exposures"
    Redundancy 7
    degree 0
    type 0
    ClusteringDot 0.0
  ]
  node [
    id 634
    label "Hepatobiliary abnormalities congenital"
    Redundancy 7
    degree 0
    type 0
    ClusteringDot 0.0
  ]
  node [
    id 635
    label "Bile duct neoplasms malignant"
    Redundancy 1.0
    degree 17
    type 0
    ClusteringDot 0.2408937284941002
  ]
  node [
    id 636
    label "REACTOME_TRANSPORT_OF_RIBONUCLEOPROTEINS_INTO_THE_HOST_NUCLEUS"
    Redundancy 1.0
    degree 497
    type 1
    ClusteringDot 0.2828703629084643
  ]
  node [
    id 637
    label "KEGG_BASE_EXCISION_REPAIR"
    Redundancy 1.0
    degree 540
    type 1
    ClusteringDot 0.2854477242604597
  ]
  node [
    id 638
    label "Obstructive bile duct disorders (excl neoplasms)"
    Redundancy 1.0
    degree 56
    type 0
    ClusteringDot 0.4879697342965117
  ]
  node [
    id 639
    label "REACTOME_CLASS_B_2_SECRETIN_FAMILY_RECEPTORS"
    Redundancy 7
    degree 0
    type 1
    ClusteringDot 0.0
  ]
  node [
    id 640
    label "Aortic valvular disorders"
    Redundancy 1.0
    degree 44
    type 0
    ClusteringDot 0.32938166736508523
  ]
  node [
    id 641
    label "Bone metabolism disorders"
    Redundancy 1.0
    degree 40
    type 0
    ClusteringDot 0.29176776967304596
  ]
  node [
    id 642
    label "Headaches NEC"
    Redundancy 1.0
    degree 8
    type 0
    ClusteringDot 0.17637667260813783
  ]
  node [
    id 643
    label "Mantle cell lymphomas"
    Redundancy 7
    degree 0
    type 0
    ClusteringDot 0.0
  ]
  node [
    id 644
    label "Endometrial neoplasms malignant"
    Redundancy 7
    degree 0
    type 0
    ClusteringDot 0.0
  ]
  node [
    id 645
    label "Congenital external ear disorders"
    Redundancy 1.0
    degree 55
    type 0
    ClusteringDot 0.48659859107922404
  ]
  node [
    id 646
    label "Renal failure and impairment"
    Redundancy 1.0
    degree 123
    type 0
    ClusteringDot 0.3678442889208125
  ]
  node [
    id 647
    label "Inherited neuropathies"
    Redundancy 1.0
    degree 65
    type 0
    ClusteringDot 0.4993447057785303
  ]
  node [
    id 648
    label "Skin structures and soft tissue infections"
    Redundancy 1.0
    degree 79
    type 0
    ClusteringDot 0.4774540278913741
  ]
  node [
    id 649
    label "Fungal upper respiratory tract infections"
    Redundancy 1.0
    degree 3
    type 0
    ClusteringDot 0.11528574106492379
  ]
  node [
    id 650
    label "Sexual function and fertility disorders NEC"
    Redundancy 1.0
    degree 63
    type 0
    ClusteringDot 0.5002068960390259
  ]
  node [
    id 651
    label "REACTOME_APC_C_CDH1_MEDIATED_DEGRADATION_OF_CDC20_AND_OTHER_APC_C_CDH1_TARGETED_PROTEINS_IN_LATE_MITOSIS_EARLY_G1"
    Redundancy 1.0
    degree 158
    type 1
    ClusteringDot 0.27506584049062716
  ]
  node [
    id 652
    label "Factitious disorders"
    Redundancy 7
    degree 0
    type 0
    ClusteringDot 0.0
  ]
  node [
    id 653
    label "Bladder therapeutic procedures"
    Redundancy 1.0
    degree 12
    type 0
    ClusteringDot 0.21240828835646933
  ]
  node [
    id 654
    label "Endocrine neoplasms benign NEC"
    Redundancy 1.0
    degree 67
    type 0
    ClusteringDot 0.22444967109719516
  ]
  node [
    id 655
    label "Haemorrhages NEC"
    Redundancy 1.0
    degree 92
    type 0
    ClusteringDot 0.4209890502982196
  ]
  node [
    id 656
    label "Dyspeptic signs and symptoms"
    Redundancy 1.0
    degree 6
    type 0
    ClusteringDot 0.10126268551025329
  ]
  node [
    id 657
    label "Staphylococcal infections"
    Redundancy 1.0
    degree 69
    type 0
    ClusteringDot 0.4685108879127566
  ]
  node [
    id 658
    label "Pharyngeal disorders (excl infections and neoplasms)"
    Redundancy 1.0
    degree 86
    type 0
    ClusteringDot 0.44148055214093646
  ]
  node [
    id 659
    label "REACTOME_PYRUVATE_METABOLISM_AND_CITRIC_ACID_TCA_CYCLE"
    Redundancy 1.0
    degree 496
    type 1
    ClusteringDot 0.28271820992830543
  ]
  node [
    id 660
    label "REACTOME_HIV_LIFE_CYCLE"
    Redundancy 1.0
    degree 586
    type 1
    ClusteringDot 0.290282937936899
  ]
  node [
    id 661
    label "Tricuspid valvular disorders"
    Redundancy 1.0
    degree 40
    type 0
    ClusteringDot 0.3168987411247684
  ]
  node [
    id 662
    label "Peritoneal infections"
    Redundancy 1.0
    degree 4
    type 0
    ClusteringDot 0.12025783656047007
  ]
  node [
    id 663
    label "REACTOME_CLASS_A1_RHODOPSIN_LIKE_RECEPTORS"
    Redundancy 7
    degree 0
    type 1
    ClusteringDot 0.0
  ]
  node [
    id 664
    label "Peripheral neuropathies NEC"
    Redundancy 1.0
    degree 58
    type 0
    ClusteringDot 0.4827026919123676
  ]
  node [
    id 665
    label "Clostridia infections"
    Redundancy 1.0
    degree 73
    type 0
    ClusteringDot 0.44905200343045454
  ]
  node [
    id 666
    label "BIOCARTA_GRANULOCYTES_PATHWAY"
    Redundancy 1.0
    degree 32
    type 1
    ClusteringDot 0.4838563706311633
  ]
  node [
    id 667
    label "REACTOME_SYNTHESIS_OF_DNA"
    Redundancy 1.0
    degree 668
    type 1
    ClusteringDot 0.2751477765396186
  ]
  node [
    id 668
    label "Gastrointestinal and abdominal pains (excl oral and throat)"
    Redundancy 1.0
    degree 63
    type 0
    ClusteringDot 0.4662963524698242
  ]
  node [
    id 669
    label "REACTOME_CDK_MEDIATED_PHOSPHORYLATION_AND_REMOVAL_OF_CDC6"
    Redundancy 1.0
    degree 95
    type 1
    ClusteringDot 0.3180443166721772
  ]
  node [
    id 670
    label "REACTOME_DOUBLE_STRAND_BREAK_REPAIR"
    Redundancy 7
    degree 0
    type 1
    ClusteringDot 0.0
  ]
  node [
    id 671
    label "Lymphatic system disorders congenital"
    Redundancy 7
    degree 0
    type 0
    ClusteringDot 0.0
  ]
  node [
    id 672
    label "Lid, lash and lacrimal infections, irritations and inflammations"
    Redundancy 1.0
    degree 76
    type 0
    ClusteringDot 0.47702247858560853
  ]
  node [
    id 673
    label "Blindness (excl colour blindness)"
    Redundancy 1.0
    degree 4
    type 0
    ClusteringDot 0.09904450159386322
  ]
  node [
    id 674
    label "Speech and language abnormalities"
    Redundancy 1.0
    degree 63
    type 0
    ClusteringDot 0.5002068960390258
  ]
  node [
    id 675
    label "Corneal injuries"
    Redundancy 1.0
    degree 8
    type 0
    ClusteringDot 0.17637667260813783
  ]
  node [
    id 676
    label "Parainfluenzae viral infections"
    Redundancy 1.0
    degree 15
    type 0
    ClusteringDot 0.21146262043695585
  ]
  node [
    id 677
    label "Urinary tract histopathology procedures"
    Redundancy 7
    degree 0
    type 0
    ClusteringDot 0.0
  ]
  node [
    id 678
    label "Arterial disorders congenital"
    Redundancy 1.0
    degree 12
    type 0
    ClusteringDot 0.2183928389773538
  ]
  node [
    id 679
    label "Peritoneal fluid and membrane function analyses"
    Redundancy 1.0
    degree 10
    type 0
    ClusteringDot 0.1807509501389317
  ]
  node [
    id 680
    label "Laryngeal spasm, oedema and obstruction"
    Redundancy 1.0
    degree 86
    type 0
    ClusteringDot 0.26735499211423286
  ]
  node [
    id 681
    label "Cholestasis and jaundice"
    Redundancy 1.0
    degree 64
    type 0
    ClusteringDot 0.471318426363595
  ]
  node [
    id 682
    label "Foetal and neonatal diagnostic procedures"
    Redundancy 7
    degree 0
    type 0
    ClusteringDot 0.0
  ]
  node [
    id 683
    label "Coxsackie viral infections"
    Redundancy 7
    degree 0
    type 0
    ClusteringDot 0.0
  ]
  node [
    id 684
    label "Ocular neoplasms benign"
    Redundancy 1.0
    degree 17
    type 0
    ClusteringDot 0.2408937284941002
  ]
  node [
    id 685
    label "Hormonal therapeutic procedures NEC"
    Redundancy 7
    degree 0
    type 0
    ClusteringDot 0.0
  ]
  node [
    id 686
    label "Rheumatoid arthropathies"
    Redundancy 1.0
    degree 69
    type 0
    ClusteringDot 0.46851088791275664
  ]
  node [
    id 687
    label "REACTOME_DNA_REPAIR"
    Redundancy 1.0
    degree 514
    type 1
    ClusteringDot 0.21539273304132514
  ]
  node [
    id 688
    label "Gastrointestinal vascular occlusion and infarction"
    Redundancy 1.0
    degree 41
    type 0
    ClusteringDot 0.3193186357467079
  ]
  node [
    id 689
    label "REACTOME_LAGGING_STRAND_SYNTHESIS"
    Redundancy 1.0
    degree 32
    type 1
    ClusteringDot 0.4838563706311634
  ]
  node [
    id 690
    label "Coronary artery disorders NEC"
    Redundancy 1.0
    degree 70
    type 0
    ClusteringDot 0.46511057498489866
  ]
  node [
    id 691
    label "Ocular cysts and polyps"
    Redundancy 7
    degree 0
    type 0
    ClusteringDot 0.0
  ]
  node [
    id 692
    label "Neonatal respiratory distress related conditions"
    Redundancy 7
    degree 0
    type 0
    ClusteringDot 0.0
  ]
  node [
    id 693
    label "Hepatic fibrosis and cirrhosis"
    Redundancy 1.0
    degree 43
    type 0
    ClusteringDot 0.3354747291499918
  ]
  node [
    id 694
    label "Bone and joint infections (excl arthritis)"
    Redundancy 1.0
    degree 93
    type 0
    ClusteringDot 0.40582125532910446
  ]
  node [
    id 695
    label "Fungal infections NEC"
    Redundancy 1.0
    degree 73
    type 0
    ClusteringDot 0.4865447040390173
  ]
  node [
    id 696
    label "Olfactory nerve disorders"
    Redundancy 7
    degree 0
    type 0
    ClusteringDot 0.0
  ]
  node [
    id 697
    label "Duodenal ulcers and perforation"
    Redundancy 1.0
    degree 78
    type 0
    ClusteringDot 0.4247980542896456
  ]
  node [
    id 698
    label "Psychotic disorder NEC"
    Redundancy 1.0
    degree 78
    type 0
    ClusteringDot 0.4441095119273797
  ]
  node [
    id 699
    label "Head, neck and oral cavity therapeutic procedures NEC"
    Redundancy 7
    degree 0
    type 0
    ClusteringDot 0.0
  ]
  node [
    id 700
    label "KEGG_SPLICEOSOME"
    Redundancy 0.999196399871424
    degree 732
    type 1
    ClusteringDot 0.25541937071364734
  ]
  node [
    id 701
    label "Anaemias NEC"
    Redundancy 0.9754224270353302
    degree 63
    type 0
    ClusteringDot 0.27505936954536714
  ]
  node [
    id 702
    label "External ear infections and inflammations"
    Redundancy 1.0
    degree 55
    type 0
    ClusteringDot 0.48659859107922404
  ]
  node [
    id 703
    label "Cerebellar disorders congenital"
    Redundancy 7
    degree 0
    type 0
    ClusteringDot 0.0
  ]
  node [
    id 704
    label "Pneumothorax and pleural effusions NEC"
    Redundancy 1.0
    degree 56
    type 0
    ClusteringDot 0.48796973429651164
  ]
  node [
    id 705
    label "BIOCARTA_VEGF_PATHWAY"
    Redundancy 7
    degree 0
    type 1
    ClusteringDot 0.0
  ]
  node [
    id 706
    label "Conditions caused by cold"
    Redundancy 7
    degree 0
    type 0
    ClusteringDot 0.0
  ]
  node [
    id 707
    label "Device physical property and chemical issues"
    Redundancy 1.0
    degree 4
    type 0
    ClusteringDot 0.12025783656047007
  ]
  node [
    id 708
    label "Chemistry analyses NEC"
    Redundancy 1.0
    degree 19
    type 0
    ClusteringDot 0.1950399042339342
  ]
  node [
    id 709
    label "Renal neoplasms"
    Redundancy 1.0
    degree 57
    type 0
    ClusteringDot 0.48554671341675787
  ]
  node [
    id 710
    label "Coughing and associated symptoms"
    Redundancy 1.0
    degree 32
    type 0
    ClusteringDot 0.25731593631591204
  ]
  node [
    id 711
    label "Pelvic and site unspecified infections and inflammations"
    Redundancy 1.0
    degree 3
    type 0
    ClusteringDot 0.11528574106492379
  ]
  node [
    id 712
    label "Neonatal infections (excl congenital infections)"
    Redundancy 1.0
    degree 12
    type 0
    ClusteringDot 0.21240828835646935
  ]
  node [
    id 713
    label "Musculoskeletal and connective tissue pain and discomfort"
    Redundancy 1.0
    degree 99
    type 0
    ClusteringDot 0.27447835957952227
  ]
  node [
    id 714
    label "REACTOME_MRNA_SPLICING_MINOR_PATHWAY"
    Redundancy 1.0
    degree 32
    type 1
    ClusteringDot 0.4838563706311634
  ]
  node [
    id 715
    label "Fertility and fertilisation interventions female"
    Redundancy 7
    degree 0
    type 0
    ClusteringDot 0.0
  ]
  node [
    id 716
    label "Lymphangiopathies"
    Redundancy 1.0
    degree 55
    type 0
    ClusteringDot 0.48659859107922404
  ]
  node [
    id 717
    label "Mycoplasma infections"
    Redundancy 1.0
    degree 55
    type 0
    ClusteringDot 0.48659859107922404
  ]
  node [
    id 718
    label "REACTOME_TRANSLATION"
    Redundancy 1.0
    degree 68
    type 1
    ClusteringDot 0.17066543762166483
  ]
  node [
    id 719
    label "Psoriatic conditions"
    Redundancy 1.0
    degree 67
    type 0
    ClusteringDot 0.4856930385099284
  ]
  node [
    id 720
    label "Oesophageal stenosis and obstruction"
    Redundancy 7
    degree 0
    type 0
    ClusteringDot 0.0
  ]
  node [
    id 721
    label "Auditory nerve disorders"
    Redundancy 7
    degree 0
    type 0
    ClusteringDot 0.0
  ]
  node [
    id 722
    label "Diabetic complications ophthalmic"
    Redundancy 1.0
    degree 12
    type 0
    ClusteringDot 0.21146045220312346
  ]
  node [
    id 723
    label "Oral soft tissue haemorrhages"
    Redundancy 1.0
    degree 22
    type 0
    ClusteringDot 0.21277113967376174
  ]
  node [
    id 724
    label "BIOCARTA_MCM_PATHWAY"
    Redundancy 7
    degree 0
    type 1
    ClusteringDot 0.0
  ]
  node [
    id 725
    label "Muscle and soft tissue infections"
    Redundancy 1.0
    degree 69
    type 0
    ClusteringDot 0.46851088791275664
  ]
  node [
    id 726
    label "REACTOME_SIGNALING_BY_NOTCH3"
    Redundancy 1.0
    degree 32
    type 1
    ClusteringDot 0.4838563706311633
  ]
  node [
    id 727
    label "Ventricular arrhythmias and cardiac arrest"
    Redundancy 1.0
    degree 97
    type 0
    ClusteringDot 0.2775687420716438
  ]
  node [
    id 728
    label "Neonatal hepatobiliary disorders"
    Redundancy 7
    degree 0
    type 0
    ClusteringDot 0.0
  ]
  node [
    id 729
    label "Pupillary signs"
    Redundancy 1.0
    degree 63
    type 0
    ClusteringDot 0.5002068960390259
  ]
  node [
    id 730
    label "Vertigos NEC"
    Redundancy 1.0
    degree 55
    type 0
    ClusteringDot 0.48659859107922404
  ]
  node [
    id 731
    label "REACTOME_RNA_POL_I_PROMOTER_OPENING"
    Redundancy 7
    degree 0
    type 1
    ClusteringDot 0.0
  ]
  node [
    id 732
    label "Polycythaemia (excl rubra vera)"
    Redundancy 1.0
    degree 63
    type 0
    ClusteringDot 0.5002068960390259
  ]
  node [
    id 733
    label "Congenital cardiac structural defects NEC"
    Redundancy 1.0
    degree 57
    type 0
    ClusteringDot 0.48554671341675787
  ]
  node [
    id 734
    label "Poisoning and toxicity"
    Redundancy 1.0
    degree 75
    type 0
    ClusteringDot 0.48249325447344915
  ]
  node [
    id 735
    label "KEGG_N_GLYCAN_BIOSYNTHESIS"
    Redundancy 1.0
    degree 32
    type 1
    ClusteringDot 0.4838563706311633
  ]
  node [
    id 736
    label "Cardiac infections and inflammations NEC"
    Redundancy 7
    degree 0
    type 0
    ClusteringDot 0.0
  ]
  node [
    id 737
    label "Gastrointestinal haemorrhages"
    Redundancy 1.0
    degree 120
    type 0
    ClusteringDot 0.37221129512958184
  ]
  node [
    id 738
    label "Cardiac conduction disorders"
    Redundancy 1.0
    degree 21
    type 0
    ClusteringDot 0.2573991404870132
  ]
  node [
    id 739
    label "Ophthalmic histopathology and imaging procedures"
    Redundancy 1.0
    degree 69
    type 0
    ClusteringDot 0.4847683848924998
  ]
  node [
    id 740
    label "Trophic disorders"
    Redundancy 1.0
    degree 91
    type 0
    ClusteringDot 0.43573786375492946
  ]
  node [
    id 741
    label "Carcinoid tumours"
    Redundancy 7
    degree 0
    type 0
    ClusteringDot 0.0
  ]
  node [
    id 742
    label "Upper gastrointestinal neoplasms benign"
    Redundancy 1.0
    degree 67
    type 0
    ClusteringDot 0.46854334194677066
  ]
  node [
    id 743
    label "REACTOME_RNA_POL_II_TRANSCRIPTION_PRE_INITIATION_AND_PROMOTER_OPENING"
    Redundancy 1.0
    degree 32
    type 1
    ClusteringDot 0.4838563706311633
  ]
  node [
    id 744
    label "Bone and joint infections"
    Redundancy 1.0
    degree 78
    type 0
    ClusteringDot 0.44050756718449435
  ]
  node [
    id 745
    label "Aortic inflammatory disorders"
    Redundancy 1.0
    degree 55
    type 0
    ClusteringDot 0.48659859107922404
  ]
  node [
    id 746
    label "Skull and brain therapeutic procedures"
    Redundancy 7
    degree 0
    type 0
    ClusteringDot 0.0
  ]
  node [
    id 747
    label "Autoimmune disorders NEC"
    Redundancy 1.0
    degree 85
    type 0
    ClusteringDot 0.46634705180800123
  ]
  node [
    id 748
    label "Bronchial conditions NEC"
    Redundancy 1.0
    degree 7
    type 0
    ClusteringDot 0.17839890925940258
  ]
  node [
    id 749
    label "Vulvovaginal disorders NEC"
    Redundancy 1.0
    degree 63
    type 0
    ClusteringDot 0.5002068960390258
  ]
  node [
    id 750
    label "Plasma cell myelomas"
    Redundancy 7
    degree 0
    type 0
    ClusteringDot 0.0
  ]
  node [
    id 751
    label "REACTOME_REGULATION_OF_ORNITHINE_DECARBOXYLASE_ODC"
    Redundancy 1.0
    degree 158
    type 1
    ClusteringDot 0.27506584049062716
  ]
  node [
    id 752
    label "Cardiac hypoplasias congenital"
    Redundancy 7
    degree 0
    type 0
    ClusteringDot 0.0
  ]
  node [
    id 753
    label "BIOCARTA_IL6_PATHWAY"
    Redundancy 1.0
    degree 32
    type 1
    ClusteringDot 0.4838563706311633
  ]
  node [
    id 754
    label "REACTOME_TRANSPORT_OF_MATURE_MRNA_DERIVED_FROM_AN_INTRONLESS_TRANSCRIPT"
    Redundancy 1.0
    degree 496
    type 1
    ClusteringDot 0.28271820992830543
  ]
  node [
    id 755
    label "REACTOME_TELOMERE_MAINTENANCE"
    Redundancy 1.0
    degree 114
    type 1
    ClusteringDot 0.25486602440548517
  ]
  node [
    id 756
    label "Fungal lower respiratory tract infections"
    Redundancy 1.0
    degree 63
    type 0
    ClusteringDot 0.5002068960390259
  ]
  node [
    id 757
    label "Sugar intolerance (excl glucose intolerance)"
    Redundancy 1.0
    degree 17
    type 0
    ClusteringDot 0.2456201058165169
  ]
  node [
    id 758
    label "Urinary tract neoplasms malignant NEC"
    Redundancy 1.0
    degree 11
    type 0
    ClusteringDot 0.11431935419097863
  ]
  node [
    id 759
    label "KEGG_NON_SMALL_CELL_LUNG_CANCER"
    Redundancy 7
    degree 0
    type 1
    ClusteringDot 0.0
  ]
  node [
    id 760
    label "REACTOME_MEIOTIC_SYNAPSIS"
    Redundancy 1.0
    degree 408
    type 1
    ClusteringDot 0.182274335446569
  ]
  node [
    id 761
    label "BIOCARTA_RAS_PATHWAY"
    Redundancy 7
    degree 0
    type 1
    ClusteringDot 0.0
  ]
  node [
    id 762
    label "Gastrointestinal, pancreatic and APUD hormone analyses"
    Redundancy 1.0
    degree 29
    type 0
    ClusteringDot 0.18727599043920695
  ]
  node [
    id 763
    label "BIOCARTA_IL2RB_PATHWAY"
    Redundancy 1.0
    degree 32
    type 1
    ClusteringDot 0.4838563706311633
  ]
  node [
    id 764
    label "Emotional and mood disturbances NEC"
    Redundancy 1.0
    degree 17
    type 0
    ClusteringDot 0.2408937284941002
  ]
  node [
    id 765
    label "KEGG_DNA_REPLICATION"
    Redundancy 0.993748823197138
    degree 565
    type 1
    ClusteringDot 0.2810488384424999
  ]
  node [
    id 766
    label "Vasculitides"
    Redundancy 1.0
    degree 100
    type 0
    ClusteringDot 0.36547428682001215
  ]
  node [
    id 767
    label "REACTOME_SCFSKP2_MEDIATED_DEGRADATION_OF_P27_P21"
    Redundancy 1.0
    degree 95
    type 1
    ClusteringDot 0.3180443166721772
  ]
  node [
    id 768
    label "Extremity deformities"
    Redundancy 1.0
    degree 72
    type 0
    ClusteringDot 0.2317355820809178
  ]
  node [
    id 769
    label "Hepatic failure and associated disorders"
    Redundancy 1.0
    degree 15
    type 0
    ClusteringDot 0.16688592682076747
  ]
  node [
    id 770
    label "Nervous system infections NEC"
    Redundancy 1.0
    degree 56
    type 0
    ClusteringDot 0.48657838243919593
  ]
  node [
    id 771
    label "Thrombocytopenias"
    Redundancy 1.0
    degree 200
    type 0
    ClusteringDot 0.22804504304967618
  ]
  node [
    id 772
    label "Vascular malformations and acquired anomalies"
    Redundancy 1.0
    degree 83
    type 0
    ClusteringDot 0.46946892543528757
  ]
  node [
    id 773
    label "REACTOME_VOLTAGE_GATED_POTASSIUM_CHANNELS"
    Redundancy 1.0
    degree 32
    type 1
    ClusteringDot 0.4838563706311633
  ]
  node [
    id 774
    label "Streptococcal infections"
    Redundancy 1.0
    degree 203
    type 0
    ClusteringDot 0.22369105336468406
  ]
  node [
    id 775
    label "Metabolic disorders NEC"
    Redundancy 1.0
    degree 77
    type 0
    ClusteringDot 0.48106383027418553
  ]
  node [
    id 776
    label "BIOCARTA_ACE2_PATHWAY"
    Redundancy 1.0
    degree 37
    type 1
    ClusteringDot 0.44239686728237765
  ]
  node [
    id 777
    label "Urethral infections and inflammations"
    Redundancy 7
    degree 0
    type 0
    ClusteringDot 0.0
  ]
  node [
    id 778
    label "Muscle, tendon and ligament injuries"
    Redundancy 1.0
    degree 77
    type 0
    ClusteringDot 0.48106383027418553
  ]
  node [
    id 779
    label "REACTOME_PURINE_METABOLISM"
    Redundancy 1.0
    degree 215
    type 1
    ClusteringDot 0.17476737920565374
  ]
  node [
    id 780
    label "Blood pressure disorders NEC"
    Redundancy 1.0
    degree 100
    type 0
    ClusteringDot 0.38472605613774014
  ]
  node [
    id 781
    label "Non-site specific injuries NEC"
    Redundancy 1.0
    degree 109
    type 0
    ClusteringDot 0.3675677415373693
  ]
  node [
    id 782
    label "Limb fractures and dislocations"
    Redundancy 1.0
    degree 66
    type 0
    ClusteringDot 0.4966896402382047
  ]
  node [
    id 783
    label "REACTOME_INWARDLY_RECTIFYING_K_CHANNELS"
    Redundancy 1.0
    degree 68
    type 1
    ClusteringDot 0.17066543762166483
  ]
  node [
    id 784
    label "Prophylactic procedures NEC"
    Redundancy 7
    degree 0
    type 0
    ClusteringDot 0.0
  ]
  node [
    id 785
    label "REACTOME_ANTIVIRAL_MECHANISM_BY_IFN_STIMULATED_GENES"
    Redundancy 1.0
    degree 504
    type 1
    ClusteringDot 0.29207246809099313
  ]
  node [
    id 786
    label "Endocrine neoplasms NEC"
    Redundancy 1.0
    degree 32
    type 0
    ClusteringDot 0.2702508082612974
  ]
  node [
    id 787
    label "Ocular infections, inflammations and associated manifestations"
    Redundancy 1.0
    degree 113
    type 0
    ClusteringDot 0.351915742406981
  ]
  node [
    id 788
    label "Cardiac imaging procedures"
    Redundancy 1.0
    degree 14
    type 0
    ClusteringDot 0.22680810504964305
  ]
  node [
    id 789
    label "REACTOME_GLOBAL_GENOMIC_NER_GG_NER"
    Redundancy 1.0
    degree 419
    type 1
    ClusteringDot 0.1998522101795786
  ]
  node [
    id 790
    label "Anaemias due to chronic disorders"
    Redundancy 1.0
    degree 6
    type 0
    ClusteringDot 0.1339901448826659
  ]
  node [
    id 791
    label "Leishmania infections"
    Redundancy 1.0
    degree 56
    type 0
    ClusteringDot 0.48796973429651164
  ]
  node [
    id 792
    label "Connective tissue disorders NEC"
    Redundancy 1.0
    degree 80
    type 0
    ClusteringDot 0.46857556727294275
  ]
  node [
    id 793
    label "Pituitary neoplasms"
    Redundancy 1.0
    degree 12
    type 0
    ClusteringDot 0.21240828835646935
  ]
  node [
    id 794
    label "Renal and urinary tract disorders congenital NEC"
    Redundancy 7
    degree 0
    type 0
    ClusteringDot 0.0
  ]
  node [
    id 795
    label "Caliciviral infections"
    Redundancy 1.0
    degree 55
    type 0
    ClusteringDot 0.48659859107922404
  ]
  node [
    id 796
    label "Metabolic bone disorders"
    Redundancy 1.0
    degree 43
    type 0
    ClusteringDot 0.3113430028990341
  ]
  node [
    id 797
    label "Vascular injuries NEC"
    Redundancy 1.0
    degree 4
    type 0
    ClusteringDot 0.12025783656047007
  ]
  node [
    id 798
    label "Skin dystrophies"
    Redundancy 1.0
    degree 57
    type 0
    ClusteringDot 0.4855467134167579
  ]
  node [
    id 799
    label "Bone disorders NEC"
    Redundancy 1.0
    degree 100
    type 0
    ClusteringDot 0.41425466575266345
  ]
  node [
    id 800
    label "REACTOME_P53_INDEPENDENT_G1_S_DNA_DAMAGE_CHECKPOINT"
    Redundancy 1.0
    degree 158
    type 1
    ClusteringDot 0.27506584049062716
  ]
  node [
    id 801
    label "Diabetic complications NEC"
    Redundancy 1.0
    degree 4
    type 0
    ClusteringDot 0.12025783656047008
  ]
  node [
    id 802
    label "Dental and gingival therapeutic procedures"
    Redundancy 1.0
    degree 55
    type 0
    ClusteringDot 0.48659859107922404
  ]
  node [
    id 803
    label "Cervix infections and inflammations"
    Redundancy 7
    degree 0
    type 0
    ClusteringDot 0.0
  ]
  node [
    id 804
    label "Neurologic visual problems NEC"
    Redundancy 1.0
    degree 60
    type 0
    ClusteringDot 0.46504486319649735
  ]
  node [
    id 805
    label "Gastric and oesophageal haemorrhages"
    Redundancy 1.0
    degree 23
    type 0
    ClusteringDot 0.22060476842979682
  ]
  node [
    id 806
    label "Digestive enzymes"
    Redundancy 1.0
    degree 10
    type 0
    ClusteringDot 0.1807509501389317
  ]
  node [
    id 807
    label "Hodgkin's disease NEC"
    Redundancy 7
    degree 0
    type 0
    ClusteringDot 0.0
  ]
  node [
    id 808
    label "Fallopian tube and ovary infections and inflammations"
    Redundancy 1.0
    degree 19
    type 0
    ClusteringDot 0.24907011984325275
  ]
  node [
    id 809
    label "Total fluid volume increased"
    Redundancy 1.0
    degree 71
    type 0
    ClusteringDot 0.4867271614263429
  ]
  node [
    id 810
    label "Bile duct infections and inflammations"
    Redundancy 1.0
    degree 66
    type 0
    ClusteringDot 0.5008532898284267
  ]
  node [
    id 811
    label "Laryngeal neoplasms malignancy unspecified"
    Redundancy 7
    degree 0
    type 0
    ClusteringDot 0.0
  ]
  node [
    id 812
    label "REACTOME_PERK_REGULATED_GENE_EXPRESSION"
    Redundancy 7
    degree 0
    type 1
    ClusteringDot 0.0
  ]
  node [
    id 813
    label "REACTOME_PREFOLDIN_MEDIATED_TRANSFER_OF_SUBSTRATE_TO_CCT_TRIC"
    Redundancy 1.0
    degree 32
    type 1
    ClusteringDot 0.4838563706311634
  ]
  node [
    id 814
    label "Gastrointestinal necrosis and vascular insufficiency"
    Redundancy 1.0
    degree 86
    type 0
    ClusteringDot 0.4575256287650801
  ]
  node [
    id 815
    label "Non-site specific embolism and thrombosis"
    Redundancy 1.0
    degree 115
    type 0
    ClusteringDot 0.37594580506273245
  ]
  node [
    id 816
    label "Neonatal respiratory disorders NEC"
    Redundancy 7
    degree 0
    type 0
    ClusteringDot 0.0
  ]
  node [
    id 817
    label "KEGG_CHRONIC_MYELOID_LEUKEMIA"
    Redundancy 7
    degree 0
    type 1
    ClusteringDot 0.0
  ]
  node [
    id 818
    label "Specific cognitive ability disturbances"
    Redundancy 1.0
    degree 24
    type 0
    ClusteringDot 0.2125806090014769
  ]
  node [
    id 819
    label "KEGG_VALINE_LEUCINE_AND_ISOLEUCINE_BIOSYNTHESIS"
    Redundancy 7
    degree 0
    type 1
    ClusteringDot 0.0
  ]
  node [
    id 820
    label "Leprous infections"
    Redundancy 7
    degree 0
    type 0
    ClusteringDot 0.0
  ]
  node [
    id 821
    label "Non-site specific gastrointestinal haemorrhages"
    Redundancy 1.0
    degree 81
    type 0
    ClusteringDot 0.44163162231402364
  ]
  node [
    id 822
    label "Malignant musculoskeletal and connective tissue neoplasms"
    Redundancy 1.0
    degree 12
    type 0
    ClusteringDot 0.21839283897735384
  ]
  node [
    id 823
    label "Neoplasms malignant site unspecified NEC"
    Redundancy 1.0
    degree 27
    type 0
    ClusteringDot 0.25143360770402917
  ]
  node [
    id 824
    label "Inflammatory disorders following infection"
    Redundancy 1.0
    degree 85
    type 0
    ClusteringDot 0.46634705180800123
  ]
  node [
    id 825
    label "Candida infections"
    Redundancy 1.0
    degree 91
    type 0
    ClusteringDot 0.43573786375492946
  ]
  node [
    id 826
    label "Kaposi's sarcomas"
    Redundancy 1.0
    degree 55
    type 0
    ClusteringDot 0.48659859107922404
  ]
  node [
    id 827
    label "Renal neoplasms benign"
    Redundancy 1.0
    degree 55
    type 0
    ClusteringDot 0.48659859107922404
  ]
  node [
    id 828
    label "Malignant hepatobiliary neoplasms"
    Redundancy 1.0
    degree 20
    type 0
    ClusteringDot 0.26454812830748237
  ]
  node [
    id 829
    label "Skin hyperplasias and hypertrophies"
    Redundancy 1.0
    degree 50
    type 0
    ClusteringDot 0.3232189067778458
  ]
  node [
    id 830
    label "Bone neoplasms unspecified malignancy"
    Redundancy 7
    degree 0
    type 0
    ClusteringDot 0.0
  ]
  node [
    id 831
    label "REACTOME_SHC1_EVENTS_IN_EGFR_SIGNALING"
    Redundancy 7
    degree 0
    type 1
    ClusteringDot 0.0
  ]
  node [
    id 832
    label "Amnestic symptoms"
    Redundancy 1.0
    degree 58
    type 0
    ClusteringDot 0.46971557274943465
  ]
  node [
    id 833
    label "Skin and subcutaneous tissue ulcerations"
    Redundancy 1.0
    degree 86
    type 0
    ClusteringDot 0.43539058832223126
  ]
  node [
    id 834
    label "REACTOME_GOLGI_ASSOCIATED_VESICLE_BIOGENESIS"
    Redundancy 1.0
    degree 32
    type 1
    ClusteringDot 0.4838563706311634
  ]
  node [
    id 835
    label "Skin and subcutaneous tissue disorders congenital NEC"
    Redundancy 1.0
    degree 57
    type 0
    ClusteringDot 0.4855467134167579
  ]
  node [
    id 836
    label "Foetal complications NEC"
    Redundancy 1.0
    degree 4
    type 0
    ClusteringDot 0.12025783656047008
  ]
  node [
    id 837
    label "REACTOME_BASE_EXCISION_REPAIR"
    Redundancy 1.0
    degree 137
    type 1
    ClusteringDot 0.1991342450058943
  ]
  node [
    id 838
    label "Vaginal and vulval infections and inflammations"
    Redundancy 1.0
    degree 8
    type 0
    ClusteringDot 0.17637667260813783
  ]
  node [
    id 839
    label "Crime victims"
    Redundancy 7
    degree 0
    type 0
    ClusteringDot 0.0
  ]
  node [
    id 840
    label "Refractive and accommodative disorders"
    Redundancy 1.0
    degree 43
    type 0
    ClusteringDot 0.3215095972194788
  ]
  node [
    id 841
    label "REACTOME_TIE2_SIGNALING"
    Redundancy 1.0
    degree 32
    type 1
    ClusteringDot 0.4838563706311634
  ]
  node [
    id 842
    label "Lid bleeding and vascular disorders"
    Redundancy 7
    degree 0
    type 0
    ClusteringDot 0.0
  ]
  node [
    id 843
    label "KEGG_LONG_TERM_POTENTIATION"
    Redundancy 7
    degree 0
    type 1
    ClusteringDot 0.0
  ]
  node [
    id 844
    label "Endocrine analyses and imaging NEC"
    Redundancy 1.0
    degree 12
    type 0
    ClusteringDot 0.21240828835646935
  ]
  node [
    id 845
    label "Dyskinesias and movement disorders NEC"
    Redundancy 7
    degree 0
    type 0
    ClusteringDot 0.0
  ]
  node [
    id 846
    label "REACTOME_AUTODEGRADATION_OF_THE_E3_UBIQUITIN_LIGASE_COP1"
    Redundancy 1.0
    degree 95
    type 1
    ClusteringDot 0.3180443166721772
  ]
  node [
    id 847
    label "Skin procedural complications"
    Redundancy 1.0
    degree 56
    type 0
    ClusteringDot 0.4879697342965117
  ]
  node [
    id 848
    label "Neisseria infections"
    Redundancy 7
    degree 0
    type 0
    ClusteringDot 0.0
  ]
  node [
    id 849
    label "Anaphylactic and anaphylactoid responses"
    Redundancy 1.0
    degree 210
    type 0
    ClusteringDot 0.21887788899672386
  ]
  node [
    id 850
    label "Joint related signs and symptoms"
    Redundancy 1.0
    degree 97
    type 0
    ClusteringDot 0.3836499682488225
  ]
  node [
    id 851
    label "Atypical mycobacterial infections"
    Redundancy 1.0
    degree 8
    type 0
    ClusteringDot 0.17637667260813783
  ]
  node [
    id 852
    label "Congenital anterior segment disorders"
    Redundancy 1.0
    degree 55
    type 0
    ClusteringDot 0.48659859107922404
  ]
  node [
    id 853
    label "Feelings and sensations NEC"
    Redundancy 1.0
    degree 115
    type 0
    ClusteringDot 0.3794574846907034
  ]
  node [
    id 854
    label "Lymphoproliferative disorders NEC (excl leukaemias and lymphomas)"
    Redundancy 1.0
    degree 66
    type 0
    ClusteringDot 0.4966896402382047
  ]
  node [
    id 855
    label "Diaphragmatic disorders"
    Redundancy 1.0
    degree 75
    type 0
    ClusteringDot 0.48105893195507
  ]
  node [
    id 856
    label "Muscle pains"
    Redundancy 1.0
    degree 9
    type 0
    ClusteringDot 0.1539991761605371
  ]
  node [
    id 857
    label "Malabsorption syndromes"
    Redundancy 1.0
    degree 28
    type 0
    ClusteringDot 0.3072920884954163
  ]
  node [
    id 858
    label "Anaesthesia and allied procedures"
    Redundancy 7
    degree 0
    type 0
    ClusteringDot 0.0
  ]
  node [
    id 859
    label "Breast disorders NEC"
    Redundancy 1.0
    degree 12
    type 0
    ClusteringDot 0.21240828835646935
  ]
  node [
    id 860
    label "Phlebitis NEC"
    Redundancy 1.0
    degree 55
    type 0
    ClusteringDot 0.48659859107922404
  ]
  node [
    id 861
    label "Anaemias haemolytic immune"
    Redundancy 1.0
    degree 55
    type 0
    ClusteringDot 0.48659859107922404
  ]
  node [
    id 862
    label "REACTOME_CHOLESTEROL_BIOSYNTHESIS"
    Redundancy 1.0
    degree 217
    type 1
    ClusteringDot 0.17573259932570606
  ]
  node [
    id 863
    label "Helicobacter infections"
    Redundancy 1.0
    degree 5
    type 0
    ClusteringDot 0.10434187285972259
  ]
  node [
    id 864
    label "Penile neoplasms"
    Redundancy 1.0
    degree 4
    type 0
    ClusteringDot 0.0990445015938632
  ]
  node [
    id 865
    label "Joint dislocations"
    Redundancy 1.0
    degree 40
    type 0
    ClusteringDot 0.3168987411247684
  ]
  node [
    id 866
    label "Thyroid analyses"
    Redundancy 1.0
    degree 15
    type 0
    ClusteringDot 0.2316959877373621
  ]
  node [
    id 867
    label "REACTOME_LOSS_OF_NLP_FROM_MITOTIC_CENTROSOMES"
    Redundancy 1.0
    degree 32
    type 1
    ClusteringDot 0.4838563706311634
  ]
  node [
    id 868
    label "Infectious pericarditis"
    Redundancy 1.0
    degree 55
    type 0
    ClusteringDot 0.48659859107922404
  ]
  node [
    id 869
    label "Platelet disorders NEC"
    Redundancy 1.0
    degree 4
    type 0
    ClusteringDot 0.12025783656047007
  ]
  node [
    id 870
    label "Noninfectious pericarditis"
    Redundancy 1.0
    degree 4
    type 0
    ClusteringDot 0.12025783656047008
  ]
  node [
    id 871
    label "Diabetes mellitus (incl subtypes)"
    Redundancy 1.0
    degree 70
    type 0
    ClusteringDot 0.48504193416293806
  ]
  node [
    id 872
    label "Muscle tone abnormalities"
    Redundancy 1.0
    degree 56
    type 0
    ClusteringDot 0.48796973429651164
  ]
  node [
    id 873
    label "Urinary tract imaging procedures"
    Redundancy 7
    degree 0
    type 0
    ClusteringDot 0.0
  ]
  node [
    id 874
    label "Urinary tract lithiasis (excl renal)"
    Redundancy 1.0
    degree 72
    type 0
    ClusteringDot 0.4862333297676074
  ]
  node [
    id 875
    label "Cerebrovascular and spinal necrosis and vascular insufficiency"
    Redundancy 1.0
    degree 210
    type 0
    ClusteringDot 0.23106154511152943
  ]
  node [
    id 876
    label "REACTOME_PROCESSING_OF_CAPPED_INTRONLESS_PRE_MRNA"
    Redundancy 1.0
    degree 32
    type 1
    ClusteringDot 0.4838563706311633
  ]
  node [
    id 877
    label "Cataract conditions"
    Redundancy 1.0
    degree 57
    type 0
    ClusteringDot 0.4855467134167579
  ]
  node [
    id 878
    label "Soft tissue neoplasms benign NEC"
    Redundancy 1.0
    degree 49
    type 0
    ClusteringDot 0.3495360022611819
  ]
  node [
    id 879
    label "Amniotic fluid and cavity disorders of pregnancy NEC"
    Redundancy 7
    degree 0
    type 0
    ClusteringDot 0.0
  ]
  node [
    id 880
    label "Product quality issues NEC"
    Redundancy 1.0
    degree 15
    type 0
    ClusteringDot 0.23621773842521682
  ]
  node [
    id 881
    label "Ear disorders NEC"
    Redundancy 1.0
    degree 67
    type 0
    ClusteringDot 0.46854334194677066
  ]
  node [
    id 882
    label "Thoracic cage fractures and dislocations"
    Redundancy 7
    degree 0
    type 0
    ClusteringDot 0.0
  ]
  node [
    id 883
    label "Haematological disorders"
    Redundancy 1.0
    degree 93
    type 0
    ClusteringDot 0.42869618101899976
  ]
  node [
    id 884
    label "Laryngeal neoplasms malignant"
    Redundancy 1.0
    degree 8
    type 0
    ClusteringDot 0.17637667260813783
  ]
  node [
    id 885
    label "Spinal column fractures"
    Redundancy 1.0
    degree 40
    type 0
    ClusteringDot 0.28621571905735854
  ]
  node [
    id 886
    label "Reproductive tract signs and symptoms NEC"
    Redundancy 1.0
    degree 73
    type 0
    ClusteringDot 0.4865447040390173
  ]
  node [
    id 887
    label "Retinopathies NEC"
    Redundancy 1.0
    degree 55
    type 0
    ClusteringDot 0.48659859107922404
  ]
  node [
    id 888
    label "Peritoneal and retroperitoneal disorders"
    Redundancy 1.0
    degree 77
    type 0
    ClusteringDot 0.48106383027418553
  ]
  node [
    id 889
    label "Inner ear disorders NEC"
    Redundancy 1.0
    degree 57
    type 0
    ClusteringDot 0.4855467134167579
  ]
  node [
    id 890
    label "Hepatic autoimmune disorders"
    Redundancy 1.0
    degree 67
    type 0
    ClusteringDot 0.46854334194677066
  ]
  node [
    id 891
    label "Non-small cell neoplasms malignant of the respiratory tract cell type specified"
    Redundancy 1.0
    degree 70
    type 0
    ClusteringDot 0.48644428969435943
  ]
  node [
    id 892
    label "Cardiac valve disorders NEC"
    Redundancy 1.0
    degree 37
    type 0
    ClusteringDot 0.22487646507306053
  ]
  node [
    id 893
    label "REACTOME_LATE_PHASE_OF_HIV_LIFE_CYCLE"
    Redundancy 1.0
    degree 586
    type 1
    ClusteringDot 0.2902829379368991
  ]
  node [
    id 894
    label "REACTOME_PHASE1_FUNCTIONALIZATION_OF_COMPOUNDS"
    Redundancy 7
    degree 0
    type 1
    ClusteringDot 0.0
  ]
  node [
    id 895
    label "Anxiety symptoms"
    Redundancy 1.0
    degree 5
    type 0
    ClusteringDot 0.10434187285972257
  ]
  node [
    id 896
    label "KEGG_BIOSYNTHESIS_OF_UNSATURATED_FATTY_ACIDS"
    Redundancy 1.0
    degree 217
    type 1
    ClusteringDot 0.17573259932570606
  ]
  node [
    id 897
    label "Purpuras (excl thrombocytopenic)"
    Redundancy 1.0
    degree 99
    type 0
    ClusteringDot 0.364289697878659
  ]
  node [
    id 898
    label "Hepatobiliary imaging procedures"
    Redundancy 1.0
    degree 4
    type 0
    ClusteringDot 0.12025783656047008
  ]
  node [
    id 899
    label "Conjunctival structural change, deposit and degeneration"
    Redundancy 7
    degree 0
    type 0
    ClusteringDot 0.0
  ]
  node [
    id 900
    label "Hepatic infections (excl viral)"
    Redundancy 7
    degree 0
    type 0
    ClusteringDot 0.0
  ]
  node [
    id 901
    label "Female reproductive neoplasms unspecified malignancy"
    Redundancy 7
    degree 0
    type 0
    ClusteringDot 0.0
  ]
  node [
    id 902
    label "Prostatic neoplasms malignant"
    Redundancy 1.0
    degree 24
    type 0
    ClusteringDot 0.22832202705632387
  ]
  node [
    id 903
    label "Retinal embolism and thrombosis"
    Redundancy 1.0
    degree 29
    type 0
    ClusteringDot 0.18727599043920695
  ]
  node [
    id 904
    label "Cardiac infections"
    Redundancy 1.0
    degree 63
    type 0
    ClusteringDot 0.5002068960390259
  ]
  node [
    id 905
    label "Colorectal neoplasms malignant"
    Redundancy 1.0
    degree 66
    type 0
    ClusteringDot 0.49935600099918276
  ]
  node [
    id 906
    label "REACTOME_INTERFERON_SIGNALING"
    Redundancy 7
    degree 0
    type 1
    ClusteringDot 0.0
  ]
  node [
    id 907
    label "Gastrointestinal function diagnostic procedures"
    Redundancy 1.0
    degree 8
    type 0
    ClusteringDot 0.17637667260813783
  ]
  node [
    id 908
    label "REACTOME_SULFUR_AMINO_ACID_METABOLISM"
    Redundancy 1.0
    degree 32
    type 1
    ClusteringDot 0.4838563706311633
  ]
  node [
    id 909
    label "Hyperglycaemic conditions NEC"
    Redundancy 1.0
    degree 55
    type 0
    ClusteringDot 0.48659859107922404
  ]
  node [
    id 910
    label "Sporothrix infections"
    Redundancy 1.0
    degree 55
    type 0
    ClusteringDot 0.48659859107922404
  ]
  node [
    id 911
    label "Diabetic complications dermal"
    Redundancy 1.0
    degree 4
    type 0
    ClusteringDot 0.12025783656047008
  ]
  node [
    id 912
    label "Female reproductive tract infections"
    Redundancy 1.0
    degree 23
    type 0
    ClusteringDot 0.27023796799774685
  ]
  node [
    id 913
    label "Renal haemorrhagic disorders"
    Redundancy 1.0
    degree 4
    type 0
    ClusteringDot 0.12025783656047008
  ]
  node [
    id 914
    label "REACTOME_PROCESSING_OF_CAPPED_INTRON_CONTAINING_PRE_MRNA"
    Redundancy 1.0
    degree 751
    type 1
    ClusteringDot 0.24928009742827523
  ]
  node [
    id 915
    label "Peritoneal and retroperitoneal fibrosis and adhesions"
    Redundancy 1.0
    degree 12
    type 0
    ClusteringDot 0.21240828835646935
  ]
  node [
    id 916
    label "Photosensitivity and photodermatosis conditions"
    Redundancy 7
    degree 0
    type 0
    ClusteringDot 0.0
  ]
  node [
    id 917
    label "Respiratory syncytial viral infections"
    Redundancy 1.0
    degree 12
    type 0
    ClusteringDot 0.21240828835646935
  ]
  node [
    id 918
    label "Liver and spleen enlargement"
    Redundancy 7
    degree 0
    type 0
    ClusteringDot 0.0
  ]
  node [
    id 919
    label "Anterior pituitary hypofunction"
    Redundancy 1.0
    degree 19
    type 0
    ClusteringDot 0.24907011984325275
  ]
  node [
    id 920
    label "Mixed acid-base disorders"
    Redundancy 1.0
    degree 32
    type 0
    ClusteringDot 0.19741378942303858
  ]
  node [
    id 921
    label "Investigations NEC"
    Redundancy 1.0
    degree 4
    type 0
    ClusteringDot 0.12025783656047008
  ]
  node [
    id 922
    label "Vascular therapeutic procedures NEC"
    Redundancy 1.0
    degree 7
    type 0
    ClusteringDot 0.17839890925940258
  ]
  node [
    id 923
    label "Uterine neoplasms"
    Redundancy 1.0
    degree 3
    type 0
    ClusteringDot 0.07096736573810926
  ]
  node [
    id 924
    label "Nail and nail bed conditions (excl infections and infestations)"
    Redundancy 1.0
    degree 14
    type 0
    ClusteringDot 0.21594883483569793
  ]
  node [
    id 925
    label "Malignant anorectal neoplasms"
    Redundancy 1.0
    degree 12
    type 0
    ClusteringDot 0.21240828835646933
  ]
  node [
    id 926
    label "REACTOME_ACTIVATION_OF_CHAPERONE_GENES_BY_XBP1S"
    Redundancy 7
    degree 0
    type 1
    ClusteringDot 0.0
  ]
  node [
    id 927
    label "Medication errors, product use errors and issues NEC"
    Redundancy 1.0
    degree 92
    type 0
    ClusteringDot 0.37030911330224314
  ]
  node [
    id 928
    label "Transfusion related complications"
    Redundancy 1.0
    degree 55
    type 0
    ClusteringDot 0.48659859107922404
  ]
  node [
    id 929
    label "Gastrointestinal and abdominal imaging procedures"
    Redundancy 1.0
    degree 8
    type 0
    ClusteringDot 0.17637667260813783
  ]
  node [
    id 930
    label "Trunk deformities"
    Redundancy 1.0
    degree 62
    type 0
    ClusteringDot 0.4646570681248042
  ]
  node [
    id 931
    label "Bone marrow and immune tissue imaging procedures"
    Redundancy 1.0
    degree 64
    type 0
    ClusteringDot 0.5016738795507404
  ]
  node [
    id 932
    label "REACTOME_RNA_POL_II_PRE_TRANSCRIPTION_EVENTS"
    Redundancy 1.0
    degree 32
    type 1
    ClusteringDot 0.4838563706311634
  ]
  node [
    id 933
    label "Lens structural change, deposit and degeneration (excl cataracts)"
    Redundancy 1.0
    degree 5
    type 0
    ClusteringDot 0.10434187285972257
  ]
  node [
    id 934
    label "Chlamydial infections"
    Redundancy 1.0
    degree 57
    type 0
    ClusteringDot 0.4855467134167579
  ]
  node [
    id 935
    label "Potassium imbalance"
    Redundancy 1.0
    degree 193
    type 0
    ClusteringDot 0.2216971006852789
  ]
  node [
    id 936
    label "Upper respiratory tract infections NEC"
    Redundancy 1.0
    degree 118
    type 0
    ClusteringDot 0.3615336714583134
  ]
  node [
    id 937
    label "REACTOME_RNA_POL_I_RNA_POL_III_AND_MITOCHONDRIAL_TRANSCRIPTION"
    Redundancy 1.0
    degree 330
    type 1
    ClusteringDot 0.19026443689847464
  ]
  node [
    id 938
    label "Appetite disorders"
    Redundancy 1.0
    degree 47
    type 0
    ClusteringDot 0.2575665664421169
  ]
  node [
    id 939
    label "Cervix neoplasms malignant"
    Redundancy 1.0
    degree 57
    type 0
    ClusteringDot 0.48124244110850467
  ]
  node [
    id 940
    label "Neoplasms unspecified malignancy and site unspecified NEC"
    Redundancy 7
    degree 0
    type 0
    ClusteringDot 0.0
  ]
  node [
    id 941
    label "REACTOME_MRNA_SPLICING"
    Redundancy 1.0
    degree 636
    type 1
    ClusteringDot 0.2760360802875061
  ]
  node [
    id 942
    label "Exposures to agents or circumstances NEC"
    Redundancy 1.0
    degree 40
    type 0
    ClusteringDot 0.3168987411247684
  ]
  node [
    id 943
    label "Respiratory tract and thoracic histopathology procedures"
    Redundancy 7
    degree 0
    type 0
    ClusteringDot 0.0
  ]
  node [
    id 944
    label "REACTOME_METABOLISM_OF_PORPHYRINS"
    Redundancy 1.0
    degree 496
    type 1
    ClusteringDot 0.28271820992830543
  ]
  node [
    id 945
    label "REACTOME_BETA_DEFENSINS"
    Redundancy 1.0
    degree 32
    type 1
    ClusteringDot 0.4838563706311633
  ]
  node [
    id 946
    label "Tympanic membrane disorders (excl infections)"
    Redundancy 1.0
    degree 15
    type 0
    ClusteringDot 0.21146262043695582
  ]
  node [
    id 947
    label "Disturbances in consciousness NEC"
    Redundancy 7
    degree 0
    type 0
    ClusteringDot 0.0
  ]
  node [
    id 948
    label "Scleral infections, irritations and inflammations"
    Redundancy 1.0
    degree 14
    type 0
    ClusteringDot 0.21594883483569793
  ]
  node [
    id 949
    label "Serratia infections"
    Redundancy 7
    degree 0
    type 0
    ClusteringDot 0.0
  ]
  node [
    id 950
    label "Hepatic vascular disorders"
    Redundancy 1.0
    degree 56
    type 0
    ClusteringDot 0.48657838243919593
  ]
  node [
    id 951
    label "REACTOME_3_UTR_MEDIATED_TRANSLATIONAL_REGULATION"
    Redundancy 1.0
    degree 68
    type 1
    ClusteringDot 0.17066543762166483
  ]
  node [
    id 952
    label "REACTOME_DNA_STRAND_ELONGATION"
    Redundancy 1.0
    degree 233
    type 1
    ClusteringDot 0.21522327777592837
  ]
  node [
    id 953
    label "REACTOME_FORMATION_OF_TRANSCRIPTION_COUPLED_NER_TC_NER_REPAIR_COMPLEX"
    Redundancy 1.0
    degree 32
    type 1
    ClusteringDot 0.4838563706311633
  ]
  node [
    id 954
    label "REACTOME_DEFENSINS"
    Redundancy 1.0
    degree 32
    type 1
    ClusteringDot 0.4838563706311633
  ]
  node [
    id 955
    label "Infectious arthritis"
    Redundancy 1.0
    degree 66
    type 0
    ClusteringDot 0.4670901668147815
  ]
  node [
    id 956
    label "Pilar disorders NEC"
    Redundancy 7
    degree 0
    type 0
    ClusteringDot 0.0
  ]
  node [
    id 957
    label "Diabetic complications cardiovascular"
    Redundancy 1.0
    degree 4
    type 0
    ClusteringDot 0.12025783656047007
  ]
  node [
    id 958
    label "Cerebrovascular venous and sinus thrombosis"
    Redundancy 1.0
    degree 64
    type 0
    ClusteringDot 0.5016738795507404
  ]
  node [
    id 959
    label "KEGG_P53_SIGNALING_PATHWAY"
    Redundancy 1.0
    degree 32
    type 1
    ClusteringDot 0.4838563706311633
  ]
  node [
    id 960
    label "Pustular conditions"
    Redundancy 1.0
    degree 22
    type 0
    ClusteringDot 0.25243987920659905
  ]
  node [
    id 961
    label "Renal hypertension and related conditions"
    Redundancy 1.0
    degree 4
    type 0
    ClusteringDot 0.09904450159386322
  ]
  node [
    id 962
    label "KEGG_PARKINSONS_DISEASE"
    Redundancy 1.0
    degree 503
    type 1
    ClusteringDot 0.2919344722369431
  ]
  node [
    id 963
    label "Central nervous system imaging procedures"
    Redundancy 1.0
    degree 32
    type 0
    ClusteringDot 0.2702508082612973
  ]
  node [
    id 964
    label "Scaly conditions"
    Redundancy 1.0
    degree 9
    type 0
    ClusteringDot 0.1539991761605371
  ]
  node [
    id 965
    label "Anal and colorectal neoplasms NEC"
    Redundancy 7
    degree 0
    type 0
    ClusteringDot 0.0
  ]
  node [
    id 966
    label "Fear symptoms and phobic disorders (incl social phobia)"
    Redundancy 7
    degree 0
    type 0
    ClusteringDot 0.0
  ]
  node [
    id 967
    label "Amblyopic vision impairment"
    Redundancy 1.0
    degree 32
    type 0
    ClusteringDot 0.2702508082612973
  ]
  node [
    id 968
    label "BIOCARTA_CERAMIDE_PATHWAY"
    Redundancy 1.0
    degree 32
    type 1
    ClusteringDot 0.4838563706311633
  ]
  node [
    id 969
    label "Reproductive system and breast injuries"
    Redundancy 7
    degree 0
    type 0
    ClusteringDot 0.0
  ]
  node [
    id 970
    label "REACTOME_ABORTIVE_ELONGATION_OF_HIV1_TRANSCRIPT_IN_THE_ABSENCE_OF_TAT"
    Redundancy 1.0
    degree 96
    type 1
    ClusteringDot 0.10233688643833266
  ]
  node [
    id 971
    label "REACTOME_CDT1_ASSOCIATION_WITH_THE_CDC6_ORC_ORIGIN_COMPLEX"
    Redundancy 1.0
    degree 95
    type 1
    ClusteringDot 0.3180443166721772
  ]
  node [
    id 972
    label "Retinal structural change, deposit and degeneration"
    Redundancy 1.0
    degree 46
    type 0
    ClusteringDot 0.3170729155486612
  ]
  node [
    id 973
    label "Transplantation complications"
    Redundancy 1.0
    degree 80
    type 0
    ClusteringDot 0.46857556727294275
  ]
  node [
    id 974
    label "Respiratory acidoses"
    Redundancy 1.0
    degree 56
    type 0
    ClusteringDot 0.48657838243919604
  ]
  node [
    id 975
    label "Non-site specific vascular disorders NEC"
    Redundancy 1.0
    degree 85
    type 0
    ClusteringDot 0.4663470518080013
  ]
  node [
    id 976
    label "Respiratory tract and pleural neoplasms malignant cell type unspecified NEC"
    Redundancy 7
    degree 0
    type 0
    ClusteringDot 0.0
  ]
  node [
    id 977
    label "Autonomic nervous system disorders"
    Redundancy 1.0
    degree 59
    type 0
    ClusteringDot 0.48704228211346123
  ]
  node [
    id 978
    label "Lipoprotein and lipid tests NEC"
    Redundancy 7
    degree 0
    type 0
    ClusteringDot 0.0
  ]
  node [
    id 979
    label "REACTOME_GLUCOSE_TRANSPORT"
    Redundancy 1.0
    degree 496
    type 1
    ClusteringDot 0.28271820992830543
  ]
  node [
    id 980
    label "Eyelid therapeutic procedures"
    Redundancy 1.0
    degree 15
    type 0
    ClusteringDot 0.21146262043695582
  ]
  node [
    id 981
    label "Penile and scrotal infections and inflammations"
    Redundancy 1.0
    degree 12
    type 0
    ClusteringDot 0.21240828835646935
  ]
  node [
    id 982
    label "Breathing abnormalities"
    Redundancy 1.0
    degree 207
    type 0
    ClusteringDot 0.22536199842484833
  ]
  node [
    id 983
    label "Pulmonary thrombotic and embolic conditions"
    Redundancy 1.0
    degree 100
    type 0
    ClusteringDot 0.3675013176178215
  ]
  node [
    id 984
    label "Site specific procedural complications NEC"
    Redundancy 7
    degree 0
    type 0
    ClusteringDot 0.0
  ]
  node [
    id 985
    label "REACTOME_PRE_NOTCH_TRANSCRIPTION_AND_TRANSLATION"
    Redundancy 1.0
    degree 37
    type 1
    ClusteringDot 0.44239686728237765
  ]
  node [
    id 986
    label "Congenital neonatal infections"
    Redundancy 7
    degree 0
    type 0
    ClusteringDot 0.0
  ]
  node [
    id 987
    label "Gastrointestinal inflammatory disorders NEC"
    Redundancy 1.0
    degree 79
    type 0
    ClusteringDot 0.2382716148086482
  ]
  node [
    id 988
    label "Vascular infections"
    Redundancy 1.0
    degree 15
    type 0
    ClusteringDot 0.2362177384252168
  ]
  node [
    id 989
    label "Stress disorders"
    Redundancy 7
    degree 0
    type 0
    ClusteringDot 0.0
  ]
  node [
    id 990
    label "Hydrocephalic conditions"
    Redundancy 7
    degree 0
    type 0
    ClusteringDot 0.0
  ]
  node [
    id 991
    label "Chronic polyneuropathies"
    Redundancy 1.0
    degree 4
    type 0
    ClusteringDot 0.12025783656047007
  ]
  node [
    id 992
    label "BIOCARTA_ATM_PATHWAY"
    Redundancy 1.0
    degree 32
    type 1
    ClusteringDot 0.4838563706311633
  ]
  node [
    id 993
    label "Gastrointestinal disorders NEC"
    Redundancy 1.0
    degree 72
    type 0
    ClusteringDot 0.48083052346802485
  ]
  node [
    id 994
    label "REACTOME_RNA_POL_III_TRANSCRIPTION_TERMINATION"
    Redundancy 1.0
    degree 32
    type 1
    ClusteringDot 0.4838563706311633
  ]
  node [
    id 995
    label "Vascular complications associated with device"
    Redundancy 1.0
    degree 6
    type 0
    ClusteringDot 0.1339901448826659
  ]
  node [
    id 996
    label "Cytomegaloviral infections"
    Redundancy 1.0
    degree 97
    type 0
    ClusteringDot 0.3624104381494937
  ]
  node [
    id 997
    label "Product dispensing errors and issues"
    Redundancy 1.0
    degree 8
    type 0
    ClusteringDot 0.17637667260813783
  ]
  node [
    id 998
    label "Autoimmunity analyses"
    Redundancy 1.0
    degree 209
    type 0
    ClusteringDot 0.2300136601331515
  ]
  node [
    id 999
    label "Chemical injuries"
    Redundancy 1.0
    degree 58
    type 0
    ClusteringDot 0.4855900333060355
  ]
  node [
    id 1000
    label "Conjunctival and corneal bleeding and vascular disorders"
    Redundancy 1.0
    degree 12
    type 0
    ClusteringDot 0.21240828835646935
  ]
  node [
    id 1001
    label "Renal structural abnormalities and trauma"
    Redundancy 1.0
    degree 3
    type 0
    ClusteringDot 0.11528574106492379
  ]
  node [
    id 1002
    label "Respiratory and pulmonary function diagnostic procedures"
    Redundancy 1.0
    degree 41
    type 0
    ClusteringDot 0.3193186357467079
  ]
  node [
    id 1003
    label "Mental disorders NEC"
    Redundancy 1.0
    degree 4
    type 0
    ClusteringDot 0.12025783656047007
  ]
  node [
    id 1004
    label "Musculoskeletal and connective tissue neoplasms NEC"
    Redundancy 1.0
    degree 13
    type 0
    ClusteringDot 0.19188149293399565
  ]
  node [
    id 1005
    label "Haemorrhoids and gastrointestinal varices (excl oesophageal)"
    Redundancy 1.0
    degree 24
    type 0
    ClusteringDot 0.2283220270563239
  ]
  node [
    id 1006
    label "Imaging procedures NEC"
    Redundancy 1.0
    degree 39
    type 0
    ClusteringDot 0.28889392065167474
  ]
  node [
    id 1007
    label "Cardiac septal defects congenital"
    Redundancy 1.0
    degree 57
    type 0
    ClusteringDot 0.48124244110850467
  ]
  node [
    id 1008
    label "Dental pulp disorders"
    Redundancy 1.0
    degree 11
    type 0
    ClusteringDot 0.15912991507876562
  ]
  node [
    id 1009
    label "Dyssomnias"
    Redundancy 7
    degree 0
    type 0
    ClusteringDot 0.0
  ]
  node [
    id 1010
    label "REACTOME_NOTCH_HLH_TRANSCRIPTION_PATHWAY"
    Redundancy 1.0
    degree 3
    type 1
    ClusteringDot 0.03213619838910097
  ]
  node [
    id 1011
    label "Renal neoplasms malignant"
    Redundancy 1.0
    degree 8
    type 0
    ClusteringDot 0.17637667260813783
  ]
  node [
    id 1012
    label "Gastric ulcers and perforation"
    Redundancy 1.0
    degree 101
    type 0
    ClusteringDot 0.3591026870584605
  ]
  node [
    id 1013
    label "BIOCARTA_EIF_PATHWAY"
    Redundancy 1.0
    degree 3
    type 1
    ClusteringDot 0.03213619838910097
  ]
  node [
    id 1014
    label "Oesophagitis (excl infective)"
    Redundancy 1.0
    degree 32
    type 0
    ClusteringDot 0.21536321357709046
  ]
  node [
    id 1015
    label "Lupus erythematosus (incl subtypes)"
    Redundancy 1.0
    degree 68
    type 0
    ClusteringDot 0.4688941222901968
  ]
  node [
    id 1016
    label "Breast therapeutic procedures NEC"
    Redundancy 7
    degree 0
    type 0
    ClusteringDot 0.0
  ]
  node [
    id 1017
    label "Nocardia infections"
    Redundancy 1.0
    degree 57
    type 0
    ClusteringDot 0.48554671341675787
  ]
  node [
    id 1018
    label "Skin vasculitides"
    Redundancy 1.0
    degree 99
    type 0
    ClusteringDot 0.36428969787865895
  ]
  node [
    id 1019
    label "Ophthalmic function diagnostic procedures"
    Redundancy 1.0
    degree 202
    type 0
    ClusteringDot 0.22470175184801736
  ]
  node [
    id 1020
    label "KEGG_LYSOSOME"
    Redundancy 1.0
    degree 32
    type 1
    ClusteringDot 0.4838563706311634
  ]
  node [
    id 1021
    label "Renal disorders NEC"
    Redundancy 1.0
    degree 64
    type 0
    ClusteringDot 0.47002141656467655
  ]
  node [
    id 1022
    label "REACTOME_REGULATION_OF_APOPTOSIS"
    Redundancy 1.0
    degree 95
    type 1
    ClusteringDot 0.3180443166721772
  ]
  node [
    id 1023
    label "Nervous system disorders NEC"
    Redundancy 1.0
    degree 72
    type 0
    ClusteringDot 0.45512880991075455
  ]
  node [
    id 1024
    label "Eating disorders NEC"
    Redundancy 1.0
    degree 32
    type 0
    ClusteringDot 0.21536321357709046
  ]
  node [
    id 1025
    label "Device malfunction events NEC"
    Redundancy 1.0
    degree 9
    type 0
    ClusteringDot 0.16206699992570195
  ]
  node [
    id 1026
    label "Respiratory tract and thoracic imaging procedures"
    Redundancy 1.0
    degree 8
    type 0
    ClusteringDot 0.17637667260813783
  ]
  node [
    id 1027
    label "Tissue enzyme analyses NEC"
    Redundancy 1.0
    degree 63
    type 0
    ClusteringDot 0.5002068960390259
  ]
  node [
    id 1028
    label "REACTOME_RNA_POL_II_TRANSCRIPTION"
    Redundancy 1.0
    degree 587
    type 1
    ClusteringDot 0.29014770924923367
  ]
  node [
    id 1029
    label "Ulcers NEC"
    Redundancy 1.0
    degree 181
    type 0
    ClusteringDot 0.19163573516068444
  ]
  node [
    id 1030
    label "REACTOME_METABOLISM_OF_VITAMINS_AND_COFACTORS"
    Redundancy 7
    degree 0
    type 1
    ClusteringDot 0.0
  ]
  node [
    id 1031
    label "Neurological signs and symptoms NEC"
    Redundancy 1.0
    degree 22
    type 0
    ClusteringDot 0.25243987920659905
  ]
  node [
    id 1032
    label "Oncologic complications and emergencies"
    Redundancy 1.0
    degree 74
    type 0
    ClusteringDot 0.4807804334461306
  ]
  node [
    id 1033
    label "Hyperparathyroid disorders"
    Redundancy 1.0
    degree 6
    type 0
    ClusteringDot 0.1339901448826659
  ]
  node [
    id 1034
    label "Transplant rejections"
    Redundancy 1.0
    degree 61
    type 0
    ClusteringDot 0.4699326238303743
  ]
  node [
    id 1035
    label "Implant and catheter site reactions"
    Redundancy 1.0
    degree 66
    type 0
    ClusteringDot 0.49935600099918276
  ]
  node [
    id 1036
    label "Borrelial infections"
    Redundancy 1.0
    degree 12
    type 0
    ClusteringDot 0.21240828835646935
  ]
  node [
    id 1037
    label "Substance related and addictive disorders"
    Redundancy 7
    degree 0
    type 0
    ClusteringDot 0.0
  ]
  node [
    id 1038
    label "Bladder neoplasms"
    Redundancy 1.0
    degree 64
    type 0
    ClusteringDot 0.4659194556495023
  ]
  node [
    id 1039
    label "Erysipelothrix infections"
    Redundancy 1.0
    degree 55
    type 0
    ClusteringDot 0.48659859107922404
  ]
  node [
    id 1040
    label "Congenital and hereditary central nervous system disorders NEC"
    Redundancy 1.0
    degree 12
    type 0
    ClusteringDot 0.21240828835646935
  ]
  node [
    id 1041
    label "Renal vascular and ischaemic conditions"
    Redundancy 1.0
    degree 65
    type 0
    ClusteringDot 0.4676357766119973
  ]
  node [
    id 1042
    label "Bacterial infections NEC"
    Redundancy 1.0
    degree 124
    type 0
    ClusteringDot 0.36222764043199945
  ]
  node [
    id 1043
    label "REACTOME_SCF_BETA_TRCP_MEDIATED_DEGRADATION_OF_EMI1"
    Redundancy 1.0
    degree 158
    type 1
    ClusteringDot 0.27506584049062716
  ]
  node [
    id 1044
    label "Lower respiratory tract signs and symptoms"
    Redundancy 1.0
    degree 82
    type 0
    ClusteringDot 0.4210433483374274
  ]
  node [
    id 1045
    label "Optic nerve disorders NEC"
    Redundancy 1.0
    degree 57
    type 0
    ClusteringDot 0.4855467134167579
  ]
  node [
    id 1046
    label "Virus identification and serology"
    Redundancy 1.0
    degree 67
    type 0
    ClusteringDot 0.49446605491971435
  ]
  node [
    id 1047
    label "Hernias NEC"
    Redundancy 1.0
    degree 4
    type 0
    ClusteringDot 0.12025783656047007
  ]
  node [
    id 1048
    label "Acute polyneuropathies"
    Redundancy 1.0
    degree 55
    type 0
    ClusteringDot 0.48659859107922404
  ]
  node [
    id 1049
    label "REACTOME_IL_6_SIGNALING"
    Redundancy 7
    degree 0
    type 1
    ClusteringDot 0.0
  ]
  node [
    id 1050
    label "Oral soft tissue swelling and oedema"
    Redundancy 1.0
    degree 93
    type 0
    ClusteringDot 0.40060429208939663
  ]
  node [
    id 1051
    label "Myocardial disorders NEC"
    Redundancy 1.0
    degree 77
    type 0
    ClusteringDot 0.4773499528413843
  ]
  node [
    id 1052
    label "REACTOME_ASPARAGINE_N_LINKED_GLYCOSYLATION"
    Redundancy 1.0
    degree 586
    type 1
    ClusteringDot 0.290282937936899
  ]
  node [
    id 1053
    label "Penile neoplasms malignant"
    Redundancy 1.0
    degree 4
    type 0
    ClusteringDot 0.0990445015938632
  ]
  node [
    id 1054
    label "Hypertension complications"
    Redundancy 1.0
    degree 4
    type 0
    ClusteringDot 0.0990445015938632
  ]
  node [
    id 1055
    label "Reproductive system necrosis and vascular insufficiency"
    Redundancy 1.0
    degree 56
    type 0
    ClusteringDot 0.48657838243919593
  ]
  node [
    id 1056
    label "BIOCARTA_P27_PATHWAY"
    Redundancy 1.0
    degree 32
    type 1
    ClusteringDot 0.4838563706311634
  ]
  node [
    id 1057
    label "Acute and chronic sarcoidosis"
    Redundancy 1.0
    degree 5
    type 0
    ClusteringDot 0.10434187285972259
  ]
  node [
    id 1058
    label "Peritoneal and retroperitoneal haemorrhages"
    Redundancy 1.0
    degree 59
    type 0
    ClusteringDot 0.48280222447619753
  ]
  node [
    id 1059
    label "Infections NEC"
    Redundancy 1.0
    degree 99
    type 0
    ClusteringDot 0.4167828850663276
  ]
  node [
    id 1060
    label "Oesophageal infections"
    Redundancy 1.0
    degree 56
    type 0
    ClusteringDot 0.48657838243919593
  ]
  node [
    id 1061
    label "Eye injuries NEC"
    Redundancy 1.0
    degree 207
    type 0
    ClusteringDot 0.22833688806598315
  ]
  node [
    id 1062
    label "Therapeutic procedures NEC"
    Redundancy 1.0
    degree 14
    type 0
    ClusteringDot 0.21594883483569796
  ]
  node [
    id 1063
    label "Age related issues"
    Redundancy 1.0
    degree 32
    type 0
    ClusteringDot 0.2702508082612973
  ]
  node [
    id 1064
    label "REACTOME_REGULATION_OF_MRNA_STABILITY_BY_PROTEINS_THAT_BIND_AU_RICH_ELEMENTS"
    Redundancy 1.0
    degree 35
    type 1
    ClusteringDot 0.445831639647522
  ]
  node [
    id 1065
    label "Skin and subcutaneous arthropod and parasitic infestations"
    Redundancy 7
    degree 0
    type 0
    ClusteringDot 0.0
  ]
  node [
    id 1066
    label "Genitourinary tract infections and inflammations NEC"
    Redundancy 1.0
    degree 56
    type 0
    ClusteringDot 0.48657838243919593
  ]
  node [
    id 1067
    label "Food malabsorption and intolerance syndromes (excl sugar intolerance)"
    Redundancy 1.0
    degree 26
    type 0
    ClusteringDot 0.293925361223534
  ]
  node [
    id 1068
    label "Dermatitis ascribed to specific agent"
    Redundancy 1.0
    degree 43
    type 0
    ClusteringDot 0.26522850976602513
  ]
  node [
    id 1069
    label "Glossopharyngeal nerve disorders"
    Redundancy 7
    degree 0
    type 0
    ClusteringDot 0.0
  ]
  node [
    id 1070
    label "Abdominal wall conditions NEC"
    Redundancy 1.0
    degree 56
    type 0
    ClusteringDot 0.48657838243919593
  ]
  node [
    id 1071
    label "Hepatic and portal necrosis and vascular insufficiency"
    Redundancy 1.0
    degree 55
    type 0
    ClusteringDot 0.48659859107922404
  ]
  node [
    id 1072
    label "Ocular injuries NEC"
    Redundancy 1.0
    degree 63
    type 0
    ClusteringDot 0.5002068960390259
  ]
  node [
    id 1073
    label "Lipodystrophies"
    Redundancy 7
    degree 0
    type 0
    ClusteringDot 0.0
  ]
  node [
    id 1074
    label "REACTOME_SEROTONIN_RECEPTORS"
    Redundancy 7
    degree 0
    type 1
    ClusteringDot 0.0
  ]
  node [
    id 1075
    label "Disturbances in initiating and maintaining sleep"
    Redundancy 1.0
    degree 4
    type 0
    ClusteringDot 0.0990445015938632
  ]
  node [
    id 1076
    label "Blood gas and acid base analyses"
    Redundancy 1.0
    degree 57
    type 0
    ClusteringDot 0.48797618896528083
  ]
  node [
    id 1077
    label "Pervasive developmental disorders NEC"
    Redundancy 1.0
    degree 55
    type 0
    ClusteringDot 0.48659859107922404
  ]
  node [
    id 1078
    label "REACTOME_CYTOKINE_SIGNALING_IN_IMMUNE_SYSTEM"
    Redundancy 1.0
    degree 496
    type 1
    ClusteringDot 0.28271820992830543
  ]
  node [
    id 1079
    label "Superficial ocular injuries"
    Redundancy 7
    degree 0
    type 0
    ClusteringDot 0.0
  ]
  node [
    id 1080
    label "Ovarian and fallopian tube disorders NEC"
    Redundancy 1.0
    degree 53
    type 0
    ClusteringDot 0.3143068377127984
  ]
  node [
    id 1081
    label "REACTOME_RESPIRATORY_ELECTRON_TRANSPORT_ATP_SYNTHESIS_BY_CHEMIOSMOTIC_COUPLING_AND_HEAT_PRODUCTION_BY_UNCOUPLING_PROTEINS_"
    Redundancy 1.0
    degree 634
    type 1
    ClusteringDot 0.26254661967867854
  ]
  node [
    id 1082
    label "Water and electrolyte analyses NEC"
    Redundancy 1.0
    degree 8
    type 0
    ClusteringDot 0.17637667260813783
  ]
  node [
    id 1083
    label "Peptic ulcers and perforation"
    Redundancy 1.0
    degree 9
    type 0
    ClusteringDot 0.16206699992570195
  ]
  node [
    id 1084
    label "Ligament disorders"
    Redundancy 1.0
    degree 17
    type 0
    ClusteringDot 0.24089372849410018
  ]
  node [
    id 1085
    label "Product label issues"
    Redundancy 7
    degree 0
    type 0
    ClusteringDot 0.0
  ]
  node [
    id 1086
    label "Pleural conditions NEC"
    Redundancy 1.0
    degree 12
    type 0
    ClusteringDot 0.21240828835646935
  ]
  node [
    id 1087
    label "Urinary tract signs and symptoms NEC"
    Redundancy 1.0
    degree 45
    type 0
    ClusteringDot 0.27787036669094567
  ]
  node [
    id 1088
    label "Upper respiratory tract signs and symptoms"
    Redundancy 1.0
    degree 92
    type 0
    ClusteringDot 0.40838138330154394
  ]
  node [
    id 1089
    label "BIOCARTA_GSK3_PATHWAY"
    Redundancy 7
    degree 0
    type 1
    ClusteringDot 0.0
  ]
  node [
    id 1090
    label "Endocarditis NEC"
    Redundancy 1.0
    degree 63
    type 0
    ClusteringDot 0.5002068960390259
  ]
  node [
    id 1091
    label "Oesophageal disorders NEC"
    Redundancy 1.0
    degree 69
    type 0
    ClusteringDot 0.46851088791275664
  ]
  node [
    id 1092
    label "Testicular and epididymal neoplasms"
    Redundancy 7
    degree 0
    type 0
    ClusteringDot 0.0
  ]
  node [
    id 1093
    label "Ureaplasma infections"
    Redundancy 1.0
    degree 55
    type 0
    ClusteringDot 0.48659859107922404
  ]
  node [
    id 1094
    label "Cryptosporidia infections"
    Redundancy 1.0
    degree 55
    type 0
    ClusteringDot 0.48659859107922404
  ]
  node [
    id 1095
    label "Cardiovascular neoplasms benign"
    Redundancy 1.0
    degree 62
    type 0
    ClusteringDot 0.47028291302737907
  ]
  node [
    id 1096
    label "REACTOME_GPCR_DOWNSTREAM_SIGNALING"
    Redundancy 7
    degree 0
    type 1
    ClusteringDot 0.0
  ]
  node [
    id 1097
    label "REACTOME_REGULATION_OF_MITOTIC_CELL_CYCLE"
    Redundancy 1.0
    degree 541
    type 1
    ClusteringDot 0.2942594202937364
  ]
  node [
    id 1098
    label "Immune response protein analyses NEC"
    Redundancy 1.0
    degree 57
    type 0
    ClusteringDot 0.48797618896528083
  ]
  node [
    id 1099
    label "Gastritis (excl infective)"
    Redundancy 1.0
    degree 50
    type 0
    ClusteringDot 0.35151465665922904
  ]
  node [
    id 1100
    label "Anaplastic large cell lymphomas T- and null-cell types"
    Redundancy 7
    degree 0
    type 0
    ClusteringDot 0.0
  ]
  node [
    id 1101
    label "Spine and neck deformities"
    Redundancy 1.0
    degree 33
    type 0
    ClusteringDot 0.2857352896182069
  ]
  node [
    id 1102
    label "Ocular disorders congenital NEC"
    Redundancy 1.0
    degree 55
    type 0
    ClusteringDot 0.48659859107922404
  ]
  node [
    id 1103
    label "Postpartum complications NEC"
    Redundancy 7
    degree 0
    type 0
    ClusteringDot 0.0
  ]
  node [
    id 1104
    label "Allergic conditions NEC"
    Redundancy 1.0
    degree 119
    type 0
    ClusteringDot 0.3711592061852349
  ]
  node [
    id 1105
    label "Great vessel disorders congenital"
    Redundancy 1.0
    degree 3
    type 0
    ClusteringDot 0.11528574106492379
  ]
  node [
    id 1106
    label "REACTOME_XENOBIOTICS"
    Redundancy 7
    degree 0
    type 1
    ClusteringDot 0.0
  ]
  node [
    id 1107
    label "Lid, lash and lacrimal structural disorders"
    Redundancy 7
    degree 0
    type 0
    ClusteringDot 0.0
  ]
  node [
    id 1108
    label "REACTOME_M_G1_TRANSITION"
    Redundancy 1.0
    degree 421
    type 1
    ClusteringDot 0.23135181351468806
  ]
  node [
    id 1109
    label "Anal canal neoplasms malignant"
    Redundancy 1.0
    degree 12
    type 0
    ClusteringDot 0.21240828835646935
  ]
  node [
    id 1110
    label "KEGG_NUCLEOTIDE_EXCISION_REPAIR"
    Redundancy 1.0
    degree 37
    type 1
    ClusteringDot 0.4423968672823776
  ]
  node [
    id 1111
    label "Fungus identification and serology"
    Redundancy 1.0
    degree 64
    type 0
    ClusteringDot 0.5016738795507404
  ]
  node [
    id 1112
    label "Optic nerve infections and inflammations"
    Redundancy 7
    degree 0
    type 0
    ClusteringDot 0.0
  ]
  node [
    id 1113
    label "Dialysis related complications"
    Redundancy 1.0
    degree 4
    type 0
    ClusteringDot 0.12025783656047007
  ]
  node [
    id 1114
    label "Inguinal hernias"
    Redundancy 1.0
    degree 9
    type 0
    ClusteringDot 0.16206699992570195
  ]
  node [
    id 1115
    label "Ovarian and fallopian tube cysts and neoplasms"
    Redundancy 1.0
    degree 16
    type 0
    ClusteringDot 0.24160998081459523
  ]
  node [
    id 1116
    label "Middle ear infections and inflammations"
    Redundancy 7
    degree 0
    type 0
    ClusteringDot 0.0
  ]
  node [
    id 1117
    label "Uterine disorders NEC"
    Redundancy 1.0
    degree 32
    type 0
    ClusteringDot 0.1974137894230386
  ]
  node [
    id 1118
    label "Bladder infections and inflammations"
    Redundancy 1.0
    degree 64
    type 0
    ClusteringDot 0.5016738795507404
  ]
  node [
    id 1119
    label "Faecal analyses NEC"
    Redundancy 1.0
    degree 36
    type 0
    ClusteringDot 0.26552044278022663
  ]
  node [
    id 1120
    label "Anaemias haemolytic mechanical factor"
    Redundancy 1.0
    degree 55
    type 0
    ClusteringDot 0.48659859107922404
  ]
  node [
    id 1121
    label "KEGG_NEUROTROPHIN_SIGNALING_PATHWAY"
    Redundancy 7
    degree 0
    type 1
    ClusteringDot 0.0
  ]
  node [
    id 1122
    label "Benign oral cavity neoplasms"
    Redundancy 1.0
    degree 6
    type 0
    ClusteringDot 0.1302172953150113
  ]
  node [
    id 1123
    label "Cestode infections"
    Redundancy 7
    degree 0
    type 0
    ClusteringDot 0.0
  ]
  node [
    id 1124
    label "Tendon therapeutic procedures"
    Redundancy 7
    degree 0
    type 0
    ClusteringDot 0.0
  ]
  node [
    id 1125
    label "Primary mediastinal large B-cell lymphomas"
    Redundancy 7
    degree 0
    type 0
    ClusteringDot 0.0
  ]
  node [
    id 1126
    label "KEGG_INOSITOL_PHOSPHATE_METABOLISM"
    Redundancy 1.0
    degree 408
    type 1
    ClusteringDot 0.182274335446569
  ]
  node [
    id 1127
    label "Cardiac hypertensive complications"
    Redundancy 7
    degree 0
    type 0
    ClusteringDot 0.0
  ]
  node [
    id 1128
    label "Pleural infections and inflammations"
    Redundancy 1.0
    degree 65
    type 0
    ClusteringDot 0.4717138094798917
  ]
  node [
    id 1129
    label "Urinary tract procedural complications"
    Redundancy 1.0
    degree 55
    type 0
    ClusteringDot 0.48659859107922404
  ]
  node [
    id 1130
    label "Cerebral injuries NEC"
    Redundancy 1.0
    degree 75
    type 0
    ClusteringDot 0.48249325447344915
  ]
  node [
    id 1131
    label "BIOCARTA_THELPER_PATHWAY"
    Redundancy 1.0
    degree 32
    type 1
    ClusteringDot 0.4838563706311633
  ]
  node [
    id 1132
    label "REACTOME_SIGNALING_BY_NOTCH4"
    Redundancy 1.0
    degree 32
    type 1
    ClusteringDot 0.4838563706311633
  ]
  node [
    id 1133
    label "Pigmentation changes NEC"
    Redundancy 7
    degree 0
    type 0
    ClusteringDot 0.0
  ]
  node [
    id 1134
    label "Endocrine disorders congenital NEC"
    Redundancy 7
    degree 0
    type 0
    ClusteringDot 0.0
  ]
  node [
    id 1135
    label "Intestinal ulcers and perforation NEC"
    Redundancy 1.0
    degree 75
    type 0
    ClusteringDot 0.4168434854295783
  ]
  node [
    id 1136
    label "Adenoviral infections"
    Redundancy 1.0
    degree 55
    type 0
    ClusteringDot 0.48659859107922404
  ]
  node [
    id 1137
    label "REACTOME_RNA_POL_I_TRANSCRIPTION"
    Redundancy 1.0
    degree 330
    type 1
    ClusteringDot 0.19026443689847464
  ]
  node [
    id 1138
    label "REACTOME_G_ALPHA_S_SIGNALLING_EVENTS"
    Redundancy 7
    degree 0
    type 1
    ClusteringDot 0.0
  ]
  node [
    id 1139
    label "Chambers (anterior and posterior) and lens infections and inflammations"
    Redundancy 1.0
    degree 12
    type 0
    ClusteringDot 0.21839283897735381
  ]
  node [
    id 1140
    label "Benign musculoskeletal and connective tissue neoplasms"
    Redundancy 1.0
    degree 43
    type 0
    ClusteringDot 0.3068503754881069
  ]
  node [
    id 1141
    label "REACTOME_CLASS_I_MHC_MEDIATED_ANTIGEN_PROCESSING_PRESENTATION"
    Redundancy 1.0
    degree 504
    type 1
    ClusteringDot 0.29176120015668383
  ]
  node [
    id 1142
    label "Congenital cerebellar disorders"
    Redundancy 7
    degree 0
    type 0
    ClusteringDot 0.0
  ]
  node [
    id 1143
    label "Gastrointestinal embolism and thrombosis"
    Redundancy 7
    degree 0
    type 0
    ClusteringDot 0.0
  ]
  node [
    id 1144
    label "BIOCARTA_CHREBP2_PATHWAY"
    Redundancy 1.0
    degree 91
    type 1
    ClusteringDot 0.14358500895349893
  ]
  node [
    id 1145
    label "Renal hypertensions"
    Redundancy 7
    degree 0
    type 0
    ClusteringDot 0.0
  ]
  node [
    id 1146
    label "REACTOME_FORMATION_OF_INCISION_COMPLEX_IN_GG_NER"
    Redundancy 1.0
    degree 32
    type 1
    ClusteringDot 0.4838563706311633
  ]
  node [
    id 1147
    label "Enterobacter infections"
    Redundancy 1.0
    degree 55
    type 0
    ClusteringDot 0.48659859107922404
  ]
  node [
    id 1148
    label "REACTOME_ORC1_REMOVAL_FROM_CHROMATIN"
    Redundancy 1.0
    degree 593
    type 1
    ClusteringDot 0.291178901330708
  ]
  node [
    id 1149
    label "BIOCARTA_MPR_PATHWAY"
    Redundancy 1.0
    degree 68
    type 1
    ClusteringDot 0.17066543762166483
  ]
  node [
    id 1150
    label "REACTOME_INHIBITION_OF_THE_PROTEOLYTIC_ACTIVITY_OF_APC_C_REQUIRED_FOR_THE_ONSET_OF_ANAPHASE_BY_MITOTIC_SPINDLE_CHECKPOINT_COMPONENTS"
    Redundancy 7
    degree 0
    type 1
    ClusteringDot 0.0
  ]
  node [
    id 1151
    label "Musculoskeletal and connective tissue disorders of spine congenital"
    Redundancy 7
    degree 0
    type 0
    ClusteringDot 0.0
  ]
  node [
    id 1152
    label "Soft tissue sarcomas histology unspecified"
    Redundancy 7
    degree 0
    type 0
    ClusteringDot 0.0
  ]
  node [
    id 1153
    label "Skin injuries NEC"
    Redundancy 1.0
    degree 121
    type 0
    ClusteringDot 0.3685166682869179
  ]
  node [
    id 1154
    label "Musculoskeletal procedural complications"
    Redundancy 1.0
    degree 62
    type 0
    ClusteringDot 0.4715812746731342
  ]
  node [
    id 1155
    label "Pancreatic neoplasms malignant (excl islet cell and carcinoid)"
    Redundancy 1.0
    degree 67
    type 0
    ClusteringDot 0.46854334194677066
  ]
  node [
    id 1156
    label "Inner ear infections and inflammations"
    Redundancy 1.0
    degree 76
    type 0
    ClusteringDot 0.2624426377302538
  ]
  node [
    id 1157
    label "Renal infections and inflammations (excl nephritis)"
    Redundancy 1.0
    degree 63
    type 0
    ClusteringDot 0.46963747061778766
  ]
  node [
    id 1158
    label "Mental disorders due to a general medical condition NEC"
    Redundancy 1.0
    degree 63
    type 0
    ClusteringDot 0.5002068960390258
  ]
  node [
    id 1159
    label "Cryptococcal infections"
    Redundancy 1.0
    degree 63
    type 0
    ClusteringDot 0.5002068960390258
  ]
  node [
    id 1160
    label "Intestinal haemorrhages"
    Redundancy 1.0
    degree 22
    type 0
    ClusteringDot 0.27487786552267085
  ]
  node [
    id 1161
    label "REACTOME_RESOLUTION_OF_AP_SITES_VIA_THE_SINGLE_NUCLEOTIDE_REPLACEMENT_PATHWAY"
    Redundancy 1.0
    degree 91
    type 1
    ClusteringDot 0.14358500895349893
  ]
  node [
    id 1162
    label "Rotaviral infections"
    Redundancy 7
    degree 0
    type 0
    ClusteringDot 0.0
  ]
  node [
    id 1163
    label "Oesophageal neoplasms malignant"
    Redundancy 1.0
    degree 55
    type 0
    ClusteringDot 0.48659859107922404
  ]
  node [
    id 1164
    label "REACTOME_ACTIVATION_OF_THE_MRNA_UPON_BINDING_OF_THE_CAP_BINDING_COMPLEX_AND_EIFS_AND_SUBSEQUENT_BINDING_TO_43S"
    Redundancy 7
    degree 0
    type 1
    ClusteringDot 0.0
  ]
  node [
    id 1165
    label "Parvoviral infections"
    Redundancy 7
    degree 0
    type 0
    ClusteringDot 0.0
  ]
  node [
    id 1166
    label "Islet cell neoplasms and APUDoma NEC"
    Redundancy 1.0
    degree 40
    type 0
    ClusteringDot 0.3168987411247684
  ]
  node [
    id 1167
    label "Oral dryness and saliva altered"
    Redundancy 1.0
    degree 67
    type 0
    ClusteringDot 0.46854334194677066
  ]
  node [
    id 1168
    label "Hyperpigmentation disorders"
    Redundancy 1.0
    degree 65
    type 0
    ClusteringDot 0.4993447057785303
  ]
  node [
    id 1169
    label "Coordination and balance disturbances"
    Redundancy 1.0
    degree 12
    type 0
    ClusteringDot 0.21839283897735381
  ]
  node [
    id 1170
    label "REACTOME_SYNTHESIS_AND_INTERCONVERSION_OF_NUCLEOTIDE_DI_AND_TRIPHOSPHATES"
    Redundancy 1.0
    degree 215
    type 1
    ClusteringDot 0.17476737920565374
  ]
  node [
    id 1171
    label "REACTOME_ANTIGEN_PROCESSING_CROSS_PRESENTATION"
    Redundancy 1.0
    degree 68
    type 1
    ClusteringDot 0.17066543762166483
  ]
  node [
    id 1172
    label "Obstetric therapeutic procedures"
    Redundancy 7
    degree 0
    type 0
    ClusteringDot 0.0
  ]
  node [
    id 1173
    label "Muscle weakness conditions"
    Redundancy 1.0
    degree 64
    type 0
    ClusteringDot 0.5001649621318394
  ]
  node [
    id 1174
    label "Vagus nerve disorders"
    Redundancy 1.0
    degree 12
    type 0
    ClusteringDot 0.21240828835646935
  ]
  node [
    id 1175
    label "Platelet analyses"
    Redundancy 1.0
    degree 47
    type 0
    ClusteringDot 0.2575665664421169
  ]
  node [
    id 1176
    label "Parasite identification and serology"
    Redundancy 1.0
    degree 55
    type 0
    ClusteringDot 0.48659859107922404
  ]
  node [
    id 1177
    label "Aortic therapeutic procedures"
    Redundancy 1.0
    degree 12
    type 0
    ClusteringDot 0.21240828835646935
  ]
  node [
    id 1178
    label "REACTOME_CELL_CYCLE_CHECKPOINTS"
    Redundancy 1.0
    degree 610
    type 1
    ClusteringDot 0.28989827483831254
  ]
  node [
    id 1179
    label "Parenchymal lung disorders NEC"
    Redundancy 1.0
    degree 121
    type 0
    ClusteringDot 0.3664302006834355
  ]
  node [
    id 1180
    label "KEGG_PATHWAYS_IN_CANCER"
    Redundancy 7
    degree 0
    type 1
    ClusteringDot 0.0
  ]
  node [
    id 1181
    label "REACTOME_CITRIC_ACID_CYCLE_TCA_CYCLE"
    Redundancy 1.0
    degree 496
    type 1
    ClusteringDot 0.28271820992830543
  ]
  node [
    id 1182
    label "REACTOME_DIABETES_PATHWAYS"
    Redundancy 1.0
    degree 210
    type 1
    ClusteringDot 0.12055489428779363
  ]
  node [
    id 1183
    label "Fractures and dislocations NEC"
    Redundancy 1.0
    degree 76
    type 0
    ClusteringDot 0.47702247858560853
  ]
  node [
    id 1184
    label "B-cell lymphomas NEC"
    Redundancy 1.0
    degree 63
    type 0
    ClusteringDot 0.5002068960390258
  ]
  node [
    id 1185
    label "Myasthenia gravis and related conditions"
    Redundancy 1.0
    degree 62
    type 0
    ClusteringDot 0.47028291302737907
  ]
  node [
    id 1186
    label "Memory loss (excl dementia)"
    Redundancy 1.0
    degree 60
    type 0
    ClusteringDot 0.469158882627748
  ]
  node [
    id 1187
    label "Cardiovascular neoplasms malignant and unspecified"
    Redundancy 7
    degree 0
    type 0
    ClusteringDot 0.0
  ]
  node [
    id 1188
    label "Mitral valvular disorders"
    Redundancy 1.0
    degree 41
    type 0
    ClusteringDot 0.3193186357467079
  ]
  node [
    id 1189
    label "Actinomycotic infectious disorders"
    Redundancy 1.0
    degree 70
    type 0
    ClusteringDot 0.45485488729228685
  ]
  node [
    id 1190
    label "Oral cavity neoplasms NEC"
    Redundancy 1.0
    degree 5
    type 0
    ClusteringDot 0.10434187285972259
  ]
  node [
    id 1191
    label "Renal pelvis and ureter neoplasms malignant"
    Redundancy 1.0
    degree 4
    type 0
    ClusteringDot 0.09904450159386319
  ]
  node [
    id 1192
    label "Delusional symptoms"
    Redundancy 1.0
    degree 63
    type 0
    ClusteringDot 0.5002068960390258
  ]
  node [
    id 1193
    label "Mediastinal disorders"
    Redundancy 1.0
    degree 62
    type 0
    ClusteringDot 0.47028291302737907
  ]
  node [
    id 1194
    label "Congenital posterior segment disorders (incl optic nerve)"
    Redundancy 1.0
    degree 12
    type 0
    ClusteringDot 0.21240828835646935
  ]
  node [
    id 1195
    label "Liver function analyses"
    Redundancy 1.0
    degree 64
    type 0
    ClusteringDot 0.471318426363595
  ]
  node [
    id 1196
    label "REACTOME_SYNTHESIS_OF_PIPS_AT_THE_EARLY_ENDOSOME_MEMBRANE"
    Redundancy 1.0
    degree 32
    type 1
    ClusteringDot 0.4838563706311634
  ]
  node [
    id 1197
    label "Spinal cord and nerve root disorders traumatic"
    Redundancy 1.0
    degree 15
    type 0
    ClusteringDot 0.16688592682076747
  ]
  node [
    id 1198
    label "KEGG_TASTE_TRANSDUCTION"
    Redundancy 7
    degree 0
    type 1
    ClusteringDot 0.0
  ]
  node [
    id 1199
    label "REACTOME_DIGESTION_OF_DIETARY_CARBOHYDRATE"
    Redundancy 1.0
    degree 496
    type 1
    ClusteringDot 0.28271820992830543
  ]
  node [
    id 1200
    label "REACTOME_LIGAND_GATED_ION_CHANNEL_TRANSPORT"
    Redundancy 7
    degree 0
    type 1
    ClusteringDot 0.0
  ]
  node [
    id 1201
    label "Papulosquamous conditions"
    Redundancy 1.0
    degree 17
    type 0
    ClusteringDot 0.2456201058165169
  ]
  node [
    id 1202
    label "Anaemia deficiencies"
    Redundancy 1.0
    degree 15
    type 0
    ClusteringDot 0.20088897100811187
  ]
  node [
    id 1203
    label "Histiocytoses"
    Redundancy 7
    degree 0
    type 0
    ClusteringDot 0.0
  ]
  node [
    id 1204
    label "REACTOME_UNFOLDED_PROTEIN_RESPONSE"
    Redundancy 7
    degree 0
    type 1
    ClusteringDot 0.0
  ]
  node [
    id 1205
    label "REACTOME_KINESINS"
    Redundancy 1.0
    degree 503
    type 1
    ClusteringDot 0.291934472236943
  ]
  node [
    id 1206
    label "Acute and chronic thyroiditis"
    Redundancy 1.0
    degree 55
    type 0
    ClusteringDot 0.48659859107922404
  ]
  node [
    id 1207
    label "Rheumatoid arthritis and associated conditions"
    Redundancy 1.0
    degree 69
    type 0
    ClusteringDot 0.46851088791275664
  ]
  node [
    id 1208
    label "Angiocentric lymphomas"
    Redundancy 7
    degree 0
    type 0
    ClusteringDot 0.0
  ]
  node [
    id 1209
    label "Endocrine neoplasms malignant and unspecified NEC"
    Redundancy 1.0
    degree 12
    type 0
    ClusteringDot 0.21240828835646935
  ]
  node [
    id 1210
    label "Stoma complications"
    Redundancy 1.0
    degree 8
    type 0
    ClusteringDot 0.17637667260813783
  ]
  node [
    id 1211
    label "Cerebrovascular and spinal vascular disorders NEC"
    Redundancy 1.0
    degree 41
    type 0
    ClusteringDot 0.3193186357467079
  ]
  node [
    id 1212
    label "Reproductive organ and breast histopathology procedures"
    Redundancy 7
    degree 0
    type 0
    ClusteringDot 0.0
  ]
  node [
    id 1213
    label "Trigeminal disorders"
    Redundancy 7
    degree 0
    type 0
    ClusteringDot 0.0
  ]
  node [
    id 1214
    label "Mastoid disorders"
    Redundancy 1.0
    degree 5
    type 0
    ClusteringDot 0.10434187285972257
  ]
  node [
    id 1215
    label "Blood autoimmune disorders"
    Redundancy 1.0
    degree 199
    type 0
    ClusteringDot 0.2269539330570006
  ]
  node [
    id 1216
    label "REACTOME_DEADENYLATION_DEPENDENT_MRNA_DECAY"
    Redundancy 7
    degree 0
    type 1
    ClusteringDot 0.0
  ]
  node [
    id 1217
    label "Reproductive tract infections and inflammations NEC"
    Redundancy 1.0
    degree 64
    type 0
    ClusteringDot 0.5001649621318394
  ]
  node [
    id 1218
    label "Flaviviral infections"
    Redundancy 7
    degree 0
    type 0
    ClusteringDot 0.0
  ]
  node [
    id 1219
    label "Adrenal cortical hypofunctions"
    Redundancy 1.0
    degree 63
    type 0
    ClusteringDot 0.5002068960390258
  ]
  node [
    id 1220
    label "Increased intracranial pressure disorders"
    Redundancy 1.0
    degree 58
    type 0
    ClusteringDot 0.4827026919123676
  ]
  node [
    id 1221
    label "Application and instillation site reactions"
    Redundancy 1.0
    degree 20
    type 0
    ClusteringDot 0.2645481283074823
  ]
  node [
    id 1222
    label "REACTOME_TRANSCRIPTION"
    Redundancy 0.999855104662732
    degree 644
    type 1
    ClusteringDot 0.2747936188779282
  ]
  node [
    id 1223
    label "Plasma cell neoplasms NEC"
    Redundancy 1.0
    degree 8
    type 0
    ClusteringDot 0.09386500186367176
  ]
  node [
    id 1224
    label "REACTOME_VITAMIN_B5_PANTOTHENATE_METABOLISM"
    Redundancy 7
    degree 0
    type 1
    ClusteringDot 0.0
  ]
  node [
    id 1225
    label "REACTOME_APOPTOSIS"
    Redundancy 1.0
    degree 32
    type 1
    ClusteringDot 0.4838563706311634
  ]
  node [
    id 1226
    label "Interactions"
    Redundancy 1.0
    degree 24
    type 0
    ClusteringDot 0.23248022286466258
  ]
  node [
    id 1227
    label "Coagulation and bleeding analyses"
    Redundancy 1.0
    degree 89
    type 0
    ClusteringDot 0.4309634369241005
  ]
  node [
    id 1228
    label "REACTOME_EGFR_DOWNREGULATION"
    Redundancy 7
    degree 0
    type 1
    ClusteringDot 0.0
  ]
  node [
    id 1229
    label "Cardiovascular injuries"
    Redundancy 1.0
    degree 27
    type 0
    ClusteringDot 0.2382326532345203
  ]
  node [
    id 1230
    label "REACTOME_FGFR2C_LIGAND_BINDING_AND_ACTIVATION"
    Redundancy 1.0
    degree 32
    type 1
    ClusteringDot 0.4838563706311634
  ]
  node [
    id 1231
    label "Parkinson's disease and parkinsonism"
    Redundancy 7
    degree 0
    type 0
    ClusteringDot 0.0
  ]
  node [
    id 1232
    label "Reproductive neoplasms male benign NEC"
    Redundancy 7
    degree 0
    type 0
    ClusteringDot 0.0
  ]
  node [
    id 1233
    label "Spinal cord injuries NEC"
    Redundancy 1.0
    degree 65
    type 0
    ClusteringDot 0.4717138094798917
  ]
  node [
    id 1234
    label "Reproductive tract disorders NEC (excl neoplasms)"
    Redundancy 1.0
    degree 69
    type 0
    ClusteringDot 0.4961383572462966
  ]
  node [
    id 1235
    label "REACTOME_METABOLISM_OF_NON_CODING_RNA"
    Redundancy 1.0
    degree 503
    type 1
    ClusteringDot 0.291934472236943
  ]
  node [
    id 1236
    label "Bone and joint injuries NEC"
    Redundancy 1.0
    degree 52
    type 0
    ClusteringDot 0.3393915446766873
  ]
  node [
    id 1237
    label "REACTOME_INFLUENZA_LIFE_CYCLE"
    Redundancy 7
    degree 0
    type 1
    ClusteringDot 0.0
  ]
  node [
    id 1238
    label "Pruritus NEC"
    Redundancy 1.0
    degree 50
    type 0
    ClusteringDot 0.35151465665922904
  ]
  node [
    id 1239
    label "Diverticula"
    Redundancy 1.0
    degree 27
    type 0
    ClusteringDot 0.22227884273043189
  ]
  node [
    id 1240
    label "Joint related disorders NEC"
    Redundancy 1.0
    degree 79
    type 0
    ClusteringDot 0.4676496140176175
  ]
  node [
    id 1241
    label "Heart failure signs and symptoms"
    Redundancy 1.0
    degree 37
    type 0
    ClusteringDot 0.3096007454777284
  ]
  node [
    id 1242
    label "Diabetic complications renal"
    Redundancy 1.0
    degree 57
    type 0
    ClusteringDot 0.4855467134167579
  ]
  node [
    id 1243
    label "Product physical issues"
    Redundancy 1.0
    degree 3
    type 0
    ClusteringDot 0.11528574106492376
  ]
  node [
    id 1244
    label "Paranasal sinus and nasal cavity neoplasms malignant and unspecified"
    Redundancy 7
    degree 0
    type 0
    ClusteringDot 0.0
  ]
  node [
    id 1245
    label "Dental pain and sensation disorders"
    Redundancy 1.0
    degree 40
    type 0
    ClusteringDot 0.3168987411247684
  ]
  node [
    id 1246
    label "Eye and ear procedural complications"
    Redundancy 1.0
    degree 5
    type 0
    ClusteringDot 0.10434187285972259
  ]
  node [
    id 1247
    label "Cardiac function diagnostic procedures"
    Redundancy 1.0
    degree 12
    type 0
    ClusteringDot 0.21839283897735381
  ]
  node [
    id 1248
    label "REACTOME_RESOLUTION_OF_AP_SITES_VIA_THE_MULTIPLE_NUCLEOTIDE_PATCH_REPLACEMENT_PATHWAY"
    Redundancy 1.0
    degree 137
    type 1
    ClusteringDot 0.1991342450058943
  ]
  node [
    id 1249
    label "Visual field disorders"
    Redundancy 1.0
    degree 60
    type 0
    ClusteringDot 0.46504486319649746
  ]
  node [
    id 1250
    label "REACTOME_RNA_POL_I_TRANSCRIPTION_TERMINATION"
    Redundancy 1.0
    degree 32
    type 1
    ClusteringDot 0.4838563706311634
  ]
  node [
    id 1251
    label "Eosinophilic disorders"
    Redundancy 1.0
    degree 63
    type 0
    ClusteringDot 0.4719450182391147
  ]
  node [
    id 1252
    label "Peripheral vascular disorders NEC"
    Redundancy 1.0
    degree 11
    type 0
    ClusteringDot 0.17595674255516147
  ]
  node [
    id 1253
    label "Adrenal neoplasms benign"
    Redundancy 1.0
    degree 40
    type 0
    ClusteringDot 0.3168987411247684
  ]
  node [
    id 1254
    label "REACTOME_SYNTHESIS_OF_PIPS_AT_THE_GOLGI_MEMBRANE"
    Redundancy 1.0
    degree 32
    type 1
    ClusteringDot 0.4838563706311634
  ]
  node [
    id 1255
    label "Skin and subcutaneous malformations and anomalies NEC"
    Redundancy 1.0
    degree 12
    type 0
    ClusteringDot 0.21240828835646933
  ]
  node [
    id 1256
    label "Skin haemorrhages"
    Redundancy 1.0
    degree 83
    type 0
    ClusteringDot 0.4385274478220314
  ]
  node [
    id 1257
    label "Bacterial lower respiratory tract infections"
    Redundancy 1.0
    degree 78
    type 0
    ClusteringDot 0.4193904151639202
  ]
  node [
    id 1258
    label "Skin grafts"
    Redundancy 1.0
    degree 8
    type 0
    ClusteringDot 0.17637667260813783
  ]
  node [
    id 1259
    label "Influenza viral infections"
    Redundancy 1.0
    degree 55
    type 0
    ClusteringDot 0.48659859107922404
  ]
  node [
    id 1260
    label "Vascular pulmonary disorders NEC"
    Redundancy 1.0
    degree 11
    type 0
    ClusteringDot 0.1810902116034222
  ]
  node [
    id 1261
    label "Musculoskeletal and connective tissue signs and symptoms NEC"
    Redundancy 1.0
    degree 44
    type 0
    ClusteringDot 0.323824817793882
  ]
  node [
    id 1262
    label "KEGG_CELL_CYCLE"
    Redundancy 1.0
    degree 534
    type 1
    ClusteringDot 0.29335126815826335
  ]
  node [
    id 1263
    label "Product contamination and sterility issues"
    Redundancy 1.0
    degree 69
    type 0
    ClusteringDot 0.48476838489249985
  ]
  node [
    id 1264
    label "Amnestic disorders"
    Redundancy 1.0
    degree 8
    type 0
    ClusteringDot 0.17637667260813783
  ]
  node [
    id 1265
    label "Left ventricular failures"
    Redundancy 1.0
    degree 194
    type 0
    ClusteringDot 0.22281904100950733
  ]
  node [
    id 1266
    label "Motor neurone diseases"
    Redundancy 7
    degree 0
    type 0
    ClusteringDot 0.0
  ]
  node [
    id 1267
    label "Unintended pregnancies"
    Redundancy 7
    degree 0
    type 0
    ClusteringDot 0.0
  ]
  node [
    id 1268
    label "Protozoal infections NEC"
    Redundancy 7
    degree 0
    type 0
    ClusteringDot 0.0
  ]
  node [
    id 1269
    label "Herpes viral infections"
    Redundancy 1.0
    degree 113
    type 0
    ClusteringDot 0.3733941961713085
  ]
  node [
    id 1270
    label "Musculoskeletal and connective tissue deformities of skull, face and buccal cavity"
    Redundancy 1.0
    degree 12
    type 0
    ClusteringDot 0.21240828835646933
  ]
  node [
    id 1271
    label "BIOCARTA_FAS_PATHWAY"
    Redundancy 7
    degree 0
    type 1
    ClusteringDot 0.0
  ]
  node [
    id 1272
    label "Bone therapeutic procedures NEC"
    Redundancy 7
    degree 0
    type 0
    ClusteringDot 0.0
  ]
  node [
    id 1273
    label "Personality disorders with dramatic behaviour (Cluster B)"
    Redundancy 1.0
    degree 19
    type 0
    ClusteringDot 0.24907011984325275
  ]
  node [
    id 1274
    label "Abdominal findings abnormal"
    Redundancy 7
    degree 0
    type 0
    ClusteringDot 0.0
  ]
  node [
    id 1275
    label "Corneal and scleral disorders congenital"
    Redundancy 7
    degree 0
    type 0
    ClusteringDot 0.0
  ]
  node [
    id 1276
    label "Gallbladder disorders NEC"
    Redundancy 7
    degree 0
    type 0
    ClusteringDot 0.0
  ]
  node [
    id 1277
    label "Inner ear signs and symptoms"
    Redundancy 7
    degree 0
    type 0
    ClusteringDot 0.0
  ]
  node [
    id 1278
    label "Skin neoplasms malignant and unspecified (excl melanoma)"
    Redundancy 1.0
    degree 17
    type 0
    ClusteringDot 0.22357366171264803
  ]
  node [
    id 1279
    label "Inborn errors of metabolism NEC"
    Redundancy 7
    degree 0
    type 0
    ClusteringDot 0.0
  ]
  node [
    id 1280
    label "Cell marker analyses"
    Redundancy 1.0
    degree 12
    type 0
    ClusteringDot 0.2183928389773538
  ]
  node [
    id 1281
    label "Viral lower respiratory tract infections"
    Redundancy 1.0
    degree 63
    type 0
    ClusteringDot 0.5002068960390258
  ]
  node [
    id 1282
    label "Encephalitis of viral origin"
    Redundancy 1.0
    degree 67
    type 0
    ClusteringDot 0.46854334194677066
  ]
  node [
    id 1283
    label "Injection site reactions"
    Redundancy 1.0
    degree 72
    type 0
    ClusteringDot 0.42819788593102415
  ]
  node [
    id 1284
    label "Lens disorders congenital"
    Redundancy 1.0
    degree 55
    type 0
    ClusteringDot 0.48659859107922404
  ]
  node [
    id 1285
    label "Cardiac signs and symptoms NEC"
    Redundancy 1.0
    degree 18
    type 0
    ClusteringDot 0.2362500187517941
  ]
  node [
    id 1286
    label "Vascular neoplasms"
    Redundancy 1.0
    degree 43
    type 0
    ClusteringDot 0.2905543170420114
  ]
  node [
    id 1287
    label "REACTOME_APC_C_CDC20_MEDIATED_DEGRADATION_OF_CYCLIN_B"
    Redundancy 1.0
    degree 32
    type 1
    ClusteringDot 0.4838563706311633
  ]
  node [
    id 1288
    label "Dementia (excl Alzheimer's type)"
    Redundancy 1.0
    degree 12
    type 0
    ClusteringDot 0.21240828835646933
  ]
  node [
    id 1289
    label "Flatulence, bloating and distension"
    Redundancy 1.0
    degree 9
    type 0
    ClusteringDot 0.16206699992570195
  ]
  node [
    id 1290
    label "REACTOME_PHOSPHORYLATION_OF_THE_APC_C"
    Redundancy 1.0
    degree 32
    type 1
    ClusteringDot 0.4838563706311633
  ]
  node [
    id 1291
    label "Endocrine autoimmune disorders"
    Redundancy 1.0
    degree 72
    type 0
    ClusteringDot 0.48483759082959704
  ]
  node [
    id 1292
    label "Glaucomas (excl congenital)"
    Redundancy 1.0
    degree 43
    type 0
    ClusteringDot 0.3215095972194787
  ]
  node [
    id 1293
    label "Orbital infections, inflammations and irritations"
    Redundancy 1.0
    degree 180
    type 0
    ClusteringDot 0.19035299138860473
  ]
  node [
    id 1294
    label "Female gonadal function disorders"
    Redundancy 1.0
    degree 53
    type 0
    ClusteringDot 0.3143068377127984
  ]
  node [
    id 1295
    label "Pregnancy associated hypertension"
    Redundancy 1.0
    degree 55
    type 0
    ClusteringDot 0.48659859107922404
  ]
  node [
    id 1296
    label "Pleural neoplasms"
    Redundancy 1.0
    degree 32
    type 0
    ClusteringDot 0.2702508082612973
  ]
  node [
    id 1297
    label "Fusobacterium infections"
    Redundancy 1.0
    degree 3
    type 0
    ClusteringDot 0.11528574106492376
  ]
  node [
    id 1298
    label "Bacteria identification and serology (excl mycobacteria)"
    Redundancy 1.0
    degree 79
    type 0
    ClusteringDot 0.4676496140176175
  ]
  node [
    id 1299
    label "Uterine neoplasms benign"
    Redundancy 1.0
    degree 3
    type 0
    ClusteringDot 0.07096736573810926
  ]
  node [
    id 1300
    label "Fluid intake decreased"
    Redundancy 7
    degree 0
    type 0
    ClusteringDot 0.0
  ]
  node [
    id 1301
    label "Bullous conditions"
    Redundancy 1.0
    degree 109
    type 0
    ClusteringDot 0.3763512601505436
  ]
  node [
    id 1302
    label "REACTOME_ER_PHAGOSOME_PATHWAY"
    Redundancy 1.0
    degree 95
    type 1
    ClusteringDot 0.3180443166721772
  ]
  node [
    id 1303
    label "Scleral structural change, deposit and degeneration"
    Redundancy 7
    degree 0
    type 0
    ClusteringDot 0.0
  ]
  node [
    id 1304
    label "Gastrointestinal signs and symptoms NEC"
    Redundancy 1.0
    degree 32
    type 0
    ClusteringDot 0.21536321357709046
  ]
  node [
    id 1305
    label "Cerebrovascular embolism and thrombosis"
    Redundancy 1.0
    degree 84
    type 0
    ClusteringDot 0.45690940669003904
  ]
  node [
    id 1306
    label "Colitis (excl infective)"
    Redundancy 1.0
    degree 86
    type 0
    ClusteringDot 0.45752562876508
  ]
  node [
    id 1307
    label "Coagulation disorders congenital"
    Redundancy 1.0
    degree 10
    type 0
    ClusteringDot 0.1807509501389317
  ]
  node [
    id 1308
    label "Lipid metabolism and deposit disorders NEC"
    Redundancy 1.0
    degree 67
    type 0
    ClusteringDot 0.46854334194677066
  ]
  node [
    id 1309
    label "Neurological and psychiatric procedural complications"
    Redundancy 1.0
    degree 58
    type 0
    ClusteringDot 0.4827026919123676
  ]
  node [
    id 1310
    label "Endocardial bacterial infections"
    Redundancy 1.0
    degree 67
    type 0
    ClusteringDot 0.46854334194677066
  ]
  node [
    id 1311
    label "Lumbar spinal cord and nerve root disorders"
    Redundancy 1.0
    degree 17
    type 0
    ClusteringDot 0.2408937284941002
  ]
  node [
    id 1312
    label "Skin autoimmune disorders NEC"
    Redundancy 1.0
    degree 64
    type 0
    ClusteringDot 0.471318426363595
  ]
  node [
    id 1313
    label "REACTOME_MEMBRANE_TRAFFICKING"
    Redundancy 1.0
    degree 32
    type 1
    ClusteringDot 0.4838563706311634
  ]
  node [
    id 1314
    label "REACTOME_DOWNSTREAM_SIGNALING_EVENTS_OF_B_CELL_RECEPTOR_BCR"
    Redundancy 1.0
    degree 32
    type 1
    ClusteringDot 0.4838563706311633
  ]
  node [
    id 1315
    label "ECG investigations"
    Redundancy 1.0
    degree 68
    type 0
    ClusteringDot 0.4688941222901968
  ]
  node [
    id 1316
    label "Blastomyces infections"
    Redundancy 7
    degree 0
    type 0
    ClusteringDot 0.0
  ]
  node [
    id 1317
    label "Salivary gland enlargements"
    Redundancy 1.0
    degree 8
    type 0
    ClusteringDot 0.17637667260813783
  ]
  node [
    id 1318
    label "Neoplasms benign site unspecified NEC"
    Redundancy 1.0
    degree 71
    type 0
    ClusteringDot 0.33192183982177437
  ]
  node [
    id 1319
    label "Adrenal disorders congenital"
    Redundancy 1.0
    degree 12
    type 0
    ClusteringDot 0.21240828835646933
  ]
  node [
    id 1320
    label "Hepatitis viral infections"
    Redundancy 1.0
    degree 89
    type 0
    ClusteringDot 0.3673898771103389
  ]
  node [
    id 1321
    label "Testicular neoplasms malignant"
    Redundancy 7
    degree 0
    type 0
    ClusteringDot 0.0
  ]
  node [
    id 1322
    label "Spermatogenesis and semen disorders"
    Redundancy 1.0
    degree 5
    type 0
    ClusteringDot 0.10434187285972259
  ]
  node [
    id 1323
    label "Epstein-Barr viral infections"
    Redundancy 1.0
    degree 69
    type 0
    ClusteringDot 0.4812811928814474
  ]
  node [
    id 1324
    label "Gastrointestinal neoplasms benign NEC"
    Redundancy 1.0
    degree 74
    type 0
    ClusteringDot 0.48078043344613053
  ]
  node [
    id 1325
    label "Gastrointestinal neoplasms NEC"
    Redundancy 1.0
    degree 40
    type 0
    ClusteringDot 0.3168987411247684
  ]
  node [
    id 1326
    label "Cerebrospinal fluid tests (excl microbiology)"
    Redundancy 1.0
    degree 56
    type 0
    ClusteringDot 0.4879697342965117
  ]
  node [
    id 1327
    label "Skin and subcutaneous tissue bacterial infections"
    Redundancy 1.0
    degree 94
    type 0
    ClusteringDot 0.4259287980768274
  ]
  node [
    id 1328
    label "REACTOME_SLBP_DEPENDENT_PROCESSING_OF_REPLICATION_DEPENDENT_HISTONE_PRE_MRNAS"
    Redundancy 7
    degree 0
    type 1
    ClusteringDot 0.0
  ]
  node [
    id 1329
    label "Skin and subcutaneous tissue viral infections"
    Redundancy 1.0
    degree 55
    type 0
    ClusteringDot 0.48659859107922404
  ]
  node [
    id 1330
    label "Connective tissue disorders"
    Redundancy 1.0
    degree 75
    type 0
    ClusteringDot 0.48105893195507005
  ]
  node [
    id 1331
    label "External ear disorders congenital"
    Redundancy 1.0
    degree 55
    type 0
    ClusteringDot 0.48659859107922404
  ]
  node [
    id 1332
    label "REACTOME_PEPTIDE_LIGAND_BINDING_RECEPTORS"
    Redundancy 7
    degree 0
    type 1
    ClusteringDot 0.0
  ]
  node [
    id 1333
    label "Angioimmunoblastic T-cell lymphomas"
    Redundancy 7
    degree 0
    type 0
    ClusteringDot 0.0
  ]
  node [
    id 1334
    label "Ureteric disorders NEC"
    Redundancy 1.0
    degree 63
    type 0
    ClusteringDot 0.5002068960390259
  ]
  node [
    id 1335
    label "BIOCARTA_ETC_PATHWAY"
    Redundancy 1.0
    degree 91
    type 1
    ClusteringDot 0.14358500895349893
  ]
  node [
    id 1336
    label "Circulatory collapse and shock"
    Redundancy 1.0
    degree 218
    type 0
    ClusteringDot 0.21960145000530523
  ]
  node [
    id 1337
    label "Central nervous system disorders congenital NEC"
    Redundancy 1.0
    degree 12
    type 0
    ClusteringDot 0.21240828835646933
  ]
  node [
    id 1338
    label "Tongue disorders"
    Redundancy 1.0
    degree 74
    type 0
    ClusteringDot 0.45637871958490855
  ]
  node [
    id 1339
    label "Occupational exposures"
    Redundancy 1.0
    degree 8
    type 0
    ClusteringDot 0.17637667260813783
  ]
  node [
    id 1340
    label "Chromosomal abnormalities NEC"
    Redundancy 7
    degree 0
    type 0
    ClusteringDot 0.0
  ]
  node [
    id 1341
    label "REACTOME_MRNA_DECAY_BY_5_TO_3_EXORIBONUCLEASE"
    Redundancy 7
    degree 0
    type 1
    ClusteringDot 0.0
  ]
  node [
    id 1342
    label "Gastrointestinal stenosis and obstruction NEC"
    Redundancy 1.0
    degree 63
    type 0
    ClusteringDot 0.5002068960390258
  ]
  node [
    id 1343
    label "Nasal congestion and inflammations"
    Redundancy 1.0
    degree 192
    type 0
    ClusteringDot 0.19954093164516978
  ]
  node [
    id 1344
    label "Cardiac auscultatory investigations"
    Redundancy 7
    degree 0
    type 0
    ClusteringDot 0.0
  ]
  node [
    id 1345
    label "Erythemas"
    Redundancy 1.0
    degree 61
    type 0
    ClusteringDot 0.18621962083170618
  ]
  node [
    id 1346
    label "Bursal disorders"
    Redundancy 1.0
    degree 17
    type 0
    ClusteringDot 0.22357366171264803
  ]
  node [
    id 1347
    label "Urethral neoplasms"
    Redundancy 1.0
    degree 8
    type 0
    ClusteringDot 0.17637667260813783
  ]
  node [
    id 1348
    label "Neonatal cardiovascular disorders (excl cardiorespiratory arrest)"
    Redundancy 1.0
    degree 12
    type 0
    ClusteringDot 0.2183928389773538
  ]
  node [
    id 1349
    label "REACTOME_G1_S_SPECIFIC_TRANSCRIPTION"
    Redundancy 1.0
    degree 180
    type 1
    ClusteringDot 0.14203954631426297
  ]
  node [
    id 1350
    label "Rhabdomyosarcomas"
    Redundancy 7
    degree 0
    type 0
    ClusteringDot 0.0
  ]
  node [
    id 1351
    label "Salivary gland disorders NEC"
    Redundancy 1.0
    degree 12
    type 0
    ClusteringDot 0.21240828835646933
  ]
  node [
    id 1352
    label "Visual disorders NEC"
    Redundancy 1.0
    degree 7
    type 0
    ClusteringDot 0.06093914507543936
  ]
  node [
    id 1353
    label "Hepatic and hepatobiliary disorders NEC"
    Redundancy 1.0
    degree 96
    type 0
    ClusteringDot 0.4313183454251172
  ]
  node [
    id 1354
    label "Arthropathies NEC"
    Redundancy 1.0
    degree 99
    type 0
    ClusteringDot 0.42197658574111796
  ]
  node [
    id 1355
    label "Gastrointestinal varicosities and haemorrhoids"
    Redundancy 1.0
    degree 24
    type 0
    ClusteringDot 0.2283220270563239
  ]
  node [
    id 1356
    label "Reproductive neoplasms male unspecified malignancy"
    Redundancy 7
    degree 0
    type 0
    ClusteringDot 0.0
  ]
  node [
    id 1357
    label "Myelodysplastic syndromes"
    Redundancy 7
    degree 0
    type 0
    ClusteringDot 0.0
  ]
  node [
    id 1358
    label "REACTOME_FANCONI_ANEMIA_PATHWAY"
    Redundancy 7
    degree 0
    type 1
    ClusteringDot 0.0
  ]
  node [
    id 1359
    label "Mineral and electrolyte analyses"
    Redundancy 1.0
    degree 86
    type 0
    ClusteringDot 0.44148055214093646
  ]
  node [
    id 1360
    label "Therapeutic and nontherapeutic responses"
    Redundancy 1.0
    degree 68
    type 0
    ClusteringDot 0.49455466142289056
  ]
  node [
    id 1361
    label "Urinary tract neoplasms benign"
    Redundancy 1.0
    degree 24
    type 0
    ClusteringDot 0.2283220270563239
  ]
  node [
    id 1362
    label "KEGG_STEROID_HORMONE_BIOSYNTHESIS"
    Redundancy 7
    degree 0
    type 1
    ClusteringDot 0.0
  ]
  node [
    id 1363
    label "Thoracic musculoskeletal disorders"
    Redundancy 1.0
    degree 18
    type 0
    ClusteringDot 0.1699913970897435
  ]
  node [
    id 1364
    label "Musculoskeletal and connective tissue disorders of limbs congenital"
    Redundancy 1.0
    degree 12
    type 0
    ClusteringDot 0.21240828835646933
  ]
  node [
    id 1365
    label "Posterior pituitary disorders"
    Redundancy 1.0
    degree 65
    type 0
    ClusteringDot 0.4993447057785303
  ]
  node [
    id 1366
    label "Intervertebral disc disorders NEC"
    Redundancy 1.0
    degree 70
    type 0
    ClusteringDot 0.3301138533384569
  ]
  node [
    id 1367
    label "Dental and oral soft tissue infections"
    Redundancy 1.0
    degree 81
    type 0
    ClusteringDot 0.46437523230504996
  ]
  node [
    id 1368
    label "Prostate and seminal vesicles infections and inflammations"
    Redundancy 7
    degree 0
    type 0
    ClusteringDot 0.0
  ]
  node [
    id 1369
    label "KEGG_ALLOGRAFT_REJECTION"
    Redundancy 7
    degree 0
    type 1
    ClusteringDot 0.0
  ]
  node [
    id 1370
    label "REACTOME_GPCR_LIGAND_BINDING"
    Redundancy 7
    degree 0
    type 1
    ClusteringDot 0.0
  ]
  node [
    id 1371
    label "Breast and nipple neoplasms malignant"
    Redundancy 1.0
    degree 55
    type 0
    ClusteringDot 0.48659859107922404
  ]
  node [
    id 1372
    label "Marrow depression and hypoplastic anaemias"
    Redundancy 1.0
    degree 88
    type 0
    ClusteringDot 0.4301509738699083
  ]
  node [
    id 1373
    label "REACTOME_MHC_CLASS_II_ANTIGEN_PRESENTATION"
    Redundancy 1.0
    degree 32
    type 1
    ClusteringDot 0.4838563706311634
  ]
  node [
    id 1374
    label "Lower respiratory tract and lung infections"
    Redundancy 1.0
    degree 76
    type 0
    ClusteringDot 0.4685904969272188
  ]
  node [
    id 1375
    label "Anaemias haemolytic NEC"
    Redundancy 1.0
    degree 56
    type 0
    ClusteringDot 0.48657838243919604
  ]
  node [
    id 1376
    label "Alphaviral infections"
    Redundancy 1.0
    degree 36
    type 0
    ClusteringDot 0.2979835702904816
  ]
  node [
    id 1377
    label "Hypoparathyroid disorders"
    Redundancy 1.0
    degree 4
    type 0
    ClusteringDot 0.12025783656047007
  ]
  node [
    id 1378
    label "Corneal and scleral therapeutic procedures"
    Redundancy 1.0
    degree 4
    type 0
    ClusteringDot 0.09904450159386322
  ]
  node [
    id 1379
    label "Nephropathies and tubular disorders NEC"
    Redundancy 1.0
    degree 83
    type 0
    ClusteringDot 0.46586864661577937
  ]
  node [
    id 1380
    label "REACTOME_ASSEMBLY_OF_THE_PRE_REPLICATIVE_COMPLEX"
    Redundancy 1.0
    degree 267
    type 1
    ClusteringDot 0.24248519318942793
  ]
  node [
    id 1381
    label "REACTOME_MITOTIC_G2_G2_M_PHASES"
    Redundancy 1.0
    degree 32
    type 1
    ClusteringDot 0.4838563706311634
  ]
  node [
    id 1382
    label "REACTOME_CELL_CYCLE"
    Redundancy 0.99931541885423
    degree 887
    type 1
    ClusteringDot 0.22582359068432142
  ]
  node [
    id 1383
    label "Varicose veins NEC"
    Redundancy 1.0
    degree 55
    type 0
    ClusteringDot 0.48659859107922404
  ]
  node [
    id 1384
    label "Ocular nerve and muscle disorders"
    Redundancy 1.0
    degree 18
    type 0
    ClusteringDot 0.21710879099171895
  ]
  node [
    id 1385
    label "Congenital cardiovascular disorders NEC"
    Redundancy 7
    degree 0
    type 0
    ClusteringDot 0.0
  ]
  node [
    id 1386
    label "Immune and associated conditions NEC"
    Redundancy 1.0
    degree 103
    type 0
    ClusteringDot 0.41075694153894793
  ]
  node [
    id 1387
    label "Diarrhoea (excl infective)"
    Redundancy 1.0
    degree 27
    type 0
    ClusteringDot 0.24952737352077392
  ]
  node [
    id 1388
    label "Meningeal fungal infections"
    Redundancy 1.0
    degree 55
    type 0
    ClusteringDot 0.48659859107922404
  ]
  node [
    id 1389
    label "BIOCARTA_WNT_PATHWAY"
    Redundancy 7
    degree 0
    type 1
    ClusteringDot 0.0
  ]
  node [
    id 1390
    label "Venous therapeutic procedures"
    Redundancy 1.0
    degree 8
    type 0
    ClusteringDot 0.17637667260813783
  ]
  node [
    id 1391
    label "Peripheral nervous system disorders congenital NEC"
    Redundancy 1.0
    degree 65
    type 0
    ClusteringDot 0.4993447057785303
  ]
  node [
    id 1392
    label "Accidental exposures to product"
    Redundancy 7
    degree 0
    type 0
    ClusteringDot 0.0
  ]
  node [
    id 1393
    label "Muscle related signs and symptoms NEC"
    Redundancy 1.0
    degree 109
    type 0
    ClusteringDot 0.38310041464331224
  ]
  node [
    id 1394
    label "Aeromonas infections"
    Redundancy 7
    degree 0
    type 0
    ClusteringDot 0.0
  ]
  node [
    id 1395
    label "Vulvovaginal signs and symptoms"
    Redundancy 1.0
    degree 3
    type 0
    ClusteringDot 0.07096736573810926
  ]
  node [
    id 1396
    label "REACTOME_REGULATION_OF_BETA_CELL_DEVELOPMENT"
    Redundancy 1.0
    degree 32
    type 1
    ClusteringDot 0.4838563706311633
  ]
  node [
    id 1397
    label "Skin neoplasms benign"
    Redundancy 1.0
    degree 40
    type 0
    ClusteringDot 0.28621571905735854
  ]
  node [
    id 1398
    label "Gastric and pyloric stenosis and obstruction"
    Redundancy 7
    degree 0
    type 0
    ClusteringDot 0.0
  ]
  node [
    id 1399
    label "Central nervous system and spinal infections"
    Redundancy 1.0
    degree 63
    type 0
    ClusteringDot 0.5002068960390258
  ]
  node [
    id 1400
    label "Antidiuretic hormone related conditions"
    Redundancy 1.0
    degree 65
    type 0
    ClusteringDot 0.4993447057785303
  ]
  node [
    id 1401
    label "REACTOME_REPAIR_SYNTHESIS_FOR_GAP_FILLING_BY_DNA_POL_IN_TC_NER"
    Redundancy 1.0
    degree 86
    type 1
    ClusteringDot 0.27167909383391003
  ]
  node [
    id 1402
    label "Lip and oral cavity neoplasms malignancy unspecified"
    Redundancy 1.0
    degree 5
    type 0
    ClusteringDot 0.10434187285972259
  ]
  node [
    id 1403
    label "REACTOME_G2_M_CHECKPOINTS"
    Redundancy 1.0
    degree 233
    type 1
    ClusteringDot 0.21522327777592837
  ]
  node [
    id 1404
    label "Myeloproliferative disorders (excl leukaemias)"
    Redundancy 7
    degree 0
    type 0
    ClusteringDot 0.0
  ]
  node [
    id 1405
    label "Renal and urinary tract injuries NEC"
    Redundancy 1.0
    degree 19
    type 0
    ClusteringDot 0.20665756770950708
  ]
  node [
    id 1406
    label "Product confusion errors and issues"
    Redundancy 7
    degree 0
    type 0
    ClusteringDot 0.0
  ]
  node [
    id 1407
    label "Synovial disorders"
    Redundancy 1.0
    degree 37
    type 0
    ClusteringDot 0.3009262092006063
  ]
  node [
    id 1408
    label "Thoracic cage fractures non-spinal"
    Redundancy 7
    degree 0
    type 0
    ClusteringDot 0.0
  ]
  node [
    id 1409
    label "Lip and oral cavity neoplasms malignant"
    Redundancy 1.0
    degree 3
    type 0
    ClusteringDot 0.11528574106492379
  ]
  node [
    id 1410
    label "Aneurysms and dissections site specific NEC"
    Redundancy 1.0
    degree 70
    type 0
    ClusteringDot 0.46511057498489866
  ]
  node [
    id 1411
    label "Structural and obstructive urethral disorders (excl congenital)"
    Redundancy 7
    degree 0
    type 0
    ClusteringDot 0.0
  ]
  node [
    id 1412
    label "Vascular hypertensive disorders NEC"
    Redundancy 1.0
    degree 64
    type 0
    ClusteringDot 0.5001649621318394
  ]
  node [
    id 1413
    label "REACTOME_POST_TRANSLATIONAL_MODIFICATION_SYNTHESIS_OF_GPI_ANCHORED_PROTEINS"
    Redundancy 1.0
    degree 408
    type 1
    ClusteringDot 0.182274335446569
  ]
  node [
    id 1414
    label "Osteoarthropathies"
    Redundancy 1.0
    degree 7
    type 0
    ClusteringDot 0.06093914507543936
  ]
  node [
    id 1415
    label "Pain and discomfort NEC"
    Redundancy 1.0
    degree 228
    type 0
    ClusteringDot 0.21819877536179244
  ]
  node [
    id 1416
    label "Hepatic enzymes and function abnormalities"
    Redundancy 1.0
    degree 69
    type 0
    ClusteringDot 0.48476838489249985
  ]
  node [
    id 1417
    label "Panniculitides"
    Redundancy 1.0
    degree 14
    type 0
    ClusteringDot 0.2220836299992051
  ]
  node [
    id 1418
    label "Anxiety disorders NEC"
    Redundancy 1.0
    degree 12
    type 0
    ClusteringDot 0.21240828835646933
  ]
  node [
    id 1419
    label "KEGG_GLYOXYLATE_AND_DICARBOXYLATE_METABOLISM"
    Redundancy 1.0
    degree 68
    type 1
    ClusteringDot 0.17066543762166483
  ]
  node [
    id 1420
    label "Angioedemas"
    Redundancy 1.0
    degree 116
    type 0
    ClusteringDot 0.350387652295531
  ]
  node [
    id 1421
    label "Anal and rectal signs and symptoms"
    Redundancy 7
    degree 0
    type 0
    ClusteringDot 0.0
  ]
  node [
    id 1422
    label "Traumatic central nervous system haemorrhages"
    Redundancy 1.0
    degree 21
    type 0
    ClusteringDot 0.2221663210953504
  ]
  node [
    id 1423
    label "REACTOME_APOPTOSIS_INDUCED_DNA_FRAGMENTATION"
    Redundancy 7
    degree 0
    type 1
    ClusteringDot 0.0
  ]
  node [
    id 1424
    label "Skin and subcutaneous conditions NEC"
    Redundancy 1.0
    degree 67
    type 0
    ClusteringDot 0.48569303850992845
  ]
  node [
    id 1425
    label "Encephalopathies toxic and metabolic"
    Redundancy 1.0
    degree 63
    type 0
    ClusteringDot 0.5002068960390258
  ]
  node [
    id 1426
    label "Foetal growth complications"
    Redundancy 1.0
    degree 55
    type 0
    ClusteringDot 0.48659859107922404
  ]
  node [
    id 1427
    label "Inborn errors of amino acid metabolism"
    Redundancy 1.0
    degree 12
    type 0
    ClusteringDot 0.21240828835646933
  ]
  node [
    id 1428
    label "Musculoskeletal disorders congenital NEC"
    Redundancy 7
    degree 0
    type 0
    ClusteringDot 0.0
  ]
  node [
    id 1429
    label "Aural neoplasms malignant and unspecified"
    Redundancy 1.0
    degree 55
    type 0
    ClusteringDot 0.48659859107922404
  ]
  node [
    id 1430
    label "Death and sudden death"
    Redundancy 1.0
    degree 42
    type 0
    ClusteringDot 0.23240259189519172
  ]
  node [
    id 1431
    label "Eye and eyelid infections"
    Redundancy 1.0
    degree 196
    type 0
    ClusteringDot 0.2263841089812017
  ]
  node [
    id 1432
    label "REACTOME_TRANSPORT_OF_MATURE_TRANSCRIPT_TO_CYTOPLASM"
    Redundancy 1.0
    degree 504
    type 1
    ClusteringDot 0.29207246809099313
  ]
  node [
    id 1433
    label "Neuromuscular disorders NEC"
    Redundancy 1.0
    degree 75
    type 0
    ClusteringDot 0.48105893195507005
  ]
  node [
    id 1434
    label "Sebaceous gland disorders"
    Redundancy 1.0
    degree 19
    type 0
    ClusteringDot 0.1950399042339342
  ]
  node [
    id 1435
    label "Umbilical cord complications"
    Redundancy 1.0
    degree 4
    type 0
    ClusteringDot 0.12025783656047007
  ]
  node [
    id 1436
    label "REACTOME_UNBLOCKING_OF_NMDA_RECEPTOR_GLUTAMATE_BINDING_AND_ACTIVATION"
    Redundancy 7
    degree 0
    type 1
    ClusteringDot 0.0
  ]
  node [
    id 1437
    label "REACTOME_CROSS_PRESENTATION_OF_SOLUBLE_EXOGENOUS_ANTIGENS_ENDOSOMES"
    Redundancy 1.0
    degree 68
    type 1
    ClusteringDot 0.17066543762166483
  ]
  node [
    id 1438
    label "Hearing losses"
    Redundancy 1.0
    degree 11
    type 0
    ClusteringDot 0.11431935419097863
  ]
  node [
    id 1439
    label "Structural brain disorders NEC"
    Redundancy 1.0
    degree 62
    type 0
    ClusteringDot 0.4669125429982838
  ]
  node [
    id 1440
    label "REACTOME_TRAF6_MEDIATED_INDUCTION_OF_NFKB_AND_MAP_KINASES_UPON_TLR7_8_OR_9_ACTIVATION"
    Redundancy 1.0
    degree 32
    type 1
    ClusteringDot 0.4838563706311634
  ]
  node [
    id 1441
    label "Gastrointestinal and hepatobiliary procedural complications"
    Redundancy 1.0
    degree 66
    type 0
    ClusteringDot 0.49935600099918276
  ]
  node [
    id 1442
    label "REACTOME_NEP_NS2_INTERACTS_WITH_THE_CELLULAR_EXPORT_MACHINERY"
    Redundancy 1.0
    degree 496
    type 1
    ClusteringDot 0.28271820992830543
  ]
  node [
    id 1443
    label "Vena caval embolism and thrombosis"
    Redundancy 1.0
    degree 61
    type 0
    ClusteringDot 0.4699326238303743
  ]
  node [
    id 1444
    label "Urethral therapeutic procedures"
    Redundancy 1.0
    degree 8
    type 0
    ClusteringDot 0.17637667260813783
  ]
  node [
    id 1445
    label "Legionella infections"
    Redundancy 1.0
    degree 57
    type 0
    ClusteringDot 0.48124244110850467
  ]
  node [
    id 1446
    label "Respiratory tract small cell carcinomas"
    Redundancy 7
    degree 0
    type 0
    ClusteringDot 0.0
  ]
  node [
    id 1447
    label "REACTOME_METABOLISM_OF_RNA"
    Redundancy 1.0
    degree 35
    type 1
    ClusteringDot 0.445831639647522
  ]
  node [
    id 1448
    label "Device site reactions"
    Redundancy 7
    degree 0
    type 0
    ClusteringDot 0.0
  ]
  node [
    id 1449
    label "Bladder disorders NEC"
    Redundancy 1.0
    degree 57
    type 0
    ClusteringDot 0.3473669336413466
  ]
  node [
    id 1450
    label "Somatic symptom disorders"
    Redundancy 1.0
    degree 9
    type 0
    ClusteringDot 0.1539991761605371
  ]
  node [
    id 1451
    label "Cerebral disorders congenital"
    Redundancy 7
    degree 0
    type 0
    ClusteringDot 0.0
  ]
  node [
    id 1452
    label "Diffuse large B-cell lymphomas"
    Redundancy 1.0
    degree 55
    type 0
    ClusteringDot 0.48659859107922404
  ]
  node [
    id 1453
    label "Encephalitis NEC"
    Redundancy 1.0
    degree 12
    type 0
    ClusteringDot 0.21240828835646933
  ]
  node [
    id 1454
    label "Glial tumours malignant"
    Redundancy 1.0
    degree 15
    type 0
    ClusteringDot 0.21146262043695585
  ]
  node [
    id 1455
    label "Intestinal infections"
    Redundancy 1.0
    degree 117
    type 0
    ClusteringDot 0.3693644517894948
  ]
  node [
    id 1456
    label "Urinary abnormalities"
    Redundancy 1.0
    degree 71
    type 0
    ClusteringDot 0.486727161426343
  ]
  node [
    id 1457
    label "White blood cell analyses"
    Redundancy 1.0
    degree 79
    type 0
    ClusteringDot 0.44968183183357524
  ]
  node [
    id 1458
    label "Hypopigmentation disorders"
    Redundancy 1.0
    degree 12
    type 0
    ClusteringDot 0.21240828835646933
  ]
  node [
    id 1459
    label "Cortical dysfunction NEC"
    Redundancy 1.0
    degree 24
    type 0
    ClusteringDot 0.2125806090014769
  ]
  node [
    id 1460
    label "REACTOME_ADP_SIGNALLING_THROUGH_P2RY1"
    Redundancy 1.0
    degree 68
    type 1
    ClusteringDot 0.17066543762166483
  ]
  node [
    id 1461
    label "Cardiac device therapeutic procedures"
    Redundancy 1.0
    degree 55
    type 0
    ClusteringDot 0.48659859107922404
  ]
  node [
    id 1462
    label "KEGG_REGULATION_OF_ACTIN_CYTOSKELETON"
    Redundancy 7
    degree 0
    type 1
    ClusteringDot 0.0
  ]
  node [
    id 1463
    label "Purpura and related conditions"
    Redundancy 1.0
    degree 67
    type 0
    ClusteringDot 0.46754282470091835
  ]
  edge [
    source 0
    target 1170
    weight 4.80131836132275
  ]
  edge [
    source 0
    target 1222
    weight 4.80131836132275
  ]
  edge [
    source 0
    target 914
    weight 4.80131836132275
  ]
  edge [
    source 0
    target 893
    weight 4.80131836132275
  ]
  edge [
    source 0
    target 1382
    weight 4.80131836132275
  ]
  edge [
    source 0
    target 347
    weight 4.80131836132275
  ]
  edge [
    source 0
    target 896
    weight 4.80131836132275
  ]
  edge [
    source 0
    target 660
    weight 4.80131836132275
  ]
  edge [
    source 0
    target 106
    weight 4.80131836132275
  ]
  edge [
    source 0
    target 1178
    weight 4.80131836132275
  ]
  edge [
    source 0
    target 109
    weight 4.80131836132275
  ]
  edge [
    source 0
    target 1108
    weight 4.80131836132275
  ]
  edge [
    source 0
    target 667
    weight 4.80131836132275
  ]
  edge [
    source 0
    target 687
    weight 4.80131836132275
  ]
  edge [
    source 0
    target 10
    weight 4.80131836132275
  ]
  edge [
    source 0
    target 941
    weight 4.80131836132275
  ]
  edge [
    source 0
    target 200
    weight 4.80131836132275
  ]
  edge [
    source 0
    target 779
    weight 4.80131836132275
  ]
  edge [
    source 0
    target 58
    weight 4.80131836132275
  ]
  edge [
    source 0
    target 529
    weight 4.80131836132275
  ]
  edge [
    source 0
    target 281
    weight 4.80131836132275
  ]
  edge [
    source 0
    target 1380
    weight 4.80131836132275
  ]
  edge [
    source 0
    target 36
    weight 4.80131836132275
  ]
  edge [
    source 0
    target 862
    weight 4.80131836132275
  ]
  edge [
    source 0
    target 1148
    weight 4.80131836132275
  ]
  edge [
    source 0
    target 1028
    weight 4.80131836132275
  ]
  edge [
    source 0
    target 263
    weight 4.80131836132275
  ]
  edge [
    source 0
    target 605
    weight 4.80131836132275
  ]
  edge [
    source 0
    target 1052
    weight 4.80131836132275
  ]
  edge [
    source 0
    target 178
    weight 4.80131836132275
  ]
  edge [
    source 0
    target 411
    weight 4.80131836132275
  ]
  edge [
    source 0
    target 700
    weight 4.80131836132275
  ]
  edge [
    source 1
    target 1222
    weight 6.53997989369723
  ]
  edge [
    source 1
    target 937
    weight 4.51339465110508
  ]
  edge [
    source 1
    target 1205
    weight 6.53997989369723
  ]
  edge [
    source 1
    target 2
    weight 6.53997989369723
  ]
  edge [
    source 1
    target 893
    weight 6.53997989369723
  ]
  edge [
    source 1
    target 1382
    weight 11.0533745448023
  ]
  edge [
    source 1
    target 347
    weight 6.53997989369723
  ]
  edge [
    source 1
    target 1078
    weight 6.53997989369723
  ]
  edge [
    source 1
    target 660
    weight 6.53997989369723
  ]
  edge [
    source 1
    target 1432
    weight 6.53997989369723
  ]
  edge [
    source 1
    target 941
    weight 6.53997989369723
  ]
  edge [
    source 1
    target 517
    weight 6.53997989369723
  ]
  edge [
    source 1
    target 1081
    weight 11.0533745448023
  ]
  edge [
    source 1
    target 659
    weight 6.53997989369723
  ]
  edge [
    source 1
    target 1181
    weight 6.53997989369723
  ]
  edge [
    source 1
    target 1442
    weight 6.53997989369723
  ]
  edge [
    source 1
    target 132
    weight 6.53997989369723
  ]
  edge [
    source 1
    target 944
    weight 6.53997989369723
  ]
  edge [
    source 1
    target 1235
    weight 6.53997989369723
  ]
  edge [
    source 1
    target 10
    weight 6.53997989369723
  ]
  edge [
    source 1
    target 754
    weight 6.53997989369723
  ]
  edge [
    source 1
    target 569
    weight 6.53997989369723
  ]
  edge [
    source 1
    target 1141
    weight 6.53997989369723
  ]
  edge [
    source 1
    target 614
    weight 6.53997989369723
  ]
  edge [
    source 1
    target 667
    weight 6.53997989369723
  ]
  edge [
    source 1
    target 303
    weight 6.53997989369723
  ]
  edge [
    source 1
    target 1148
    weight 6.53997989369723
  ]
  edge [
    source 1
    target 1097
    weight 6.53997989369723
  ]
  edge [
    source 1
    target 1199
    weight 6.53997989369723
  ]
  edge [
    source 1
    target 184
    weight 6.53997989369723
  ]
  edge [
    source 1
    target 1052
    weight 6.53997989369723
  ]
  edge [
    source 1
    target 102
    weight 6.53997989369723
  ]
  edge [
    source 1
    target 765
    weight 6.53997989369723
  ]
  edge [
    source 1
    target 962
    weight 6.53997989369723
  ]
  edge [
    source 1
    target 914
    weight 6.53997989369723
  ]
  edge [
    source 1
    target 263
    weight 6.53997989369723
  ]
  edge [
    source 1
    target 785
    weight 6.53997989369723
  ]
  edge [
    source 1
    target 583
    weight 6.53997989369723
  ]
  edge [
    source 1
    target 491
    weight 6.53997989369723
  ]
  edge [
    source 1
    target 403
    weight 6.53997989369723
  ]
  edge [
    source 1
    target 200
    weight 6.53997989369723
  ]
  edge [
    source 1
    target 106
    weight 6.53997989369723
  ]
  edge [
    source 1
    target 109
    weight 11.0533745448023
  ]
  edge [
    source 1
    target 549
    weight 6.53997989369723
  ]
  edge [
    source 1
    target 58
    weight 11.0533745448023
  ]
  edge [
    source 1
    target 412
    weight 6.53997989369723
  ]
  edge [
    source 1
    target 636
    weight 6.53997989369723
  ]
  edge [
    source 1
    target 637
    weight 6.53997989369723
  ]
  edge [
    source 1
    target 979
    weight 6.53997989369723
  ]
  edge [
    source 1
    target 205
    weight 6.53997989369723
  ]
  edge [
    source 1
    target 36
    weight 11.0533745448023
  ]
  edge [
    source 1
    target 1262
    weight 6.53997989369723
  ]
  edge [
    source 1
    target 81
    weight 11.0533745448023
  ]
  edge [
    source 1
    target 1178
    weight 6.53997989369723
  ]
  edge [
    source 1
    target 1137
    weight 4.51339465110508
  ]
  edge [
    source 1
    target 1028
    weight 6.53997989369723
  ]
  edge [
    source 1
    target 700
    weight 6.53997989369723
  ]
  edge [
    source 2
    target 330
    weight 10.1733020568624
  ]
  edge [
    source 2
    target 1452
    weight 4.99179506519704
  ]
  edge [
    source 2
    target 1076
    weight 10.1733020568624
  ]
  edge [
    source 2
    target 704
    weight 27.9765806563715
  ]
  edge [
    source 2
    target 1077
    weight 30.5199061705871
  ]
  edge [
    source 2
    target 709
    weight 38.1498827132339
  ]
  edge [
    source 2
    target 336
    weight 4.76873533915423
  ]
  edge [
    source 2
    target 337
    weight 33.6999562641694
  ]
  edge [
    source 2
    target 338
    weight 61.0398123411742
  ]
  edge [
    source 2
    target 339
    weight 3.48798927663852
  ]
  edge [
    source 2
    target 457
    weight 20.4719002971456
  ]
  edge [
    source 2
    target 340
    weight 1.93436025024848
  ]
  edge [
    source 2
    target 6
    weight 5.72248240698508
  ]
  edge [
    source 2
    target 825
    weight 38.0287382388799
  ]
  edge [
    source 2
    target 891
    weight 33.3139820876127
  ]
  edge [
    source 2
    target 9
    weight 2.24411074783729
  ]
  edge [
    source 2
    target 1301
    weight 14.1189670612665
  ]
  edge [
    source 2
    target 774
    weight 62.6393500701461
  ]
  edge [
    source 2
    target 1088
    weight 3.41577655089806
  ]
  edge [
    source 2
    target 1147
    weight 16.9555034281039
  ]
  edge [
    source 2
    target 1090
    weight 4.69537018009032
  ]
  edge [
    source 2
    target 1091
    weight 8.83805616189917
  ]
  edge [
    source 2
    target 716
    weight 12.4564193501516
  ]
  edge [
    source 2
    target 16
    weight 4.69537018009032
  ]
  edge [
    source 2
    target 1093
    weight 30.5199061705871
  ]
  edge [
    source 2
    target 1094
    weight 8.71997319159631
  ]
  edge [
    source 2
    target 1095
    weight 9.06531866453082
  ]
  edge [
    source 2
    target 21
    weight 32.4852031588446
  ]
  edge [
    source 2
    target 602
    weight 13.3305337296818
  ]
  edge [
    source 2
    target 1098
    weight 12.2079624682348
  ]
  edge [
    source 2
    target 346
    weight 2.39371813102644
  ]
  edge [
    source 2
    target 719
    weight 4.35998659579816
  ]
  edge [
    source 2
    target 349
    weight 33.3139820876127
  ]
  edge [
    source 2
    target 23
    weight 7.64659958522335
  ]
  edge [
    source 2
    target 24
    weight 7.21218996725153
  ]
  edge [
    source 2
    target 139
    weight 10.1733020568624
  ]
  edge [
    source 2
    target 25
    weight 19.4217584721918
  ]
  edge [
    source 2
    target 725
    weight 1.96902620455401
  ]
  edge [
    source 2
    target 1104
    weight 8.2696053947006
  ]
  edge [
    source 2
    target 665
    weight 28.5777303233679
  ]
  edge [
    source 2
    target 729
    weight 4.06932082274494
  ]
  edge [
    source 2
    target 353
    weight 2.83906103912438
  ]
  edge [
    source 2
    target 730
    weight 6.10398123411742
  ]
  edge [
    source 2
    target 165
    weight 99.189695054408
  ]
  edge [
    source 2
    target 1257
    weight 49.4376375783953
  ]
  edge [
    source 2
    target 355
    weight 15.2599530852935
  ]
  edge [
    source 2
    target 733
    weight 24.4159249364697
  ]
  edge [
    source 2
    target 1111
    weight 14.4275920079139
  ]
  edge [
    source 2
    target 909
    weight 1.30588970502167
  ]
  edge [
    source 2
    target 359
    weight 2.42771980902397
  ]
  edge [
    source 2
    target 737
    weight 78.4150064481916
  ]
  edge [
    source 2
    target 361
    weight 32.6247272858
  ]
  edge [
    source 2
    target 363
    weight 30.5199061705871
  ]
  edge [
    source 2
    target 365
    weight 137.339577767642
  ]
  edge [
    source 2
    target 739
    weight 20.3466041137247
  ]
  edge [
    source 2
    target 740
    weight 3.52152763506774
  ]
  edge [
    source 2
    target 192
    weight 15.2599530852935
  ]
  edge [
    source 2
    target 1120
    weight 6.56757474556937
  ]
  edge [
    source 2
    target 37
    weight 14.7645000630438
  ]
  edge [
    source 2
    target 38
    weight 6.10398123411742
  ]
  edge [
    source 2
    target 67
    weight 53.3227018280985
  ]
  edge [
    source 2
    target 749
    weight 7.62997654264677
  ]
  edge [
    source 2
    target 41
    weight 6.10398123411742
  ]
  edge [
    source 2
    target 42
    weight 99.189695054408
  ]
  edge [
    source 2
    target 1128
    weight 11.6089968829652
  ]
  edge [
    source 2
    target 1129
    weight 19.6625707471977
  ]
  edge [
    source 2
    target 1130
    weight 30.5199061705871
  ]
  edge [
    source 2
    target 745
    weight 8.71997319159631
  ]
  edge [
    source 2
    target 747
    weight 17.1566704179289
  ]
  edge [
    source 2
    target 46
    weight 4.379863005279
  ]
  edge [
    source 2
    target 47
    weight 26.7049178992637
  ]
  edge [
    source 2
    target 1135
    weight 2.39733401944189
  ]
  edge [
    source 2
    target 49
    weight 10.1733020568624
  ]
  edge [
    source 2
    target 382
    weight 18.3290597874949
  ]
  edge [
    source 2
    target 383
    weight 4.06932082274494
  ]
  edge [
    source 2
    target 53
    weight 22.9056683701301
  ]
  edge [
    source 2
    target 384
    weight 2.97755182152069
  ]
  edge [
    source 2
    target 385
    weight 81.9778875047165
  ]
  edge [
    source 2
    target 1045
    weight 13.2252926739211
  ]
  edge [
    source 2
    target 306
    weight 15.2599530852935
  ]
  edge [
    source 2
    target 388
    weight 6.53997989369723
  ]
  edge [
    source 2
    target 1058
    weight 3.98085732659832
  ]
  edge [
    source 2
    target 497
    weight 10.1733020568624
  ]
  edge [
    source 2
    target 59
    weight 22.6899188455367
  ]
  edge [
    source 2
    target 756
    weight 129.2875525374
  ]
  edge [
    source 2
    target 60
    weight 20.3466041137247
  ]
  edge [
    source 2
    target 1193
    weight 13.7405638170609
  ]
  edge [
    source 2
    target 391
    weight 6.33075453074098
  ]
  edge [
    source 2
    target 392
    weight 3.52152763506774
  ]
  edge [
    source 2
    target 61
    weight 40.2087652723608
  ]
  edge [
    source 2
    target 394
    weight 10.1733020568624
  ]
  edge [
    source 2
    target 1455
    weight 126.619931711429
  ]
  edge [
    source 2
    target 63
    weight 2.77453692459883
  ]
  edge [
    source 2
    target 395
    weight 5.05394900545471
  ]
  edge [
    source 2
    target 399
    weight 3.08445860234657
  ]
  edge [
    source 2
    target 1153
    weight 1.37087048993181
  ]
  edge [
    source 2
    target 1154
    weight 7.22839882987589
  ]
  edge [
    source 2
    target 1155
    weight 6.78220137124157
  ]
  edge [
    source 2
    target 766
    weight 9.53530975932447
  ]
  edge [
    source 2
    target 1157
    weight 60.2978652780041
  ]
  edge [
    source 2
    target 1158
    weight 16.8654886898274
  ]
  edge [
    source 2
    target 1159
    weight 12.0590848771588
  ]
  edge [
    source 2
    target 409
    weight 1.36371341244804
  ]
  edge [
    source 2
    target 770
    weight 45.5917814027286
  ]
  edge [
    source 2
    target 342
    weight 4.90772360532054
  ]
  edge [
    source 2
    target 772
    weight 29.1846602756239
  ]
  edge [
    source 2
    target 1420
    weight 3.92753905652261
  ]
  edge [
    source 2
    target 407
    weight 1.63083468087107
  ]
  edge [
    source 2
    target 775
    weight 49.7649269191837
  ]
  edge [
    source 2
    target 1192
    weight 37.7865504969174
  ]
  edge [
    source 2
    target 75
    weight 66.1264633696053
  ]
  edge [
    source 2
    target 778
    weight 7.19600118150075
  ]
  edge [
    source 2
    target 780
    weight 2.06215582233696
  ]
  edge [
    source 2
    target 52
    weight 30.5199061705871
  ]
  edge [
    source 2
    target 781
    weight 16.1575973844285
  ]
  edge [
    source 2
    target 782
    weight 3.29944931573915
  ]
  edge [
    source 2
    target 476
    weight 13.1790503918444
  ]
  edge [
    source 2
    target 416
    weight 1.3640181528754
  ]
  edge [
    source 2
    target 80
    weight 2.65390488439888
  ]
  edge [
    source 2
    target 386
    weight 31.9059630447098
  ]
  edge [
    source 2
    target 82
    weight 33.1984263450967
  ]
  edge [
    source 2
    target 1168
    weight 30.5199061705871
  ]
  edge [
    source 2
    target 422
    weight 2.71288054849663
  ]
  edge [
    source 2
    target 84
    weight 4.06932082274494
  ]
  edge [
    source 2
    target 424
    weight 30.5199061705871
  ]
  edge [
    source 2
    target 1173
    weight 10.1733020568624
  ]
  edge [
    source 2
    target 87
    weight 243.736636366261
  ]
  edge [
    source 2
    target 792
    weight 6.66545267178959
  ]
  edge [
    source 2
    target 1284
    weight 4.69537018009032
  ]
  edge [
    source 2
    target 427
    weight 12.6825923655771
  ]
  edge [
    source 2
    target 618
    weight 3.42033431222097
  ]
  edge [
    source 2
    target 1176
    weight 10.1733020568624
  ]
  edge [
    source 2
    target 694
    weight 37.748305000463
  ]
  edge [
    source 2
    target 795
    weight 3.81498827132339
  ]
  edge [
    source 2
    target 429
    weight 114.449648139701
  ]
  edge [
    source 2
    target 430
    weight 20.3466041137247
  ]
  edge [
    source 2
    target 1179
    weight 30.3378118736591
  ]
  edge [
    source 2
    target 92
    weight 18.3119437023523
  ]
  edge [
    source 2
    target 798
    weight 11.0981476983953
  ]
  edge [
    source 2
    target 799
    weight 4.86727661118624
  ]
  edge [
    source 2
    target 1183
    weight 6.58362340316469
  ]
  edge [
    source 2
    target 1184
    weight 3.39110068562079
  ]
  edge [
    source 2
    target 433
    weight 24.1707266684568
  ]
  edge [
    source 2
    target 1185
    weight 40.2087652723608
  ]
  edge [
    source 2
    target 435
    weight 10.1733020568624
  ]
  edge [
    source 2
    target 1186
    weight 30.2147071088812
  ]
  edge [
    source 2
    target 802
    weight 5.54907384919765
  ]
  edge [
    source 2
    target 804
    weight 6.78220137124157
  ]
  edge [
    source 2
    target 591
    weight 8.78228069234784
  ]
  edge [
    source 2
    target 438
    weight 25.8956779629223
  ]
  edge [
    source 2
    target 1379
    weight 35.9336687704018
  ]
  edge [
    source 2
    target 1195
    weight 110.92472652955
  ]
  edge [
    source 2
    target 100
    weight 3.39110068562079
  ]
  edge [
    source 2
    target 444
    weight 13.8199521960646
  ]
  edge [
    source 2
    target 650
    weight 10.1733020568624
  ]
  edge [
    source 2
    target 810
    weight 24.2594125971334
  ]
  edge [
    source 2
    target 657
    weight 20.1734642185057
  ]
  edge [
    source 2
    target 447
    weight 3.45007634971854
  ]
  edge [
    source 2
    target 449
    weight 14.2426228796073
  ]
  edge [
    source 2
    target 450
    weight 18.8872561906583
  ]
  edge [
    source 2
    target 1433
    weight 10.1733020568624
  ]
  edge [
    source 2
    target 290
    weight 13.0799597873945
  ]
  edge [
    source 2
    target 977
    weight 91.5597185117612
  ]
  edge [
    source 2
    target 821
    weight 2.11524102172386
  ]
  edge [
    source 2
    target 185
    weight 7.75929817896282
  ]
  edge [
    source 2
    target 824
    weight 131.76869840018
  ]
  edge [
    source 2
    target 1206
    weight 30.5199061705871
  ]
  edge [
    source 2
    target 826
    weight 13.9519571065541
  ]
  edge [
    source 2
    target 827
    weight 38.1498827132339
  ]
  edge [
    source 2
    target 1066
    weight 23.5681497650644
  ]
  edge [
    source 2
    target 832
    weight 30.2147071088812
  ]
  edge [
    source 2
    target 833
    weight 67.0929270650074
  ]
  edge [
    source 2
    target 1215
    weight 26.5579966751795
  ]
  edge [
    source 2
    target 835
    weight 30.5199061705871
  ]
  edge [
    source 2
    target 467
    weight 27.9765806563715
  ]
  edge [
    source 2
    target 119
    weight 30.5199061705871
  ]
  edge [
    source 2
    target 73
    weight 6.10398123411742
  ]
  edge [
    source 2
    target 120
    weight 34.1038691369895
  ]
  edge [
    source 2
    target 1219
    weight 17.2155975583603
  ]
  edge [
    source 2
    target 121
    weight 14.086110540271
  ]
  edge [
    source 2
    target 1220
    weight 47.5868653554912
  ]
  edge [
    source 2
    target 123
    weight 2.17999329789908
  ]
  edge [
    source 2
    target 124
    weight 10.1733020568624
  ]
  edge [
    source 2
    target 1310
    weight 91.5597185117612
  ]
  edge [
    source 2
    target 809
    weight 4.379863005279
  ]
  edge [
    source 2
    target 292
    weight 1.93436025024848
  ]
  edge [
    source 2
    target 1227
    weight 53.709017792204
  ]
  edge [
    source 2
    target 474
    weight 109.505423340067
  ]
  edge [
    source 2
    target 130
    weight 9.14751758353885
  ]
  edge [
    source 2
    target 849
    weight 2.50848543867839
  ]
  edge [
    source 2
    target 1233
    weight 28.6702148875212
  ]
  edge [
    source 2
    target 475
    weight 16.9555034281039
  ]
  edge [
    source 2
    target 1167
    weight 1.89671733263536
  ]
  edge [
    source 2
    target 850
    weight 6.89018876318439
  ]
  edge [
    source 2
    target 293
    weight 13.8726846229942
  ]
  edge [
    source 2
    target 187
    weight 61.0345751200382
  ]
  edge [
    source 2
    target 852
    weight 35.6065571990183
  ]
  edge [
    source 2
    target 853
    weight 3.13024678672688
  ]
  edge [
    source 2
    target 854
    weight 28.8940667835156
  ]
  edge [
    source 2
    target 874
    weight 2.60535784383061
  ]
  edge [
    source 2
    target 855
    weight 10.1733020568624
  ]
  edge [
    source 2
    target 1240
    weight 3.4388626671084
  ]
  edge [
    source 2
    target 479
    weight 34.9416525074658
  ]
  edge [
    source 2
    target 138
    weight 62.460921197822
  ]
  edge [
    source 2
    target 133
    weight 1.68385689217032
  ]
  edge [
    source 2
    target 1269
    weight 158.591954814864
  ]
  edge [
    source 2
    target 1102
    weight 35.6065571990183
  ]
  edge [
    source 2
    target 982
    weight 3.38618164261276
  ]
  edge [
    source 2
    target 860
    weight 2.65390488439888
  ]
  edge [
    source 2
    target 861
    weight 43.902642804912
  ]
  edge [
    source 2
    target 141
    weight 55.480410040747
  ]
  edge [
    source 2
    target 482
    weight 10.0563752303846
  ]
  edge [
    source 2
    target 143
    weight 30.5199061705871
  ]
  edge [
    source 2
    target 145
    weight 4.06932082274494
  ]
  edge [
    source 2
    target 1249
    weight 6.78220137124157
  ]
  edge [
    source 2
    target 487
    weight 6.10398123411742
  ]
  edge [
    source 2
    target 934
    weight 6.10398123411742
  ]
  edge [
    source 2
    target 1251
    weight 13.0123630959868
  ]
  edge [
    source 2
    target 871
    weight 2.08673155253441
  ]
  edge [
    source 2
    target 734
    weight 44.9209896427173
  ]
  edge [
    source 2
    target 872
    weight 4.35998659579816
  ]
  edge [
    source 2
    target 1426
    weight 1.82208395048281
  ]
  edge [
    source 2
    target 352
    weight 36.9235577839538
  ]
  edge [
    source 2
    target 251
    weight 7.96171465319663
  ]
  edge [
    source 2
    target 875
    weight 26.1471570820094
  ]
  edge [
    source 2
    target 1256
    weight 2.02501747103421
  ]
  edge [
    source 2
    target 1359
    weight 3.94037851903148
  ]
  edge [
    source 2
    target 478
    weight 24.4159249364697
  ]
  edge [
    source 2
    target 498
    weight 7.24633993134046
  ]
  edge [
    source 2
    target 606
    weight 7.97910557006643
  ]
  edge [
    source 2
    target 157
    weight 2.69293289740474
  ]
  edge [
    source 2
    target 627
    weight 1.40468187396007
  ]
  edge [
    source 2
    target 501
    weight 19.946228272783
  ]
  edge [
    source 2
    target 881
    weight 10.1733020568624
  ]
  edge [
    source 2
    target 1259
    weight 40.6932082274495
  ]
  edge [
    source 2
    target 160
    weight 30.5199061705871
  ]
  edge [
    source 2
    target 1044
    weight 2.01346603208734
  ]
  edge [
    source 2
    target 304
    weight 95.7809586297089
  ]
  edge [
    source 2
    target 162
    weight 30.5199061705871
  ]
  edge [
    source 2
    target 887
    weight 22.8899296279403
  ]
  edge [
    source 2
    target 1265
    weight 3.66181986989877
  ]
  edge [
    source 2
    target 400
    weight 30.5199061705871
  ]
  edge [
    source 2
    target 888
    weight 17.7740449729089
  ]
  edge [
    source 2
    target 167
    weight 96.5033837218005
  ]
  edge [
    source 2
    target 1242
    weight 15.2599530852935
  ]
  edge [
    source 2
    target 511
    weight 4.7475409598691
  ]
  edge [
    source 2
    target 890
    weight 3.30370118341407
  ]
  edge [
    source 2
    target 512
    weight 13.2252926739211
  ]
  edge [
    source 2
    target 513
    weight 34.9685649014804
  ]
  edge [
    source 2
    target 514
    weight 9.31499250738669
  ]
  edge [
    source 2
    target 125
    weight 3.17089934239866
  ]
  edge [
    source 2
    target 175
    weight 10.1733020568624
  ]
  edge [
    source 2
    target 13
    weight 15.2599530852935
  ]
  edge [
    source 2
    target 897
    weight 2.39148518500869
  ]
  edge [
    source 2
    target 521
    weight 13.3524589496319
  ]
  edge [
    source 2
    target 522
    weight 6.78220137124157
  ]
  edge [
    source 2
    target 177
    weight 6.10398123411742
  ]
  edge [
    source 2
    target 791
    weight 14.1541593834607
  ]
  edge [
    source 2
    target 179
    weight 6.35831378553898
  ]
  edge [
    source 2
    target 401
    weight 9.32552688545717
  ]
  edge [
    source 2
    target 1281
    weight 23.3742256931094
  ]
  edge [
    source 2
    target 1282
    weight 45.979105955151
  ]
  edge [
    source 2
    target 904
    weight 116.601692805576
  ]
  edge [
    source 2
    target 905
    weight 9.8566366426583
  ]
  edge [
    source 2
    target 1283
    weight 31.6312753028494
  ]
  edge [
    source 2
    target 527
    weight 11.0939628764879
  ]
  edge [
    source 2
    target 528
    weight 3.29944931573915
  ]
  edge [
    source 2
    target 171
    weight 14.0246690231861
  ]
  edge [
    source 2
    target 910
    weight 20.3466041137247
  ]
  edge [
    source 2
    target 443
    weight 43.0249693275671
  ]
  edge [
    source 2
    target 533
    weight 13.5777864268061
  ]
  edge [
    source 2
    target 534
    weight 5.10602560587243
  ]
  edge [
    source 2
    target 535
    weight 1.29529961132913
  ]
  edge [
    source 2
    target 188
    weight 13.9519571065541
  ]
  edge [
    source 2
    target 189
    weight 61.0398123411741
  ]
  edge [
    source 2
    target 539
    weight 5.96178184990467
  ]
  edge [
    source 2
    target 190
    weight 9.69375246495639
  ]
  edge [
    source 2
    target 1295
    weight 9.39074036018064
  ]
  edge [
    source 2
    target 542
    weight 4.69537018009032
  ]
  edge [
    source 2
    target 191
    weight 28.4852457592147
  ]
  edge [
    source 2
    target 1298
    weight 2.52230629508984
  ]
  edge [
    source 2
    target 544
    weight 7.84797587243668
  ]
  edge [
    source 2
    target 194
    weight 21.8953169523516
  ]
  edge [
    source 2
    target 484
    weight 22.8899296279403
  ]
  edge [
    source 2
    target 197
    weight 8.14780678247805
  ]
  edge [
    source 2
    target 525
    weight 3.98085732659832
  ]
  edge [
    source 2
    target 732
    weight 4.5455179403002
  ]
  edge [
    source 2
    target 1305
    weight 11.0023135926831
  ]
  edge [
    source 2
    target 1306
    weight 35.1767759891294
  ]
  edge [
    source 2
    target 198
    weight 19.9976976312078
  ]
  edge [
    source 2
    target 199
    weight 77.317095632154
  ]
  edge [
    source 2
    target 927
    weight 32.1859173088189
  ]
  edge [
    source 2
    target 1308
    weight 5.54907384919765
  ]
  edge [
    source 2
    target 928
    weight 51.3433838182272
  ]
  edge [
    source 2
    target 551
    weight 10.0299121233642
  ]
  edge [
    source 2
    target 555
    weight 5.54907384919765
  ]
  edge [
    source 2
    target 204
    weight 9.39074036018064
  ]
  edge [
    source 2
    target 1312
    weight 8.71997319159631
  ]
  edge [
    source 2
    target 486
    weight 24.1205710057865
  ]
  edge [
    source 2
    target 930
    weight 10.1733020568624
  ]
  edge [
    source 2
    target 1309
    weight 3.9128084834086
  ]
  edge [
    source 2
    target 931
    weight 10.1733020568624
  ]
  edge [
    source 2
    target 868
    weight 20.3466041137247
  ]
  edge [
    source 2
    target 1315
    weight 15.2599530852935
  ]
  edge [
    source 2
    target 556
    weight 3.02869297876055
  ]
  edge [
    source 2
    target 993
    weight 148.152344525221
  ]
  edge [
    source 2
    target 557
    weight 30.8059776947394
  ]
  edge [
    source 2
    target 558
    weight 46.4164796334711
  ]
  edge [
    source 2
    target 559
    weight 18.3119437023523
  ]
  edge [
    source 2
    target 560
    weight 10.1733020568624
  ]
  edge [
    source 2
    target 562
    weight 2.50848543867839
  ]
  edge [
    source 2
    target 619
    weight 2.88701815127175
  ]
  edge [
    source 2
    target 771
    weight 4.86191976307724
  ]
  edge [
    source 2
    target 218
    weight 10.1733020568624
  ]
  edge [
    source 2
    target 939
    weight 15.2599530852935
  ]
  edge [
    source 2
    target 690
    weight 5.30780976879776
  ]
  edge [
    source 2
    target 974
    weight 4.19701642984902
  ]
  edge [
    source 2
    target 1323
    weight 36.7625383194368
  ]
  edge [
    source 2
    target 221
    weight 6.58362340316469
  ]
  edge [
    source 2
    target 222
    weight 4.4165026560429
  ]
  edge [
    source 2
    target 1326
    weight 10.1733020568624
  ]
  edge [
    source 2
    target 1327
    weight 19.4217584721918
  ]
  edge [
    source 2
    target 1431
    weight 20.3466041137248
  ]
  edge [
    source 2
    target 223
    weight 30.5199061705871
  ]
  edge [
    source 2
    target 1329
    weight 17.7719445083129
  ]
  edge [
    source 2
    target 950
    weight 16.1667414689697
  ]
  edge [
    source 2
    target 1331
    weight 19.4217584721918
  ]
  edge [
    source 2
    target 485
    weight 16.3415210253127
  ]
  edge [
    source 2
    target 742
    weight 5.54907384919765
  ]
  edge [
    source 2
    target 34
    weight 15.2599530852935
  ]
  edge [
    source 2
    target 955
    weight 30.5199061705871
  ]
  edge [
    source 2
    target 229
    weight 49.7179116649886
  ]
  edge [
    source 2
    target 230
    weight 46.7765679033435
  ]
  edge [
    source 2
    target 958
    weight 8.09565586215103
  ]
  edge [
    source 2
    target 234
    weight 22.8899296279403
  ]
  edge [
    source 2
    target 582
    weight 23.8602062834433
  ]
  edge [
    source 2
    target 1021
    weight 28.1738897391798
  ]
  edge [
    source 2
    target 1338
    weight 15.2599530852935
  ]
  edge [
    source 2
    target 238
    weight 30.5199061705871
  ]
  edge [
    source 2
    target 1038
    weight 7.96171465319663
  ]
  edge [
    source 2
    target 274
    weight 35.6065571990182
  ]
  edge [
    source 2
    target 1342
    weight 5.72248240698508
  ]
  edge [
    source 2
    target 787
    weight 30.5199061705871
  ]
  edge [
    source 2
    target 592
    weight 1.98181208899916
  ]
  edge [
    source 2
    target 973
    weight 198.642536417233
  ]
  edge [
    source 2
    target 975
    weight 2.47458698680436
  ]
  edge [
    source 2
    target 1234
    weight 21.1604682782738
  ]
  edge [
    source 2
    target 577
    weight 35.5095366071953
  ]
  edge [
    source 2
    target 595
    weight 6.66854133652142
  ]
  edge [
    source 2
    target 1051
    weight 5.60121428720491
  ]
  edge [
    source 2
    target 599
    weight 64.2284592545191
  ]
  edge [
    source 2
    target 847
    weight 3.26998994684862
  ]
  edge [
    source 2
    target 1353
    weight 11.2241328631862
  ]
  edge [
    source 2
    target 935
    weight 1.54314132323193
  ]
  edge [
    source 2
    target 1189
    weight 93.6726350928018
  ]
  edge [
    source 2
    target 246
    weight 2.17999329789908
  ]
  edge [
    source 2
    target 603
    weight 37.8885528035755
  ]
  edge [
    source 2
    target 604
    weight 55.614051244181
  ]
  edge [
    source 2
    target 247
    weight 3.81498827132339
  ]
  edge [
    source 2
    target 983
    weight 10.7445794762756
  ]
  edge [
    source 2
    target 877
    weight 4.69537018009032
  ]
  edge [
    source 2
    target 1360
    weight 1.66601113823182
  ]
  edge [
    source 2
    target 886
    weight 1.65151007416597
  ]
  edge [
    source 2
    target 249
    weight 20.3466041137247
  ]
  edge [
    source 2
    target 1291
    weight 30.5199061705871
  ]
  edge [
    source 2
    target 609
    weight 7.63332522666813
  ]
  edge [
    source 2
    target 1365
    weight 2.47811203949211
  ]
  edge [
    source 2
    target 1367
    weight 3.849357535029
  ]
  edge [
    source 2
    target 1334
    weight 24.2541250181017
  ]
  edge [
    source 2
    target 255
    weight 6.10398123411742
  ]
  edge [
    source 2
    target 998
    weight 76.2997654264677
  ]
  edge [
    source 2
    target 999
    weight 13.5644027424831
  ]
  edge [
    source 2
    target 617
    weight 3.39110068562079
  ]
  edge [
    source 2
    target 228
    weight 15.2599530852935
  ]
  edge [
    source 2
    target 458
    weight 2.9066577305321
  ]
  edge [
    source 2
    target 563
    weight 41.1924138576614
  ]
  edge [
    source 2
    target 1371
    weight 30.5199061705871
  ]
  edge [
    source 2
    target 1372
    weight 15.395235808352
  ]
  edge [
    source 2
    target 1163
    weight 3.98085732659832
  ]
  edge [
    source 2
    target 1374
    weight 27.9006602696984
  ]
  edge [
    source 2
    target 1375
    weight 1.84348426533748
  ]
  edge [
    source 2
    target 996
    weight 215.529006967067
  ]
  edge [
    source 2
    target 647
    weight 7.62997654264677
  ]
  edge [
    source 2
    target 1263
    weight 70.0162553325233
  ]
  edge [
    source 2
    target 624
    weight 30.5199061705871
  ]
  edge [
    source 2
    target 98
    weight 2.07841654925145
  ]
  edge [
    source 2
    target 1217
    weight 15.2599530852935
  ]
  edge [
    source 2
    target 628
    weight 12.6478890436668
  ]
  edge [
    source 2
    target 1018
    weight 15.2599530852935
  ]
  edge [
    source 2
    target 1046
    weight 62.0785698314124
  ]
  edge [
    source 2
    target 153
    weight 7.76702765475486
  ]
  edge [
    source 2
    target 1386
    weight 195.688338009859
  ]
  edge [
    source 2
    target 266
    weight 2.69293289740474
  ]
  edge [
    source 2
    target 268
    weight 8.38282606850644
  ]
  edge [
    source 2
    target 380
    weight 8.51035845141371
  ]
  edge [
    source 2
    target 1007
    weight 9.32552688545717
  ]
  edge [
    source 2
    target 1424
    weight 56.199419814913
  ]
  edge [
    source 2
    target 1320
    weight 2.67327645289814
  ]
  edge [
    source 2
    target 110
    weight 12.8272069412613
  ]
  edge [
    source 2
    target 1012
    weight 1.41953051956219
  ]
  edge [
    source 2
    target 1015
    weight 34.9416525074658
  ]
  edge [
    source 2
    target 1393
    weight 2.35722852537055
  ]
  edge [
    source 2
    target 744
    weight 7.22839882987589
  ]
  edge [
    source 2
    target 638
    weight 2.74954109644929
  ]
  edge [
    source 2
    target 1118
    weight 282.718275747609
  ]
  edge [
    source 2
    target 1017
    weight 2.43410294612044
  ]
  edge [
    source 2
    target 1383
    weight 10.1733020568624
  ]
  edge [
    source 2
    target 1019
    weight 47.5693000085535
  ]
  edge [
    source 2
    target 1399
    weight 15.1935451212879
  ]
  edge [
    source 2
    target 315
    weight 42.4694990627747
  ]
  edge [
    source 2
    target 275
    weight 3.05199061705871
  ]
  edge [
    source 2
    target 276
    weight 6.78220137124157
  ]
  edge [
    source 2
    target 1400
    weight 2.47811203949211
  ]
  edge [
    source 2
    target 278
    weight 3.63332216316513
  ]
  edge [
    source 2
    target 279
    weight 24.7476630470196
  ]
  edge [
    source 2
    target 645
    weight 19.4217584721918
  ]
  edge [
    source 2
    target 646
    weight 10.7154201890606
  ]
  edge [
    source 2
    target 1136
    weight 179.206628540114
  ]
  edge [
    source 2
    target 648
    weight 29.9419760324632
  ]
  edge [
    source 2
    target 1023
    weight 46.9776376963744
  ]
  edge [
    source 2
    target 282
    weight 22.8899296279403
  ]
  edge [
    source 2
    target 284
    weight 16.6008181425823
  ]
  edge [
    source 2
    target 1027
    weight 30.5199061705871
  ]
  edge [
    source 2
    target 655
    weight 22.7212033617479
  ]
  edge [
    source 2
    target 883
    weight 47.1519164411811
  ]
  edge [
    source 2
    target 1410
    weight 5.30780976879776
  ]
  edge [
    source 2
    target 1354
    weight 91.5597185117612
  ]
  edge [
    source 2
    target 1412
    weight 6.78586108429581
  ]
  edge [
    source 2
    target 1415
    weight 2.17999329789908
  ]
  edge [
    source 2
    target 1032
    weight 2.77453692459883
  ]
  edge [
    source 2
    target 658
    weight 5.08665102843118
  ]
  edge [
    source 2
    target 1416
    weight 5.32147137519713
  ]
  edge [
    source 2
    target 26
    weight 2.17999329789908
  ]
  edge [
    source 2
    target 181
    weight 2.42771980902397
  ]
  edge [
    source 2
    target 1034
    weight 102.250701468562
  ]
  edge [
    source 2
    target 1207
    weight 3.76040890676574
  ]
  edge [
    source 2
    target 1035
    weight 10.1733020568624
  ]
  edge [
    source 2
    target 269
    weight 2.66589541851514
  ]
  edge [
    source 2
    target 472
    weight 2.86651052430928
  ]
  edge [
    source 2
    target 664
    weight 13.2520645214392
  ]
  edge [
    source 2
    target 1039
    weight 30.5199061705871
  ]
  edge [
    source 2
    target 1457
    weight 22.4411074783728
  ]
  edge [
    source 2
    target 1425
    weight 6.10398123411742
  ]
  edge [
    source 2
    target 620
    weight 16.3966165363555
  ]
  edge [
    source 2
    target 668
    weight 2.20958596710133
  ]
  edge [
    source 2
    target 1041
    weight 18.1885239065683
  ]
  edge [
    source 2
    target 936
    weight 3.05199061705871
  ]
  edge [
    source 2
    target 1042
    weight 101.271728514403
  ]
  edge [
    source 2
    target 1429
    weight 10.1733020568624
  ]
  edge [
    source 2
    target 343
    weight 22.8899296279403
  ]
  edge [
    source 2
    target 299
    weight 4.35998659579816
  ]
  edge [
    source 2
    target 300
    weight 2.00429234553109
  ]
  edge [
    source 2
    target 1324
    weight 7.62997654264677
  ]
  edge [
    source 2
    target 672
    weight 7.1289278156751
  ]
  edge [
    source 2
    target 1048
    weight 5.72248240698508
  ]
  edge [
    source 2
    target 814
    weight 25.4332551421559
  ]
  edge [
    source 2
    target 674
    weight 18.3119437023523
  ]
  edge [
    source 2
    target 1050
    weight 2.34768509004516
  ]
  edge [
    source 2
    target 1388
    weight 93.6998338834793
  ]
  edge [
    source 2
    target 815
    weight 92.8855866563147
  ]
  edge [
    source 2
    target 310
    weight 3.39110068562079
  ]
  edge [
    source 2
    target 561
    weight 5.5953161312743
  ]
  edge [
    source 2
    target 1439
    weight 3.21262170216706
  ]
  edge [
    source 2
    target 170
    weight 1.96077609475839
  ]
  edge [
    source 2
    target 1055
    weight 2.9066577305321
  ]
  edge [
    source 2
    target 681
    weight 2.25314743541247
  ]
  edge [
    source 2
    target 163
    weight 10.1733020568624
  ]
  edge [
    source 2
    target 1443
    weight 4.20964223042581
  ]
  edge [
    source 2
    target 1336
    weight 15.0508807090955
  ]
  edge [
    source 2
    target 1445
    weight 8.71997319159631
  ]
  edge [
    source 2
    target 586
    weight 1.93436025024848
  ]
  edge [
    source 2
    target 1391
    weight 7.62997654264677
  ]
  edge [
    source 2
    target 597
    weight 2.77453692459883
  ]
  edge [
    source 2
    target 169
    weight 15.2599530852935
  ]
  edge [
    source 2
    target 1059
    weight 35.4617051933662
  ]
  edge [
    source 2
    target 1060
    weight 139.247071903303
  ]
  edge [
    source 2
    target 1061
    weight 10.8515221939865
  ]
  edge [
    source 2
    target 686
    weight 3.76040890676574
  ]
  edge [
    source 2
    target 1441
    weight 79.6608859565597
  ]
  edge [
    source 2
    target 1330
    weight 16.7841850767862
  ]
  edge [
    source 2
    target 702
    weight 13.5644027424832
  ]
  edge [
    source 2
    target 85
    weight 1.82689579190134
  ]
  edge [
    source 2
    target 323
    weight 4.19701642984902
  ]
  edge [
    source 2
    target 1456
    weight 16.3561796298965
  ]
  edge [
    source 2
    target 695
    weight 256.705967071735
  ]
  edge [
    source 2
    target 889
    weight 10.1733020568624
  ]
  edge [
    source 2
    target 698
    weight 8.61276040645373
  ]
  edge [
    source 2
    target 717
    weight 3.66238874047045
  ]
  edge [
    source 2
    target 1070
    weight 12.2079624682348
  ]
  edge [
    source 2
    target 1071
    weight 11.2441759575847
  ]
  edge [
    source 2
    target 325
    weight 9.94313685195597
  ]
  edge [
    source 2
    target 1072
    weight 6.78220137124157
  ]
  edge [
    source 2
    target 1461
    weight 10.1733020568624
  ]
  edge [
    source 2
    target 697
    weight 5.08665102843118
  ]
  edge [
    source 2
    target 1463
    weight 2.39148518500869
  ]
  edge [
    source 3
    target 1029
    weight 22.5047146401985
  ]
  edge [
    source 3
    target 1215
    weight 69.7646153846154
  ]
  edge [
    source 3
    target 562
    weight 178.883629191321
  ]
  edge [
    source 3
    target 1415
    weight 572.36426374275
  ]
  edge [
    source 3
    target 450
    weight 5001.62598733367
  ]
  edge [
    source 3
    target 1336
    weight 8.70425644224771
  ]
  edge [
    source 3
    target 875
    weight 9.77780173575549
  ]
  edge [
    source 3
    target 68
    weight 3.71830062009942
  ]
  edge [
    source 3
    target 382
    weight 8.70425644224771
  ]
  edge [
    source 3
    target 771
    weight 69.7646153846154
  ]
  edge [
    source 3
    target 998
    weight 1381.81122259383
  ]
  edge [
    source 3
    target 849
    weight 178.883629191321
  ]
  edge [
    source 3
    target 1061
    weight 872.057692307693
  ]
  edge [
    source 3
    target 774
    weight 181.206793206793
  ]
  edge [
    source 3
    target 198
    weight 16.0955357301444
  ]
  edge [
    source 3
    target 608
    weight 7.07312761587854
  ]
  edge [
    source 3
    target 360
    weight 9.77780173575549
  ]
  edge [
    source 3
    target 595
    weight 6.38577715190987
  ]
  edge [
    source 3
    target 1019
    weight 129.996177735308
  ]
  edge [
    source 3
    target 461
    weight 11.2342375820637
  ]
  edge [
    source 3
    target 59
    weight 12.4357603181133
  ]
  edge [
    source 3
    target 1431
    weight 6644.24908424908
  ]
  edge [
    source 3
    target 551
    weight 16.974358974359
  ]
  edge [
    source 3
    target 982
    weight 3.71830062009942
  ]
  edge [
    source 3
    target 1293
    weight 1993.27472527472
  ]
  edge [
    source 3
    target 1265
    weight 9.14945775535939
  ]
  edge [
    source 3
    target 484
    weight 109.865536038764
  ]
  edge [
    source 3
    target 145
    weight 1168.92839607201
  ]
  edge [
    source 3
    target 120
    weight 9.14945775535939
  ]
  edge [
    source 3
    target 558
    weight 6.38577715190987
  ]
  edge [
    source 3
    target 935
    weight 7.46544840926863
  ]
  edge [
    source 3
    target 1343
    weight 8.92701412471086
  ]
  edge [
    source 4
    target 85
    weight 14.6110473313192
  ]
  edge [
    source 4
    target 562
    weight 56.1963358896894
  ]
  edge [
    source 4
    target 563
    weight 15.4342049274499
  ]
  edge [
    source 4
    target 1269
    weight 106.910102424287
  ]
  edge [
    source 4
    target 439
    weight 35.6367008080957
  ]
  edge [
    source 4
    target 366
    weight 27.7882056364532
  ]
  edge [
    source 4
    target 1320
    weight 14.7586336679992
  ]
  edge [
    source 4
    target 1156
    weight 35.6367008080957
  ]
  edge [
    source 4
    target 1420
    weight 5.72234229686132
  ]
  edge [
    source 4
    target 269
    weight 12.1758727760994
  ]
  edge [
    source 4
    target 6
    weight 12.042071976362
  ]
  edge [
    source 4
    target 996
    weight 55.4849898657693
  ]
  edge [
    source 4
    target 849
    weight 65.4438342006509
  ]
  edge [
    source 4
    target 727
    weight 4.21067646435713
  ]
  edge [
    source 4
    target 513
    weight 24.9051943147487
  ]
  edge [
    source 4
    target 853
    weight 5.16595662863379
  ]
  edge [
    source 4
    target 936
    weight 20.1712622111995
  ]
  edge [
    source 4
    target 1301
    weight 73.9715330709732
  ]
  edge [
    source 4
    target 713
    weight 273.957137462236
  ]
  edge [
    source 4
    target 1042
    weight 35.2073429670343
  ]
  edge [
    source 4
    target 138
    weight 8.31748424932784
  ]
  edge [
    source 4
    target 603
    weight 14.7586336679992
  ]
  edge [
    source 4
    target 440
    weight 398.483109035979
  ]
  edge [
    source 4
    target 780
    weight 9.26704904734835
  ]
  edge [
    source 4
    target 21
    weight 15.4342049274499
  ]
  edge [
    source 4
    target 1336
    weight 9.24749831096154
  ]
  edge [
    source 4
    target 628
    weight 170.835363534079
  ]
  edge [
    source 4
    target 1018
    weight 24.9051943147487
  ]
  edge [
    source 4
    target 534
    weight 9.96207772589948
  ]
  edge [
    source 4
    target 433
    weight 7.35455402583183
  ]
  edge [
    source 4
    target 535
    weight 3.91134521064465
  ]
  edge [
    source 4
    target 67
    weight 230.700747336619
  ]
  edge [
    source 4
    target 766
    weight 24.9051943147487
  ]
  edge [
    source 4
    target 680
    weight 5.72234229686132
  ]
  edge [
    source 4
    target 24
    weight 37.146730503354
  ]
  edge [
    source 4
    target 1179
    weight 13.323143463209
  ]
  edge [
    source 4
    target 768
    weight 26.4055072252757
  ]
  edge [
    source 4
    target 737
    weight 11.1251629426289
  ]
  edge [
    source 4
    target 1104
    weight 21.0590756990534
  ]
  edge [
    source 4
    target 1012
    weight 11.1251629426289
  ]
  edge [
    source 4
    target 181
    weight 46.6310021212316
  ]
  edge [
    source 4
    target 194
    weight 35.2073429670343
  ]
  edge [
    source 4
    target 556
    weight 12.278191034722
  ]
  edge [
    source 4
    target 1393
    weight 16.6034628764991
  ]
  edge [
    source 4
    target 787
    weight 106.910102424287
  ]
  edge [
    source 4
    target 987
    weight 21.5926807852008
  ]
  edge [
    source 4
    target 983
    weight 3.13093871385412
  ]
  edge [
    source 4
    target 1345
    weight 15.6546935692706
  ]
  edge [
    source 4
    target 525
    weight 104.364623795137
  ]
  edge [
    source 4
    target 275
    weight 20.1712622111995
  ]
  edge [
    source 4
    target 459
    weight 87.6662839879154
  ]
  edge [
    source 4
    target 153
    weight 3.13093871385412
  ]
  edge [
    source 4
    target 198
    weight 31.4481776773746
  ]
  edge [
    source 4
    target 359
    weight 46.6310021212316
  ]
  edge [
    source 4
    target 927
    weight 7.84602780321439
  ]
  edge [
    source 4
    target 201
    weight 39.1367339231765
  ]
  edge [
    source 4
    target 646
    weight 16.0560959684827
  ]
  edge [
    source 4
    target 1455
    weight 37.146730503354
  ]
  edge [
    source 4
    target 514
    weight 52.1823118975687
  ]
  edge [
    source 4
    target 781
    weight 37.4642239264596
  ]
  edge [
    source 4
    target 415
    weight 35.2073429670343
  ]
  edge [
    source 4
    target 282
    weight 115.35037366831
  ]
  edge [
    source 4
    target 304
    weight 6.18238956191223
  ]
  edge [
    source 4
    target 1153
    weight 38.7903911450953
  ]
  edge [
    source 4
    target 1415
    weight 282.671479806959
  ]
  edge [
    source 4
    target 238
    weight 104.364623795137
  ]
  edge [
    source 4
    target 654
    weight 87.6662839879154
  ]
  edge [
    source 4
    target 897
    weight 24.9051943147487
  ]
  edge [
    source 5
    target 1029
    weight 22.5047146401985
  ]
  edge [
    source 5
    target 1215
    weight 69.7646153846154
  ]
  edge [
    source 5
    target 562
    weight 178.883629191321
  ]
  edge [
    source 5
    target 1415
    weight 572.36426374275
  ]
  edge [
    source 5
    target 450
    weight 5001.62598733367
  ]
  edge [
    source 5
    target 1336
    weight 8.70425644224771
  ]
  edge [
    source 5
    target 875
    weight 9.77780173575549
  ]
  edge [
    source 5
    target 68
    weight 3.71830062009942
  ]
  edge [
    source 5
    target 382
    weight 8.70425644224771
  ]
  edge [
    source 5
    target 771
    weight 69.7646153846154
  ]
  edge [
    source 5
    target 998
    weight 1381.81122259383
  ]
  edge [
    source 5
    target 849
    weight 178.883629191321
  ]
  edge [
    source 5
    target 1061
    weight 872.057692307693
  ]
  edge [
    source 5
    target 774
    weight 181.206793206793
  ]
  edge [
    source 5
    target 198
    weight 16.0955357301444
  ]
  edge [
    source 5
    target 608
    weight 7.07312761587854
  ]
  edge [
    source 5
    target 360
    weight 9.77780173575549
  ]
  edge [
    source 5
    target 595
    weight 6.38577715190987
  ]
  edge [
    source 5
    target 1019
    weight 129.996177735308
  ]
  edge [
    source 5
    target 461
    weight 11.2342375820637
  ]
  edge [
    source 5
    target 59
    weight 12.4357603181133
  ]
  edge [
    source 5
    target 1431
    weight 6644.24908424908
  ]
  edge [
    source 5
    target 551
    weight 16.974358974359
  ]
  edge [
    source 5
    target 982
    weight 3.71830062009942
  ]
  edge [
    source 5
    target 1293
    weight 1993.27472527472
  ]
  edge [
    source 5
    target 1265
    weight 9.14945775535939
  ]
  edge [
    source 5
    target 484
    weight 109.865536038764
  ]
  edge [
    source 5
    target 145
    weight 1168.92839607201
  ]
  edge [
    source 5
    target 120
    weight 9.14945775535939
  ]
  edge [
    source 5
    target 558
    weight 6.38577715190987
  ]
  edge [
    source 5
    target 935
    weight 7.46544840926863
  ]
  edge [
    source 5
    target 1343
    weight 8.92701412471086
  ]
  edge [
    source 6
    target 1171
    weight 12.042071976362
  ]
  edge [
    source 6
    target 1205
    weight 5.72248240698508
  ]
  edge [
    source 6
    target 893
    weight 5.72248240698508
  ]
  edge [
    source 6
    target 347
    weight 5.72248240698508
  ]
  edge [
    source 6
    target 1078
    weight 5.72248240698508
  ]
  edge [
    source 6
    target 937
    weight 1.85884028260831
  ]
  edge [
    source 6
    target 517
    weight 5.72248240698508
  ]
  edge [
    source 6
    target 1081
    weight 7.58132268959339
  ]
  edge [
    source 6
    target 1181
    weight 5.72248240698508
  ]
  edge [
    source 6
    target 800
    weight 12.042071976362
  ]
  edge [
    source 6
    target 10
    weight 5.72248240698508
  ]
  edge [
    source 6
    target 526
    weight 12.042071976362
  ]
  edge [
    source 6
    target 614
    weight 35.4549000212596
  ]
  edge [
    source 6
    target 1380
    weight 12.042071976362
  ]
  edge [
    source 6
    target 263
    weight 23.4128280448976
  ]
  edge [
    source 6
    target 378
    weight 12.042071976362
  ]
  edge [
    source 6
    target 184
    weight 5.72248240698508
  ]
  edge [
    source 6
    target 718
    weight 12.042071976362
  ]
  edge [
    source 6
    target 102
    weight 5.72248240698508
  ]
  edge [
    source 6
    target 914
    weight 9.0313043346537
  ]
  edge [
    source 6
    target 1097
    weight 17.7645543833471
  ]
  edge [
    source 6
    target 455
    weight 12.042071976362
  ]
  edge [
    source 6
    target 312
    weight 3.30882192766862
  ]
  edge [
    source 6
    target 1419
    weight 12.042071976362
  ]
  edge [
    source 6
    target 106
    weight 5.72248240698508
  ]
  edge [
    source 6
    target 109
    weight 7.58132268959339
  ]
  edge [
    source 6
    target 1108
    weight 29.7324176142745
  ]
  edge [
    source 6
    target 1302
    weight 12.042071976362
  ]
  edge [
    source 6
    target 1248
    weight 12.042071976362
  ]
  edge [
    source 6
    target 549
    weight 5.72248240698508
  ]
  edge [
    source 6
    target 200
    weight 9.0313043346537
  ]
  edge [
    source 6
    target 1022
    weight 12.042071976362
  ]
  edge [
    source 6
    target 205
    weight 35.4549000212596
  ]
  edge [
    source 6
    target 615
    weight 12.042071976362
  ]
  edge [
    source 6
    target 36
    weight 25.2716683275059
  ]
  edge [
    source 6
    target 651
    weight 12.042071976362
  ]
  edge [
    source 6
    target 1178
    weight 17.7645543833471
  ]
  edge [
    source 6
    target 837
    weight 12.042071976362
  ]
  edge [
    source 6
    target 40
    weight 12.042071976362
  ]
  edge [
    source 6
    target 1028
    weight 5.72248240698508
  ]
  edge [
    source 6
    target 1222
    weight 5.72248240698508
  ]
  edge [
    source 6
    target 470
    weight 12.042071976362
  ]
  edge [
    source 6
    target 1382
    weight 25.2716683275059
  ]
  edge [
    source 6
    target 846
    weight 12.042071976362
  ]
  edge [
    source 6
    target 660
    weight 5.72248240698508
  ]
  edge [
    source 6
    target 941
    weight 5.72248240698508
  ]
  edge [
    source 6
    target 751
    weight 12.042071976362
  ]
  edge [
    source 6
    target 659
    weight 5.72248240698508
  ]
  edge [
    source 6
    target 767
    weight 12.042071976362
  ]
  edge [
    source 6
    target 132
    weight 5.72248240698508
  ]
  edge [
    source 6
    target 944
    weight 5.72248240698508
  ]
  edge [
    source 6
    target 667
    weight 35.4549000212596
  ]
  edge [
    source 6
    target 754
    weight 5.72248240698508
  ]
  edge [
    source 6
    target 569
    weight 5.72248240698508
  ]
  edge [
    source 6
    target 58
    weight 25.2716683275059
  ]
  edge [
    source 6
    target 1043
    weight 12.042071976362
  ]
  edge [
    source 6
    target 951
    weight 12.042071976362
  ]
  edge [
    source 6
    target 1432
    weight 5.72248240698508
  ]
  edge [
    source 6
    target 1137
    weight 1.85884028260831
  ]
  edge [
    source 6
    target 303
    weight 5.72248240698508
  ]
  edge [
    source 6
    target 1148
    weight 17.7645543833471
  ]
  edge [
    source 6
    target 1149
    weight 12.042071976362
  ]
  edge [
    source 6
    target 1199
    weight 5.72248240698508
  ]
  edge [
    source 6
    target 1052
    weight 5.72248240698508
  ]
  edge [
    source 6
    target 1437
    weight 12.042071976362
  ]
  edge [
    source 6
    target 765
    weight 5.72248240698508
  ]
  edge [
    source 6
    target 962
    weight 5.72248240698508
  ]
  edge [
    source 6
    target 1442
    weight 5.72248240698508
  ]
  edge [
    source 6
    target 583
    weight 5.72248240698508
  ]
  edge [
    source 6
    target 491
    weight 23.4128280448976
  ]
  edge [
    source 6
    target 313
    weight 12.042071976362
  ]
  edge [
    source 6
    target 403
    weight 5.72248240698508
  ]
  edge [
    source 6
    target 239
    weight 12.042071976362
  ]
  edge [
    source 6
    target 241
    weight 12.042071976362
  ]
  edge [
    source 6
    target 971
    weight 12.042071976362
  ]
  edge [
    source 6
    target 152
    weight 12.042071976362
  ]
  edge [
    source 6
    target 1141
    weight 5.72248240698508
  ]
  edge [
    source 6
    target 412
    weight 5.72248240698508
  ]
  edge [
    source 6
    target 636
    weight 5.72248240698508
  ]
  edge [
    source 6
    target 637
    weight 5.72248240698508
  ]
  edge [
    source 6
    target 669
    weight 12.042071976362
  ]
  edge [
    source 6
    target 979
    weight 5.72248240698508
  ]
  edge [
    source 6
    target 783
    weight 12.042071976362
  ]
  edge [
    source 6
    target 1262
    weight 5.72248240698508
  ]
  edge [
    source 6
    target 81
    weight 25.2716683275059
  ]
  edge [
    source 6
    target 785
    weight 5.72248240698508
  ]
  edge [
    source 6
    target 1460
    weight 12.042071976362
  ]
  edge [
    source 6
    target 83
    weight 12.042071976362
  ]
  edge [
    source 6
    target 1235
    weight 5.72248240698508
  ]
  edge [
    source 6
    target 700
    weight 9.0313043346537
  ]
  edge [
    source 7
    target 1029
    weight 22.5047146401985
  ]
  edge [
    source 7
    target 1215
    weight 69.7646153846154
  ]
  edge [
    source 7
    target 562
    weight 178.883629191321
  ]
  edge [
    source 7
    target 1415
    weight 572.36426374275
  ]
  edge [
    source 7
    target 450
    weight 5001.62598733367
  ]
  edge [
    source 7
    target 1336
    weight 8.70425644224771
  ]
  edge [
    source 7
    target 875
    weight 9.77780173575549
  ]
  edge [
    source 7
    target 68
    weight 3.71830062009942
  ]
  edge [
    source 7
    target 382
    weight 8.70425644224771
  ]
  edge [
    source 7
    target 771
    weight 69.7646153846154
  ]
  edge [
    source 7
    target 998
    weight 1381.81122259383
  ]
  edge [
    source 7
    target 849
    weight 178.883629191321
  ]
  edge [
    source 7
    target 1061
    weight 872.057692307693
  ]
  edge [
    source 7
    target 774
    weight 181.206793206793
  ]
  edge [
    source 7
    target 198
    weight 16.0955357301444
  ]
  edge [
    source 7
    target 608
    weight 7.07312761587854
  ]
  edge [
    source 7
    target 360
    weight 9.77780173575549
  ]
  edge [
    source 7
    target 595
    weight 6.38577715190987
  ]
  edge [
    source 7
    target 1019
    weight 129.996177735308
  ]
  edge [
    source 7
    target 461
    weight 11.2342375820637
  ]
  edge [
    source 7
    target 59
    weight 12.4357603181133
  ]
  edge [
    source 7
    target 1431
    weight 6644.24908424908
  ]
  edge [
    source 7
    target 551
    weight 16.974358974359
  ]
  edge [
    source 7
    target 982
    weight 3.71830062009942
  ]
  edge [
    source 7
    target 1293
    weight 1993.27472527472
  ]
  edge [
    source 7
    target 1265
    weight 9.14945775535939
  ]
  edge [
    source 7
    target 484
    weight 109.865536038764
  ]
  edge [
    source 7
    target 145
    weight 1168.92839607201
  ]
  edge [
    source 7
    target 120
    weight 9.14945775535939
  ]
  edge [
    source 7
    target 558
    weight 6.38577715190987
  ]
  edge [
    source 7
    target 935
    weight 7.46544840926863
  ]
  edge [
    source 7
    target 1343
    weight 8.92701412471086
  ]
  edge [
    source 8
    target 1170
    weight 35.2096679830335
  ]
  edge [
    source 8
    target 789
    weight 3.94144341512268
  ]
  edge [
    source 8
    target 1413
    weight 3.94144341512268
  ]
  edge [
    source 8
    target 205
    weight 41.2774731551291
  ]
  edge [
    source 8
    target 448
    weight 3.94144341512268
  ]
  edge [
    source 8
    target 29
    weight 3.94144341512268
  ]
  edge [
    source 8
    target 893
    weight 35.2096679830335
  ]
  edge [
    source 8
    target 1382
    weight 80.4285845532853
  ]
  edge [
    source 8
    target 347
    weight 35.2096679830335
  ]
  edge [
    source 8
    target 914
    weight 35.2096679830335
  ]
  edge [
    source 8
    target 896
    weight 35.2096679830335
  ]
  edge [
    source 8
    target 660
    weight 35.2096679830335
  ]
  edge [
    source 8
    target 106
    weight 35.2096679830335
  ]
  edge [
    source 8
    target 1178
    weight 35.2096679830335
  ]
  edge [
    source 8
    target 109
    weight 35.2096679830335
  ]
  edge [
    source 8
    target 1108
    weight 76.4871411381626
  ]
  edge [
    source 8
    target 1126
    weight 3.94144341512268
  ]
  edge [
    source 8
    target 51
    weight 3.94144341512268
  ]
  edge [
    source 8
    target 263
    weight 76.4871411381626
  ]
  edge [
    source 8
    target 667
    weight 76.4871411381626
  ]
  edge [
    source 8
    target 687
    weight 39.1511113981562
  ]
  edge [
    source 8
    target 10
    weight 35.2096679830335
  ]
  edge [
    source 8
    target 941
    weight 35.2096679830335
  ]
  edge [
    source 8
    target 200
    weight 39.1511113981562
  ]
  edge [
    source 8
    target 779
    weight 35.2096679830335
  ]
  edge [
    source 8
    target 58
    weight 76.4871411381626
  ]
  edge [
    source 8
    target 529
    weight 35.2096679830335
  ]
  edge [
    source 8
    target 1222
    weight 35.2096679830335
  ]
  edge [
    source 8
    target 614
    weight 41.2774731551291
  ]
  edge [
    source 8
    target 281
    weight 35.2096679830335
  ]
  edge [
    source 8
    target 1380
    weight 35.2096679830335
  ]
  edge [
    source 8
    target 36
    weight 80.4285845532853
  ]
  edge [
    source 8
    target 862
    weight 35.2096679830335
  ]
  edge [
    source 8
    target 81
    weight 45.2189165702518
  ]
  edge [
    source 8
    target 1148
    weight 35.2096679830335
  ]
  edge [
    source 8
    target 1028
    weight 35.2096679830335
  ]
  edge [
    source 8
    target 760
    weight 3.94144341512268
  ]
  edge [
    source 8
    target 605
    weight 35.2096679830335
  ]
  edge [
    source 8
    target 1052
    weight 35.2096679830335
  ]
  edge [
    source 8
    target 178
    weight 35.2096679830335
  ]
  edge [
    source 8
    target 491
    weight 41.2774731551291
  ]
  edge [
    source 8
    target 411
    weight 35.2096679830335
  ]
  edge [
    source 8
    target 700
    weight 35.2096679830335
  ]
  edge [
    source 9
    target 1222
    weight 2.24411074783729
  ]
  edge [
    source 9
    target 1205
    weight 2.24411074783729
  ]
  edge [
    source 9
    target 893
    weight 2.24411074783729
  ]
  edge [
    source 9
    target 1382
    weight 2.24411074783729
  ]
  edge [
    source 9
    target 347
    weight 2.24411074783729
  ]
  edge [
    source 9
    target 1078
    weight 2.24411074783729
  ]
  edge [
    source 9
    target 660
    weight 2.24411074783729
  ]
  edge [
    source 9
    target 1432
    weight 2.24411074783729
  ]
  edge [
    source 9
    target 941
    weight 2.24411074783729
  ]
  edge [
    source 9
    target 517
    weight 2.24411074783729
  ]
  edge [
    source 9
    target 1081
    weight 2.24411074783729
  ]
  edge [
    source 9
    target 659
    weight 2.24411074783729
  ]
  edge [
    source 9
    target 1181
    weight 2.24411074783729
  ]
  edge [
    source 9
    target 1442
    weight 2.24411074783729
  ]
  edge [
    source 9
    target 132
    weight 2.24411074783729
  ]
  edge [
    source 9
    target 944
    weight 2.24411074783729
  ]
  edge [
    source 9
    target 1235
    weight 2.24411074783729
  ]
  edge [
    source 9
    target 10
    weight 2.24411074783729
  ]
  edge [
    source 9
    target 754
    weight 2.24411074783729
  ]
  edge [
    source 9
    target 569
    weight 2.24411074783729
  ]
  edge [
    source 9
    target 1141
    weight 2.24411074783729
  ]
  edge [
    source 9
    target 614
    weight 2.24411074783729
  ]
  edge [
    source 9
    target 667
    weight 2.24411074783729
  ]
  edge [
    source 9
    target 303
    weight 2.24411074783729
  ]
  edge [
    source 9
    target 1148
    weight 2.24411074783729
  ]
  edge [
    source 9
    target 1097
    weight 2.24411074783729
  ]
  edge [
    source 9
    target 1199
    weight 2.24411074783729
  ]
  edge [
    source 9
    target 184
    weight 2.24411074783729
  ]
  edge [
    source 9
    target 1052
    weight 2.24411074783729
  ]
  edge [
    source 9
    target 102
    weight 2.24411074783729
  ]
  edge [
    source 9
    target 765
    weight 2.24411074783729
  ]
  edge [
    source 9
    target 962
    weight 2.24411074783729
  ]
  edge [
    source 9
    target 914
    weight 2.24411074783729
  ]
  edge [
    source 9
    target 263
    weight 2.24411074783729
  ]
  edge [
    source 9
    target 785
    weight 2.24411074783729
  ]
  edge [
    source 9
    target 583
    weight 2.24411074783729
  ]
  edge [
    source 9
    target 491
    weight 2.24411074783729
  ]
  edge [
    source 9
    target 403
    weight 2.24411074783729
  ]
  edge [
    source 9
    target 200
    weight 2.24411074783729
  ]
  edge [
    source 9
    target 106
    weight 2.24411074783729
  ]
  edge [
    source 9
    target 109
    weight 2.24411074783729
  ]
  edge [
    source 9
    target 549
    weight 2.24411074783729
  ]
  edge [
    source 9
    target 58
    weight 2.24411074783729
  ]
  edge [
    source 9
    target 412
    weight 2.24411074783729
  ]
  edge [
    source 9
    target 636
    weight 2.24411074783729
  ]
  edge [
    source 9
    target 637
    weight 2.24411074783729
  ]
  edge [
    source 9
    target 979
    weight 2.24411074783729
  ]
  edge [
    source 9
    target 205
    weight 2.24411074783729
  ]
  edge [
    source 9
    target 36
    weight 2.24411074783729
  ]
  edge [
    source 9
    target 1262
    weight 2.24411074783729
  ]
  edge [
    source 9
    target 81
    weight 2.24411074783729
  ]
  edge [
    source 9
    target 1178
    weight 2.24411074783729
  ]
  edge [
    source 9
    target 1028
    weight 2.24411074783729
  ]
  edge [
    source 9
    target 700
    weight 2.24411074783729
  ]
  edge [
    source 10
    target 330
    weight 10.1733020568624
  ]
  edge [
    source 10
    target 1452
    weight 4.99179506519704
  ]
  edge [
    source 10
    target 333
    weight 3.6776055533536
  ]
  edge [
    source 10
    target 1076
    weight 10.1733020568624
  ]
  edge [
    source 10
    target 704
    weight 27.9765806563715
  ]
  edge [
    source 10
    target 608
    weight 7.07312761587854
  ]
  edge [
    source 10
    target 1077
    weight 30.5199061705871
  ]
  edge [
    source 10
    target 709
    weight 38.1498827132339
  ]
  edge [
    source 10
    target 336
    weight 4.76873533915423
  ]
  edge [
    source 10
    target 337
    weight 33.6999562641694
  ]
  edge [
    source 10
    target 338
    weight 61.0398123411742
  ]
  edge [
    source 10
    target 339
    weight 3.48798927663852
  ]
  edge [
    source 10
    target 824
    weight 169.795139821856
  ]
  edge [
    source 10
    target 340
    weight 1.93436025024848
  ]
  edge [
    source 10
    target 45
    weight 17.6048339915167
  ]
  edge [
    source 10
    target 825
    weight 68.8857541968538
  ]
  edge [
    source 10
    target 1331
    weight 19.4217584721918
  ]
  edge [
    source 10
    target 891
    weight 33.3139820876127
  ]
  edge [
    source 10
    target 1301
    weight 14.1189670612665
  ]
  edge [
    source 10
    target 713
    weight 7.33600668682611
  ]
  edge [
    source 10
    target 1088
    weight 18.5702356383363
  ]
  edge [
    source 10
    target 1147
    weight 16.9555034281039
  ]
  edge [
    source 10
    target 1090
    weight 4.69537018009032
  ]
  edge [
    source 10
    target 1091
    weight 33.5389924699965
  ]
  edge [
    source 10
    target 716
    weight 12.4564193501516
  ]
  edge [
    source 10
    target 16
    weight 6.93428926455271
  ]
  edge [
    source 10
    target 1093
    weight 30.5199061705871
  ]
  edge [
    source 10
    target 1094
    weight 8.71997319159631
  ]
  edge [
    source 10
    target 1095
    weight 9.06531866453082
  ]
  edge [
    source 10
    target 20
    weight 105.6290039491
  ]
  edge [
    source 10
    target 21
    weight 32.4852031588446
  ]
  edge [
    source 10
    target 717
    weight 3.66238874047045
  ]
  edge [
    source 10
    target 1099
    weight 15.8443505923651
  ]
  edge [
    source 10
    target 719
    weight 4.35998659579816
  ]
  edge [
    source 10
    target 1101
    weight 11.200051352517
  ]
  edge [
    source 10
    target 349
    weight 33.3139820876127
  ]
  edge [
    source 10
    target 284
    weight 16.6008181425823
  ]
  edge [
    source 10
    target 23
    weight 11.0403025233471
  ]
  edge [
    source 10
    target 24
    weight 26.4174634125425
  ]
  edge [
    source 10
    target 139
    weight 10.1733020568624
  ]
  edge [
    source 10
    target 25
    weight 19.4217584721918
  ]
  edge [
    source 10
    target 725
    weight 8.37078401965101
  ]
  edge [
    source 10
    target 1104
    weight 33.8766366550886
  ]
  edge [
    source 10
    target 729
    weight 4.06932082274494
  ]
  edge [
    source 10
    target 353
    weight 2.83906103912438
  ]
  edge [
    source 10
    target 730
    weight 6.10398123411742
  ]
  edge [
    source 10
    target 165
    weight 99.189695054408
  ]
  edge [
    source 10
    target 1257
    weight 49.4376375783953
  ]
  edge [
    source 10
    target 355
    weight 15.2599530852935
  ]
  edge [
    source 10
    target 733
    weight 24.4159249364697
  ]
  edge [
    source 10
    target 1080
    weight 17.6048339915167
  ]
  edge [
    source 10
    target 1111
    weight 14.4275920079139
  ]
  edge [
    source 10
    target 909
    weight 1.30588970502167
  ]
  edge [
    source 10
    target 359
    weight 2.42771980902397
  ]
  edge [
    source 10
    target 360
    weight 9.77780173575549
  ]
  edge [
    source 10
    target 737
    weight 80.1368585501832
  ]
  edge [
    source 10
    target 361
    weight 32.6247272858
  ]
  edge [
    source 10
    target 363
    weight 30.5199061705871
  ]
  edge [
    source 10
    target 365
    weight 137.339577767642
  ]
  edge [
    source 10
    target 739
    weight 20.3466041137247
  ]
  edge [
    source 10
    target 740
    weight 16.6506410984129
  ]
  edge [
    source 10
    target 1119
    weight 6.401757815097
  ]
  edge [
    source 10
    target 1120
    weight 6.56757474556937
  ]
  edge [
    source 10
    target 37
    weight 14.7645000630438
  ]
  edge [
    source 10
    target 368
    weight 16.5580600785076
  ]
  edge [
    source 10
    target 67
    weight 53.3227018280985
  ]
  edge [
    source 10
    target 238
    weight 34.1106938402449
  ]
  edge [
    source 10
    target 41
    weight 6.10398123411742
  ]
  edge [
    source 10
    target 42
    weight 99.189695054408
  ]
  edge [
    source 10
    target 1128
    weight 11.6089968829652
  ]
  edge [
    source 10
    target 1129
    weight 19.6625707471977
  ]
  edge [
    source 10
    target 1130
    weight 30.5199061705871
  ]
  edge [
    source 10
    target 745
    weight 8.71997319159631
  ]
  edge [
    source 10
    target 747
    weight 26.7959467719486
  ]
  edge [
    source 10
    target 46
    weight 4.379863005279
  ]
  edge [
    source 10
    target 47
    weight 26.7049178992637
  ]
  edge [
    source 10
    target 1135
    weight 2.39733401944189
  ]
  edge [
    source 10
    target 49
    weight 10.1733020568624
  ]
  edge [
    source 10
    target 1156
    weight 7.0419335966067
  ]
  edge [
    source 10
    target 382
    weight 27.0333162297426
  ]
  edge [
    source 10
    target 52
    weight 30.5199061705871
  ]
  edge [
    source 10
    target 53
    weight 22.9056683701301
  ]
  edge [
    source 10
    target 384
    weight 2.97755182152069
  ]
  edge [
    source 10
    target 385
    weight 81.9778875047165
  ]
  edge [
    source 10
    target 1189
    weight 98.3327382082033
  ]
  edge [
    source 10
    target 1045
    weight 13.2252926739211
  ]
  edge [
    source 10
    target 306
    weight 15.2599530852935
  ]
  edge [
    source 10
    target 388
    weight 6.53997989369723
  ]
  edge [
    source 10
    target 1140
    weight 8.12530799608465
  ]
  edge [
    source 10
    target 497
    weight 42.674534041201
  ]
  edge [
    source 10
    target 59
    weight 46.2445216846079
  ]
  edge [
    source 10
    target 756
    weight 129.2875525374
  ]
  edge [
    source 10
    target 60
    weight 20.3466041137247
  ]
  edge [
    source 10
    target 1193
    weight 13.7405638170609
  ]
  edge [
    source 10
    target 391
    weight 6.33075453074098
  ]
  edge [
    source 10
    target 392
    weight 9.73499845560306
  ]
  edge [
    source 10
    target 61
    weight 40.2087652723608
  ]
  edge [
    source 10
    target 62
    weight 17.2095613803083
  ]
  edge [
    source 10
    target 1455
    weight 129.081190055874
  ]
  edge [
    source 10
    target 100
    weight 3.39110068562079
  ]
  edge [
    source 10
    target 63
    weight 2.77453692459883
  ]
  edge [
    source 10
    target 395
    weight 15.2945289872681
  ]
  edge [
    source 10
    target 399
    weight 14.8210145966911
  ]
  edge [
    source 10
    target 1153
    weight 4.71452241350046
  ]
  edge [
    source 10
    target 1154
    weight 7.22839882987589
  ]
  edge [
    source 10
    target 32
    weight 12.0790760918566
  ]
  edge [
    source 10
    target 766
    weight 9.53530975932447
  ]
  edge [
    source 10
    target 1157
    weight 60.2978652780041
  ]
  edge [
    source 10
    target 1158
    weight 16.8654886898274
  ]
  edge [
    source 10
    target 1159
    weight 12.0590848771588
  ]
  edge [
    source 10
    target 409
    weight 1.36371341244804
  ]
  edge [
    source 10
    target 770
    weight 45.5917814027286
  ]
  edge [
    source 10
    target 342
    weight 4.90772360532054
  ]
  edge [
    source 10
    target 772
    weight 54.2376932635516
  ]
  edge [
    source 10
    target 1420
    weight 9.12345969612411
  ]
  edge [
    source 10
    target 1163
    weight 3.98085732659832
  ]
  edge [
    source 10
    target 774
    weight 243.846143276939
  ]
  edge [
    source 10
    target 775
    weight 63.8487941123971
  ]
  edge [
    source 10
    target 1192
    weight 37.7865504969174
  ]
  edge [
    source 10
    target 74
    weight 38.410546890582
  ]
  edge [
    source 10
    target 75
    weight 66.1264633696053
  ]
  edge [
    source 10
    target 778
    weight 11.6908524133774
  ]
  edge [
    source 10
    target 780
    weight 2.06215582233696
  ]
  edge [
    source 10
    target 1039
    weight 30.5199061705871
  ]
  edge [
    source 10
    target 78
    weight 16.2506159921693
  ]
  edge [
    source 10
    target 1166
    weight 70.419335966067
  ]
  edge [
    source 10
    target 781
    weight 16.1575973844285
  ]
  edge [
    source 10
    target 782
    weight 3.29944931573915
  ]
  edge [
    source 10
    target 476
    weight 92.252552120057
  ]
  edge [
    source 10
    target 416
    weight 1.3640181528754
  ]
  edge [
    source 10
    target 80
    weight 2.65390488439888
  ]
  edge [
    source 10
    target 386
    weight 31.9059630447098
  ]
  edge [
    source 10
    target 786
    weight 70.419335966067
  ]
  edge [
    source 10
    target 82
    weight 34.9859941042353
  ]
  edge [
    source 10
    target 1168
    weight 30.5199061705871
  ]
  edge [
    source 10
    target 1416
    weight 5.32147137519713
  ]
  edge [
    source 10
    target 422
    weight 2.71288054849663
  ]
  edge [
    source 10
    target 423
    weight 16.2506159921693
  ]
  edge [
    source 10
    target 457
    weight 20.4719002971456
  ]
  edge [
    source 10
    target 84
    weight 4.06932082274494
  ]
  edge [
    source 10
    target 424
    weight 30.5199061705871
  ]
  edge [
    source 10
    target 1173
    weight 10.1733020568624
  ]
  edge [
    source 10
    target 87
    weight 243.736636366261
  ]
  edge [
    source 10
    target 792
    weight 10.0912582052739
  ]
  edge [
    source 10
    target 1284
    weight 4.69537018009032
  ]
  edge [
    source 10
    target 426
    weight 3.24596170906327
  ]
  edge [
    source 10
    target 427
    weight 12.6825923655771
  ]
  edge [
    source 10
    target 618
    weight 3.42033431222097
  ]
  edge [
    source 10
    target 1176
    weight 10.1733020568624
  ]
  edge [
    source 10
    target 795
    weight 3.81498827132339
  ]
  edge [
    source 10
    target 429
    weight 114.449648139701
  ]
  edge [
    source 10
    target 430
    weight 20.3466041137247
  ]
  edge [
    source 10
    target 1179
    weight 94.1896398028735
  ]
  edge [
    source 10
    target 92
    weight 18.3119437023523
  ]
  edge [
    source 10
    target 1365
    weight 2.47811203949211
  ]
  edge [
    source 10
    target 798
    weight 11.0981476983953
  ]
  edge [
    source 10
    target 799
    weight 30.5212792289618
  ]
  edge [
    source 10
    target 1183
    weight 22.3046874863147
  ]
  edge [
    source 10
    target 1184
    weight 3.39110068562079
  ]
  edge [
    source 10
    target 433
    weight 29.366459181169
  ]
  edge [
    source 10
    target 1185
    weight 40.2087652723608
  ]
  edge [
    source 10
    target 910
    weight 20.3466041137247
  ]
  edge [
    source 10
    target 435
    weight 10.1733020568624
  ]
  edge [
    source 10
    target 1186
    weight 30.2147071088812
  ]
  edge [
    source 10
    target 1188
    weight 13.9206728644354
  ]
  edge [
    source 10
    target 802
    weight 5.54907384919765
  ]
  edge [
    source 10
    target 804
    weight 6.78220137124157
  ]
  edge [
    source 10
    target 591
    weight 8.78228069234784
  ]
  edge [
    source 10
    target 438
    weight 38.2667968256817
  ]
  edge [
    source 10
    target 1263
    weight 70.0162553325233
  ]
  edge [
    source 10
    target 439
    weight 7.0419335966067
  ]
  edge [
    source 10
    target 1379
    weight 52.9247562557923
  ]
  edge [
    source 10
    target 1195
    weight 110.92472652955
  ]
  edge [
    source 10
    target 640
    weight 8.89507401676635
  ]
  edge [
    source 10
    target 444
    weight 13.8199521960646
  ]
  edge [
    source 10
    target 650
    weight 10.1733020568624
  ]
  edge [
    source 10
    target 810
    weight 24.2594125971334
  ]
  edge [
    source 10
    target 657
    weight 22.3365154939139
  ]
  edge [
    source 10
    target 447
    weight 3.45007634971854
  ]
  edge [
    source 10
    target 449
    weight 14.2426228796073
  ]
  edge [
    source 10
    target 450
    weight 5020.51324352433
  ]
  edge [
    source 10
    target 1433
    weight 40.3530174708911
  ]
  edge [
    source 10
    target 290
    weight 13.0799597873945
  ]
  edge [
    source 10
    target 977
    weight 91.5597185117612
  ]
  edge [
    source 10
    target 821
    weight 3.83709312371547
  ]
  edge [
    source 10
    target 185
    weight 7.75929817896282
  ]
  edge [
    source 10
    target 110
    weight 12.8272069412613
  ]
  edge [
    source 10
    target 1206
    weight 30.5199061705871
  ]
  edge [
    source 10
    target 826
    weight 13.9519571065541
  ]
  edge [
    source 10
    target 827
    weight 38.1498827132339
  ]
  edge [
    source 10
    target 346
    weight 8.31683984779843
  ]
  edge [
    source 10
    target 459
    weight 8.62277583257963
  ]
  edge [
    source 10
    target 829
    weight 70.419335966067
  ]
  edge [
    source 10
    target 1211
    weight 4.80131836132275
  ]
  edge [
    source 10
    target 461
    weight 11.2342375820637
  ]
  edge [
    source 10
    target 1066
    weight 23.5681497650644
  ]
  edge [
    source 10
    target 832
    weight 30.2147071088812
  ]
  edge [
    source 10
    target 833
    weight 67.0929270650074
  ]
  edge [
    source 10
    target 1215
    weight 96.3226120597949
  ]
  edge [
    source 10
    target 68
    weight 3.71830062009942
  ]
  edge [
    source 10
    target 835
    weight 30.5199061705871
  ]
  edge [
    source 10
    target 465
    weight 6.9645497109297
  ]
  edge [
    source 10
    target 118
    weight 52.8145019745502
  ]
  edge [
    source 10
    target 467
    weight 27.9765806563715
  ]
  edge [
    source 10
    target 119
    weight 30.5199061705871
  ]
  edge [
    source 10
    target 73
    weight 6.10398123411742
  ]
  edge [
    source 10
    target 120
    weight 43.2533268923489
  ]
  edge [
    source 10
    target 1219
    weight 17.2155975583603
  ]
  edge [
    source 10
    target 121
    weight 14.086110540271
  ]
  edge [
    source 10
    target 1220
    weight 47.5868653554912
  ]
  edge [
    source 10
    target 123
    weight 2.17999329789908
  ]
  edge [
    source 10
    target 124
    weight 10.1733020568624
  ]
  edge [
    source 10
    target 796
    weight 3.01797154140287
  ]
  edge [
    source 10
    target 1310
    weight 129.586159933437
  ]
  edge [
    source 10
    target 127
    weight 7.50532292776698
  ]
  edge [
    source 10
    target 809
    weight 4.379863005279
  ]
  edge [
    source 10
    target 292
    weight 1.93436025024848
  ]
  edge [
    source 10
    target 1227
    weight 53.709017792204
  ]
  edge [
    source 10
    target 474
    weight 109.505423340067
  ]
  edge [
    source 10
    target 130
    weight 9.14751758353885
  ]
  edge [
    source 10
    target 475
    weight 59.2071050077441
  ]
  edge [
    source 10
    target 1233
    weight 28.6702148875212
  ]
  edge [
    source 10
    target 849
    weight 181.392114629999
  ]
  edge [
    source 10
    target 1236
    weight 2.51497628450239
  ]
  edge [
    source 10
    target 850
    weight 10.927202608546
  ]
  edge [
    source 10
    target 293
    weight 16.201879858917
  ]
  edge [
    source 10
    target 1238
    weight 25.607031260388
  ]
  edge [
    source 10
    target 187
    weight 61.0345751200382
  ]
  edge [
    source 10
    target 852
    weight 35.6065571990183
  ]
  edge [
    source 10
    target 853
    weight 7.4125037035823
  ]
  edge [
    source 10
    target 854
    weight 28.8940667835156
  ]
  edge [
    source 10
    target 874
    weight 2.60535784383061
  ]
  edge [
    source 10
    target 855
    weight 27.7781360483791
  ]
  edge [
    source 10
    target 1240
    weight 17.7968077712025
  ]
  edge [
    source 10
    target 1241
    weight 1.85370112830494
  ]
  edge [
    source 10
    target 138
    weight 73.023821592732
  ]
  edge [
    source 10
    target 133
    weight 1.68385689217032
  ]
  edge [
    source 10
    target 1269
    weight 205.538178792242
  ]
  edge [
    source 10
    target 1102
    weight 35.6065571990183
  ]
  edge [
    source 10
    target 1449
    weight 10.56290039491
  ]
  edge [
    source 10
    target 860
    weight 2.65390488439888
  ]
  edge [
    source 10
    target 861
    weight 43.902642804912
  ]
  edge [
    source 10
    target 141
    weight 55.480410040747
  ]
  edge [
    source 10
    target 1245
    weight 3.91218533144817
  ]
  edge [
    source 10
    target 680
    weight 5.1959206396015
  ]
  edge [
    source 10
    target 482
    weight 10.0563752303846
  ]
  edge [
    source 10
    target 865
    weight 2.36306496530426
  ]
  edge [
    source 10
    target 484
    weight 135.355564225451
  ]
  edge [
    source 10
    target 485
    weight 22.7432788404097
  ]
  edge [
    source 10
    target 486
    weight 24.1205710057865
  ]
  edge [
    source 10
    target 868
    weight 20.3466041137247
  ]
  edge [
    source 10
    target 934
    weight 6.10398123411742
  ]
  edge [
    source 10
    target 1251
    weight 13.0123630959868
  ]
  edge [
    source 10
    target 1253
    weight 10.305268677961
  ]
  edge [
    source 10
    target 1410
    weight 12.5925686618392
  ]
  edge [
    source 10
    target 871
    weight 2.08673155253441
  ]
  edge [
    source 10
    target 734
    weight 44.9209896427173
  ]
  edge [
    source 10
    target 872
    weight 4.35998659579816
  ]
  edge [
    source 10
    target 1426
    weight 1.82208395048281
  ]
  edge [
    source 10
    target 352
    weight 36.9235577839538
  ]
  edge [
    source 10
    target 251
    weight 7.96171465319663
  ]
  edge [
    source 10
    target 875
    weight 58.9148008537456
  ]
  edge [
    source 10
    target 1256
    weight 2.02501747103421
  ]
  edge [
    source 10
    target 246
    weight 2.17999329789908
  ]
  edge [
    source 10
    target 1359
    weight 3.94037851903148
  ]
  edge [
    source 10
    target 878
    weight 3.68473269589885
  ]
  edge [
    source 10
    target 478
    weight 24.4159249364697
  ]
  edge [
    source 10
    target 498
    weight 7.24633993134046
  ]
  edge [
    source 10
    target 156
    weight 2.94778615671908
  ]
  edge [
    source 10
    target 157
    weight 11.890165297166
  ]
  edge [
    source 10
    target 501
    weight 19.946228272783
  ]
  edge [
    source 10
    target 881
    weight 21.4829277370681
  ]
  edge [
    source 10
    target 479
    weight 40.3308874028281
  ]
  edge [
    source 10
    target 1259
    weight 40.6932082274495
  ]
  edge [
    source 10
    target 1261
    weight 1.75703822615921
  ]
  edge [
    source 10
    target 1044
    weight 9.46963101672973
  ]
  edge [
    source 10
    target 885
    weight 8.80414445991409
  ]
  edge [
    source 10
    target 304
    weight 95.7809586297089
  ]
  edge [
    source 10
    target 414
    weight 4.62608776419418
  ]
  edge [
    source 10
    target 162
    weight 30.5199061705871
  ]
  edge [
    source 10
    target 887
    weight 22.8899296279403
  ]
  edge [
    source 10
    target 1265
    weight 12.8112776252582
  ]
  edge [
    source 10
    target 400
    weight 30.5199061705871
  ]
  edge [
    source 10
    target 888
    weight 36.9793184181999
  ]
  edge [
    source 10
    target 510
    weight 4.43198617968254
  ]
  edge [
    source 10
    target 1242
    weight 15.2599530852935
  ]
  edge [
    source 10
    target 511
    weight 4.7475409598691
  ]
  edge [
    source 10
    target 890
    weight 15.7306428244847
  ]
  edge [
    source 10
    target 512
    weight 13.2252926739211
  ]
  edge [
    source 10
    target 513
    weight 34.9685649014804
  ]
  edge [
    source 10
    target 514
    weight 13.9580256480065
  ]
  edge [
    source 10
    target 394
    weight 10.1733020568624
  ]
  edge [
    source 10
    target 125
    weight 7.15689949142132
  ]
  edge [
    source 10
    target 630
    weight 26.7502022987982
  ]
  edge [
    source 10
    target 672
    weight 24.7337618071918
  ]
  edge [
    source 10
    target 175
    weight 10.1733020568624
  ]
  edge [
    source 10
    target 13
    weight 15.2599530852935
  ]
  edge [
    source 10
    target 897
    weight 2.39148518500869
  ]
  edge [
    source 10
    target 1098
    weight 12.2079624682348
  ]
  edge [
    source 10
    target 521
    weight 17.8473101815085
  ]
  edge [
    source 10
    target 176
    weight 15.0898577070144
  ]
  edge [
    source 10
    target 522
    weight 27.9080021610617
  ]
  edge [
    source 10
    target 177
    weight 6.10398123411742
  ]
  edge [
    source 10
    target 791
    weight 14.1541593834607
  ]
  edge [
    source 10
    target 179
    weight 6.35831378553898
  ]
  edge [
    source 10
    target 401
    weight 9.32552688545717
  ]
  edge [
    source 10
    target 1281
    weight 23.3742256931094
  ]
  edge [
    source 10
    target 1282
    weight 92.925329932529
  ]
  edge [
    source 10
    target 904
    weight 116.601692805576
  ]
  edge [
    source 10
    target 905
    weight 9.8566366426583
  ]
  edge [
    source 10
    target 1283
    weight 31.6312753028494
  ]
  edge [
    source 10
    target 527
    weight 11.0939628764879
  ]
  edge [
    source 10
    target 528
    weight 3.29944931573915
  ]
  edge [
    source 10
    target 171
    weight 14.0246690231861
  ]
  edge [
    source 10
    target 1305
    weight 17.8170880410122
  ]
  edge [
    source 10
    target 1286
    weight 8.45032031592804
  ]
  edge [
    source 10
    target 443
    weight 43.0249693275671
  ]
  edge [
    source 10
    target 446
    weight 3.34365192356865
  ]
  edge [
    source 10
    target 533
    weight 13.5777864268061
  ]
  edge [
    source 10
    target 534
    weight 5.10602560587243
  ]
  edge [
    source 10
    target 535
    weight 3.06791699854808
  ]
  edge [
    source 10
    target 188
    weight 13.9519571065541
  ]
  edge [
    source 10
    target 189
    weight 61.0398123411741
  ]
  edge [
    source 10
    target 814
    weight 239.480147633073
  ]
  edge [
    source 10
    target 1292
    weight 26.4072509872751
  ]
  edge [
    source 10
    target 539
    weight 5.96178184990467
  ]
  edge [
    source 10
    target 190
    weight 12.5582678262879
  ]
  edge [
    source 10
    target 1294
    weight 17.6048339915167
  ]
  edge [
    source 10
    target 1295
    weight 9.39074036018064
  ]
  edge [
    source 10
    target 542
    weight 4.69537018009032
  ]
  edge [
    source 10
    target 191
    weight 28.4852457592147
  ]
  edge [
    source 10
    target 1296
    weight 5.55942126047897
  ]
  edge [
    source 10
    target 1298
    weight 25.9954182837788
  ]
  edge [
    source 10
    target 544
    weight 113.476979821537
  ]
  edge [
    source 10
    target 194
    weight 23.9106851534007
  ]
  edge [
    source 10
    target 143
    weight 30.5199061705871
  ]
  edge [
    source 10
    target 155
    weight 35.2096679830335
  ]
  edge [
    source 10
    target 197
    weight 8.14780678247805
  ]
  edge [
    source 10
    target 525
    weight 3.98085732659832
  ]
  edge [
    source 10
    target 732
    weight 4.5455179403002
  ]
  edge [
    source 10
    target 145
    weight 1172.99771689475
  ]
  edge [
    source 10
    target 1306
    weight 43.7155497210586
  ]
  edge [
    source 10
    target 198
    weight 44.8369962533652
  ]
  edge [
    source 10
    target 199
    weight 77.317095632154
  ]
  edge [
    source 10
    target 927
    weight 32.1859173088189
  ]
  edge [
    source 10
    target 1308
    weight 24.7543472944886
  ]
  edge [
    source 10
    target 928
    weight 51.3433838182272
  ]
  edge [
    source 10
    target 551
    weight 27.0042710977232
  ]
  edge [
    source 10
    target 555
    weight 5.54907384919765
  ]
  edge [
    source 10
    target 204
    weight 9.39074036018064
  ]
  edge [
    source 10
    target 1318
    weight 33.1671345937884
  ]
  edge [
    source 10
    target 1312
    weight 8.71997319159631
  ]
  edge [
    source 10
    target 1249
    weight 6.78220137124157
  ]
  edge [
    source 10
    target 930
    weight 10.1733020568624
  ]
  edge [
    source 10
    target 218
    weight 10.1733020568624
  ]
  edge [
    source 10
    target 931
    weight 10.1733020568624
  ]
  edge [
    source 10
    target 487
    weight 6.10398123411742
  ]
  edge [
    source 10
    target 1315
    weight 50.469621068327
  ]
  edge [
    source 10
    target 556
    weight 3.02869297876055
  ]
  edge [
    source 10
    target 993
    weight 148.152344525221
  ]
  edge [
    source 10
    target 557
    weight 30.8059776947394
  ]
  edge [
    source 10
    target 558
    weight 77.5043067097295
  ]
  edge [
    source 10
    target 559
    weight 18.3119437023523
  ]
  edge [
    source 10
    target 560
    weight 16.7751148036812
  ]
  edge [
    source 10
    target 562
    weight 193.81905627107
  ]
  edge [
    source 10
    target 619
    weight 2.88701815127175
  ]
  edge [
    source 10
    target 771
    weight 74.6265351476926
  ]
  edge [
    source 10
    target 1118
    weight 282.718275747609
  ]
  edge [
    source 10
    target 939
    weight 15.2599530852935
  ]
  edge [
    source 10
    target 690
    weight 12.5925686618392
  ]
  edge [
    source 10
    target 1461
    weight 10.1733020568624
  ]
  edge [
    source 10
    target 278
    weight 3.63332216316513
  ]
  edge [
    source 10
    target 942
    weight 105.6290039491
  ]
  edge [
    source 10
    target 1441
    weight 79.6608859565597
  ]
  edge [
    source 10
    target 192
    weight 15.2599530852935
  ]
  edge [
    source 10
    target 1323
    weight 36.7625383194368
  ]
  edge [
    source 10
    target 221
    weight 19.9416225210105
  ]
  edge [
    source 10
    target 222
    weight 4.4165026560429
  ]
  edge [
    source 10
    target 1326
    weight 10.1733020568624
  ]
  edge [
    source 10
    target 1327
    weight 21.2143593028936
  ]
  edge [
    source 10
    target 1431
    weight 6664.5956883628
  ]
  edge [
    source 10
    target 616
    weight 70.419335966067
  ]
  edge [
    source 10
    target 223
    weight 44.1972429506892
  ]
  edge [
    source 10
    target 1329
    weight 17.7719445083129
  ]
  edge [
    source 10
    target 950
    weight 16.1667414689697
  ]
  edge [
    source 10
    target 573
    weight 17.6048339915167
  ]
  edge [
    source 10
    target 575
    weight 8.80414445991409
  ]
  edge [
    source 10
    target 1070
    weight 12.2079624682348
  ]
  edge [
    source 10
    target 742
    weight 56.6030924245962
  ]
  edge [
    source 10
    target 955
    weight 30.5199061705871
  ]
  edge [
    source 10
    target 229
    weight 53.9012385540619
  ]
  edge [
    source 10
    target 230
    weight 46.7765679033435
  ]
  edge [
    source 10
    target 958
    weight 8.09565586215103
  ]
  edge [
    source 10
    target 38
    weight 6.10398123411742
  ]
  edge [
    source 10
    target 234
    weight 22.8899296279403
  ]
  edge [
    source 10
    target 582
    weight 23.8602062834433
  ]
  edge [
    source 10
    target 963
    weight 20.1198102760191
  ]
  edge [
    source 10
    target 1021
    weight 28.1738897391798
  ]
  edge [
    source 10
    target 1338
    weight 19.8194784356144
  ]
  edge [
    source 10
    target 967
    weight 33.3565275628738
  ]
  edge [
    source 10
    target 1038
    weight 7.96171465319663
  ]
  edge [
    source 10
    target 274
    weight 35.6065571990182
  ]
  edge [
    source 10
    target 1342
    weight 5.72248240698508
  ]
  edge [
    source 10
    target 787
    weight 30.5199061705871
  ]
  edge [
    source 10
    target 592
    weight 1.98181208899916
  ]
  edge [
    source 10
    target 972
    weight 21.1258007898201
  ]
  edge [
    source 10
    target 973
    weight 212.726403610446
  ]
  edge [
    source 10
    target 243
    weight 105.6290039491
  ]
  edge [
    source 10
    target 1374
    weight 27.9006602696984
  ]
  edge [
    source 10
    target 1234
    weight 21.1604682782738
  ]
  edge [
    source 10
    target 577
    weight 35.5095366071953
  ]
  edge [
    source 10
    target 595
    weight 15.510045486628
  ]
  edge [
    source 10
    target 1051
    weight 23.9149839588947
  ]
  edge [
    source 10
    target 1136
    weight 179.206628540114
  ]
  edge [
    source 10
    target 599
    weight 64.2284592545191
  ]
  edge [
    source 10
    target 847
    weight 3.26998994684862
  ]
  edge [
    source 10
    target 1353
    weight 26.3139905702006
  ]
  edge [
    source 10
    target 935
    weight 9.00858973250056
  ]
  edge [
    source 10
    target 602
    weight 13.3305337296818
  ]
  edge [
    source 10
    target 982
    weight 7.10448226271218
  ]
  edge [
    source 10
    target 603
    weight 37.8885528035755
  ]
  edge [
    source 10
    target 604
    weight 55.614051244181
  ]
  edge [
    source 10
    target 247
    weight 3.81498827132339
  ]
  edge [
    source 10
    target 983
    weight 20.3472161989211
  ]
  edge [
    source 10
    target 877
    weight 4.69537018009032
  ]
  edge [
    source 10
    target 889
    weight 10.1733020568624
  ]
  edge [
    source 10
    target 886
    weight 1.65151007416597
  ]
  edge [
    source 10
    target 249
    weight 20.3466041137247
  ]
  edge [
    source 10
    target 1291
    weight 30.5199061705871
  ]
  edge [
    source 10
    target 609
    weight 23.8839412188374
  ]
  edge [
    source 10
    target 97
    weight 24.8538832821413
  ]
  edge [
    source 10
    target 1366
    weight 13.9190936687874
  ]
  edge [
    source 10
    target 1367
    weight 10.9713871302011
  ]
  edge [
    source 10
    target 1334
    weight 24.2541250181017
  ]
  edge [
    source 10
    target 255
    weight 6.10398123411742
  ]
  edge [
    source 10
    target 840
    weight 6.401757815097
  ]
  edge [
    source 10
    target 998
    weight 1473.20084572731
  ]
  edge [
    source 10
    target 999
    weight 13.5644027424831
  ]
  edge [
    source 10
    target 617
    weight 3.39110068562079
  ]
  edge [
    source 10
    target 228
    weight 15.2599530852935
  ]
  edge [
    source 10
    target 458
    weight 2.9066577305321
  ]
  edge [
    source 10
    target 563
    weight 64.3952175951523
  ]
  edge [
    source 10
    target 1371
    weight 30.5199061705871
  ]
  edge [
    source 10
    target 1372
    weight 15.395235808352
  ]
  edge [
    source 10
    target 975
    weight 15.7072882400316
  ]
  edge [
    source 10
    target 1375
    weight 1.84348426533748
  ]
  edge [
    source 10
    target 1376
    weight 19.205273445291
  ]
  edge [
    source 10
    target 1309
    weight 3.9128084834086
  ]
  edge [
    source 10
    target 996
    weight 215.529006967067
  ]
  edge [
    source 10
    target 647
    weight 7.62997654264677
  ]
  edge [
    source 10
    target 262
    weight 6.60181274681878
  ]
  edge [
    source 10
    target 1002
    weight 4.91297692786514
  ]
  edge [
    source 10
    target 624
    weight 30.5199061705871
  ]
  edge [
    source 10
    target 98
    weight 2.07841654925145
  ]
  edge [
    source 10
    target 1217
    weight 15.2599530852935
  ]
  edge [
    source 10
    target 628
    weight 12.6478890436668
  ]
  edge [
    source 10
    target 1383
    weight 10.1733020568624
  ]
  edge [
    source 10
    target 1343
    weight 10.9727662993222
  ]
  edge [
    source 10
    target 153
    weight 17.3696643774004
  ]
  edge [
    source 10
    target 1386
    weight 214.632586940609
  ]
  edge [
    source 10
    target 266
    weight 2.69293289740474
  ]
  edge [
    source 10
    target 1006
    weight 23.7955448456765
  ]
  edge [
    source 10
    target 688
    weight 211.258007898201
  ]
  edge [
    source 10
    target 268
    weight 8.38282606850644
  ]
  edge [
    source 10
    target 380
    weight 8.51035845141371
  ]
  edge [
    source 10
    target 1007
    weight 9.32552688545717
  ]
  edge [
    source 10
    target 1320
    weight 2.67327645289814
  ]
  edge [
    source 10
    target 1391
    weight 7.62997654264677
  ]
  edge [
    source 10
    target 1012
    weight 1.41953051956219
  ]
  edge [
    source 10
    target 1015
    weight 40.3308874028281
  ]
  edge [
    source 10
    target 1393
    weight 50.1417779309159
  ]
  edge [
    source 10
    target 702
    weight 13.5644027424832
  ]
  edge [
    source 10
    target 638
    weight 2.74954109644929
  ]
  edge [
    source 10
    target 1397
    weight 8.45032031592804
  ]
  edge [
    source 10
    target 1018
    weight 15.2599530852935
  ]
  edge [
    source 10
    target 641
    weight 5.84311577778297
  ]
  edge [
    source 10
    target 1019
    weight 190.769103237499
  ]
  edge [
    source 10
    target 1399
    weight 15.1935451212879
  ]
  edge [
    source 10
    target 315
    weight 42.4694990627747
  ]
  edge [
    source 10
    target 275
    weight 10.6457760249392
  ]
  edge [
    source 10
    target 276
    weight 6.78220137124157
  ]
  edge [
    source 10
    target 1400
    weight 2.47811203949211
  ]
  edge [
    source 10
    target 383
    weight 32.2370552091717
  ]
  edge [
    source 10
    target 279
    weight 52.9153974334464
  ]
  edge [
    source 10
    target 645
    weight 19.4217584721918
  ]
  edge [
    source 10
    target 646
    weight 15.1536136323001
  ]
  edge [
    source 10
    target 1167
    weight 5.3225228661197
  ]
  edge [
    source 10
    target 1360
    weight 1.66601113823182
  ]
  edge [
    source 10
    target 648
    weight 41.6785320268077
  ]
  edge [
    source 10
    target 1023
    weight 51.508640546738
  ]
  edge [
    source 10
    target 282
    weight 22.8899296279403
  ]
  edge [
    source 10
    target 1407
    weight 3.68473269589885
  ]
  edge [
    source 10
    target 1027
    weight 30.5199061705871
  ]
  edge [
    source 10
    target 693
    weight 12.4269416410706
  ]
  edge [
    source 10
    target 654
    weight 8.62277583257963
  ]
  edge [
    source 10
    target 655
    weight 22.7212033617479
  ]
  edge [
    source 10
    target 883
    weight 56.668042923082
  ]
  edge [
    source 10
    target 1017
    weight 2.43410294612044
  ]
  edge [
    source 10
    target 1354
    weight 113.103392284237
  ]
  edge [
    source 10
    target 1412
    weight 6.78586108429581
  ]
  edge [
    source 10
    target 1029
    weight 22.5047146401985
  ]
  edge [
    source 10
    target 323
    weight 4.19701642984902
  ]
  edge [
    source 10
    target 606
    weight 28.5698050227583
  ]
  edge [
    source 10
    target 1415
    weight 583.278182315718
  ]
  edge [
    source 10
    target 1032
    weight 8.3339581850778
  ]
  edge [
    source 10
    target 658
    weight 5.08665102843118
  ]
  edge [
    source 10
    target 1155
    weight 27.9080021610617
  ]
  edge [
    source 10
    target 26
    weight 2.17999329789908
  ]
  edge [
    source 10
    target 181
    weight 2.42771980902397
  ]
  edge [
    source 10
    target 1034
    weight 102.250701468562
  ]
  edge [
    source 10
    target 1207
    weight 6.05216244412295
  ]
  edge [
    source 10
    target 661
    weight 3.26687641079692
  ]
  edge [
    source 10
    target 1325
    weight 70.419335966067
  ]
  edge [
    source 10
    target 1035
    weight 10.1733020568624
  ]
  edge [
    source 10
    target 269
    weight 2.66589541851514
  ]
  edge [
    source 10
    target 472
    weight 2.86651052430928
  ]
  edge [
    source 10
    target 664
    weight 13.2520645214392
  ]
  edge [
    source 10
    target 665
    weight 31.038988667813
  ]
  edge [
    source 10
    target 1424
    weight 56.199419814913
  ]
  edge [
    source 10
    target 1425
    weight 6.10398123411742
  ]
  edge [
    source 10
    target 620
    weight 16.3966165363555
  ]
  edge [
    source 10
    target 668
    weight 2.20958596710133
  ]
  edge [
    source 10
    target 1041
    weight 18.1885239065683
  ]
  edge [
    source 10
    target 160
    weight 56.9271571578622
  ]
  edge [
    source 10
    target 936
    weight 10.6457760249392
  ]
  edge [
    source 10
    target 1042
    weight 120.669163336621
  ]
  edge [
    source 10
    target 1429
    weight 10.1733020568624
  ]
  edge [
    source 10
    target 343
    weight 22.8899296279403
  ]
  edge [
    source 10
    target 299
    weight 4.35998659579816
  ]
  edge [
    source 10
    target 300
    weight 2.00429234553109
  ]
  edge [
    source 10
    target 1324
    weight 35.6494596954608
  ]
  edge [
    source 10
    target 749
    weight 7.62997654264677
  ]
  edge [
    source 10
    target 1048
    weight 5.72248240698508
  ]
  edge [
    source 10
    target 34
    weight 15.2599530852935
  ]
  edge [
    source 10
    target 674
    weight 18.3119437023523
  ]
  edge [
    source 10
    target 1050
    weight 6.76730868624183
  ]
  edge [
    source 10
    target 727
    weight 1.63449135704604
  ]
  edge [
    source 10
    target 1293
    weight 1993.27472527472
  ]
  edge [
    source 10
    target 815
    weight 100.170345549356
  ]
  edge [
    source 10
    target 1388
    weight 93.6998338834793
  ]
  edge [
    source 10
    target 308
    weight 10.305268677961
  ]
  edge [
    source 10
    target 1055
    weight 2.9066577305321
  ]
  edge [
    source 10
    target 310
    weight 3.39110068562079
  ]
  edge [
    source 10
    target 561
    weight 10.3426870952788
  ]
  edge [
    source 10
    target 1439
    weight 3.21262170216706
  ]
  edge [
    source 10
    target 170
    weight 6.49177894512195
  ]
  edge [
    source 10
    target 974
    weight 4.19701642984902
  ]
  edge [
    source 10
    target 681
    weight 2.25314743541247
  ]
  edge [
    source 10
    target 163
    weight 31.3571563499583
  ]
  edge [
    source 10
    target 1443
    weight 4.20964223042581
  ]
  edge [
    source 10
    target 311
    weight 18.6626696476446
  ]
  edge [
    source 10
    target 1336
    weight 23.7551371513432
  ]
  edge [
    source 10
    target 1445
    weight 8.71997319159631
  ]
  edge [
    source 10
    target 586
    weight 1.93436025024848
  ]
  edge [
    source 10
    target 1046
    weight 62.0785698314124
  ]
  edge [
    source 10
    target 597
    weight 2.77453692459883
  ]
  edge [
    source 10
    target 1058
    weight 3.98085732659832
  ]
  edge [
    source 10
    target 1059
    weight 49.1658025563278
  ]
  edge [
    source 10
    target 1060
    weight 139.247071903303
  ]
  edge [
    source 10
    target 1061
    weight 904.0350152915
  ]
  edge [
    source 10
    target 686
    weight 6.05216244412295
  ]
  edge [
    source 10
    target 627
    weight 1.40468187396007
  ]
  edge [
    source 10
    target 1330
    weight 22.1734199721485
  ]
  edge [
    source 10
    target 1063
    weight 6.74227684781492
  ]
  edge [
    source 10
    target 744
    weight 21.5181039073495
  ]
  edge [
    source 10
    target 320
    weight 5.2626550010228
  ]
  edge [
    source 10
    target 322
    weight 31.0180408421962
  ]
  edge [
    source 10
    target 85
    weight 4.23096985048684
  ]
  edge [
    source 10
    target 167
    weight 96.5033837218005
  ]
  edge [
    source 10
    target 694
    weight 52.0380100779366
  ]
  edge [
    source 10
    target 1456
    weight 16.3561796298965
  ]
  edge [
    source 10
    target 695
    weight 256.705967071735
  ]
  edge [
    source 10
    target 1457
    weight 22.4411074783728
  ]
  edge [
    source 10
    target 698
    weight 8.61276040645373
  ]
  edge [
    source 10
    target 169
    weight 37.1393785292959
  ]
  edge [
    source 10
    target 1071
    weight 11.2441759575847
  ]
  edge [
    source 10
    target 325
    weight 9.94313685195597
  ]
  edge [
    source 10
    target 1072
    weight 6.78220137124157
  ]
  edge [
    source 10
    target 407
    weight 1.63083468087107
  ]
  edge [
    source 10
    target 697
    weight 5.08665102843118
  ]
  edge [
    source 10
    target 1463
    weight 2.39148518500869
  ]
  edge [
    source 11
    target 312
    weight 12.9989432872696
  ]
  edge [
    source 11
    target 200
    weight 12.9989432872696
  ]
  edge [
    source 11
    target 914
    weight 12.9989432872696
  ]
  edge [
    source 11
    target 700
    weight 12.9989432872696
  ]
  edge [
    source 13
    target 1222
    weight 15.2599530852935
  ]
  edge [
    source 13
    target 1205
    weight 15.2599530852935
  ]
  edge [
    source 13
    target 893
    weight 15.2599530852935
  ]
  edge [
    source 13
    target 1382
    weight 15.2599530852935
  ]
  edge [
    source 13
    target 347
    weight 15.2599530852935
  ]
  edge [
    source 13
    target 1078
    weight 15.2599530852935
  ]
  edge [
    source 13
    target 660
    weight 15.2599530852935
  ]
  edge [
    source 13
    target 1432
    weight 15.2599530852935
  ]
  edge [
    source 13
    target 941
    weight 15.2599530852935
  ]
  edge [
    source 13
    target 517
    weight 15.2599530852935
  ]
  edge [
    source 13
    target 1081
    weight 15.2599530852935
  ]
  edge [
    source 13
    target 659
    weight 15.2599530852935
  ]
  edge [
    source 13
    target 1181
    weight 15.2599530852935
  ]
  edge [
    source 13
    target 1442
    weight 15.2599530852935
  ]
  edge [
    source 13
    target 132
    weight 15.2599530852935
  ]
  edge [
    source 13
    target 944
    weight 15.2599530852935
  ]
  edge [
    source 13
    target 1235
    weight 15.2599530852935
  ]
  edge [
    source 13
    target 754
    weight 15.2599530852935
  ]
  edge [
    source 13
    target 569
    weight 15.2599530852935
  ]
  edge [
    source 13
    target 1141
    weight 15.2599530852935
  ]
  edge [
    source 13
    target 614
    weight 15.2599530852935
  ]
  edge [
    source 13
    target 667
    weight 15.2599530852935
  ]
  edge [
    source 13
    target 303
    weight 15.2599530852935
  ]
  edge [
    source 13
    target 1148
    weight 15.2599530852935
  ]
  edge [
    source 13
    target 1097
    weight 15.2599530852935
  ]
  edge [
    source 13
    target 1199
    weight 15.2599530852935
  ]
  edge [
    source 13
    target 184
    weight 15.2599530852935
  ]
  edge [
    source 13
    target 1052
    weight 15.2599530852935
  ]
  edge [
    source 13
    target 102
    weight 15.2599530852935
  ]
  edge [
    source 13
    target 765
    weight 15.2599530852935
  ]
  edge [
    source 13
    target 962
    weight 15.2599530852935
  ]
  edge [
    source 13
    target 914
    weight 15.2599530852935
  ]
  edge [
    source 13
    target 263
    weight 15.2599530852935
  ]
  edge [
    source 13
    target 785
    weight 15.2599530852935
  ]
  edge [
    source 13
    target 583
    weight 15.2599530852935
  ]
  edge [
    source 13
    target 491
    weight 15.2599530852935
  ]
  edge [
    source 13
    target 403
    weight 15.2599530852935
  ]
  edge [
    source 13
    target 200
    weight 15.2599530852935
  ]
  edge [
    source 13
    target 106
    weight 15.2599530852935
  ]
  edge [
    source 13
    target 109
    weight 15.2599530852935
  ]
  edge [
    source 13
    target 549
    weight 15.2599530852935
  ]
  edge [
    source 13
    target 58
    weight 15.2599530852935
  ]
  edge [
    source 13
    target 412
    weight 15.2599530852935
  ]
  edge [
    source 13
    target 636
    weight 15.2599530852935
  ]
  edge [
    source 13
    target 637
    weight 15.2599530852935
  ]
  edge [
    source 13
    target 979
    weight 15.2599530852935
  ]
  edge [
    source 13
    target 205
    weight 15.2599530852935
  ]
  edge [
    source 13
    target 36
    weight 15.2599530852935
  ]
  edge [
    source 13
    target 1262
    weight 15.2599530852935
  ]
  edge [
    source 13
    target 81
    weight 15.2599530852935
  ]
  edge [
    source 13
    target 1178
    weight 15.2599530852935
  ]
  edge [
    source 13
    target 1028
    weight 15.2599530852935
  ]
  edge [
    source 13
    target 700
    weight 15.2599530852935
  ]
  edge [
    source 14
    target 312
    weight 4.75675616995689
  ]
  edge [
    source 14
    target 200
    weight 4.75675616995689
  ]
  edge [
    source 14
    target 914
    weight 4.75675616995689
  ]
  edge [
    source 14
    target 700
    weight 4.75675616995689
  ]
  edge [
    source 16
    target 1170
    weight 2.23891908446239
  ]
  edge [
    source 16
    target 1205
    weight 4.69537018009032
  ]
  edge [
    source 16
    target 109
    weight 43.0576817059513
  ]
  edge [
    source 16
    target 893
    weight 6.93428926455271
  ]
  edge [
    source 16
    target 347
    weight 6.93428926455271
  ]
  edge [
    source 16
    target 1078
    weight 4.69537018009032
  ]
  edge [
    source 16
    target 1413
    weight 2.72494853391198
  ]
  edge [
    source 16
    target 517
    weight 4.69537018009032
  ]
  edge [
    source 16
    target 1081
    weight 40.8187626214889
  ]
  edge [
    source 16
    target 1181
    weight 4.69537018009032
  ]
  edge [
    source 16
    target 800
    weight 80.6778642936596
  ]
  edge [
    source 16
    target 258
    weight 55.3113860348081
  ]
  edge [
    source 16
    target 448
    weight 2.72494853391198
  ]
  edge [
    source 16
    target 529
    weight 2.23891908446239
  ]
  edge [
    source 16
    target 260
    weight 3.8590605098083
  ]
  edge [
    source 16
    target 614
    weight 140.684620508558
  ]
  edge [
    source 16
    target 1380
    weight 2.23891908446239
  ]
  edge [
    source 16
    target 1097
    weight 85.3732344737499
  ]
  edge [
    source 16
    target 184
    weight 4.69537018009032
  ]
  edge [
    source 16
    target 102
    weight 85.3732344737499
  ]
  edge [
    source 16
    target 1141
    weight 4.69537018009032
  ]
  edge [
    source 16
    target 914
    weight 8.89295966803505
  ]
  edge [
    source 16
    target 263
    weight 142.92353959302
  ]
  edge [
    source 16
    target 104
    weight 3.8590605098083
  ]
  edge [
    source 16
    target 1199
    weight 4.69537018009032
  ]
  edge [
    source 16
    target 896
    weight 2.23891908446239
  ]
  edge [
    source 16
    target 106
    weight 6.93428926455271
  ]
  edge [
    source 16
    target 29
    weight 2.72494853391198
  ]
  edge [
    source 16
    target 1108
    weight 57.5503051192705
  ]
  edge [
    source 16
    target 1248
    weight 80.6778642936596
  ]
  edge [
    source 16
    target 549
    weight 4.69537018009032
  ]
  edge [
    source 16
    target 277
    weight 55.3113860348081
  ]
  edge [
    source 16
    target 1401
    weight 55.3113860348081
  ]
  edge [
    source 16
    target 200
    weight 11.617908201947
  ]
  edge [
    source 16
    target 1403
    weight 55.3113860348081
  ]
  edge [
    source 16
    target 205
    weight 140.684620508558
  ]
  edge [
    source 16
    target 281
    weight 2.23891908446239
  ]
  edge [
    source 16
    target 36
    weight 181.771880568331
  ]
  edge [
    source 16
    target 651
    weight 80.6778642936596
  ]
  edge [
    source 16
    target 1178
    weight 87.6121535582123
  ]
  edge [
    source 16
    target 837
    weight 80.6778642936596
  ]
  edge [
    source 16
    target 1126
    weight 2.72494853391198
  ]
  edge [
    source 16
    target 178
    weight 2.23891908446239
  ]
  edge [
    source 16
    target 1028
    weight 6.93428926455271
  ]
  edge [
    source 16
    target 789
    weight 2.72494853391198
  ]
  edge [
    source 16
    target 1222
    weight 64.2043457028432
  ]
  edge [
    source 16
    target 937
    weight 36.1233924413986
  ]
  edge [
    source 16
    target 1382
    weight 181.771880568331
  ]
  edge [
    source 16
    target 660
    weight 6.93428926455271
  ]
  edge [
    source 16
    target 51
    weight 2.72494853391198
  ]
  edge [
    source 16
    target 941
    weight 8.89295966803505
  ]
  edge [
    source 16
    target 751
    weight 80.6778642936596
  ]
  edge [
    source 16
    target 760
    weight 2.72494853391198
  ]
  edge [
    source 16
    target 659
    weight 4.69537018009032
  ]
  edge [
    source 16
    target 55
    weight 80.6778642936596
  ]
  edge [
    source 16
    target 132
    weight 4.69537018009032
  ]
  edge [
    source 16
    target 944
    weight 4.69537018009032
  ]
  edge [
    source 16
    target 1235
    weight 4.69537018009032
  ]
  edge [
    source 16
    target 754
    weight 4.69537018009032
  ]
  edge [
    source 16
    target 569
    weight 4.69537018009032
  ]
  edge [
    source 16
    target 755
    weight 80.6778642936596
  ]
  edge [
    source 16
    target 58
    weight 123.735545999611
  ]
  edge [
    source 16
    target 1043
    weight 80.6778642936596
  ]
  edge [
    source 16
    target 952
    weight 55.3113860348081
  ]
  edge [
    source 16
    target 1144
    weight 80.6778642936596
  ]
  edge [
    source 16
    target 1432
    weight 4.69537018009032
  ]
  edge [
    source 16
    target 1137
    weight 36.1233924413986
  ]
  edge [
    source 16
    target 862
    weight 2.23891908446239
  ]
  edge [
    source 16
    target 303
    weight 4.69537018009032
  ]
  edge [
    source 16
    target 1148
    weight 6.93428926455271
  ]
  edge [
    source 16
    target 1335
    weight 80.6778642936596
  ]
  edge [
    source 16
    target 1052
    weight 6.93428926455271
  ]
  edge [
    source 16
    target 147
    weight 55.3113860348081
  ]
  edge [
    source 16
    target 765
    weight 60.0067562148984
  ]
  edge [
    source 16
    target 962
    weight 4.69537018009032
  ]
  edge [
    source 16
    target 492
    weight 80.6778642936596
  ]
  edge [
    source 16
    target 1442
    weight 4.69537018009032
  ]
  edge [
    source 16
    target 583
    weight 4.69537018009032
  ]
  edge [
    source 16
    target 491
    weight 85.3732344737499
  ]
  edge [
    source 16
    target 313
    weight 80.6778642936596
  ]
  edge [
    source 16
    target 403
    weight 4.69537018009032
  ]
  edge [
    source 16
    target 1161
    weight 80.6778642936596
  ]
  edge [
    source 16
    target 970
    weight 3.8590605098083
  ]
  edge [
    source 16
    target 687
    weight 60.2752536531825
  ]
  edge [
    source 16
    target 411
    weight 2.23891908446239
  ]
  edge [
    source 16
    target 412
    weight 85.3732344737499
  ]
  edge [
    source 16
    target 636
    weight 4.69537018009032
  ]
  edge [
    source 16
    target 637
    weight 140.684620508558
  ]
  edge [
    source 16
    target 779
    weight 2.23891908446239
  ]
  edge [
    source 16
    target 979
    weight 4.69537018009032
  ]
  edge [
    source 16
    target 1262
    weight 85.3732344737499
  ]
  edge [
    source 16
    target 81
    weight 179.532961483869
  ]
  edge [
    source 16
    target 785
    weight 4.69537018009032
  ]
  edge [
    source 16
    target 605
    weight 2.23891908446239
  ]
  edge [
    source 16
    target 667
    weight 142.92353959302
  ]
  edge [
    source 16
    target 700
    weight 87.6121535582123
  ]
  edge [
    source 18
    target 1029
    weight 22.5047146401985
  ]
  edge [
    source 18
    target 1215
    weight 69.7646153846154
  ]
  edge [
    source 18
    target 562
    weight 178.883629191321
  ]
  edge [
    source 18
    target 1415
    weight 576.652000302605
  ]
  edge [
    source 18
    target 450
    weight 5001.62598733367
  ]
  edge [
    source 18
    target 1336
    weight 8.70425644224771
  ]
  edge [
    source 18
    target 1265
    weight 9.14945775535939
  ]
  edge [
    source 18
    target 998
    weight 1381.81122259383
  ]
  edge [
    source 18
    target 68
    weight 3.71830062009942
  ]
  edge [
    source 18
    target 382
    weight 8.70425644224771
  ]
  edge [
    source 18
    target 771
    weight 69.7646153846154
  ]
  edge [
    source 18
    target 787
    weight 45.9374169040836
  ]
  edge [
    source 18
    target 875
    weight 9.77780173575549
  ]
  edge [
    source 18
    target 849
    weight 178.883629191321
  ]
  edge [
    source 18
    target 1431
    weight 6644.24908424908
  ]
  edge [
    source 18
    target 198
    weight 26.8556514013712
  ]
  edge [
    source 18
    target 608
    weight 7.07312761587854
  ]
  edge [
    source 18
    target 360
    weight 9.77780173575549
  ]
  edge [
    source 18
    target 774
    weight 181.206793206793
  ]
  edge [
    source 18
    target 1019
    weight 129.996177735308
  ]
  edge [
    source 18
    target 461
    weight 11.2342375820637
  ]
  edge [
    source 18
    target 59
    weight 12.4357603181133
  ]
  edge [
    source 18
    target 850
    weight 19.426546184739
  ]
  edge [
    source 18
    target 514
    weight 7.67628342458145
  ]
  edge [
    source 18
    target 551
    weight 16.974358974359
  ]
  edge [
    source 18
    target 1061
    weight 872.057692307693
  ]
  edge [
    source 18
    target 982
    weight 3.71830062009942
  ]
  edge [
    source 18
    target 595
    weight 41.0079346161226
  ]
  edge [
    source 18
    target 1293
    weight 1993.27472527472
  ]
  edge [
    source 18
    target 815
    weight 13.4816332218506
  ]
  edge [
    source 18
    target 484
    weight 109.865536038764
  ]
  edge [
    source 18
    target 145
    weight 1168.92839607201
  ]
  edge [
    source 18
    target 120
    weight 9.14945775535939
  ]
  edge [
    source 18
    target 558
    weight 6.38577715190987
  ]
  edge [
    source 18
    target 935
    weight 7.46544840926863
  ]
  edge [
    source 18
    target 1343
    weight 8.92701412471086
  ]
  edge [
    source 18
    target 212
    weight 33.1770233196159
  ]
  edge [
    source 20
    target 372
    weight 187.390533292818
  ]
  edge [
    source 20
    target 1170
    weight 105.6290039491
  ]
  edge [
    source 20
    target 937
    weight 2.32721911697606
  ]
  edge [
    source 20
    target 109
    weight 107.956223066076
  ]
  edge [
    source 20
    target 1222
    weight 111.430690612986
  ]
  edge [
    source 20
    target 1382
    weight 305.319439749168
  ]
  edge [
    source 20
    target 347
    weight 105.6290039491
  ]
  edge [
    source 20
    target 660
    weight 105.6290039491
  ]
  edge [
    source 20
    target 51
    weight 5.25525788683025
  ]
  edge [
    source 20
    target 941
    weight 111.430690612986
  ]
  edge [
    source 20
    target 1081
    weight 2.32721911697606
  ]
  edge [
    source 20
    target 448
    weight 5.25525788683025
  ]
  edge [
    source 20
    target 1182
    weight 187.390533292818
  ]
  edge [
    source 20
    target 667
    weight 110.346429452543
  ]
  edge [
    source 20
    target 58
    weight 112.673648569519
  ]
  edge [
    source 20
    target 893
    weight 105.6290039491
  ]
  edge [
    source 20
    target 529
    weight 105.6290039491
  ]
  edge [
    source 20
    target 614
    weight 4.71742550344332
  ]
  edge [
    source 20
    target 1380
    weight 105.6290039491
  ]
  edge [
    source 20
    target 862
    weight 105.6290039491
  ]
  edge [
    source 20
    target 1148
    weight 105.6290039491
  ]
  edge [
    source 20
    target 263
    weight 110.346429452543
  ]
  edge [
    source 20
    target 1052
    weight 105.6290039491
  ]
  edge [
    source 20
    target 1413
    weight 5.25525788683025
  ]
  edge [
    source 20
    target 914
    weight 134.115877119806
  ]
  edge [
    source 20
    target 760
    weight 5.25525788683025
  ]
  edge [
    source 20
    target 403
    weight 187.390533292818
  ]
  edge [
    source 20
    target 491
    weight 4.71742550344332
  ]
  edge [
    source 20
    target 312
    weight 22.6851865068196
  ]
  edge [
    source 20
    target 896
    weight 105.6290039491
  ]
  edge [
    source 20
    target 106
    weight 105.6290039491
  ]
  edge [
    source 20
    target 605
    weight 105.6290039491
  ]
  edge [
    source 20
    target 789
    weight 5.25525788683025
  ]
  edge [
    source 20
    target 29
    weight 5.25525788683025
  ]
  edge [
    source 20
    target 1108
    weight 110.346429452543
  ]
  edge [
    source 20
    target 687
    weight 110.88426183593
  ]
  edge [
    source 20
    target 200
    weight 139.371135006636
  ]
  edge [
    source 20
    target 779
    weight 105.6290039491
  ]
  edge [
    source 20
    target 205
    weight 4.71742550344332
  ]
  edge [
    source 20
    target 281
    weight 105.6290039491
  ]
  edge [
    source 20
    target 36
    weight 117.92890645635
  ]
  edge [
    source 20
    target 81
    weight 199.690435800068
  ]
  edge [
    source 20
    target 1178
    weight 105.6290039491
  ]
  edge [
    source 20
    target 1137
    weight 2.32721911697606
  ]
  edge [
    source 20
    target 411
    weight 105.6290039491
  ]
  edge [
    source 20
    target 1126
    weight 5.25525788683025
  ]
  edge [
    source 20
    target 178
    weight 105.6290039491
  ]
  edge [
    source 20
    target 1028
    weight 105.6290039491
  ]
  edge [
    source 20
    target 700
    weight 128.31419045592
  ]
  edge [
    source 21
    target 1171
    weight 15.4342049274499
  ]
  edge [
    source 21
    target 1205
    weight 32.4852031588446
  ]
  edge [
    source 21
    target 893
    weight 32.4852031588446
  ]
  edge [
    source 21
    target 347
    weight 32.4852031588446
  ]
  edge [
    source 21
    target 1078
    weight 32.4852031588446
  ]
  edge [
    source 21
    target 1413
    weight 24.5839182502568
  ]
  edge [
    source 21
    target 517
    weight 32.4852031588446
  ]
  edge [
    source 21
    target 1081
    weight 32.4852031588446
  ]
  edge [
    source 21
    target 1181
    weight 32.4852031588446
  ]
  edge [
    source 21
    target 800
    weight 15.4342049274499
  ]
  edge [
    source 21
    target 258
    weight 144.279798760639
  ]
  edge [
    source 21
    target 526
    weight 15.4342049274499
  ]
  edge [
    source 21
    target 614
    weight 1227.06402106195
  ]
  edge [
    source 21
    target 1380
    weight 15.4342049274499
  ]
  edge [
    source 21
    target 687
    weight 24.5839182502568
  ]
  edge [
    source 21
    target 1097
    weight 47.9194080862945
  ]
  edge [
    source 21
    target 378
    weight 15.4342049274499
  ]
  edge [
    source 21
    target 184
    weight 32.4852031588446
  ]
  edge [
    source 21
    target 718
    weight 15.4342049274499
  ]
  edge [
    source 21
    target 285
    weight 144.279798760639
  ]
  edge [
    source 21
    target 102
    weight 32.4852031588446
  ]
  edge [
    source 21
    target 914
    weight 82.8003905372971
  ]
  edge [
    source 21
    target 540
    weight 144.279798760639
  ]
  edge [
    source 21
    target 455
    weight 15.4342049274499
  ]
  edge [
    source 21
    target 312
    weight 50.3151873784525
  ]
  edge [
    source 21
    target 660
    weight 32.4852031588446
  ]
  edge [
    source 21
    target 106
    weight 32.4852031588446
  ]
  edge [
    source 21
    target 29
    weight 24.5839182502568
  ]
  edge [
    source 21
    target 1108
    weight 1194.57881790311
  ]
  edge [
    source 21
    target 1302
    weight 15.4342049274499
  ]
  edge [
    source 21
    target 1248
    weight 15.4342049274499
  ]
  edge [
    source 21
    target 549
    weight 32.4852031588446
  ]
  edge [
    source 21
    target 200
    weight 107.384308787554
  ]
  edge [
    source 21
    target 1022
    weight 15.4342049274499
  ]
  edge [
    source 21
    target 1403
    weight 144.279798760639
  ]
  edge [
    source 21
    target 205
    weight 1227.06402106195
  ]
  edge [
    source 21
    target 615
    weight 15.4342049274499
  ]
  edge [
    source 21
    target 36
    weight 1246.2799421149
  ]
  edge [
    source 21
    target 651
    weight 15.4342049274499
  ]
  edge [
    source 21
    target 1178
    weight 47.9194080862945
  ]
  edge [
    source 21
    target 837
    weight 15.4342049274499
  ]
  edge [
    source 21
    target 40
    weight 15.4342049274499
  ]
  edge [
    source 21
    target 1126
    weight 24.5839182502568
  ]
  edge [
    source 21
    target 1028
    weight 32.4852031588446
  ]
  edge [
    source 21
    target 789
    weight 24.5839182502568
  ]
  edge [
    source 21
    target 1222
    weight 32.4852031588446
  ]
  edge [
    source 21
    target 470
    weight 15.4342049274499
  ]
  edge [
    source 21
    target 1382
    weight 1246.2799421149
  ]
  edge [
    source 21
    target 846
    weight 15.4342049274499
  ]
  edge [
    source 21
    target 1419
    weight 15.4342049274499
  ]
  edge [
    source 21
    target 51
    weight 24.5839182502568
  ]
  edge [
    source 21
    target 941
    weight 32.4852031588446
  ]
  edge [
    source 21
    target 751
    weight 15.4342049274499
  ]
  edge [
    source 21
    target 659
    weight 32.4852031588446
  ]
  edge [
    source 21
    target 448
    weight 24.5839182502568
  ]
  edge [
    source 21
    target 132
    weight 32.4852031588446
  ]
  edge [
    source 21
    target 944
    weight 32.4852031588446
  ]
  edge [
    source 21
    target 263
    weight 1211.6298161345
  ]
  edge [
    source 21
    target 1235
    weight 32.4852031588446
  ]
  edge [
    source 21
    target 754
    weight 32.4852031588446
  ]
  edge [
    source 21
    target 569
    weight 32.4852031588446
  ]
  edge [
    source 21
    target 109
    weight 32.4852031588446
  ]
  edge [
    source 21
    target 58
    weight 1211.6298161345
  ]
  edge [
    source 21
    target 1043
    weight 15.4342049274499
  ]
  edge [
    source 21
    target 951
    weight 15.4342049274499
  ]
  edge [
    source 21
    target 952
    weight 144.279798760639
  ]
  edge [
    source 21
    target 1432
    weight 32.4852031588446
  ]
  edge [
    source 21
    target 667
    weight 1227.06402106195
  ]
  edge [
    source 21
    target 303
    weight 32.4852031588446
  ]
  edge [
    source 21
    target 1148
    weight 47.9194080862945
  ]
  edge [
    source 21
    target 1149
    weight 15.4342049274499
  ]
  edge [
    source 21
    target 760
    weight 24.5839182502568
  ]
  edge [
    source 21
    target 1199
    weight 32.4852031588446
  ]
  edge [
    source 21
    target 1052
    weight 32.4852031588446
  ]
  edge [
    source 21
    target 1437
    weight 15.4342049274499
  ]
  edge [
    source 21
    target 765
    weight 176.765001919484
  ]
  edge [
    source 21
    target 962
    weight 32.4852031588446
  ]
  edge [
    source 21
    target 767
    weight 15.4342049274499
  ]
  edge [
    source 21
    target 403
    weight 32.4852031588446
  ]
  edge [
    source 21
    target 491
    weight 1211.6298161345
  ]
  edge [
    source 21
    target 313
    weight 15.4342049274499
  ]
  edge [
    source 21
    target 583
    weight 32.4852031588446
  ]
  edge [
    source 21
    target 239
    weight 15.4342049274499
  ]
  edge [
    source 21
    target 241
    weight 15.4342049274499
  ]
  edge [
    source 21
    target 971
    weight 15.4342049274499
  ]
  edge [
    source 21
    target 152
    weight 15.4342049274499
  ]
  edge [
    source 21
    target 1141
    weight 32.4852031588446
  ]
  edge [
    source 21
    target 412
    weight 32.4852031588446
  ]
  edge [
    source 21
    target 636
    weight 32.4852031588446
  ]
  edge [
    source 21
    target 637
    weight 32.4852031588446
  ]
  edge [
    source 21
    target 669
    weight 15.4342049274499
  ]
  edge [
    source 21
    target 1349
    weight 144.279798760639
  ]
  edge [
    source 21
    target 979
    weight 32.4852031588446
  ]
  edge [
    source 21
    target 83
    weight 15.4342049274499
  ]
  edge [
    source 21
    target 783
    weight 15.4342049274499
  ]
  edge [
    source 21
    target 1262
    weight 32.4852031588446
  ]
  edge [
    source 21
    target 81
    weight 1246.2799421149
  ]
  edge [
    source 21
    target 785
    weight 32.4852031588446
  ]
  edge [
    source 21
    target 1460
    weight 15.4342049274499
  ]
  edge [
    source 21
    target 1442
    weight 32.4852031588446
  ]
  edge [
    source 21
    target 700
    weight 82.8003905372971
  ]
  edge [
    source 22
    target 1029
    weight 22.5047146401985
  ]
  edge [
    source 22
    target 1215
    weight 69.7646153846154
  ]
  edge [
    source 22
    target 562
    weight 178.883629191321
  ]
  edge [
    source 22
    target 1415
    weight 572.36426374275
  ]
  edge [
    source 22
    target 450
    weight 5001.62598733367
  ]
  edge [
    source 22
    target 1336
    weight 8.70425644224771
  ]
  edge [
    source 22
    target 875
    weight 9.77780173575549
  ]
  edge [
    source 22
    target 68
    weight 3.71830062009942
  ]
  edge [
    source 22
    target 382
    weight 8.70425644224771
  ]
  edge [
    source 22
    target 771
    weight 69.7646153846154
  ]
  edge [
    source 22
    target 998
    weight 1381.81122259383
  ]
  edge [
    source 22
    target 849
    weight 178.883629191321
  ]
  edge [
    source 22
    target 1061
    weight 872.057692307693
  ]
  edge [
    source 22
    target 774
    weight 181.206793206793
  ]
  edge [
    source 22
    target 198
    weight 16.0955357301444
  ]
  edge [
    source 22
    target 608
    weight 7.07312761587854
  ]
  edge [
    source 22
    target 360
    weight 9.77780173575549
  ]
  edge [
    source 22
    target 595
    weight 6.38577715190987
  ]
  edge [
    source 22
    target 1019
    weight 129.996177735308
  ]
  edge [
    source 22
    target 461
    weight 11.2342375820637
  ]
  edge [
    source 22
    target 59
    weight 12.4357603181133
  ]
  edge [
    source 22
    target 1431
    weight 6644.24908424908
  ]
  edge [
    source 22
    target 551
    weight 16.974358974359
  ]
  edge [
    source 22
    target 982
    weight 3.71830062009942
  ]
  edge [
    source 22
    target 1293
    weight 1993.27472527472
  ]
  edge [
    source 22
    target 1265
    weight 9.14945775535939
  ]
  edge [
    source 22
    target 484
    weight 109.865536038764
  ]
  edge [
    source 22
    target 145
    weight 1168.92839607201
  ]
  edge [
    source 22
    target 120
    weight 9.14945775535939
  ]
  edge [
    source 22
    target 558
    weight 6.38577715190987
  ]
  edge [
    source 22
    target 935
    weight 7.46544840926863
  ]
  edge [
    source 22
    target 1343
    weight 8.92701412471086
  ]
  edge [
    source 23
    target 372
    weight 8.61448490349846
  ]
  edge [
    source 23
    target 1170
    weight 3.39370293812371
  ]
  edge [
    source 23
    target 937
    weight 12.5253124805336
  ]
  edge [
    source 23
    target 1205
    weight 7.64659958522335
  ]
  edge [
    source 23
    target 1222
    weight 14.9390359614787
  ]
  edge [
    source 23
    target 312
    weight 1.66778895006478
  ]
  edge [
    source 23
    target 1382
    weight 39.0596787665673
  ]
  edge [
    source 23
    target 347
    weight 11.0403025233471
  ]
  edge [
    source 23
    target 1078
    weight 7.64659958522335
  ]
  edge [
    source 23
    target 660
    weight 11.0403025233471
  ]
  edge [
    source 23
    target 1432
    weight 7.64659958522335
  ]
  edge [
    source 23
    target 941
    weight 14.9390359614787
  ]
  edge [
    source 23
    target 517
    weight 7.64659958522335
  ]
  edge [
    source 23
    target 1081
    weight 20.1719120657569
  ]
  edge [
    source 23
    target 659
    weight 7.64659958522335
  ]
  edge [
    source 23
    target 1181
    weight 7.64659958522335
  ]
  edge [
    source 23
    target 1442
    weight 7.64659958522335
  ]
  edge [
    source 23
    target 132
    weight 7.64659958522335
  ]
  edge [
    source 23
    target 944
    weight 7.64659958522335
  ]
  edge [
    source 23
    target 1182
    weight 8.61448490349846
  ]
  edge [
    source 23
    target 667
    weight 17.9198813825352
  ]
  edge [
    source 23
    target 754
    weight 7.64659958522335
  ]
  edge [
    source 23
    target 569
    weight 7.64659958522335
  ]
  edge [
    source 23
    target 1141
    weight 7.64659958522335
  ]
  edge [
    source 23
    target 893
    weight 11.0403025233471
  ]
  edge [
    source 23
    target 529
    weight 3.39370293812371
  ]
  edge [
    source 23
    target 614
    weight 14.5261784444115
  ]
  edge [
    source 23
    target 1380
    weight 3.39370293812371
  ]
  edge [
    source 23
    target 862
    weight 3.39370293812371
  ]
  edge [
    source 23
    target 303
    weight 7.64659958522335
  ]
  edge [
    source 23
    target 1148
    weight 11.0403025233471
  ]
  edge [
    source 23
    target 549
    weight 7.64659958522335
  ]
  edge [
    source 23
    target 263
    weight 17.9198813825352
  ]
  edge [
    source 23
    target 1199
    weight 7.64659958522335
  ]
  edge [
    source 23
    target 184
    weight 7.64659958522335
  ]
  edge [
    source 23
    target 1052
    weight 11.0403025233471
  ]
  edge [
    source 23
    target 411
    weight 3.39370293812371
  ]
  edge [
    source 23
    target 102
    weight 7.64659958522335
  ]
  edge [
    source 23
    target 765
    weight 7.64659958522335
  ]
  edge [
    source 23
    target 962
    weight 7.64659958522335
  ]
  edge [
    source 23
    target 914
    weight 16.6068249115434
  ]
  edge [
    source 23
    target 1097
    weight 7.64659958522335
  ]
  edge [
    source 23
    target 785
    weight 7.64659958522335
  ]
  edge [
    source 23
    target 583
    weight 7.64659958522335
  ]
  edge [
    source 23
    target 491
    weight 14.5261784444115
  ]
  edge [
    source 23
    target 403
    weight 16.2610844887218
  ]
  edge [
    source 23
    target 636
    weight 7.64659958522335
  ]
  edge [
    source 23
    target 896
    weight 3.39370293812371
  ]
  edge [
    source 23
    target 1137
    weight 12.5253124805336
  ]
  edge [
    source 23
    target 109
    weight 23.5656150038807
  ]
  edge [
    source 23
    target 1108
    weight 10.2732817973119
  ]
  edge [
    source 23
    target 1235
    weight 7.64659958522335
  ]
  edge [
    source 23
    target 687
    weight 3.39370293812371
  ]
  edge [
    source 23
    target 58
    weight 30.4451938630688
  ]
  edge [
    source 23
    target 412
    weight 7.64659958522335
  ]
  edge [
    source 23
    target 106
    weight 11.0403025233471
  ]
  edge [
    source 23
    target 200
    weight 16.6068249115434
  ]
  edge [
    source 23
    target 637
    weight 7.64659958522335
  ]
  edge [
    source 23
    target 779
    weight 3.39370293812371
  ]
  edge [
    source 23
    target 979
    weight 7.64659958522335
  ]
  edge [
    source 23
    target 205
    weight 14.5261784444115
  ]
  edge [
    source 23
    target 281
    weight 3.39370293812371
  ]
  edge [
    source 23
    target 36
    weight 30.4451938630688
  ]
  edge [
    source 23
    target 1262
    weight 7.64659958522335
  ]
  edge [
    source 23
    target 81
    weight 35.6659758284436
  ]
  edge [
    source 23
    target 1178
    weight 11.0403025233471
  ]
  edge [
    source 23
    target 605
    weight 3.39370293812371
  ]
  edge [
    source 23
    target 178
    weight 3.39370293812371
  ]
  edge [
    source 23
    target 1028
    weight 11.0403025233471
  ]
  edge [
    source 23
    target 700
    weight 12.7080914734118
  ]
  edge [
    source 24
    target 1170
    weight 19.205273445291
  ]
  edge [
    source 24
    target 1171
    weight 37.146730503354
  ]
  edge [
    source 24
    target 1205
    weight 7.21218996725153
  ]
  edge [
    source 24
    target 529
    weight 19.205273445291
  ]
  edge [
    source 24
    target 347
    weight 893.326662934646
  ]
  edge [
    source 24
    target 1078
    weight 7.21218996725153
  ]
  edge [
    source 24
    target 1413
    weight 7.10365893668089
  ]
  edge [
    source 24
    target 517
    weight 7.21218996725153
  ]
  edge [
    source 24
    target 1081
    weight 36.5492551994345
  ]
  edge [
    source 24
    target 1181
    weight 7.21218996725153
  ]
  edge [
    source 24
    target 800
    weight 37.146730503354
  ]
  edge [
    source 24
    target 523
    weight 866.909199522103
  ]
  edge [
    source 24
    target 767
    weight 37.146730503354
  ]
  edge [
    source 24
    target 526
    weight 37.146730503354
  ]
  edge [
    source 24
    target 667
    weight 930.473393438
  ]
  edge [
    source 24
    target 893
    weight 26.4174634125425
  ]
  edge [
    source 24
    target 614
    weight 44.3589204706055
  ]
  edge [
    source 24
    target 1380
    weight 56.352003948645
  ]
  edge [
    source 24
    target 687
    weight 26.3089323819719
  ]
  edge [
    source 24
    target 263
    weight 26.4174634125425
  ]
  edge [
    source 24
    target 1010
    weight 866.909199522103
  ]
  edge [
    source 24
    target 184
    weight 7.21218996725153
  ]
  edge [
    source 24
    target 718
    weight 37.146730503354
  ]
  edge [
    source 24
    target 102
    weight 7.21218996725153
  ]
  edge [
    source 24
    target 1141
    weight 7.21218996725153
  ]
  edge [
    source 24
    target 914
    weight 937.805578300286
  ]
  edge [
    source 24
    target 1097
    weight 44.3589204706055
  ]
  edge [
    source 24
    target 455
    weight 37.146730503354
  ]
  edge [
    source 24
    target 312
    weight 11.5449627114405
  ]
  edge [
    source 24
    target 480
    weight 866.909199522103
  ]
  edge [
    source 24
    target 106
    weight 893.326662934646
  ]
  edge [
    source 24
    target 29
    weight 7.10365893668089
  ]
  edge [
    source 24
    target 1108
    weight 56.352003948645
  ]
  edge [
    source 24
    target 1302
    weight 37.146730503354
  ]
  edge [
    source 24
    target 1248
    weight 37.146730503354
  ]
  edge [
    source 24
    target 549
    weight 7.21218996725153
  ]
  edge [
    source 24
    target 200
    weight 944.909237236967
  ]
  edge [
    source 24
    target 1022
    weight 37.146730503354
  ]
  edge [
    source 24
    target 205
    weight 44.3589204706055
  ]
  edge [
    source 24
    target 615
    weight 37.146730503354
  ]
  edge [
    source 24
    target 281
    weight 19.205273445291
  ]
  edge [
    source 24
    target 36
    weight 929.767387103509
  ]
  edge [
    source 24
    target 651
    weight 37.146730503354
  ]
  edge [
    source 24
    target 1178
    weight 63.5641939158965
  ]
  edge [
    source 24
    target 837
    weight 37.146730503354
  ]
  edge [
    source 24
    target 40
    weight 37.146730503354
  ]
  edge [
    source 24
    target 1126
    weight 7.10365893668089
  ]
  edge [
    source 24
    target 178
    weight 19.205273445291
  ]
  edge [
    source 24
    target 1028
    weight 26.4174634125425
  ]
  edge [
    source 24
    target 789
    weight 7.10365893668089
  ]
  edge [
    source 24
    target 1222
    weight 59.3514160667429
  ]
  edge [
    source 24
    target 937
    weight 29.337065232183
  ]
  edge [
    source 24
    target 1382
    weight 929.767387103509
  ]
  edge [
    source 24
    target 846
    weight 37.146730503354
  ]
  edge [
    source 24
    target 1419
    weight 37.146730503354
  ]
  edge [
    source 24
    target 51
    weight 7.10365893668089
  ]
  edge [
    source 24
    target 941
    weight 926.260615588846
  ]
  edge [
    source 24
    target 751
    weight 37.146730503354
  ]
  edge [
    source 24
    target 659
    weight 7.21218996725153
  ]
  edge [
    source 24
    target 448
    weight 7.10365893668089
  ]
  edge [
    source 24
    target 132
    weight 874.121389489355
  ]
  edge [
    source 24
    target 944
    weight 7.21218996725153
  ]
  edge [
    source 24
    target 1235
    weight 7.21218996725153
  ]
  edge [
    source 24
    target 754
    weight 7.21218996725153
  ]
  edge [
    source 24
    target 569
    weight 874.121389489355
  ]
  edge [
    source 24
    target 109
    weight 55.7545286447255
  ]
  edge [
    source 24
    target 58
    weight 922.663728166829
  ]
  edge [
    source 24
    target 1043
    weight 37.146730503354
  ]
  edge [
    source 24
    target 951
    weight 37.146730503354
  ]
  edge [
    source 24
    target 1432
    weight 874.121389489355
  ]
  edge [
    source 24
    target 1137
    weight 29.337065232183
  ]
  edge [
    source 24
    target 862
    weight 19.205273445291
  ]
  edge [
    source 24
    target 303
    weight 7.21218996725153
  ]
  edge [
    source 24
    target 1148
    weight 63.5641939158965
  ]
  edge [
    source 24
    target 1149
    weight 37.146730503354
  ]
  edge [
    source 24
    target 760
    weight 7.10365893668089
  ]
  edge [
    source 24
    target 1199
    weight 7.21218996725153
  ]
  edge [
    source 24
    target 378
    weight 37.146730503354
  ]
  edge [
    source 24
    target 1052
    weight 26.4174634125425
  ]
  edge [
    source 24
    target 1437
    weight 37.146730503354
  ]
  edge [
    source 24
    target 765
    weight 7.21218996725153
  ]
  edge [
    source 24
    target 962
    weight 7.21218996725153
  ]
  edge [
    source 24
    target 1442
    weight 7.21218996725153
  ]
  edge [
    source 24
    target 660
    weight 26.4174634125425
  ]
  edge [
    source 24
    target 583
    weight 7.21218996725153
  ]
  edge [
    source 24
    target 491
    weight 7.21218996725153
  ]
  edge [
    source 24
    target 313
    weight 37.146730503354
  ]
  edge [
    source 24
    target 403
    weight 7.21218996725153
  ]
  edge [
    source 24
    target 239
    weight 37.146730503354
  ]
  edge [
    source 24
    target 1447
    weight 866.909199522103
  ]
  edge [
    source 24
    target 241
    weight 37.146730503354
  ]
  edge [
    source 24
    target 971
    weight 37.146730503354
  ]
  edge [
    source 24
    target 1013
    weight 866.909199522103
  ]
  edge [
    source 24
    target 896
    weight 19.205273445291
  ]
  edge [
    source 24
    target 152
    weight 37.146730503354
  ]
  edge [
    source 24
    target 411
    weight 19.205273445291
  ]
  edge [
    source 24
    target 412
    weight 7.21218996725153
  ]
  edge [
    source 24
    target 1064
    weight 866.909199522103
  ]
  edge [
    source 24
    target 636
    weight 874.121389489355
  ]
  edge [
    source 24
    target 637
    weight 7.21218996725153
  ]
  edge [
    source 24
    target 779
    weight 19.205273445291
  ]
  edge [
    source 24
    target 669
    weight 37.146730503354
  ]
  edge [
    source 24
    target 979
    weight 7.21218996725153
  ]
  edge [
    source 24
    target 470
    weight 37.146730503354
  ]
  edge [
    source 24
    target 783
    weight 37.146730503354
  ]
  edge [
    source 24
    target 1262
    weight 7.21218996725153
  ]
  edge [
    source 24
    target 81
    weight 910.562113658218
  ]
  edge [
    source 24
    target 785
    weight 874.121389489355
  ]
  edge [
    source 24
    target 1460
    weight 37.146730503354
  ]
  edge [
    source 24
    target 420
    weight 866.909199522103
  ]
  edge [
    source 24
    target 605
    weight 19.205273445291
  ]
  edge [
    source 24
    target 83
    weight 37.146730503354
  ]
  edge [
    source 24
    target 700
    weight 904.871625646086
  ]
  edge [
    source 25
    target 1222
    weight 19.4217584721918
  ]
  edge [
    source 25
    target 1205
    weight 19.4217584721918
  ]
  edge [
    source 25
    target 893
    weight 19.4217584721918
  ]
  edge [
    source 25
    target 1382
    weight 19.4217584721918
  ]
  edge [
    source 25
    target 347
    weight 19.4217584721918
  ]
  edge [
    source 25
    target 1078
    weight 19.4217584721918
  ]
  edge [
    source 25
    target 660
    weight 19.4217584721918
  ]
  edge [
    source 25
    target 1432
    weight 19.4217584721918
  ]
  edge [
    source 25
    target 941
    weight 19.4217584721918
  ]
  edge [
    source 25
    target 517
    weight 19.4217584721918
  ]
  edge [
    source 25
    target 1081
    weight 19.4217584721918
  ]
  edge [
    source 25
    target 659
    weight 19.4217584721918
  ]
  edge [
    source 25
    target 1181
    weight 19.4217584721918
  ]
  edge [
    source 25
    target 1442
    weight 19.4217584721918
  ]
  edge [
    source 25
    target 132
    weight 19.4217584721918
  ]
  edge [
    source 25
    target 944
    weight 19.4217584721918
  ]
  edge [
    source 25
    target 1235
    weight 19.4217584721918
  ]
  edge [
    source 25
    target 754
    weight 19.4217584721918
  ]
  edge [
    source 25
    target 569
    weight 19.4217584721918
  ]
  edge [
    source 25
    target 1141
    weight 19.4217584721918
  ]
  edge [
    source 25
    target 614
    weight 19.4217584721918
  ]
  edge [
    source 25
    target 667
    weight 19.4217584721918
  ]
  edge [
    source 25
    target 303
    weight 19.4217584721918
  ]
  edge [
    source 25
    target 1148
    weight 19.4217584721918
  ]
  edge [
    source 25
    target 1097
    weight 19.4217584721918
  ]
  edge [
    source 25
    target 1199
    weight 19.4217584721918
  ]
  edge [
    source 25
    target 184
    weight 19.4217584721918
  ]
  edge [
    source 25
    target 1052
    weight 19.4217584721918
  ]
  edge [
    source 25
    target 102
    weight 19.4217584721918
  ]
  edge [
    source 25
    target 765
    weight 19.4217584721918
  ]
  edge [
    source 25
    target 962
    weight 19.4217584721918
  ]
  edge [
    source 25
    target 914
    weight 19.4217584721918
  ]
  edge [
    source 25
    target 263
    weight 19.4217584721918
  ]
  edge [
    source 25
    target 785
    weight 19.4217584721918
  ]
  edge [
    source 25
    target 583
    weight 19.4217584721918
  ]
  edge [
    source 25
    target 491
    weight 19.4217584721918
  ]
  edge [
    source 25
    target 403
    weight 19.4217584721918
  ]
  edge [
    source 25
    target 200
    weight 19.4217584721918
  ]
  edge [
    source 25
    target 106
    weight 19.4217584721918
  ]
  edge [
    source 25
    target 109
    weight 19.4217584721918
  ]
  edge [
    source 25
    target 549
    weight 19.4217584721918
  ]
  edge [
    source 25
    target 58
    weight 19.4217584721918
  ]
  edge [
    source 25
    target 412
    weight 19.4217584721918
  ]
  edge [
    source 25
    target 636
    weight 19.4217584721918
  ]
  edge [
    source 25
    target 637
    weight 19.4217584721918
  ]
  edge [
    source 25
    target 979
    weight 19.4217584721918
  ]
  edge [
    source 25
    target 205
    weight 19.4217584721918
  ]
  edge [
    source 25
    target 36
    weight 19.4217584721918
  ]
  edge [
    source 25
    target 1262
    weight 19.4217584721918
  ]
  edge [
    source 25
    target 81
    weight 19.4217584721918
  ]
  edge [
    source 25
    target 1178
    weight 19.4217584721918
  ]
  edge [
    source 25
    target 1028
    weight 19.4217584721918
  ]
  edge [
    source 25
    target 700
    weight 19.4217584721918
  ]
  edge [
    source 26
    target 1222
    weight 2.17999329789908
  ]
  edge [
    source 26
    target 937
    weight 33.8504598832881
  ]
  edge [
    source 26
    target 1205
    weight 2.17999329789908
  ]
  edge [
    source 26
    target 109
    weight 36.0304531811872
  ]
  edge [
    source 26
    target 893
    weight 2.17999329789908
  ]
  edge [
    source 26
    target 312
    weight 4.10844206923312
  ]
  edge [
    source 26
    target 1382
    weight 36.0304531811872
  ]
  edge [
    source 26
    target 347
    weight 2.17999329789908
  ]
  edge [
    source 26
    target 1078
    weight 2.17999329789908
  ]
  edge [
    source 26
    target 660
    weight 2.17999329789908
  ]
  edge [
    source 26
    target 1432
    weight 2.17999329789908
  ]
  edge [
    source 26
    target 941
    weight 2.17999329789908
  ]
  edge [
    source 26
    target 517
    weight 2.17999329789908
  ]
  edge [
    source 26
    target 1081
    weight 36.0304531811872
  ]
  edge [
    source 26
    target 659
    weight 2.17999329789908
  ]
  edge [
    source 26
    target 1181
    weight 2.17999329789908
  ]
  edge [
    source 26
    target 1442
    weight 2.17999329789908
  ]
  edge [
    source 26
    target 132
    weight 2.17999329789908
  ]
  edge [
    source 26
    target 944
    weight 2.17999329789908
  ]
  edge [
    source 26
    target 1235
    weight 2.17999329789908
  ]
  edge [
    source 26
    target 754
    weight 2.17999329789908
  ]
  edge [
    source 26
    target 569
    weight 2.17999329789908
  ]
  edge [
    source 26
    target 1141
    weight 2.17999329789908
  ]
  edge [
    source 26
    target 260
    weight 70.4675021859516
  ]
  edge [
    source 26
    target 614
    weight 2.17999329789908
  ]
  edge [
    source 26
    target 667
    weight 2.17999329789908
  ]
  edge [
    source 26
    target 303
    weight 2.17999329789908
  ]
  edge [
    source 26
    target 1148
    weight 2.17999329789908
  ]
  edge [
    source 26
    target 263
    weight 2.17999329789908
  ]
  edge [
    source 26
    target 1199
    weight 2.17999329789908
  ]
  edge [
    source 26
    target 184
    weight 2.17999329789908
  ]
  edge [
    source 26
    target 1052
    weight 2.17999329789908
  ]
  edge [
    source 26
    target 102
    weight 2.17999329789908
  ]
  edge [
    source 26
    target 765
    weight 2.17999329789908
  ]
  edge [
    source 26
    target 962
    weight 2.17999329789908
  ]
  edge [
    source 26
    target 914
    weight 6.2884353671322
  ]
  edge [
    source 26
    target 1097
    weight 2.17999329789908
  ]
  edge [
    source 26
    target 785
    weight 2.17999329789908
  ]
  edge [
    source 26
    target 104
    weight 70.4675021859516
  ]
  edge [
    source 26
    target 583
    weight 2.17999329789908
  ]
  edge [
    source 26
    target 491
    weight 2.17999329789908
  ]
  edge [
    source 26
    target 403
    weight 2.17999329789908
  ]
  edge [
    source 26
    target 636
    weight 2.17999329789908
  ]
  edge [
    source 26
    target 106
    weight 2.17999329789908
  ]
  edge [
    source 26
    target 970
    weight 70.4675021859516
  ]
  edge [
    source 26
    target 549
    weight 2.17999329789908
  ]
  edge [
    source 26
    target 58
    weight 36.0304531811872
  ]
  edge [
    source 26
    target 412
    weight 2.17999329789908
  ]
  edge [
    source 26
    target 200
    weight 6.2884353671322
  ]
  edge [
    source 26
    target 637
    weight 2.17999329789908
  ]
  edge [
    source 26
    target 979
    weight 2.17999329789908
  ]
  edge [
    source 26
    target 205
    weight 2.17999329789908
  ]
  edge [
    source 26
    target 36
    weight 36.0304531811872
  ]
  edge [
    source 26
    target 1262
    weight 2.17999329789908
  ]
  edge [
    source 26
    target 81
    weight 36.0304531811872
  ]
  edge [
    source 26
    target 1178
    weight 2.17999329789908
  ]
  edge [
    source 26
    target 1137
    weight 33.8504598832881
  ]
  edge [
    source 26
    target 1028
    weight 2.17999329789908
  ]
  edge [
    source 26
    target 700
    weight 6.2884353671322
  ]
  edge [
    source 27
    target 1029
    weight 22.5047146401985
  ]
  edge [
    source 27
    target 1215
    weight 69.7646153846154
  ]
  edge [
    source 27
    target 562
    weight 178.883629191321
  ]
  edge [
    source 27
    target 1415
    weight 572.36426374275
  ]
  edge [
    source 27
    target 450
    weight 5001.62598733367
  ]
  edge [
    source 27
    target 1336
    weight 8.70425644224771
  ]
  edge [
    source 27
    target 875
    weight 9.77780173575549
  ]
  edge [
    source 27
    target 68
    weight 3.71830062009942
  ]
  edge [
    source 27
    target 382
    weight 8.70425644224771
  ]
  edge [
    source 27
    target 771
    weight 69.7646153846154
  ]
  edge [
    source 27
    target 998
    weight 1381.81122259383
  ]
  edge [
    source 27
    target 849
    weight 178.883629191321
  ]
  edge [
    source 27
    target 1061
    weight 872.057692307693
  ]
  edge [
    source 27
    target 774
    weight 181.206793206793
  ]
  edge [
    source 27
    target 198
    weight 16.0955357301444
  ]
  edge [
    source 27
    target 608
    weight 7.07312761587854
  ]
  edge [
    source 27
    target 360
    weight 9.77780173575549
  ]
  edge [
    source 27
    target 595
    weight 6.38577715190987
  ]
  edge [
    source 27
    target 1019
    weight 129.996177735308
  ]
  edge [
    source 27
    target 461
    weight 11.2342375820637
  ]
  edge [
    source 27
    target 59
    weight 12.4357603181133
  ]
  edge [
    source 27
    target 1431
    weight 6644.24908424908
  ]
  edge [
    source 27
    target 551
    weight 16.974358974359
  ]
  edge [
    source 27
    target 982
    weight 3.71830062009942
  ]
  edge [
    source 27
    target 1293
    weight 1993.27472527472
  ]
  edge [
    source 27
    target 1265
    weight 9.14945775535939
  ]
  edge [
    source 27
    target 484
    weight 109.865536038764
  ]
  edge [
    source 27
    target 145
    weight 1168.92839607201
  ]
  edge [
    source 27
    target 120
    weight 9.14945775535939
  ]
  edge [
    source 27
    target 558
    weight 6.38577715190987
  ]
  edge [
    source 27
    target 935
    weight 7.46544840926863
  ]
  edge [
    source 27
    target 1343
    weight 8.92701412471086
  ]
  edge [
    source 29
    target 329
    weight 4.2042063094642
  ]
  edge [
    source 29
    target 331
    weight 5.75918672529342
  ]
  edge [
    source 29
    target 708
    weight 1.99337368121147
  ]
  edge [
    source 29
    target 823
    weight 6.00600901352028
  ]
  edge [
    source 29
    target 336
    weight 1.96458238760009
  ]
  edge [
    source 29
    target 337
    weight 2.01479535597326
  ]
  edge [
    source 29
    target 1080
    weight 7.74459057006562
  ]
  edge [
    source 29
    target 339
    weight 10.5105157736605
  ]
  edge [
    source 29
    target 824
    weight 16.8168252378568
  ]
  edge [
    source 29
    target 710
    weight 1.31381447170756
  ]
  edge [
    source 29
    target 510
    weight 105.105157736605
  ]
  edge [
    source 29
    target 1084
    weight 6.00600901352028
  ]
  edge [
    source 29
    target 1086
    weight 1.90083795906626
  ]
  edge [
    source 29
    target 774
    weight 183.279289274839
  ]
  edge [
    source 29
    target 1269
    weight 14.7147220831247
  ]
  edge [
    source 29
    target 1090
    weight 5.25525788683025
  ]
  edge [
    source 29
    target 627
    weight 4.56978946680891
  ]
  edge [
    source 29
    target 1099
    weight 10.5105157736605
  ]
  edge [
    source 29
    target 719
    weight 3.62431578402086
  ]
  edge [
    source 29
    target 334
    weight 21.021031547321
  ]
  edge [
    source 29
    target 349
    weight 10.5105157736605
  ]
  edge [
    source 29
    target 351
    weight 21.021031547321
  ]
  edge [
    source 29
    target 1104
    weight 4.20962195373917
  ]
  edge [
    source 29
    target 729
    weight 3.09132816872367
  ]
  edge [
    source 29
    target 732
    weight 2.62762894341512
  ]
  edge [
    source 29
    target 355
    weight 10.5105157736605
  ]
  edge [
    source 29
    target 1109
    weight 10.5105157736605
  ]
  edge [
    source 29
    target 356
    weight 5.25525788683025
  ]
  edge [
    source 29
    target 1111
    weight 7.83835074645867
  ]
  edge [
    source 29
    target 360
    weight 9.77780173575549
  ]
  edge [
    source 29
    target 737
    weight 10.4143380479529
  ]
  edge [
    source 29
    target 364
    weight 21.021031547321
  ]
  edge [
    source 29
    target 739
    weight 5.25525788683025
  ]
  edge [
    source 29
    target 35
    weight 21.021031547321
  ]
  edge [
    source 29
    target 764
    weight 8.40841261892839
  ]
  edge [
    source 29
    target 849
    weight 180.14489108416
  ]
  edge [
    source 29
    target 573
    weight 24.8430372831975
  ]
  edge [
    source 29
    target 67
    weight 10.5105157736605
  ]
  edge [
    source 29
    target 238
    weight 7.2468901550524
  ]
  edge [
    source 29
    target 370
    weight 10.5105157736605
  ]
  edge [
    source 29
    target 1130
    weight 2.41621052268057
  ]
  edge [
    source 29
    target 713
    weight 2.07249606804573
  ]
  edge [
    source 29
    target 747
    weight 1.90139983845114
  ]
  edge [
    source 29
    target 1337
    weight 21.021031547321
  ]
  edge [
    source 29
    target 295
    weight 12.6126189283926
  ]
  edge [
    source 29
    target 272
    weight 9.55501433969136
  ]
  edge [
    source 29
    target 382
    weight 21.0988270930297
  ]
  edge [
    source 29
    target 383
    weight 2.89945262721669
  ]
  edge [
    source 29
    target 53
    weight 12.5253111296338
  ]
  edge [
    source 29
    target 384
    weight 9.19670130195293
  ]
  edge [
    source 29
    target 54
    weight 7.44494867300952
  ]
  edge [
    source 29
    target 387
    weight 21.021031547321
  ]
  edge [
    source 29
    target 306
    weight 3.00300450676014
  ]
  edge [
    source 29
    target 1140
    weight 2.39837272687555
  ]
  edge [
    source 29
    target 497
    weight 4.67134034384911
  ]
  edge [
    source 29
    target 59
    weight 16.3814792357977
  ]
  edge [
    source 29
    target 756
    weight 5.73300860381481
  ]
  edge [
    source 29
    target 757
    weight 2.00200300450676
  ]
  edge [
    source 29
    target 284
    weight 7.00701051577366
  ]
  edge [
    source 29
    target 399
    weight 7.38620455467685
  ]
  edge [
    source 29
    target 1153
    weight 3.62431578402086
  ]
  edge [
    source 29
    target 833
    weight 12.2622684026039
  ]
  edge [
    source 29
    target 1156
    weight 2.46192261365021
  ]
  edge [
    source 29
    target 1158
    weight 2.28318320176895
  ]
  edge [
    source 29
    target 768
    weight 1.35507476090168
  ]
  edge [
    source 29
    target 1159
    weight 5.73300860381481
  ]
  edge [
    source 29
    target 524
    weight 4.56978946680891
  ]
  edge [
    source 29
    target 1160
    weight 5.15908016112267
  ]
  edge [
    source 29
    target 404
    weight 3.36336504757136
  ]
  edge [
    source 29
    target 771
    weight 71.4598598642381
  ]
  edge [
    source 29
    target 772
    weight 12.13264611505
  ]
  edge [
    source 29
    target 1174
    weight 4.67134034384911
  ]
  edge [
    source 29
    target 1087
    weight 2.52252378567852
  ]
  edge [
    source 29
    target 775
    weight 103.482459418726
  ]
  edge [
    source 29
    target 409
    weight 11.5024322787812
  ]
  edge [
    source 29
    target 1192
    weight 3.82200573587654
  ]
  edge [
    source 29
    target 410
    weight 25.2252378567852
  ]
  edge [
    source 29
    target 75
    weight 2.95032021716786
  ]
  edge [
    source 29
    target 778
    weight 7.56563393477313
  ]
  edge [
    source 29
    target 780
    weight 1.47099769292765
  ]
  edge [
    source 29
    target 414
    weight 1.79249106217466
  ]
  edge [
    source 29
    target 781
    weight 8.32941147974436
  ]
  edge [
    source 29
    target 782
    weight 10.5105157736605
  ]
  edge [
    source 29
    target 79
    weight 3.50350525788683
  ]
  edge [
    source 29
    target 416
    weight 6.96220149568878
  ]
  edge [
    source 29
    target 80
    weight 9.80981472208312
  ]
  edge [
    source 29
    target 418
    weight 21.021031547321
  ]
  edge [
    source 29
    target 419
    weight 22.8965139158552
  ]
  edge [
    source 29
    target 840
    weight 3.46949064373259
  ]
  edge [
    source 29
    target 82
    weight 21.021031547321
  ]
  edge [
    source 29
    target 1168
    weight 3.00300450676014
  ]
  edge [
    source 29
    target 84
    weight 3.09132816872367
  ]
  edge [
    source 29
    target 86
    weight 7.00701051577366
  ]
  edge [
    source 29
    target 87
    weight 5.25525788683025
  ]
  edge [
    source 29
    target 792
    weight 1.96458238760009
  ]
  edge [
    source 29
    target 1291
    weight 11.6366424636955
  ]
  edge [
    source 29
    target 536
    weight 1.2588476644417
  ]
  edge [
    source 29
    target 1177
    weight 21.021031547321
  ]
  edge [
    source 29
    target 1179
    weight 11.7078825149822
  ]
  edge [
    source 29
    target 1293
    weight 1993.27472527472
  ]
  edge [
    source 29
    target 568
    weight 14.0140210315473
  ]
  edge [
    source 29
    target 799
    weight 3.92197487815333
  ]
  edge [
    source 29
    target 1183
    weight 5.1502177024036
  ]
  edge [
    source 29
    target 1184
    weight 2.35200352977018
  ]
  edge [
    source 29
    target 433
    weight 3.42202839142435
  ]
  edge [
    source 29
    target 435
    weight 67.2673009514272
  ]
  edge [
    source 29
    target 288
    weight 10.5105157736605
  ]
  edge [
    source 29
    target 1188
    weight 1.40923116518353
  ]
  edge [
    source 29
    target 591
    weight 5.94903501497305
  ]
  edge [
    source 29
    target 438
    weight 20.3049327233915
  ]
  edge [
    source 29
    target 1032
    weight 4.75282096258508
  ]
  edge [
    source 29
    target 1379
    weight 14.0140210315473
  ]
  edge [
    source 29
    target 442
    weight 21.021031547321
  ]
  edge [
    source 29
    target 640
    weight 1.68168252378568
  ]
  edge [
    source 29
    target 808
    weight 17.5175262894342
  ]
  edge [
    source 29
    target 650
    weight 35.7357536304457
  ]
  edge [
    source 29
    target 810
    weight 7.00701051577366
  ]
  edge [
    source 29
    target 450
    weight 5001.62598733367
  ]
  edge [
    source 29
    target 815
    weight 21.9552626053198
  ]
  edge [
    source 29
    target 1201
    weight 6.72673009514271
  ]
  edge [
    source 29
    target 290
    weight 12.9782020857373
  ]
  edge [
    source 29
    target 454
    weight 42.042063094642
  ]
  edge [
    source 29
    target 107
    weight 10.5105157736605
  ]
  edge [
    source 29
    target 185
    weight 3.00300450676014
  ]
  edge [
    source 29
    target 457
    weight 6.72673009514271
  ]
  edge [
    source 29
    target 825
    weight 8.62627765177177
  ]
  edge [
    source 29
    target 712
    weight 10.5105157736605
  ]
  edge [
    source 29
    target 1288
    weight 9.55501433969136
  ]
  edge [
    source 29
    target 828
    weight 10.5105157736605
  ]
  edge [
    source 29
    target 829
    weight 29.4294441662494
  ]
  edge [
    source 29
    target 1211
    weight 6.30630946419629
  ]
  edge [
    source 29
    target 461
    weight 36.8250585961936
  ]
  edge [
    source 29
    target 749
    weight 8.91108946027738
  ]
  edge [
    source 29
    target 1215
    weight 71.4598598642381
  ]
  edge [
    source 29
    target 464
    weight 21.021031547321
  ]
  edge [
    source 29
    target 1166
    weight 21.021031547321
  ]
  edge [
    source 29
    target 120
    weight 9.14945775535939
  ]
  edge [
    source 29
    target 1219
    weight 87.885956236987
  ]
  edge [
    source 29
    target 1343
    weight 10.4819945405401
  ]
  edge [
    source 29
    target 1221
    weight 10.5105157736605
  ]
  edge [
    source 29
    target 793
    weight 84.0841261892839
  ]
  edge [
    source 29
    target 127
    weight 2.68353594221119
  ]
  edge [
    source 29
    target 844
    weight 119.119178768152
  ]
  edge [
    source 29
    target 809
    weight 1.24240397535617
  ]
  edge [
    source 29
    target 292
    weight 4.67134034384911
  ]
  edge [
    source 29
    target 1227
    weight 69.2017517073156
  ]
  edge [
    source 29
    target 1229
    weight 26.8602069771324
  ]
  edge [
    source 29
    target 981
    weight 21.021031547321
  ]
  edge [
    source 29
    target 1234
    weight 28.0280420630947
  ]
  edge [
    source 29
    target 131
    weight 4.851007280151
  ]
  edge [
    source 29
    target 475
    weight 8.93393840761142
  ]
  edge [
    source 29
    target 1040
    weight 21.021031547321
  ]
  edge [
    source 29
    target 1236
    weight 1.4678717681265
  ]
  edge [
    source 29
    target 850
    weight 19.426546184739
  ]
  edge [
    source 29
    target 1238
    weight 4.01330255837669
  ]
  edge [
    source 29
    target 1239
    weight 1.64799027810008
  ]
  edge [
    source 29
    target 853
    weight 7.62609661963635
  ]
  edge [
    source 29
    target 854
    weight 26.5844597201979
  ]
  edge [
    source 29
    target 874
    weight 21.021031547321
  ]
  edge [
    source 29
    target 855
    weight 29.0472435926617
  ]
  edge [
    source 29
    target 915
    weight 15.3615230538115
  ]
  edge [
    source 29
    target 138
    weight 14.0140210315473
  ]
  edge [
    source 29
    target 857
    weight 3.9034028429579
  ]
  edge [
    source 29
    target 1355
    weight 4.30255031670313
  ]
  edge [
    source 29
    target 141
    weight 42.042063094642
  ]
  edge [
    source 29
    target 1245
    weight 1.52283041038831
  ]
  edge [
    source 29
    target 865
    weight 1.49438612895647
  ]
  edge [
    source 29
    target 866
    weight 15.0150225338007
  ]
  edge [
    source 29
    target 143
    weight 42.042063094642
  ]
  edge [
    source 29
    target 144
    weight 4.67134034384911
  ]
  edge [
    source 29
    target 145
    weight 1168.92839607201
  ]
  edge [
    source 29
    target 146
    weight 3.00300450676014
  ]
  edge [
    source 29
    target 148
    weight 1.97072170756134
  ]
  edge [
    source 29
    target 1253
    weight 2.76592520359487
  ]
  edge [
    source 29
    target 871
    weight 1.22483498232593
  ]
  edge [
    source 29
    target 734
    weight 7.34715665731607
  ]
  edge [
    source 29
    target 493
    weight 21.021031547321
  ]
  edge [
    source 29
    target 1427
    weight 21.021031547321
  ]
  edge [
    source 29
    target 1342
    weight 4.851007280151
  ]
  edge [
    source 29
    target 1255
    weight 4.67134034384911
  ]
  edge [
    source 29
    target 875
    weight 15.1704852525561
  ]
  edge [
    source 29
    target 1256
    weight 1.93883300679174
  ]
  edge [
    source 29
    target 878
    weight 2.39837272687555
  ]
  edge [
    source 29
    target 1240
    weight 5.47748577550335
  ]
  edge [
    source 29
    target 498
    weight 4.47339119972215
  ]
  edge [
    source 29
    target 248
    weight 21.021031547321
  ]
  edge [
    source 29
    target 157
    weight 23.3543937007451
  ]
  edge [
    source 29
    target 298
    weight 3.18500477989712
  ]
  edge [
    source 29
    target 158
    weight 2.96070866863676
  ]
  edge [
    source 29
    target 545
    weight 84.0841261892839
  ]
  edge [
    source 29
    target 880
    weight 2.21274016287589
  ]
  edge [
    source 29
    target 883
    weight 6.00600901352028
  ]
  edge [
    source 29
    target 505
    weight 1.58340237629171
  ]
  edge [
    source 29
    target 506
    weight 8.40841261892839
  ]
  edge [
    source 29
    target 160
    weight 4.2042063094642
  ]
  edge [
    source 29
    target 161
    weight 10.5105157736605
  ]
  edge [
    source 29
    target 1263
    weight 3.65583157344713
  ]
  edge [
    source 29
    target 607
    weight 2.33567017192455
  ]
  edge [
    source 29
    target 509
    weight 21.021031547321
  ]
  edge [
    source 29
    target 307
    weight 9.55501433969136
  ]
  edge [
    source 29
    target 888
    weight 6.59295989438704
  ]
  edge [
    source 29
    target 167
    weight 17.9315769108208
  ]
  edge [
    source 29
    target 891
    weight 10.5105157736605
  ]
  edge [
    source 29
    target 514
    weight 7.67628342458145
  ]
  edge [
    source 29
    target 1270
    weight 21.021031547321
  ]
  edge [
    source 29
    target 859
    weight 10.5105157736605
  ]
  edge [
    source 29
    target 1273
    weight 7.00701051577366
  ]
  edge [
    source 29
    target 520
    weight 21.021031547321
  ]
  edge [
    source 29
    target 521
    weight 8.03835602522421
  ]
  edge [
    source 29
    target 176
    weight 5.25525788683025
  ]
  edge [
    source 29
    target 1173
    weight 4.2042063094642
  ]
  edge [
    source 29
    target 902
    weight 3.50350525788683
  ]
  edge [
    source 29
    target 912
    weight 17.5175262894342
  ]
  edge [
    source 29
    target 401
    weight 1.97072170756134
  ]
  edge [
    source 29
    target 1281
    weight 3.75375563345018
  ]
  edge [
    source 29
    target 904
    weight 5.25525788683025
  ]
  edge [
    source 29
    target 905
    weight 4.2042063094642
  ]
  edge [
    source 29
    target 528
    weight 10.5105157736605
  ]
  edge [
    source 29
    target 425
    weight 3.09132816872367
  ]
  edge [
    source 29
    target 1285
    weight 1.31381447170756
  ]
  edge [
    source 29
    target 443
    weight 11.8692896759588
  ]
  edge [
    source 29
    target 533
    weight 3.31911024431384
  ]
  edge [
    source 29
    target 534
    weight 5.63512038506474
  ]
  edge [
    source 29
    target 187
    weight 2.28318320176895
  ]
  edge [
    source 29
    target 1175
    weight 1.97072170756134
  ]
  edge [
    source 29
    target 1292
    weight 1.36218761131388
  ]
  edge [
    source 29
    target 539
    weight 3.27775472056639
  ]
  edge [
    source 29
    target 190
    weight 5.6391738289739
  ]
  edge [
    source 29
    target 1294
    weight 18.2551063437261
  ]
  edge [
    source 29
    target 481
    weight 87.5876314471708
  ]
  edge [
    source 29
    target 917
    weight 3.75375563345018
  ]
  edge [
    source 29
    target 191
    weight 19.5238315926612
  ]
  edge [
    source 29
    target 1298
    weight 18.6362926743056
  ]
  edge [
    source 29
    target 919
    weight 28.1681822734101
  ]
  edge [
    source 29
    target 194
    weight 2.44430599387453
  ]
  edge [
    source 29
    target 938
    weight 21.021031547321
  ]
  edge [
    source 29
    target 1301
    weight 5.60560841261893
  ]
  edge [
    source 29
    target 1365
    weight 6.35519558407379
  ]
  edge [
    source 29
    target 1305
    weight 5.30541411268547
  ]
  edge [
    source 29
    target 1306
    weight 8.79289099993815
  ]
  edge [
    source 29
    target 198
    weight 36.7392801369071
  ]
  edge [
    source 29
    target 201
    weight 3.49845401869483
  ]
  edge [
    source 29
    target 202
    weight 5.25525788683025
  ]
  edge [
    source 29
    target 551
    weight 20.6839527768274
  ]
  edge [
    source 29
    target 1311
    weight 1.46902383525371
  ]
  edge [
    source 29
    target 1367
    weight 3.42202839142435
  ]
  edge [
    source 29
    target 567
    weight 4.29851813355067
  ]
  edge [
    source 29
    target 304
    weight 1.42247581899165
  ]
  edge [
    source 29
    target 931
    weight 10.5105157736605
  ]
  edge [
    source 29
    target 556
    weight 12.0120180270406
  ]
  edge [
    source 29
    target 212
    weight 33.1770233196159
  ]
  edge [
    source 29
    target 558
    weight 20.9095754278691
  ]
  edge [
    source 29
    target 935
    weight 7.46544840926863
  ]
  edge [
    source 29
    target 1433
    weight 4.2042063094642
  ]
  edge [
    source 29
    target 560
    weight 10.0600650976465
  ]
  edge [
    source 29
    target 1318
    weight 22.6044339236127
  ]
  edge [
    source 29
    target 562
    weight 180.14489108416
  ]
  edge [
    source 29
    target 563
    weight 28.7863865662073
  ]
  edge [
    source 29
    target 1319
    weight 10.5105157736605
  ]
  edge [
    source 29
    target 366
    weight 5.67809472829935
  ]
  edge [
    source 29
    target 635
    weight 10.5105157736605
  ]
  edge [
    source 29
    target 740
    weight 3.03918528395002
  ]
  edge [
    source 29
    target 219
    weight 10.5105157736605
  ]
  edge [
    source 29
    target 942
    weight 10.5105157736605
  ]
  edge [
    source 29
    target 1441
    weight 4.851007280151
  ]
  edge [
    source 29
    target 1323
    weight 5.56342817287685
  ]
  edge [
    source 29
    target 221
    weight 3.65583157344713
  ]
  edge [
    source 29
    target 1325
    weight 21.021031547321
  ]
  edge [
    source 29
    target 1327
    weight 10.5105157736605
  ]
  edge [
    source 29
    target 1431
    weight 6651.25609476485
  ]
  edge [
    source 29
    target 946
    weight 8.05806209313971
  ]
  edge [
    source 29
    target 223
    weight 3.39048895924532
  ]
  edge [
    source 29
    target 1330
    weight 1.96458238760009
  ]
  edge [
    source 29
    target 574
    weight 24.8430372831975
  ]
  edge [
    source 29
    target 229
    weight 12.0327284029492
  ]
  edge [
    source 29
    target 230
    weight 2.38875358492284
  ]
  edge [
    source 29
    target 1415
    weight 578.124811430124
  ]
  edge [
    source 29
    target 958
    weight 2.74187368008535
  ]
  edge [
    source 29
    target 960
    weight 21.021031547321
  ]
  edge [
    source 29
    target 235
    weight 3.15315473209815
  ]
  edge [
    source 29
    target 582
    weight 3.31911024431384
  ]
  edge [
    source 29
    target 274
    weight 10.5105157736605
  ]
  edge [
    source 29
    target 589
    weight 6.00600901352028
  ]
  edge [
    source 29
    target 590
    weight 21.021031547321
  ]
  edge [
    source 29
    target 787
    weight 76.7682631734877
  ]
  edge [
    source 29
    target 592
    weight 1.26392278290854
  ]
  edge [
    source 29
    target 972
    weight 2.89945262721669
  ]
  edge [
    source 29
    target 973
    weight 16.6712689807658
  ]
  edge [
    source 29
    target 1374
    weight 11.8692896759588
  ]
  edge [
    source 29
    target 595
    weight 44.2612192036606
  ]
  edge [
    source 29
    target 1351
    weight 4.94612506995788
  ]
  edge [
    source 29
    target 980
    weight 6.00600901352028
  ]
  edge [
    source 29
    target 1353
    weight 1.30202080499564
  ]
  edge [
    source 29
    target 1354
    weight 1.97845002798315
  ]
  edge [
    source 29
    target 485
    weight 5.6595084935095
  ]
  edge [
    source 29
    target 982
    weight 8.60691260784849
  ]
  edge [
    source 29
    target 603
    weight 4.2042063094642
  ]
  edge [
    source 29
    target 604
    weight 2.28318320176895
  ]
  edge [
    source 29
    target 1359
    weight 1.89256875667199
  ]
  edge [
    source 29
    target 606
    weight 6.14886495059384
  ]
  edge [
    source 29
    target 1361
    weight 21.021031547321
  ]
  edge [
    source 29
    target 886
    weight 1.39628749693884
  ]
  edge [
    source 29
    target 1372
    weight 1.98024210228386
  ]
  edge [
    source 29
    target 609
    weight 5.88588883324987
  ]
  edge [
    source 29
    target 987
    weight 6.8753871138199
  ]
  edge [
    source 29
    target 988
    weight 6.00600901352028
  ]
  edge [
    source 29
    target 1364
    weight 6.30630946419629
  ]
  edge [
    source 29
    target 925
    weight 10.5105157736605
  ]
  edge [
    source 29
    target 1366
    weight 1.46902383525371
  ]
  edge [
    source 29
    target 993
    weight 7.17544826855668
  ]
  edge [
    source 29
    target 254
    weight 1.79447830282008
  ]
  edge [
    source 29
    target 1334
    weight 24.5738819496851
  ]
  edge [
    source 29
    target 998
    weight 1392.32173836749
  ]
  edge [
    source 29
    target 1002
    weight 2.69500404452833
  ]
  edge [
    source 29
    target 1454
    weight 34.2439384883778
  ]
  edge [
    source 29
    target 620
    weight 4.2042063094642
  ]
  edge [
    source 29
    target 621
    weight 3.82200573587654
  ]
  edge [
    source 29
    target 1000
    weight 21.021031547321
  ]
  edge [
    source 29
    target 975
    weight 24.3401417916348
  ]
  edge [
    source 29
    target 46
    weight 1.24240397535617
  ]
  edge [
    source 29
    target 647
    weight 9.00901352028042
  ]
  edge [
    source 29
    target 1194
    weight 21.021031547321
  ]
  edge [
    source 29
    target 261
    weight 8.31064037917341
  ]
  edge [
    source 29
    target 1005
    weight 4.30255031670313
  ]
  edge [
    source 29
    target 628
    weight 7.00701051577366
  ]
  edge [
    source 29
    target 629
    weight 51.9686613253213
  ]
  edge [
    source 29
    target 630
    weight 5.25525788683025
  ]
  edge [
    source 29
    target 1384
    weight 2.80280420630946
  ]
  edge [
    source 29
    target 1386
    weight 30.2773142563415
  ]
  edge [
    source 29
    target 266
    weight 3.75120759241499
  ]
  edge [
    source 29
    target 1217
    weight 10.5105157736605
  ]
  edge [
    source 29
    target 688
    weight 37.8378567851778
  ]
  edge [
    source 29
    target 268
    weight 4.2042063094642
  ]
  edge [
    source 29
    target 1391
    weight 9.00901352028042
  ]
  edge [
    source 29
    target 358
    weight 21.021031547321
  ]
  edge [
    source 29
    target 1393
    weight 1.35666615815465
  ]
  edge [
    source 29
    target 156
    weight 21.021031547321
  ]
  edge [
    source 29
    target 1118
    weight 16.6762240400074
  ]
  edge [
    source 29
    target 1019
    weight 129.996177735308
  ]
  edge [
    source 29
    target 1399
    weight 3.18500477989712
  ]
  edge [
    source 29
    target 275
    weight 4.90490736104156
  ]
  edge [
    source 29
    target 276
    weight 4.67134034384911
  ]
  edge [
    source 29
    target 1400
    weight 6.35519558407379
  ]
  edge [
    source 29
    target 608
    weight 7.07312761587854
  ]
  edge [
    source 29
    target 279
    weight 31.5508326710249
  ]
  edge [
    source 29
    target 265
    weight 21.021031547321
  ]
  edge [
    source 29
    target 646
    weight 1.18030307620387
  ]
  edge [
    source 29
    target 1360
    weight 7.00701051577366
  ]
  edge [
    source 29
    target 648
    weight 28.4072361019979
  ]
  edge [
    source 29
    target 653
    weight 21.021031547321
  ]
  edge [
    source 29
    target 1027
    weight 13.5135202804206
  ]
  edge [
    source 29
    target 655
    weight 8.89571651486765
  ]
  edge [
    source 29
    target 1412
    weight 12.6126189283926
  ]
  edge [
    source 29
    target 1029
    weight 22.5047146401985
  ]
  edge [
    source 29
    target 287
    weight 21.021031547321
  ]
  edge [
    source 29
    target 386
    weight 1.50333783070694
  ]
  edge [
    source 29
    target 439
    weight 2.46192261365021
  ]
  edge [
    source 29
    target 658
    weight 10.5105157736605
  ]
  edge [
    source 29
    target 1416
    weight 1.26216343815222
  ]
  edge [
    source 29
    target 1324
    weight 27.0270405608413
  ]
  edge [
    source 29
    target 1418
    weight 8.40841261892839
  ]
  edge [
    source 29
    target 68
    weight 8.60691260784849
  ]
  edge [
    source 29
    target 661
    weight 1.40393170983913
  ]
  edge [
    source 29
    target 222
    weight 1.93883300679174
  ]
  edge [
    source 29
    target 1035
    weight 21.021031547321
  ]
  edge [
    source 29
    target 1036
    weight 15.7657736604907
  ]
  edge [
    source 29
    target 1031
    weight 107.521368259286
  ]
  edge [
    source 29
    target 1424
    weight 32.6087830950746
  ]
  edge [
    source 29
    target 1425
    weight 9.80981472208312
  ]
  edge [
    source 29
    target 246
    weight 9.84769045460082
  ]
  edge [
    source 29
    target 294
    weight 6.64851230333873
  ]
  edge [
    source 29
    target 1261
    weight 105.105157736605
  ]
  edge [
    source 29
    target 936
    weight 4.90490736104156
  ]
  edge [
    source 29
    target 1209
    weight 84.0841261892839
  ]
  edge [
    source 29
    target 1042
    weight 23.590268736438
  ]
  edge [
    source 29
    target 495
    weight 21.021031547321
  ]
  edge [
    source 29
    target 343
    weight 4.67134034384911
  ]
  edge [
    source 29
    target 1046
    weight 10.5105157736605
  ]
  edge [
    source 29
    target 672
    weight 5.25525788683025
  ]
  edge [
    source 29
    target 302
    weight 21.021031547321
  ]
  edge [
    source 29
    target 814
    weight 50.3754006009014
  ]
  edge [
    source 29
    target 674
    weight 8.40841261892839
  ]
  edge [
    source 29
    target 727
    weight 16.8168252378568
  ]
  edge [
    source 29
    target 1051
    weight 9.34268068769821
  ]
  edge [
    source 29
    target 676
    weight 6.72673009514271
  ]
  edge [
    source 29
    target 496
    weight 42.042063094642
  ]
  edge [
    source 29
    target 1434
    weight 3.82200573587654
  ]
  edge [
    source 29
    target 308
    weight 23.7869567509159
  ]
  edge [
    source 29
    target 561
    weight 8.31160523680257
  ]
  edge [
    source 29
    target 484
    weight 109.865536038764
  ]
  edge [
    source 29
    target 163
    weight 7.00701051577366
  ]
  edge [
    source 29
    target 311
    weight 8.10811216825238
  ]
  edge [
    source 29
[truncated: 3,271,233 more chars]
