# Supplementary material for: Exploration of the Anti-Inflammatory Drug Space Through Network Pharmacology: Applications for Drug Repurposing
Source: Front Physiol. 2018 Mar 1;9:151. doi: 10.3389/fphys.2018.00151 (PMC5838628; doi:10.3389/fphys.2018.00151)
Supplement: Supplementary File 1 — A compressed file containing all networks as graph markup language (GML) files. [file DataSheet1.ZIP › pathway_adr_network_LINCS.gml]

graph [
  node [
    id 0
    label "Hepatic failure and associated disorders"
    ClusteringDot 0.2857246006173673
    type 0
    Redundancy 1.0
    degree 88
  ]
  node [
    id 1
    label "Skin hypoplasias and atrophies"
    ClusteringDot 0.2782900544875567
    type 0
    Redundancy 1.0
    degree 82
  ]
  node [
    id 2
    label "Mineral related disorders NEC"
    ClusteringDot 0.2981465484771788
    type 0
    Redundancy 1.0
    degree 48
  ]
  node [
    id 3
    label "Lens disorders congenital"
    ClusteringDot 0.17931557547136415
    type 0
    Redundancy 1.0
    degree 25
  ]
  node [
    id 4
    label "Varicose veins NEC"
    ClusteringDot 0.2676803482810166
    type 0
    Redundancy 1.0
    degree 90
  ]
  node [
    id 5
    label "REACTOME_PROCESSIVE_SYNTHESIS_ON_THE_LAGGING_STRAND"
    ClusteringDot 0.33362160857428974
    type 1
    Redundancy 1.0
    degree 528
  ]
  node [
    id 6
    label "Vascular neoplasms"
    ClusteringDot 0.26910319463772203
    type 0
    Redundancy 1.0
    degree 106
  ]
  node [
    id 7
    label "Non-Hodgkin's lymphomas NEC"
    ClusteringDot 0.3374109324862331
    type 0
    Redundancy 1.0
    degree 67
  ]
  node [
    id 8
    label "KEGG_DRUG_METABOLISM_CYTOCHROME_P450"
    ClusteringDot 0.32978757153930116
    type 1
    Redundancy 1.0
    degree 496
  ]
  node [
    id 9
    label "Iron excess"
    ClusteringDot 0.0
    type 0
    Redundancy 7
    degree 0
  ]
  node [
    id 10
    label "Intestinal ulcers and perforation NEC"
    ClusteringDot 0.3372005362320837
    type 0
    Redundancy 1.0
    degree 154
  ]
  node [
    id 11
    label "REACTOME_APC_C_CDC20_MEDIATED_DEGRADATION_OF_MITOTIC_PROTEINS"
    ClusteringDot 0.29501918664020227
    type 1
    Redundancy 1.0
    degree 236
  ]
  node [
    id 12
    label "Skin and subcutaneous tissue bacterial infections"
    ClusteringDot 0.37100948134203354
    type 0
    Redundancy 1.0
    degree 180
  ]
  node [
    id 13
    label "Noninfectious pericarditis"
    ClusteringDot 0.23627312242105253
    type 0
    Redundancy 1.0
    degree 51
  ]
  node [
    id 14
    label "Pulmonary thrombotic and embolic conditions"
    ClusteringDot 0.32931360020676737
    type 0
    Redundancy 1.0
    degree 87
  ]
  node [
    id 15
    label "Conditions caused by cold"
    ClusteringDot 0.27462546650321085
    type 0
    Redundancy 1.0
    degree 73
  ]
  node [
    id 16
    label "Endocrine and metabolic secondary hypertension"
    ClusteringDot 0.40338862698903405
    type 0
    Redundancy 1.0
    degree 131
  ]
  node [
    id 17
    label "Ocular nerve and muscle disorders"
    ClusteringDot 0.40249496162661585
    type 0
    Redundancy 1.0
    degree 109
  ]
  node [
    id 18
    label "Leukaemias acute lymphocytic"
    ClusteringDot 0.30697511175521597
    type 0
    Redundancy 1.0
    degree 44
  ]
  node [
    id 19
    label "Diaphragmatic hernias"
    ClusteringDot 0.32572276246620346
    type 0
    Redundancy 1.0
    degree 110
  ]
  node [
    id 20
    label "Product quality issues NEC"
    ClusteringDot 0.2505228424061324
    type 0
    Redundancy 1.0
    degree 52
  ]
  node [
    id 21
    label "Infectious myocarditis"
    ClusteringDot 0.3030144648155082
    type 0
    Redundancy 1.0
    degree 40
  ]
  node [
    id 22
    label "Gastrointestinal vascular occlusion and infarction"
    ClusteringDot 0.2909305962798396
    type 0
    Redundancy 1.0
    degree 73
  ]
  node [
    id 23
    label "Extremity deformities"
    ClusteringDot 0.3606803991024838
    type 0
    Redundancy 1.0
    degree 189
  ]
  node [
    id 24
    label "Nervous system neoplasms unspecified malignancy NEC"
    ClusteringDot 0.32182543968084376
    type 0
    Redundancy 1.0
    degree 110
  ]
  node [
    id 25
    label "Anaesthesia and allied procedures"
    ClusteringDot 0.14009626777300208
    type 0
    Redundancy 1.0
    degree 20
  ]
  node [
    id 26
    label "Congenital and peripartum cerebral disorders"
    ClusteringDot 0.18564986207891246
    type 0
    Redundancy 1.0
    degree 32
  ]
  node [
    id 27
    label "REACTOME_EXTENSION_OF_TELOMERES"
    ClusteringDot 0.37278990982719523
    type 1
    Redundancy 1.0
    degree 623
  ]
  node [
    id 28
    label "Peripheral nervous system disorders congenital NEC"
    ClusteringDot 0.26637010865949795
    type 0
    Redundancy 1.0
    degree 65
  ]
  node [
    id 29
    label "Nasal and paranasal sinus neoplasms benign"
    ClusteringDot 0.21486467748056617
    type 0
    Redundancy 1.0
    degree 34
  ]
  node [
    id 30
    label "Papilloma viral infections"
    ClusteringDot 0.28051756199593325
    type 0
    Redundancy 1.0
    degree 60
  ]
  node [
    id 31
    label "Autonomic nervous system disorders"
    ClusteringDot 0.3268651815803334
    type 0
    Redundancy 1.0
    degree 115
  ]
  node [
    id 32
    label "REACTOME_SMAD2_SMAD3_SMAD4_HETEROTRIMER_REGULATES_TRANSCRIPTION"
    ClusteringDot 0.0
    type 1
    Redundancy 7
    degree 0
  ]
  node [
    id 33
    label "Pericardial disorders NEC"
    ClusteringDot 0.3314956155672822
    type 0
    Redundancy 1.0
    degree 117
  ]
  node [
    id 34
    label "Giardia infections"
    ClusteringDot 0.30715872604132793
    type 0
    Redundancy 1.0
    degree 77
  ]
  node [
    id 35
    label "REACTOME_P130CAS_LINKAGE_TO_MAPK_SIGNALING_FOR_INTEGRINS"
    ClusteringDot 0.0
    type 1
    Redundancy 7
    degree 0
  ]
  node [
    id 36
    label "BIOCARTA_EIF4_PATHWAY"
    ClusteringDot 0.3703795970820299
    type 1
    Redundancy 1.0
    degree 635
  ]
  node [
    id 37
    label "Reproductive organ and breast imaging procedures"
    ClusteringDot 0.19248738549951258
    type 0
    Redundancy 1.0
    degree 53
  ]
  node [
    id 38
    label "Skin vasomotor conditions"
    ClusteringDot 0.27030505100330743
    type 0
    Redundancy 1.0
    degree 66
  ]
  node [
    id 39
    label "Peritoneal and retroperitoneal haemorrhages"
    ClusteringDot 0.3503173385059211
    type 0
    Redundancy 1.0
    degree 141
  ]
  node [
    id 40
    label "BIOCARTA_FAS_PATHWAY"
    ClusteringDot 0.3872352428334215
    type 1
    Redundancy 0.9936863989495568
    degree 741
  ]
  node [
    id 41
    label "Musculoskeletal and soft tissue histopathology procedures"
    ClusteringDot 0.210123859550275
    type 0
    Redundancy 1.0
    degree 59
  ]
  node [
    id 42
    label "REACTOME_RESPIRATORY_ELECTRON_TRANSPORT_ATP_SYNTHESIS_BY_CHEMIOSMOTIC_COUPLING_AND_HEAT_PRODUCTION_BY_UNCOUPLING_PROTEINS_"
    ClusteringDot 0.4006821710088104
    type 1
    Redundancy 1.0
    degree 533
  ]
  node [
    id 43
    label "REACTOME_PLATELET_SENSITIZATION_BY_LDL"
    ClusteringDot 0.0
    type 1
    Redundancy 7
    degree 0
  ]
  node [
    id 44
    label "Parainfluenzae viral infections"
    ClusteringDot 0.2627838566814985
    type 0
    Redundancy 1.0
    degree 69
  ]
  node [
    id 45
    label "Malignant hepatobiliary neoplasms"
    ClusteringDot 0.3812572447700036
    type 0
    Redundancy 1.0
    degree 93
  ]
  node [
    id 46
    label "KEGG_WNT_SIGNALING_PATHWAY"
    ClusteringDot 0.2448865412933138
    type 1
    Redundancy 0.9785698761138882
    degree 215
  ]
  node [
    id 47
    label "Chlamydial infections"
    ClusteringDot 0.30041425215129874
    type 0
    Redundancy 1.0
    degree 47
  ]
  node [
    id 48
    label "Respiratory syncytial viral infections"
    ClusteringDot 0.2505228424061324
    type 0
    Redundancy 1.0
    degree 52
  ]
  node [
    id 49
    label "Biochemical markers of bone metabolism"
    ClusteringDot 0.05592644626406272
    type 0
    Redundancy 1.0
    degree 4
  ]
  node [
    id 50
    label "Duodenal ulcers and perforation"
    ClusteringDot 0.30661711261621005
    type 0
    Redundancy 1.0
    degree 103
  ]
  node [
    id 51
    label "Iris and ciliary body bleeding and vascular disorders"
    ClusteringDot 0.10878498753369775
    type 0
    Redundancy 1.0
    degree 27
  ]
  node [
    id 52
    label "Red blood cell analyses"
    ClusteringDot 0.38898233967958096
    type 0
    Redundancy 1.0
    degree 154
  ]
  node [
    id 53
    label "KEGG_ECM_RECEPTOR_INTERACTION"
    ClusteringDot 0.233800967036403
    type 1
    Redundancy 1.0
    degree 191
  ]
  node [
    id 54
    label "Retinopathies NEC"
    ClusteringDot 0.17931557547136415
    type 0
    Redundancy 1.0
    degree 25
  ]
  node [
    id 55
    label "KEGG_PROPANOATE_METABOLISM"
    ClusteringDot 0.0
    type 1
    Redundancy 7
    degree 0
  ]
  node [
    id 56
    label "Retinal necrosis and vascular insufficiency"
    ClusteringDot 0.3045877158712009
    type 0
    Redundancy 1.0
    degree 103
  ]
  node [
    id 57
    label "REACTOME_CYTOCHROME_P450_ARRANGED_BY_SUBSTRATE_TYPE"
    ClusteringDot 0.3039313411831172
    type 1
    Redundancy 1.0
    degree 223
  ]
  node [
    id 58
    label "Speech and language abnormalities"
    ClusteringDot 0.3149208568490167
    type 0
    Redundancy 1.0
    degree 88
  ]
  node [
    id 59
    label "Fibrosis NEC"
    ClusteringDot 0.06243564346753854
    type 0
    Redundancy 1.0
    degree 13
  ]
  node [
    id 60
    label "Cryptococcal infections"
    ClusteringDot 0.40918482853061633
    type 0
    Redundancy 1.0
    degree 122
  ]
  node [
    id 61
    label "Lymphoproliferative disorders NEC (excl leukaemias and lymphomas)"
    ClusteringDot 0.4063169633008201
    type 0
    Redundancy 1.0
    degree 118
  ]
  node [
    id 62
    label "Metabolic acidoses (excl diabetic acidoses)"
    ClusteringDot 0.2922743579052839
    type 0
    Redundancy 1.0
    degree 46
  ]
  node [
    id 63
    label "Skin procedural complications"
    ClusteringDot 0.3205917414730221
    type 0
    Redundancy 1.0
    degree 56
  ]
  node [
    id 64
    label "Aortic aneurysms and dissections"
    ClusteringDot 0.35918742351443045
    type 0
    Redundancy 1.0
    degree 112
  ]
  node [
    id 65
    label "REACTOME_SMOOTH_MUSCLE_CONTRACTION"
    ClusteringDot 0.0
    type 1
    Redundancy 7
    degree 0
  ]
  node [
    id 66
    label "Hepatic and portal embolism and thrombosis"
    ClusteringDot 0.15208942470499334
    type 0
    Redundancy 1.0
    degree 16
  ]
  node [
    id 67
    label "Mixed acid-base disorders"
    ClusteringDot 0.3116002432175707
    type 0
    Redundancy 1.0
    degree 58
  ]
  node [
    id 68
    label "Diabetic complications ophthalmic"
    ClusteringDot 0.14776919202421038
    type 0
    Redundancy 1.0
    degree 34
  ]
  node [
    id 69
    label "Tinea infections"
    ClusteringDot 0.38254222420819706
    type 0
    Redundancy 1.0
    degree 156
  ]
  node [
    id 70
    label "Abdominal findings abnormal"
    ClusteringDot 0.19584645852641902
    type 0
    Redundancy 1.0
    degree 55
  ]
  node [
    id 71
    label "Neurological signs and symptoms NEC"
    ClusteringDot 0.3616504277431223
    type 0
    Redundancy 1.0
    degree 141
  ]
  node [
    id 72
    label "Anaplastic large cell lymphomas T- and null-cell types"
    ClusteringDot 0.3315434425342789
    type 0
    Redundancy 1.0
    degree 47
  ]
  node [
    id 73
    label "Thermal burns"
    ClusteringDot 0.2767605588520341
    type 0
    Redundancy 1.0
    degree 96
  ]
  node [
    id 74
    label "REACTOME_AUTODEGRADATION_OF_CDH1_BY_CDH1_APC_C"
    ClusteringDot 0.0
    type 1
    Redundancy 7
    degree 0
  ]
  node [
    id 75
    label "Retinal disorders congenital"
    ClusteringDot 0.2505228424061324
    type 0
    Redundancy 1.0
    degree 52
  ]
  node [
    id 76
    label "Eustachian tube disorders"
    ClusteringDot 0.26220880844737876
    type 0
    Redundancy 1.0
    degree 77
  ]
  node [
    id 77
    label "Scaly conditions"
    ClusteringDot 0.20343216742288062
    type 0
    Redundancy 1.0
    degree 62
  ]
  node [
    id 78
    label "Immune response protein analyses NEC"
    ClusteringDot 0.312618415931459
    type 0
    Redundancy 1.0
    degree 75
  ]
  node [
    id 79
    label "Eyelid therapeutic procedures"
    ClusteringDot 0.25792157460115633
    type 0
    Redundancy 1.0
    degree 65
  ]
  node [
    id 80
    label "Ulcers NEC"
    ClusteringDot 0.2647131462714206
    type 0
    Redundancy 1.0
    degree 101
  ]
  node [
    id 81
    label "REACTOME_GLYCOSAMINOGLYCAN_METABOLISM"
    ClusteringDot 0.3703795970820299
    type 1
    Redundancy 1.0
    degree 635
  ]
  node [
    id 82
    label "Vascular hypertensive disorders NEC"
    ClusteringDot 0.40181333934496244
    type 0
    Redundancy 1.0
    degree 148
  ]
  node [
    id 83
    label "REACTOME_CLASS_I_MHC_MEDIATED_ANTIGEN_PROCESSING_PRESENTATION"
    ClusteringDot 0.0
    type 1
    Redundancy 7
    degree 0
  ]
  node [
    id 84
    label "Uterine neoplasms benign"
    ClusteringDot 0.148547327501707
    type 0
    Redundancy 1.0
    degree 31
  ]
  node [
    id 85
    label "Testicular and epididymal infections and inflammations"
    ClusteringDot 0.34790207403241596
    type 0
    Redundancy 1.0
    degree 83
  ]
  node [
    id 86
    label "Female gonadal function disorders"
    ClusteringDot 0.33791668452177415
    type 0
    Redundancy 1.0
    degree 149
  ]
  node [
    id 87
    label "Refractive and accommodative disorders"
    ClusteringDot 0.3649827758644155
    type 0
    Redundancy 1.0
    degree 171
  ]
  node [
    id 88
    label "Muscle related signs and symptoms NEC"
    ClusteringDot 0.3765686862259703
    type 0
    Redundancy 1.0
    degree 173
  ]
  node [
    id 89
    label "Myocardial disorders NEC"
    ClusteringDot 0.3876484712712761
    type 0
    Redundancy 1.0
    degree 169
  ]
  node [
    id 90
    label "Liver and spleen enlargement"
    ClusteringDot 0.30054843182111474
    type 0
    Redundancy 1.0
    degree 31
  ]
  node [
    id 91
    label "REACTOME_ANTIVIRAL_MECHANISM_BY_IFN_STIMULATED_GENES"
    ClusteringDot 0.29501918664020227
    type 1
    Redundancy 1.0
    degree 236
  ]
  node [
    id 92
    label "KEGG_RNA_DEGRADATION"
    ClusteringDot 0.29501918664020227
    type 1
    Redundancy 1.0
    degree 236
  ]
  node [
    id 93
    label "Retroviral infections"
    ClusteringDot 0.34933416091480096
    type 0
    Redundancy 1.0
    degree 56
  ]
  node [
    id 94
    label "KEGG_PROGESTERONE_MEDIATED_OOCYTE_MATURATION"
    ClusteringDot 0.3189795765392523
    type 1
    Redundancy 1.0
    degree 321
  ]
  node [
    id 95
    label "Microbiology and serology tests NEC"
    ClusteringDot 0.252399177793437
    type 0
    Redundancy 1.0
    degree 56
  ]
  node [
    id 96
    label "REACTOME_RNA_POL_III_TRANSCRIPTION_TERMINATION"
    ClusteringDot 0.29501918664020227
    type 1
    Redundancy 1.0
    degree 236
  ]
  node [
    id 97
    label "Liver function analyses"
    ClusteringDot 0.33774369867535214
    type 0
    Redundancy 1.0
    degree 130
  ]
  node [
    id 98
    label "Cardiovascular neoplasms malignant and unspecified"
    ClusteringDot 0.30054843182111474
    type 0
    Redundancy 1.0
    degree 31
  ]
  node [
    id 99
    label "KEGG_FOCAL_ADHESION"
    ClusteringDot 0.23380096703640305
    type 1
    Redundancy 1.0
    degree 191
  ]
  node [
    id 100
    label "Device malfunction events NEC"
    ClusteringDot 0.15456817471899736
    type 0
    Redundancy 1.0
    degree 32
  ]
  node [
    id 101
    label "REACTOME_MEIOTIC_RECOMBINATION"
    ClusteringDot 0.0
    type 1
    Redundancy 7
    degree 0
  ]
  node [
    id 102
    label "KEGG_PYRIMIDINE_METABOLISM"
    ClusteringDot 0.3742213587425978
    type 1
    Redundancy 1.0
    degree 540
  ]
  node [
    id 103
    label "REACTOME_ELONGATION_ARREST_AND_RECOVERY"
    ClusteringDot 0.0
    type 1
    Redundancy 7
    degree 0
  ]
  node [
    id 104
    label "Gastrointestinal atonic and hypomotility disorders NEC"
    ClusteringDot 0.29471958927580477
    type 0
    Redundancy 1.0
    degree 81
  ]
  node [
    id 105
    label "Vascular tests NEC (incl blood pressure)"
    ClusteringDot 0.38815620094526077
    type 0
    Redundancy 1.0
    degree 154
  ]
  node [
    id 106
    label "REACTOME_GLUCURONIDATION"
    ClusteringDot 0.05294611982402966
    type 1
    Redundancy 1.0
    degree 32
  ]
  node [
    id 107
    label "Soft tissue neoplasms benign NEC"
    ClusteringDot 0.3668170163218836
    type 0
    Redundancy 1.0
    degree 203
  ]
  node [
    id 108
    label "Endocrine analyses and imaging NEC"
    ClusteringDot 0.2505228424061324
    type 0
    Redundancy 1.0
    degree 52
  ]
  node [
    id 109
    label "Waldenstrom's macroglobulinaemias"
    ClusteringDot 0.03622545221276087
    type 0
    Redundancy 1.0
    degree 3
  ]
  node [
    id 110
    label "Maternal complications of labour NEC"
    ClusteringDot 0.19248738549951258
    type 0
    Redundancy 1.0
    degree 53
  ]
  node [
    id 111
    label "Device site reactions"
    ClusteringDot 0.30054843182111474
    type 0
    Redundancy 1.0
    degree 31
  ]
  node [
    id 112
    label "Cervix infections and inflammations"
    ClusteringDot 0.1674291693313705
    type 0
    Redundancy 1.0
    degree 12
  ]
  node [
    id 113
    label "Product physical issues"
    ClusteringDot 0.12162030496241069
    type 0
    Redundancy 1.0
    degree 24
  ]
  node [
    id 114
    label "REACTOME_NEPHRIN_INTERACTIONS"
    ClusteringDot 0.21749902774764734
    type 1
    Redundancy 1.0
    degree 171
  ]
  node [
    id 115
    label "Lupus erythematosus (incl subtypes)"
    ClusteringDot 0.3602607769140807
    type 0
    Redundancy 1.0
    degree 115
  ]
  node [
    id 116
    label "Abortions not specified as induced or spontaneous"
    ClusteringDot 0.30054843182111474
    type 0
    Redundancy 1.0
    degree 31
  ]
  node [
    id 117
    label "REACTOME_METABOLISM_OF_AMINO_ACIDS_AND_DERIVATIVES"
    ClusteringDot 0.0
    type 1
    Redundancy 7
    degree 0
  ]
  node [
    id 118
    label "Testicular and epididymal disorders NEC"
    ClusteringDot 0.2505228424061324
    type 0
    Redundancy 1.0
    degree 52
  ]
  node [
    id 119
    label "REACTOME_HIV_LIFE_CYCLE"
    ClusteringDot 0.29501918664020227
    type 1
    Redundancy 1.0
    degree 236
  ]
  node [
    id 120
    label "KEGG_RIBOSOME"
    ClusteringDot 0.39972006483333855
    type 1
    Redundancy 1.0
    degree 886
  ]
  node [
    id 121
    label "Fear symptoms and phobic disorders (incl social phobia)"
    ClusteringDot 0.19248738549951258
    type 0
    Redundancy 1.0
    degree 53
  ]
  node [
    id 122
    label "Leukaemias chronic lymphocytic"
    ClusteringDot 0.252399177793437
    type 0
    Redundancy 1.0
    degree 56
  ]
  node [
    id 123
    label "Disorders of purine metabolism"
    ClusteringDot 0.3551077933076056
    type 0
    Redundancy 1.0
    degree 119
  ]
  node [
    id 124
    label "Corynebacteria infections"
    ClusteringDot 0.1878285324620973
    type 0
    Redundancy 1.0
    degree 21
  ]
  node [
    id 125
    label "Amblyopic vision impairment"
    ClusteringDot 0.26216164902826705
    type 0
    Redundancy 1.0
    degree 78
  ]
  node [
    id 126
    label "Infections NEC"
    ClusteringDot 0.37611175242465944
    type 0
    Redundancy 1.0
    degree 192
  ]
  node [
    id 127
    label "Intervertebral disc disorders NEC"
    ClusteringDot 0.3169098720898773
    type 0
    Redundancy 1.0
    degree 157
  ]
  node [
    id 128
    label "Muscle tone abnormalities"
    ClusteringDot 0.3645456459754393
    type 0
    Redundancy 1.0
    degree 67
  ]
  node [
    id 129
    label "KEGG_ANTIGEN_PROCESSING_AND_PRESENTATION"
    ClusteringDot 0.38478593417227547
    type 1
    Redundancy 1.0
    degree 691
  ]
  node [
    id 130
    label "Optic nerve bleeding and vascular disorders"
    ClusteringDot 0.11668432072269785
    type 0
    Redundancy 1.0
    degree 35
  ]
  node [
    id 131
    label "Congenital posterior segment disorders (incl optic nerve)"
    ClusteringDot 0.2505228424061324
    type 0
    Redundancy 1.0
    degree 52
  ]
  node [
    id 132
    label "Burkholderia infections"
    ClusteringDot 0.3141976774128906
    type 0
    Redundancy 1.0
    degree 53
  ]
  node [
    id 133
    label "REACTOME_RESPIRATORY_ELECTRON_TRANSPORT"
    ClusteringDot 0.37770441218970974
    type 1
    Redundancy 1.0
    degree 419
  ]
  node [
    id 134
    label "REACTOME_SRP_DEPENDENT_COTRANSLATIONAL_PROTEIN_TARGETING_TO_MEMBRANE"
    ClusteringDot 0.39972006483333855
    type 1
    Redundancy 1.0
    degree 886
  ]
  node [
    id 135
    label "Reproductive hormone analyses"
    ClusteringDot 0.2598460789719552
    type 0
    Redundancy 1.0
    degree 60
  ]
  node [
    id 136
    label "Muscle infections and inflammations"
    ClusteringDot 0.34716039059949333
    type 0
    Redundancy 1.0
    degree 119
  ]
  node [
    id 137
    label "Renal neoplasms"
    ClusteringDot 0.2981723776556274
    type 0
    Redundancy 1.0
    degree 78
  ]
  node [
    id 138
    label "Corneal disorders NEC"
    ClusteringDot 0.38285956488721384
    type 0
    Redundancy 1.0
    degree 132
  ]
  node [
    id 139
    label "BIOCARTA_RAS_PATHWAY"
    ClusteringDot 0.32978757153930116
    type 1
    Redundancy 1.0
    degree 496
  ]
  node [
    id 140
    label "Conditions associated with abnormal gas exchange"
    ClusteringDot 0.36612990845417814
    type 0
    Redundancy 1.0
    degree 81
  ]
  node [
    id 141
    label "REACTOME_SYNTHESIS_OF_DNA"
    ClusteringDot 0.427757623191533
    type 1
    Redundancy 1.0
    degree 649
  ]
  node [
    id 142
    label "Thyroid neoplasms"
    ClusteringDot 0.34703019147574704
    type 0
    Redundancy 1.0
    degree 77
  ]
  node [
    id 143
    label "Speech articulation and rhythm disturbances"
    ClusteringDot 0.022956604907013355
    type 0
    Redundancy 7
    degree 2
  ]
  node [
    id 144
    label "Prostate and seminal vesicles infections and inflammations"
    ClusteringDot 0.15824972744161897
    type 0
    Redundancy 1.0
    degree 20
  ]
  node [
    id 145
    label "REACTOME_MRNA_SPLICING"
    ClusteringDot 0.3703795970820299
    type 1
    Redundancy 1.0
    degree 635
  ]
  node [
    id 146
    label "Joint therapeutic procedures"
    ClusteringDot 0.4044980569651109
    type 0
    Redundancy 1.0
    degree 108
  ]
  node [
    id 147
    label "Cerebrovascular embolism and thrombosis"
    ClusteringDot 0.3858276206437298
    type 0
    Redundancy 1.0
    degree 141
  ]
  node [
    id 148
    label "Chemical injuries"
    ClusteringDot 0.3162592844011991
    type 0
    Redundancy 1.0
    degree 115
  ]
  node [
    id 149
    label "Platelet disorders NEC"
    ClusteringDot 0.08926837496495506
    type 0
    Redundancy 1.0
    degree 16
  ]
  node [
    id 150
    label "Analgesia supportive care"
    ClusteringDot 0.08254171499144809
    type 0
    Redundancy 1.0
    degree 9
  ]
  node [
    id 151
    label "Eye injuries NEC"
    ClusteringDot 0.36769264353349296
    type 0
    Redundancy 1.0
    degree 212
  ]
  node [
    id 152
    label "Alphaviral infections"
    ClusteringDot 0.31568795922261994
    type 0
    Redundancy 1.0
    degree 60
  ]
  node [
    id 153
    label "Reproductive tract signs and symptoms NEC"
    ClusteringDot 0.33146102861796173
    type 0
    Redundancy 1.0
    degree 161
  ]
  node [
    id 154
    label "Reproductive neoplasms male unspecified malignancy"
    ClusteringDot 0.09904413656338092
    type 0
    Redundancy 1.0
    degree 23
  ]
  node [
    id 155
    label "Stress disorders"
    ClusteringDot 0.20912319675716184
    type 0
    Redundancy 1.0
    degree 72
  ]
  node [
    id 156
    label "Postpartum psychiatric disorders"
    ClusteringDot 0.05851685846783632
    type 0
    Redundancy 1.0
    degree 8
  ]
  node [
    id 157
    label "REACTOME_INTEGRATION_OF_ENERGY_METABOLISM"
    ClusteringDot 0.3039313411831172
    type 1
    Redundancy 1.0
    degree 223
  ]
  node [
    id 158
    label "Urinary tract neoplasms benign"
    ClusteringDot 0.2524887528769886
    type 0
    Redundancy 1.0
    degree 59
  ]
  node [
    id 159
    label "Diabetic complications neurological"
    ClusteringDot 0.34034668236523324
    type 0
    Redundancy 1.0
    degree 70
  ]
  node [
    id 160
    label "REACTOME_METABOLISM_OF_MRNA"
    ClusteringDot 0.3944327736366795
    type 1
    Redundancy 1.0
    degree 802
  ]
  node [
    id 161
    label "Pregnancy associated hypertension"
    ClusteringDot 0.3030144648155082
    type 0
    Redundancy 1.0
    degree 40
  ]
  node [
    id 162
    label "Ocular cysts and polyps"
    ClusteringDot 0.34309729133912487
    type 0
    Redundancy 1.0
    degree 98
  ]
  node [
    id 163
    label "Red blood cell abnormal findings NEC"
    ClusteringDot 0.3846556154549721
    type 0
    Redundancy 1.0
    degree 111
  ]
  node [
    id 164
    label "Menopausal effects NEC"
    ClusteringDot 0.25275094626098
    type 0
    Redundancy 1.0
    degree 62
  ]
  node [
    id 165
    label "Vasculitides"
    ClusteringDot 0.3614557238844092
    type 0
    Redundancy 1.0
    degree 177
  ]
  node [
    id 166
    label "REACTOME_DESTABILIZATION_OF_MRNA_BY_AUF1_HNRNP_D0"
    ClusteringDot 0.0
    type 1
    Redundancy 7
    degree 0
  ]
  node [
    id 167
    label "Central nervous system and spinal infections"
    ClusteringDot 0.3954083211139384
    type 0
    Redundancy 1.0
    degree 144
  ]
  node [
    id 168
    label "Medication errors, product use errors and issues NEC"
    ClusteringDot 0.28620637731027154
    type 0
    Redundancy 1.0
    degree 100
  ]
  node [
    id 169
    label "KEGG_COMPLEMENT_AND_COAGULATION_CASCADES"
    ClusteringDot 0.37423855149653606
    type 1
    Redundancy 0.9926020771091194
    degree 639
  ]
  node [
    id 170
    label "Dyspnoeas"
    ClusteringDot 0.36994364118700546
    type 0
    Redundancy 1.0
    degree 155
  ]
  node [
    id 171
    label "Leishmania infections"
    ClusteringDot 0.27893876135681317
    type 0
    Redundancy 1.0
    degree 51
  ]
  node [
    id 172
    label "Mediastinal neoplasms malignant"
    ClusteringDot 0.349334160914801
    type 0
    Redundancy 1.0
    degree 56
  ]
  node [
    id 173
    label "Magnesium metabolism disorders"
    ClusteringDot 0.16203225960700482
    type 0
    Redundancy 1.0
    degree 45
  ]
  node [
    id 174
    label "Pulmonary vascular disorders NEC"
    ClusteringDot 0.1989819909575018
    type 0
    Redundancy 1.0
    degree 65
  ]
  node [
    id 175
    label "Breast and nipple neoplasms malignant"
    ClusteringDot 0.2701498325598961
    type 0
    Redundancy 1.0
    degree 67
  ]
  node [
    id 176
    label "Neoplasms unspecified malignancy and site unspecified NEC"
    ClusteringDot 0.3287656025772174
    type 0
    Redundancy 1.0
    degree 50
  ]
  node [
    id 177
    label "Listeria infections"
    ClusteringDot 0.3586783255570254
    type 0
    Redundancy 1.0
    degree 90
  ]
  node [
    id 178
    label "BIOCARTA_PYK2_PATHWAY"
    ClusteringDot 0.3703795970820299
    type 1
    Redundancy 1.0
    degree 635
  ]
  node [
    id 179
    label "Crystal arthropathic disorders"
    ClusteringDot 0.23431919820683023
    type 0
    Redundancy 1.0
    degree 56
  ]
  node [
    id 180
    label "Cardiac septal defects congenital"
    ClusteringDot 0.33549646932288146
    type 0
    Redundancy 1.0
    degree 66
  ]
  node [
    id 181
    label "Skin autoimmune disorders NEC"
    ClusteringDot 0.3875352983160609
    type 0
    Redundancy 1.0
    degree 109
  ]
  node [
    id 182
    label "Musculoskeletal and connective tissue disorders of spine congenital"
    ClusteringDot 0.30054843182111474
    type 0
    Redundancy 1.0
    degree 31
  ]
  node [
    id 183
    label "Musculoskeletal and connective tissue neoplasms NEC"
    ClusteringDot 0.34474300554888976
    type 0
    Redundancy 1.0
    degree 90
  ]
  node [
    id 184
    label "Breast disorders NEC"
    ClusteringDot 0.2505228424061324
    type 0
    Redundancy 1.0
    degree 52
  ]
  node [
    id 185
    label "Acnes"
    ClusteringDot 0.2657525530558067
    type 0
    Redundancy 1.0
    degree 58
  ]
  node [
    id 186
    label "Escherichia infections"
    ClusteringDot 0.4132766593587744
    type 0
    Redundancy 1.0
    degree 116
  ]
  node [
    id 187
    label "Respiratory tract and thoracic cavity procedural complications"
    ClusteringDot 0.3499201760338496
    type 0
    Redundancy 1.0
    degree 64
  ]
  node [
    id 188
    label "REACTOME_PLATELET_ACTIVATION_SIGNALING_AND_AGGREGATION"
    ClusteringDot 0.3039313411831172
    type 1
    Redundancy 1.0
    degree 223
  ]
  node [
    id 189
    label "Menstruation and uterine bleeding NEC"
    ClusteringDot 0.3460614683756711
    type 0
    Redundancy 1.0
    degree 88
  ]
  node [
    id 190
    label "Lower respiratory tract signs and symptoms"
    ClusteringDot 0.3503898661985098
    type 0
    Redundancy 1.0
    degree 114
  ]
  node [
    id 191
    label "Diabetic complications renal"
    ClusteringDot 0.23312505111695267
    type 0
    Redundancy 1.0
    degree 67
  ]
  node [
    id 192
    label "General nutritional disorders NEC"
    ClusteringDot 0.36849747155546975
    type 0
    Redundancy 1.0
    degree 148
  ]
  node [
    id 193
    label "REACTOME_PYRIMIDINE_CATABOLISM"
    ClusteringDot 0.3039313411831172
    type 1
    Redundancy 1.0
    degree 223
  ]
  node [
    id 194
    label "Disability issues"
    ClusteringDot 0.39027375072435105
    type 0
    Redundancy 1.0
    degree 174
  ]
  node [
    id 195
    label "KEGG_PORPHYRIN_AND_CHLOROPHYLL_METABOLISM"
    ClusteringDot 0.23380096703640305
    type 1
    Redundancy 1.0
    degree 191
  ]
  node [
    id 196
    label "Cerebrovascular and spinal vascular disorders NEC"
    ClusteringDot 0.37771381480110794
    type 0
    Redundancy 1.0
    degree 88
  ]
  node [
    id 197
    label "REACTOME_DOWNSTREAM_SIGNAL_TRANSDUCTION"
    ClusteringDot 0.3189795765392523
    type 1
    Redundancy 1.0
    degree 321
  ]
  node [
    id 198
    label "Infusion site reactions"
    ClusteringDot 0.16962700765305047
    type 0
    Redundancy 1.0
    degree 36
  ]
  node [
    id 199
    label "KEGG_SMALL_CELL_LUNG_CANCER"
    ClusteringDot 0.0
    type 1
    Redundancy 7
    degree 0
  ]
  node [
    id 200
    label "REACTOME_DESTABILIZATION_OF_MRNA_BY_BRF1"
    ClusteringDot 0.3770191706268895
    type 1
    Redundancy 1.0
    degree 408
  ]
  node [
    id 201
    label "Urticarias"
    ClusteringDot 0.27278949732499863
    type 0
    Redundancy 1.0
    degree 103
  ]
  node [
    id 202
    label "Lymphatic system disorders NEC"
    ClusteringDot 0.3971468676471364
    type 0
    Redundancy 1.0
    degree 145
  ]
  node [
    id 203
    label "Salivary gland enlargements"
    ClusteringDot 0.05851685846783632
    type 0
    Redundancy 1.0
    degree 8
  ]
  node [
    id 204
    label "Food malabsorption and intolerance syndromes (excl sugar intolerance)"
    ClusteringDot 0.31970551636265626
    type 0
    Redundancy 1.0
    degree 107
  ]
  node [
    id 205
    label "Neutropenias"
    ClusteringDot 0.402077623388969
    type 0
    Redundancy 1.0
    degree 143
  ]
  node [
    id 206
    label "Spinal fractures and dislocations"
    ClusteringDot 0.33330132291995046
    type 0
    Redundancy 1.0
    degree 145
  ]
  node [
    id 207
    label "Hydrocephalic conditions"
    ClusteringDot 0.15208942470499334
    type 0
    Redundancy 1.0
    degree 16
  ]
  node [
    id 208
    label "Renal failure and impairment"
    ClusteringDot 0.3802440161030488
    type 0
    Redundancy 1.0
    degree 172
  ]
  node [
    id 209
    label "Urinary tract function analyses NEC"
    ClusteringDot 0.30092544335234156
    type 0
    Redundancy 1.0
    degree 43
  ]
  node [
    id 210
    label "Gastrointestinal signs and symptoms NEC"
    ClusteringDot 0.34742176804927366
    type 0
    Redundancy 1.0
    degree 141
  ]
  node [
    id 211
    label "REACTOME_CDT1_ASSOCIATION_WITH_THE_CDC6_ORC_ORIGIN_COMPLEX"
    ClusteringDot 0.3770191706268895
    type 1
    Redundancy 1.0
    degree 408
  ]
  node [
    id 212
    label "Penile neoplasms malignant"
    ClusteringDot 0.3387690552522357
    type 0
    Redundancy 1.0
    degree 69
  ]
  node [
    id 213
    label "Skin preneoplastic conditions NEC"
    ClusteringDot 0.1568827523101578
    type 0
    Redundancy 1.0
    degree 16
  ]
  node [
    id 214
    label "BIOCARTA_IGF1R_PATHWAY"
    ClusteringDot 0.3189795765392523
    type 1
    Redundancy 1.0
    degree 321
  ]
  node [
    id 215
    label "Administration site reactions NEC"
    ClusteringDot 0.4001006950959623
    type 0
    Redundancy 1.0
    degree 108
  ]
  node [
    id 216
    label "REACTOME_METABOLISM_OF_NUCLEOTIDES"
    ClusteringDot 0.355522309333205
    type 1
    Redundancy 0.9993849118126574
    degree 520
  ]
  node [
    id 217
    label "Psychiatric symptoms NEC"
    ClusteringDot 0.31165957447015874
    type 0
    Redundancy 1.0
    degree 145
  ]
  node [
    id 218
    label "Gastrointestinal ulcers and perforation, site unspecified"
    ClusteringDot 0.32755106690472524
    type 0
    Redundancy 1.0
    degree 127
  ]
  node [
    id 219
    label "REACTOME_METABOLISM_OF_VITAMINS_AND_COFACTORS"
    ClusteringDot 0.32978757153930116
    type 1
    Redundancy 1.0
    degree 496
  ]
  node [
    id 220
    label "Respiratory tract disorders NEC"
    ClusteringDot 0.33488248157633116
    type 0
    Redundancy 1.0
    degree 120
  ]
  node [
    id 221
    label "REACTOME_COMPLEMENT_CASCADE"
    ClusteringDot 0.35569153471326487
    type 1
    Redundancy 1.0
    degree 519
  ]
  node [
    id 222
    label "Erysipelothrix infections"
    ClusteringDot 0.30301446481550826
    type 0
    Redundancy 1.0
    degree 40
  ]
  node [
    id 223
    label "Neisseria infections"
    ClusteringDot 0.036225452212760884
    type 0
    Redundancy 1.0
    degree 3
  ]
  node [
    id 224
    label "Lid, lash and lacrimal structural disorders"
    ClusteringDot 0.29306877941224624
    type 0
    Redundancy 1.0
    degree 32
  ]
  node [
    id 225
    label "Application and instillation site reactions"
    ClusteringDot 0.3614571822438342
    type 0
    Redundancy 1.0
    degree 146
  ]
  node [
    id 226
    label "Ovarian and fallopian tube disorders NEC"
    ClusteringDot 0.3323457420485268
    type 0
    Redundancy 1.0
    degree 147
  ]
  node [
    id 227
    label "Site specific necrosis and vascular insufficiency NEC"
    ClusteringDot 0.38898009583083604
    type 0
    Redundancy 1.0
    degree 170
  ]
  node [
    id 228
    label "Aneurysms and dissections site specific NEC"
    ClusteringDot 0.19621995909458884
    type 0
    Redundancy 1.0
    degree 57
  ]
  node [
    id 229
    label "Foetal and neonatal diagnostic procedures"
    ClusteringDot 0.3315434425342789
    type 0
    Redundancy 1.0
    degree 47
  ]
  node [
    id 230
    label "REACTOME_DNA_STRAND_ELONGATION"
    ClusteringDot 0.3924418123623803
    type 1
    Redundancy 0.9912130353306824
    degree 936
  ]
  node [
    id 231
    label "REACTOME_MRNA_DECAY_BY_3_TO_5_EXORIBONUCLEASE"
    ClusteringDot 0.3770191706268895
    type 1
    Redundancy 1.0
    degree 408
  ]
  node [
    id 232
    label "Eye movement disorders"
    ClusteringDot 0.4102052226558005
    type 0
    Redundancy 1.0
    degree 100
  ]
  node [
    id 233
    label "Muscle weakness conditions"
    ClusteringDot 0.3908216179012143
    type 0
    Redundancy 1.0
    degree 93
  ]
  node [
    id 234
    label "REACTOME_OPIOID_SIGNALLING"
    ClusteringDot 0.3189795765392523
    type 1
    Redundancy 1.0
    degree 321
  ]
  node [
    id 235
    label "REACTOME_DEADENYLATION_OF_MRNA"
    ClusteringDot 0.0
    type 1
    Redundancy 7
    degree 0
  ]
  node [
    id 236
    label "BIOCARTA_AMI_PATHWAY"
    ClusteringDot 0.3039313411831172
    type 1
    Redundancy 1.0
    degree 223
  ]
  node [
    id 237
    label "Fractures NEC"
    ClusteringDot 0.3938243152321029
    type 0
    Redundancy 1.0
    degree 167
  ]
  node [
    id 238
    label "REACTOME_INHIBITION_OF_REPLICATION_INITIATION_OF_DAMAGED_DNA_BY_RB1_E2F1"
    ClusteringDot 0.0
    type 1
    Redundancy 7
    degree 0
  ]
  node [
    id 239
    label "Amino acid metabolism disorders NEC"
    ClusteringDot 0.07764010585134472
    type 0
    Redundancy 1.0
    degree 15
  ]
  node [
    id 240
    label "Purpura and related conditions"
    ClusteringDot 0.356253170748673
    type 0
    Redundancy 1.0
    degree 168
  ]
  node [
    id 241
    label "Lower gastrointestinal neoplasms benign"
    ClusteringDot 0.28774111176879524
    type 0
    Redundancy 1.0
    degree 124
  ]
  node [
    id 242
    label "REACTOME_POL_SWITCHING"
    ClusteringDot 0.34631280196892295
    type 1
    Redundancy 1.0
    degree 560
  ]
  node [
    id 243
    label "Neuromuscular junction dysfunction"
    ClusteringDot 0.349334160914801
    type 0
    Redundancy 1.0
    degree 56
  ]
  node [
    id 244
    label "Nervous system neoplasms malignant NEC"
    ClusteringDot 0.30054843182111474
    type 0
    Redundancy 1.0
    degree 31
  ]
  node [
    id 245
    label "Vascular auscultatory investigations"
    ClusteringDot 0.27807152129260987
    type 0
    Redundancy 1.0
    degree 78
  ]
  node [
    id 246
    label "Cerebellar disorders congenital"
    ClusteringDot 0.14009626777300208
    type 0
    Redundancy 1.0
    degree 20
  ]
  node [
    id 247
    label "Hepatobiliary and spleen infections"
    ClusteringDot 0.36420275174791167
    type 0
    Redundancy 1.0
    degree 79
  ]
  node [
    id 248
    label "Epiphyseal disorders"
    ClusteringDot 0.255643865138937
    type 0
    Redundancy 1.0
    degree 56
  ]
  node [
    id 249
    label "Skin structures and soft tissue infections"
    ClusteringDot 0.39818380589187824
    type 0
    Redundancy 1.0
    degree 148
  ]
  node [
    id 250
    label "Upper respiratory tract signs and symptoms"
    ClusteringDot 0.35671395216590307
    type 0
    Redundancy 1.0
    degree 184
  ]
  node [
    id 251
    label "Memory loss (excl dementia)"
    ClusteringDot 0.316546511208921
    type 0
    Redundancy 1.0
    degree 137
  ]
  node [
    id 252
    label "Obstetric therapeutic procedures"
    ClusteringDot 0.15208942470499334
    type 0
    Redundancy 1.0
    degree 16
  ]
  node [
    id 253
    label "Middle ear disorders NEC"
    ClusteringDot 0.15208942470499334
    type 0
    Redundancy 1.0
    degree 16
  ]
  node [
    id 254
    label "REACTOME_PLC_BETA_MEDIATED_EVENTS"
    ClusteringDot 0.3189795765392523
    type 1
    Redundancy 1.0
    degree 321
  ]
  node [
    id 255
    label "Cartilage therapeutic procedures"
    ClusteringDot 0.19248738549951258
    type 0
    Redundancy 1.0
    degree 53
  ]
  node [
    id 256
    label "Oral cavity neoplasms NEC"
    ClusteringDot 0.16010880931305196
    type 0
    Redundancy 1.0
    degree 35
  ]
  node [
    id 257
    label "Encephalitis nonviral infectious"
    ClusteringDot 0.3315434425342789
    type 0
    Redundancy 1.0
    degree 47
  ]
  node [
    id 258
    label "BIOCARTA_P38MAPK_PATHWAY"
    ClusteringDot 0.22784505872554597
    type 1
    Redundancy 1.0
    degree 210
  ]
  node [
    id 259
    label "KEGG_GLIOMA"
    ClusteringDot 0.0
    type 1
    Redundancy 7
    degree 0
  ]
  node [
    id 260
    label "KEGG_NEUROACTIVE_LIGAND_RECEPTOR_INTERACTION"
    ClusteringDot 0.2864026834216661
    type 1
    Redundancy 1.0
    degree 308
  ]
  node [
    id 261
    label "Aortic therapeutic procedures"
    ClusteringDot 0.2936992824182222
    type 0
    Redundancy 1.0
    degree 65
  ]
  node [
    id 262
    label "Urinary tract signs and symptoms NEC"
    ClusteringDot 0.37883389800926787
    type 0
    Redundancy 1.0
    degree 172
  ]
  node [
    id 263
    label "REACTOME_STRIATED_MUSCLE_CONTRACTION"
    ClusteringDot 0.27187208401322777
    type 1
    Redundancy 1.0
    degree 323
  ]
  node [
    id 264
    label "Maternal complications of delivery NEC"
    ClusteringDot 0.14455423160343164
    type 0
    Redundancy 1.0
    degree 26
  ]
  node [
    id 265
    label "Hearing losses"
    ClusteringDot 0.34309729133912487
    type 0
    Redundancy 1.0
    degree 98
  ]
  node [
    id 266
    label "Myelodysplastic syndromes"
    ClusteringDot 0.3331110496285077
    type 0
    Redundancy 1.0
    degree 51
  ]
  node [
    id 267
    label "Myeloproliferative disorders (excl leukaemias)"
    ClusteringDot 0.30054843182111474
    type 0
    Redundancy 1.0
    degree 31
  ]
  node [
    id 268
    label "Epstein-Barr viral infections"
    ClusteringDot 0.40303722150148547
    type 0
    Redundancy 1.0
    degree 144
  ]
  node [
    id 269
    label "Upper gastrointestinal neoplasms benign"
    ClusteringDot 0.29803288724242544
    type 0
    Redundancy 1.0
    degree 44
  ]
  node [
    id 270
    label "REACTOME_MITOTIC_G1_G1_S_PHASES"
    ClusteringDot 0.42764231147665804
    type 1
    Redundancy 1.0
    degree 586
  ]
  node [
    id 271
    label "Penile and scrotal infections and inflammations"
    ClusteringDot 0.3029643453739266
    type 0
    Redundancy 1.0
    degree 116
  ]
  node [
    id 272
    label "Bone related signs and symptoms"
    ClusteringDot 0.3176819689099612
    type 0
    Redundancy 1.0
    degree 156
  ]
  node [
    id 273
    label "REACTOME_G_PROTEIN_BETA_GAMMA_SIGNALLING"
    ClusteringDot 0.23513941904435556
    type 1
    Redundancy 1.0
    degree 212
  ]
  node [
    id 274
    label "REACTOME_COMMON_PATHWAY"
    ClusteringDot 0.3039313411831172
    type 1
    Redundancy 1.0
    degree 223
  ]
  node [
    id 275
    label "Adenoviral infections"
    ClusteringDot 0.349334160914801
    type 0
    Redundancy 1.0
    degree 56
  ]
  node [
    id 276
    label "REACTOME_G2_M_CHECKPOINTS"
    ClusteringDot 0.427757623191533
    type 1
    Redundancy 1.0
    degree 649
  ]
  node [
    id 277
    label "Diarrhoea (excl infective)"
    ClusteringDot 0.34330957328827344
    type 0
    Redundancy 1.0
    degree 77
  ]
  node [
    id 278
    label "Caliciviral infections"
    ClusteringDot 0.3030144648155082
    type 0
    Redundancy 1.0
    degree 40
  ]
  node [
    id 279
    label "Orbital structural change, deposit and degeneration"
    ClusteringDot 0.26052299356216707
    type 0
    Redundancy 1.0
    degree 72
  ]
  node [
    id 280
    label "KEGG_GLYCOLYSIS_GLUCONEOGENESIS"
    ClusteringDot 0.3039313411831172
    type 1
    Redundancy 1.0
    degree 223
  ]
  node [
    id 281
    label "Gastrointestinal neoplasms benign NEC"
    ClusteringDot 0.26470231234826685
    type 0
    Redundancy 1.0
    degree 94
  ]
  node [
    id 282
    label "Parasite identification and serology"
    ClusteringDot 0.17931557547136415
    type 0
    Redundancy 1.0
    degree 25
  ]
  node [
    id 283
    label "Ureteric therapeutic procedures"
    ClusteringDot 0.3107946064684014
    type 0
    Redundancy 1.0
    degree 91
  ]
  node [
    id 284
    label "Skin and subcutaneous conditions NEC"
    ClusteringDot 0.38123113766433375
    type 0
    Redundancy 1.0
    degree 167
  ]
  node [
    id 285
    label "Gastric and oesophageal haemorrhages"
    ClusteringDot 0.2568530535564183
    type 0
    Redundancy 1.0
    degree 94
  ]
  node [
    id 286
    label "Small intestine therapeutic procedures"
    ClusteringDot 0.30054843182111474
    type 0
    Redundancy 1.0
    degree 31
  ]
  node [
    id 287
    label "Leukaemias NEC"
    ClusteringDot 0.30054843182111474
    type 0
    Redundancy 1.0
    degree 31
  ]
  node [
    id 288
    label "Developmental disorders cognitive"
    ClusteringDot 0.3030144648155082
    type 0
    Redundancy 1.0
    degree 40
  ]
  node [
    id 289
    label "Dementia (excl Alzheimer's type)"
    ClusteringDot 0.2936992824182222
    type 0
    Redundancy 1.0
    degree 65
  ]
  node [
    id 290
    label "Bronchial conditions NEC"
    ClusteringDot 0.34518736404074196
    type 0
    Redundancy 1.0
    degree 140
  ]
  node [
    id 291
    label "Trophic disorders"
    ClusteringDot 0.33316879593581006
    type 0
    Redundancy 1.0
    degree 151
  ]
  node [
    id 292
    label "REACTOME_KINESINS"
    ClusteringDot 0.4037582190212223
    type 1
    Redundancy 1.0
    degree 519
  ]
  node [
    id 293
    label "Uterine neoplasms"
    ClusteringDot 0.29026330312267673
    type 0
    Redundancy 1.0
    degree 83
  ]
  node [
    id 294
    label "Upper respiratory tract infections"
    ClusteringDot 0.38290177561983685
    type 0
    Redundancy 1.0
    degree 172
  ]
  node [
    id 295
    label "REACTOME_PEPTIDE_CHAIN_ELONGATION"
    ClusteringDot 0.39972006483333855
    type 1
    Redundancy 1.0
    degree 886
  ]
  node [
    id 296
    label "Coagulopathies"
    ClusteringDot 0.36170299946688517
    type 0
    Redundancy 1.0
    degree 107
  ]
  node [
    id 297
    label "REACTOME_REGULATION_OF_MITOTIC_CELL_CYCLE"
    ClusteringDot 0.29501918664020227
    type 1
    Redundancy 1.0
    degree 236
  ]
  node [
    id 298
    label "REACTOME_RNA_POL_III_CHAIN_ELONGATION"
    ClusteringDot 0.29501918664020227
    type 1
    Redundancy 1.0
    degree 236
  ]
  node [
    id 299
    label "Renal disorders NEC"
    ClusteringDot 0.33282224043903663
    type 0
    Redundancy 1.0
    degree 113
  ]
  node [
    id 300
    label "Coronary necrosis and vascular insufficiency"
    ClusteringDot 0.37755762579813856
    type 0
    Redundancy 1.0
    degree 154
  ]
  node [
    id 301
    label "Bladder infections and inflammations"
    ClusteringDot 0.40796791808414407
    type 0
    Redundancy 1.0
    degree 135
  ]
  node [
    id 302
    label "Bone and joint infections"
    ClusteringDot 0.3464415737729183
    type 0
    Redundancy 1.0
    degree 137
  ]
  node [
    id 303
    label "Tongue signs and symptoms"
    ClusteringDot 0.30955080587343964
    type 0
    Redundancy 1.0
    degree 116
  ]
  node [
    id 304
    label "REACTOME_GLYCOLYSIS"
    ClusteringDot 0.32978757153930116
    type 1
    Redundancy 1.0
    degree 496
  ]
  node [
    id 305
    label "Myelitis (incl infective)"
    ClusteringDot 0.2936992824182222
    type 0
    Redundancy 1.0
    degree 65
  ]
  node [
    id 306
    label "Skull and brain therapeutic procedures"
    ClusteringDot 0.1400962677730021
    type 0
    Redundancy 1.0
    degree 20
  ]
  node [
    id 307
    label "Febrile disorders"
    ClusteringDot 0.4102046635294009
    type 0
    Redundancy 1.0
    degree 122
  ]
  node [
    id 308
    label "Rheumatoid arthropathies"
    ClusteringDot 0.368152239101443
    type 0
    Redundancy 1.0
    degree 124
  ]
  node [
    id 309
    label "Neoplasms malignant site unspecified NEC"
    ClusteringDot 0.3351304361320273
    type 0
    Redundancy 1.0
    degree 139
  ]
  node [
    id 310
    label "Blood pressure disorders NEC"
    ClusteringDot 0.39760265358561586
    type 0
    Redundancy 1.0
    degree 120
  ]
  node [
    id 311
    label "Rubella viral infections"
    ClusteringDot 0.17931557547136415
    type 0
    Redundancy 1.0
    degree 25
  ]
  node [
    id 312
    label "Site specific embolism and thrombosis NEC"
    ClusteringDot 0.0
    type 0
    Redundancy 7
    degree 0
  ]
  node [
    id 313
    label "Bacterial infections NEC"
    ClusteringDot 0.39178733194520077
    type 0
    Redundancy 1.0
    degree 165
  ]
  node [
    id 314
    label "Primary mediastinal large B-cell lymphomas"
    ClusteringDot 0.3315434425342789
    type 0
    Redundancy 1.0
    degree 47
  ]
  node [
    id 315
    label "Anaesthetic complications"
    ClusteringDot 0.18193088389878737
    type 0
    Redundancy 1.0
    degree 24
  ]
  node [
    id 316
    label "Nervous system infections NEC"
    ClusteringDot 0.3528614075093684
    type 0
    Redundancy 1.0
    degree 60
  ]
  node [
    id 317
    label "Aneurysms and dissections non-site specific"
    ClusteringDot 0.37368661228165134
    type 0
    Redundancy 1.0
    degree 89
  ]
  node [
    id 318
    label "Hyperpigmentation disorders"
    ClusteringDot 0.3792051959385039
    type 0
    Redundancy 1.0
    degree 134
  ]
  node [
    id 319
    label "Exposures associated with pregnancy, delivery and lactation"
    ClusteringDot 0.16742916933137048
    type 0
    Redundancy 1.0
    degree 12
  ]
  node [
    id 320
    label "Angiocentric lymphomas"
    ClusteringDot 0.30054843182111474
    type 0
    Redundancy 1.0
    degree 31
  ]
  node [
    id 321
    label "Candida infections"
    ClusteringDot 0.39234990219994853
    type 0
    Redundancy 1.0
    degree 168
  ]
  node [
    id 322
    label "BIOCARTA_PROTEASOME_PATHWAY"
    ClusteringDot 0.0
    type 1
    Redundancy 7
    degree 0
  ]
  node [
    id 323
    label "REACTOME_INITIAL_TRIGGERING_OF_COMPLEMENT"
    ClusteringDot 0.266752510910844
    type 1
    Redundancy 0.9997029997029997
    degree 260
  ]
  node [
    id 324
    label "Trunk deformities"
    ClusteringDot 0.22536413749218515
    type 0
    Redundancy 1.0
    degree 89
  ]
  node [
    id 325
    label "Neurologic visual problems NEC"
    ClusteringDot 0.31342519477953595
    type 0
    Redundancy 1.0
    degree 129
  ]
  node [
    id 326
    label "KEGG_ERBB_SIGNALING_PATHWAY"
    ClusteringDot 0.21749902774764734
    type 1
    Redundancy 1.0
    degree 171
  ]
  node [
    id 327
    label "Neuromuscular disorders NEC"
    ClusteringDot 0.4080337775413533
    type 0
    Redundancy 1.0
    degree 119
  ]
  node [
    id 328
    label "Ureteric disorders NEC"
    ClusteringDot 0.3904404673739894
    type 0
    Redundancy 1.0
    degree 157
  ]
  node [
    id 329
    label "Tracheal disorders (excl infections and neoplasms)"
    ClusteringDot 0.34267652958290173
    type 0
    Redundancy 1.0
    degree 72
  ]
  node [
    id 330
    label "REACTOME_APC_CDC20_MEDIATED_DEGRADATION_OF_NEK2A"
    ClusteringDot 0.0
    type 1
    Redundancy 7
    degree 0
  ]
  node [
    id 331
    label "Cerebrospinal fluid tests (excl microbiology)"
    ClusteringDot 0.22807874719760457
    type 0
    Redundancy 1.0
    degree 53
  ]
  node [
    id 332
    label "Amniotic fluid and cavity disorders of pregnancy NEC"
    ClusteringDot 0.30054843182111474
    type 0
    Redundancy 1.0
    degree 31
  ]
  node [
    id 333
    label "Haemorrhoids and gastrointestinal varices (excl oesophageal)"
    ClusteringDot 0.25852286063133667
    type 0
    Redundancy 1.0
    degree 62
  ]
  node [
    id 334
    label "Prostatic neoplasms malignant"
    ClusteringDot 0.4110129074791526
    type 0
    Redundancy 1.0
    degree 107
  ]
  node [
    id 335
    label "Withdrawal and rebound effects"
    ClusteringDot 0.36018360260944177
    type 0
    Redundancy 1.0
    degree 121
  ]
  node [
    id 336
    label "Reproductive system and breast injuries"
    ClusteringDot 0.27462546650321085
    type 0
    Redundancy 1.0
    degree 73
  ]
  node [
    id 337
    label "Ectopic endocrine disorders"
    ClusteringDot 0.3041099388820603
    type 0
    Redundancy 1.0
    degree 64
  ]
  node [
    id 338
    label "REACTOME_3_UTR_MEDIATED_TRANSLATIONAL_REGULATION"
    ClusteringDot 0.39972006483333844
    type 1
    Redundancy 1.0
    degree 886
  ]
  node [
    id 339
    label "Traumatic central nervous system haemorrhages"
    ClusteringDot 0.18701063593159648
    type 0
    Redundancy 1.0
    degree 30
  ]
  node [
    id 340
    label "REACTOME_PACKAGING_OF_TELOMERE_ENDS"
    ClusteringDot 0.0
    type 1
    Redundancy 7
    degree 0
  ]
  node [
    id 341
    label "KEGG_RNA_POLYMERASE"
    ClusteringDot 0.29501918664020227
    type 1
    Redundancy 1.0
    degree 236
  ]
  node [
    id 342
    label "Peripheral nerve therapeutic procedures"
    ClusteringDot 0.2936992824182222
    type 0
    Redundancy 1.0
    degree 65
  ]
  node [
    id 343
    label "REACTOME_INHIBITION_OF_THE_PROTEOLYTIC_ACTIVITY_OF_APC_C_REQUIRED_FOR_THE_ONSET_OF_ANAPHASE_BY_MITOTIC_SPINDLE_CHECKPOINT_COMPONENTS"
    ClusteringDot 0.0
    type 1
    Redundancy 7
    degree 0
  ]
  node [
    id 344
    label "REACTOME_MITOCHONDRIAL_PROTEIN_IMPORT"
    ClusteringDot 0.3770191706268895
    type 1
    Redundancy 1.0
    degree 408
  ]
  node [
    id 345
    label "Malignant musculoskeletal and connective tissue neoplasms"
    ClusteringDot 0.3326399792474322
    type 0
    Redundancy 1.0
    degree 60
  ]
  node [
    id 346
    label "Gastric ulcers and perforation"
    ClusteringDot 0.31684069403852405
    type 0
    Redundancy 1.0
    degree 142
  ]
  node [
    id 347
    label "REACTOME_S_PHASE"
    ClusteringDot 0.4277576231915329
    type 1
    Redundancy 1.0
    degree 649
  ]
  node [
    id 348
    label "Non-small cell neoplasms malignant of the respiratory tract cell type specified"
    ClusteringDot 0.39931261093949344
    type 0
    Redundancy 1.0
    degree 144
  ]
  node [
    id 349
    label "ECG investigations"
    ClusteringDot 0.24462130506994437
    type 0
    Redundancy 1.0
    degree 93
  ]
  node [
    id 350
    label "Allergies to foods, food additives, drugs and other chemicals"
    ClusteringDot 0.3639087661731942
    type 0
    Redundancy 1.0
    degree 220
  ]
  node [
    id 351
    label "Aortic inflammatory disorders"
    ClusteringDot 0.08254171499144809
    type 0
    Redundancy 1.0
    degree 9
  ]
  node [
    id 352
    label "Gallbladder disorders NEC"
    ClusteringDot 0.14748424139371324
    type 0
    Redundancy 1.0
    degree 18
  ]
  node [
    id 353
    label "Alopecias"
    ClusteringDot 0.3270270896622554
    type 0
    Redundancy 1.0
    degree 49
  ]
  node [
    id 354
    label "Amoebic infections"
    ClusteringDot 0.17698777360412413
    type 0
    Redundancy 1.0
    degree 26
  ]
  node [
    id 355
    label "Chronic polyneuropathies"
    ClusteringDot 0.046075398874832876
    type 0
    Redundancy 1.0
    degree 9
  ]
  node [
    id 356
    label "Aortic valvular disorders"
    ClusteringDot 0.3283588025609797
    type 0
    Redundancy 1.0
    degree 139
  ]
  node [
    id 357
    label "Oncologic complications and emergencies"
    ClusteringDot 0.3897008515425401
    type 0
    Redundancy 1.0
    degree 154
  ]
  node [
    id 358
    label "Structural and obstructive urethral disorders (excl congenital)"
    ClusteringDot 0.27207517170214396
    type 0
    Redundancy 1.0
    degree 43
  ]
  node [
    id 359
    label "Fractures and dislocations NEC"
    ClusteringDot 0.3938243152321029
    type 0
    Redundancy 1.0
    degree 167
  ]
  node [
    id 360
    label "BIOCARTA_MEF2D_PATHWAY"
    ClusteringDot 0.23380096703640305
    type 1
    Redundancy 1.0
    degree 191
  ]
  node [
    id 361
    label "REACTOME_TCA_CYCLE_AND_RESPIRATORY_ELECTRON_TRANSPORT"
    ClusteringDot 0.4167530161106926
    type 1
    Redundancy 1.0
    degree 535
  ]
  node [
    id 362
    label "Bone metabolism disorders"
    ClusteringDot 0.3566814669128331
    type 0
    Redundancy 1.0
    degree 150
  ]
  node [
    id 363
    label "Hyperkeratoses"
    ClusteringDot 0.24714209714099272
    type 0
    Redundancy 1.0
    degree 75
  ]
  node [
    id 364
    label "Non-site specific procedural complications"
    ClusteringDot 0.3738735371654556
    type 0
    Redundancy 1.0
    degree 185
  ]
  node [
    id 365
    label "Vasculitides NEC"
    ClusteringDot 0.3617401676686864
    type 0
    Redundancy 1.0
    degree 148
  ]
  node [
    id 366
    label "Mycoplasma infections"
    ClusteringDot 0.30301446481550826
    type 0
    Redundancy 1.0
    degree 40
  ]
  node [
    id 367
    label "Platelet analyses"
    ClusteringDot 0.35364218008462756
    type 0
    Redundancy 1.0
    degree 126
  ]
  node [
    id 368
    label "Non-site specific vascular disorders NEC"
    ClusteringDot 0.38042264655289865
    type 0
    Redundancy 1.0
    degree 168
  ]
  node [
    id 369
    label "Non-site specific injuries NEC"
    ClusteringDot 0.36857544169841877
    type 0
    Redundancy 1.0
    degree 181
  ]
  node [
    id 370
    label "Connective tissue disorders"
    ClusteringDot 0.3911055834710162
    type 0
    Redundancy 1.0
    degree 124
  ]
  node [
    id 371
    label "Urethral therapeutic procedures"
    ClusteringDot 0.05903953975192424
    type 0
    Redundancy 1.0
    degree 9
  ]
  node [
    id 372
    label "REACTOME_POST_CHAPERONIN_TUBULIN_FOLDING_PATHWAY"
    ClusteringDot 0.3039313411831172
    type 1
    Redundancy 1.0
    degree 223
  ]
  node [
    id 373
    label "Urethral disorders NEC"
    ClusteringDot 0.20880407787817146
    type 0
    Redundancy 1.0
    degree 34
  ]
  node [
    id 374
    label "KEGG_VALINE_LEUCINE_AND_ISOLEUCINE_DEGRADATION"
    ClusteringDot 0.0
    type 1
    Redundancy 7
    degree 0
  ]
  node [
    id 375
    label "Anal and rectal ulcers and perforation"
    ClusteringDot 0.33289100068894323
    type 0
    Redundancy 1.0
    degree 80
  ]
  node [
    id 376
    label "Site specific vascular disorders NEC"
    ClusteringDot 0.3588390730358944
    type 0
    Redundancy 1.0
    degree 134
  ]
  node [
    id 377
    label "REACTOME_CLASS_A1_RHODOPSIN_LIKE_RECEPTORS"
    ClusteringDot 0.18924082323724548
    type 1
    Redundancy 1.0
    degree 146
  ]
  node [
    id 378
    label "Gestational age and weight conditions"
    ClusteringDot 0.3030144648155082
    type 0
    Redundancy 1.0
    degree 40
  ]
  node [
    id 379
    label "BIOCARTA_INTRINSIC_PATHWAY"
    ClusteringDot 0.34742321559781336
    type 1
    Redundancy 1.0
    degree 354
  ]
  node [
    id 380
    label "Renal hypertension and related conditions"
    ClusteringDot 0.30321037916923876
    type 0
    Redundancy 1.0
    degree 57
  ]
  node [
    id 381
    label "Posterior pituitary disorders"
    ClusteringDot 0.3843096904283385
    type 0
    Redundancy 1.0
    degree 101
  ]
  node [
    id 382
    label "Pigmentation changes NEC"
    ClusteringDot 0.09357525591384346
    type 0
    Redundancy 1.0
    degree 23
  ]
  node [
    id 383
    label "Vascular infections"
    ClusteringDot 0.3822683571374495
    type 0
    Redundancy 1.0
    degree 132
  ]
  node [
    id 384
    label "Soft tissue disorders NEC"
    ClusteringDot 0.30748455183450485
    type 0
    Redundancy 1.0
    degree 116
  ]
  node [
    id 385
    label "Endocrine disorders congenital NEC"
    ClusteringDot 0.1696270076530505
    type 0
    Redundancy 1.0
    degree 36
  ]
  node [
    id 386
    label "REACTOME_TELOMERE_MAINTENANCE"
    ClusteringDot 0.33362160857428974
    type 1
    Redundancy 1.0
    degree 528
  ]
  node [
    id 387
    label "Fat soluble vitamin deficiencies and disorders"
    ClusteringDot 0.26122874027235155
    type 0
    Redundancy 1.0
    degree 45
  ]
  node [
    id 388
    label "Soft tissue neoplasms malignant and unspecified NEC (excl sarcomas)"
    ClusteringDot 0.30054843182111474
    type 0
    Redundancy 1.0
    degree 31
  ]
  node [
    id 389
    label "Autoinflammatory diseases"
    ClusteringDot 0.3315434425342789
    type 0
    Redundancy 1.0
    degree 47
  ]
  node [
    id 390
    label "Renal lithiasis"
    ClusteringDot 0.06135434033573171
    type 0
    Redundancy 1.0
    degree 13
  ]
  node [
    id 391
    label "Neonatal cardiovascular disorders (excl cardiorespiratory arrest)"
    ClusteringDot 0.17706159387134845
    type 0
    Redundancy 1.0
    degree 23
  ]
  node [
    id 392
    label "Glial tumours malignant"
    ClusteringDot 0.2910779088477924
    type 0
    Redundancy 1.0
    degree 81
  ]
  node [
    id 393
    label "Gastrointestinal inflammatory disorders NEC"
    ClusteringDot 0.38340350503142756
    type 0
    Redundancy 1.0
    degree 141
  ]
  node [
    id 394
    label "Placental abnormalities (excl neoplasms)"
    ClusteringDot 0.30301446481550826
    type 0
    Redundancy 1.0
    degree 40
  ]
  node [
    id 395
    label "REACTOME_HIV_INFECTION"
    ClusteringDot 0.29501918664020227
    type 1
    Redundancy 1.0
    degree 236
  ]
  node [
    id 396
    label "Blood counts NEC"
    ClusteringDot 0.05592644626406272
    type 0
    Redundancy 1.0
    degree 4
  ]
  node [
    id 397
    label "Gastritis (excl infective)"
    ClusteringDot 0.32094699588479425
    type 0
    Redundancy 1.0
    degree 137
  ]
  node [
    id 398
    label "Leukopenias NEC"
    ClusteringDot 0.3649378757063732
    type 0
    Redundancy 1.0
    degree 73
  ]
  node [
    id 399
    label "Lid, lash and lacrimal infections, irritations and inflammations"
    ClusteringDot 0.3911753506768476
    type 0
    Redundancy 1.0
    degree 142
  ]
  node [
    id 400
    label "Interactions"
    ClusteringDot 0.2784485837071637
    type 0
    Redundancy 1.0
    degree 97
  ]
  node [
    id 401
    label "Antidiuretic hormone related conditions"
    ClusteringDot 0.3843096904283385
    type 0
    Redundancy 1.0
    degree 101
  ]
  node [
    id 402
    label "Metabolic disorders NEC"
    ClusteringDot 0.4114634149695188
    type 0
    Redundancy 1.0
    degree 134
  ]
  node [
    id 403
    label "Enteroviral infections NEC"
    ClusteringDot 0.015277022206689115
    type 0
    Redundancy 7
    degree 1
  ]
  node [
    id 404
    label "REACTOME_GPVI_MEDIATED_ACTIVATION_CASCADE"
    ClusteringDot 0.3039313411831172
    type 1
    Redundancy 1.0
    degree 223
  ]
  node [
    id 405
    label "REACTOME_CHROMOSOME_MAINTENANCE"
    ClusteringDot 0.37278990982719523
    type 1
    Redundancy 1.0
    degree 623
  ]
  node [
    id 406
    label "Transient cerebrovascular events"
    ClusteringDot 0.23570510653277577
    type 0
    Redundancy 1.0
    degree 56
  ]
  node [
    id 407
    label "B-cell lymphomas NEC"
    ClusteringDot 0.4109707598221597
    type 0
    Redundancy 1.0
    degree 112
  ]
  node [
    id 408
    label "Diabetic complications dermal"
    ClusteringDot 0.10934510875079113
    type 0
    Redundancy 1.0
    degree 29
  ]
  node [
    id 409
    label "REACTOME_TRANSCRIPTION_COUPLED_NER_TC_NER"
    ClusteringDot 0.0
    type 1
    Redundancy 7
    degree 0
  ]
  node [
    id 410
    label "Vulvovaginal cysts and neoplasms"
    ClusteringDot 0.2505228424061324
    type 0
    Redundancy 1.0
    degree 52
  ]
  node [
    id 411
    label "REACTOME_ACTIVATION_OF_THE_PRE_REPLICATIVE_COMPLEX"
    ClusteringDot 0.40364647569640993
    type 1
    Redundancy 0.9977901352215293
    degree 911
  ]
  node [
    id 412
    label "Urinalysis NEC"
    ClusteringDot 0.33377170085015767
    type 0
    Redundancy 1.0
    degree 132
  ]
  node [
    id 413
    label "Heart failures NEC"
    ClusteringDot 0.38967834654778155
    type 0
    Redundancy 1.0
    degree 126
  ]
  node [
    id 414
    label "Acquired immunodeficiency syndromes"
    ClusteringDot 0.3315434425342789
    type 0
    Redundancy 1.0
    degree 47
  ]
  node [
    id 415
    label "Polycythaemia (excl rubra vera)"
    ClusteringDot 0.3169534382577442
    type 0
    Redundancy 1.0
    degree 71
  ]
  node [
    id 416
    label "Rate and rhythm disorders NEC"
    ClusteringDot 0.16526647567959876
    type 0
    Redundancy 1.0
    degree 19
  ]
  node [
    id 417
    label "Bronchospasm and obstruction"
    ClusteringDot 0.3877581959858935
    type 0
    Redundancy 1.0
    degree 170
  ]
  node [
    id 418
    label "Musculoskeletal and connective tissue deformities of skull, face and buccal cavity"
    ClusteringDot 0.304279263286691
    type 0
    Redundancy 1.0
    degree 65
  ]
  node [
    id 419
    label "Disturbances in initiating and maintaining sleep"
    ClusteringDot 0.1258557519564092
    type 0
    Redundancy 1.0
    degree 27
  ]
  node [
    id 420
    label "BIOCARTA_CARM1_PATHWAY"
    ClusteringDot 0.3336216085742898
    type 1
    Redundancy 1.0
    degree 528
  ]
  node [
    id 421
    label "Anaemias haemolytic mechanical factor"
    ClusteringDot 0.17931557547136415
    type 0
    Redundancy 1.0
    degree 25
  ]
  node [
    id 422
    label "Non-mechanical ileus"
    ClusteringDot 0.2856127159432576
    type 0
    Redundancy 1.0
    degree 55
  ]
  node [
    id 423
    label "Respiratory tract and thoracic histopathology procedures"
    ClusteringDot 0.15208942470499334
    type 0
    Redundancy 1.0
    degree 16
  ]
  node [
    id 424
    label "Meningeal bacterial infections"
    ClusteringDot 0.35964852253279517
    type 0
    Redundancy 1.0
    degree 75
  ]
  node [
    id 425
    label "Nervous system autoimmune disorders"
    ClusteringDot 0.349334160914801
    type 0
    Redundancy 1.0
    degree 56
  ]
  node [
    id 426
    label "Dialysis related complications"
    ClusteringDot 0.06135434033573171
    type 0
    Redundancy 1.0
    degree 13
  ]
  node [
    id 427
    label "Hepatic fibrosis and cirrhosis"
    ClusteringDot 0.3943218427958607
    type 0
    Redundancy 1.0
    degree 108
  ]
  node [
    id 428
    label "REACTOME_MICRORNA_MIRNA_BIOGENESIS"
    ClusteringDot 0.0
    type 1
    Redundancy 7
    degree 0
  ]
  node [
    id 429
    label "Metabolism tests NEC"
    ClusteringDot 0.10476118910128354
    type 0
    Redundancy 1.0
    degree 17
  ]
  node [
    id 430
    label "Muscle and soft tissue infections"
    ClusteringDot 0.34386402273984656
    type 0
    Redundancy 1.0
    degree 143
  ]
  node [
    id 431
    label "REACTOME_SEMAPHORIN_INTERACTIONS"
    ClusteringDot 0.0
    type 1
    Redundancy 7
    degree 0
  ]
  node [
    id 432
    label "Inborn errors of metabolism NEC"
    ClusteringDot 0.15208942470499334
    type 0
    Redundancy 1.0
    degree 16
  ]
  node [
    id 433
    label "Salivary gland disorders NEC"
    ClusteringDot 0.3731308314372559
    type 0
    Redundancy 1.0
    degree 85
  ]
  node [
    id 434
    label "Protozoal infections NEC"
    ClusteringDot 0.15208942470499334
    type 0
    Redundancy 1.0
    degree 16
  ]
  node [
    id 435
    label "Genitourinary tract infections and inflammations NEC"
    ClusteringDot 0.3559454049288481
    type 0
    Redundancy 1.0
    degree 64
  ]
  node [
    id 436
    label "Urinary tract lithiasis (excl renal)"
    ClusteringDot 0.3787881453133953
    type 0
    Redundancy 1.0
    degree 113
  ]
  node [
    id 437
    label "Somatic symptom disorders"
    ClusteringDot 0.2596949845700037
    type 0
    Redundancy 1.0
    degree 89
  ]
  node [
    id 438
    label "KEGG_P53_SIGNALING_PATHWAY"
    ClusteringDot 0.0
    type 1
    Redundancy 7
    degree 0
  ]
  node [
    id 439
    label "Bursal disorders"
    ClusteringDot 0.2901652581785479
    type 0
    Redundancy 1.0
    degree 108
  ]
  node [
    id 440
    label "Leukaemias acute myeloid"
    ClusteringDot 0.4156883787239589
    type 0
    Redundancy 1.0
    degree 113
  ]
  node [
    id 441
    label "Atypical mycobacterial infections"
    ClusteringDot 0.36863922658326487
    type 0
    Redundancy 1.0
    degree 92
  ]
  node [
    id 442
    label "Cholesterol analyses"
    ClusteringDot 0.3523136437660716
    type 0
    Redundancy 1.0
    degree 127
  ]
  node [
    id 443
    label "Upper respiratory tract neoplasms"
    ClusteringDot 0.3051027324114782
    type 0
    Redundancy 1.0
    degree 57
  ]
  node [
    id 444
    label "Malignant miscellaneous gastrointestinal neoplasms"
    ClusteringDot 0.059156770819011814
    type 0
    Redundancy 1.0
    degree 10
  ]
  node [
    id 445
    label "KEGG_RETINOL_METABOLISM"
    ClusteringDot 0.3039313411831172
    type 1
    Redundancy 1.0
    degree 223
  ]
  node [
    id 446
    label "Musculoskeletal and connective tissue signs and symptoms NEC"
    ClusteringDot 0.32415594695644273
    type 0
    Redundancy 1.0
    degree 159
  ]
  node [
    id 447
    label "Anterior chamber structural change, deposit and degeneration"
    ClusteringDot 0.2329405335787054
    type 0
    Redundancy 1.0
    degree 48
  ]
  node [
    id 448
    label "Glossopharyngeal nerve disorders"
    ClusteringDot 0.30054843182111474
    type 0
    Redundancy 1.0
    degree 31
  ]
  node [
    id 449
    label "Hypertension complications"
    ClusteringDot 0.30321037916923876
    type 0
    Redundancy 1.0
    degree 57
  ]
  node [
    id 450
    label "REACTOME_FORMATION_OF_THE_TERNARY_COMPLEX_AND_SUBSEQUENTLY_THE_43S_COMPLEX"
    ClusteringDot 0.3808354316239855
    type 1
    Redundancy 1.0
    degree 777
  ]
  node [
    id 451
    label "Injection site reactions"
    ClusteringDot 0.3327582375184909
    type 0
    Redundancy 1.0
    degree 96
  ]
  node [
    id 452
    label "Fallopian tube and ovary infections and inflammations"
    ClusteringDot 0.3746698201680024
    type 0
    Redundancy 1.0
    degree 88
  ]
  node [
    id 453
    label "Diverticula"
    ClusteringDot 0.37732672144994295
    type 0
    Redundancy 1.0
    degree 139
  ]
  node [
    id 454
    label "Bleeding tendencies"
    ClusteringDot 0.2622309721008485
    type 0
    Redundancy 1.0
    degree 93
  ]
  node [
    id 455
    label "Spine and neck deformities"
    ClusteringDot 0.2653649647333118
    type 0
    Redundancy 1.0
    degree 100
  ]
  node [
    id 456
    label "Cardiac imaging procedures"
    ClusteringDot 0.1809948093102644
    type 0
    Redundancy 1.0
    degree 25
  ]
  node [
    id 457
    label "Arterial and aortic injuries"
    ClusteringDot 0.37562255583621723
    type 0
    Redundancy 1.0
    degree 83
  ]
  node [
    id 458
    label "Pharyngeal and laryngeal neoplasms benign"
    ClusteringDot 0.2566435740152521
    type 0
    Redundancy 1.0
    degree 67
  ]
  node [
    id 459
    label "Islet cell neoplasms and APUDoma NEC"
    ClusteringDot 0.24895388644699737
    type 0
    Redundancy 1.0
    degree 53
  ]
  node [
    id 460
    label "Breathing abnormalities"
    ClusteringDot 0.3762516609527925
    type 0
    Redundancy 1.0
    degree 166
  ]
  node [
    id 461
    label "Virus identification and serology"
    ClusteringDot 0.3741861973046749
    type 0
    Redundancy 1.0
    degree 204
  ]
  node [
    id 462
    label "REACTOME_NONSENSE_MEDIATED_DECAY_ENHANCED_BY_THE_EXON_JUNCTION_COMPLEX"
    ClusteringDot 0.39415390583861426
    type 1
    Redundancy 1.0
    degree 843
  ]
  node [
    id 463
    label "Musculoskeletal disorders congenital NEC"
    ClusteringDot 0.04241668410917667
    type 0
    Redundancy 1.0
    degree 7
  ]
  node [
    id 464
    label "Hepatocellular damage and hepatitis NEC"
    ClusteringDot 0.3748744956463756
    type 0
    Redundancy 1.0
    degree 208
  ]
  node [
    id 465
    label "Obstructive bile duct disorders (excl neoplasms)"
    ClusteringDot 0.2527494516369506
    type 0
    Redundancy 1.0
    degree 62
  ]
  node [
    id 466
    label "Spleen disorders"
    ClusteringDot 0.3842643163875364
    type 0
    Redundancy 1.0
    degree 131
  ]
  node [
    id 467
    label "Pelvic fractures"
    ClusteringDot 0.3418286565680587
    type 0
    Redundancy 1.0
    degree 101
  ]
  node [
    id 468
    label "Pituitary neoplasms"
    ClusteringDot 0.2505228424061324
    type 0
    Redundancy 1.0
    degree 52
  ]
  node [
    id 469
    label "Bile duct neoplasms malignant"
    ClusteringDot 0.3812572447700036
    type 0
    Redundancy 1.0
    degree 93
  ]
  node [
    id 470
    label "Peritoneal and retroperitoneal disorders"
    ClusteringDot 0.40411643236328887
    type 0
    Redundancy 1.0
    degree 137
  ]
  node [
    id 471
    label "Streptococcal infections"
    ClusteringDot 0.3854562887623925
    type 0
    Redundancy 1.0
    degree 165
  ]
  node [
    id 472
    label "REACTOME_LAGGING_STRAND_SYNTHESIS"
    ClusteringDot 0.3727899098271952
    type 1
    Redundancy 1.0
    degree 623
  ]
  node [
    id 473
    label "Tympanic membrane disorders (excl infections)"
    ClusteringDot 0.3091307387214277
    type 0
    Redundancy 1.0
    degree 134
  ]
  node [
    id 474
    label "Labour onset and length abnormalities"
    ClusteringDot 0.349334160914801
    type 0
    Redundancy 1.0
    degree 56
  ]
  node [
    id 475
    label "Inborn errors of carbohydrate metabolism (excl glucose)"
    ClusteringDot 0.1400962677730021
    type 0
    Redundancy 1.0
    degree 20
  ]
  node [
    id 476
    label "REACTOME_GPCR_LIGAND_BINDING"
    ClusteringDot 0.18924082323724545
    type 1
    Redundancy 1.0
    degree 146
  ]
  node [
    id 477
    label "Hepatobiliary signs and symptoms"
    ClusteringDot 0.33882937873759905
    type 0
    Redundancy 1.0
    degree 126
  ]
  node [
    id 478
    label "Lysosomal storage disorders"
    ClusteringDot 0.2657525530558067
    type 0
    Redundancy 1.0
    degree 58
  ]
  node [
    id 479
    label "Physical examination procedures and organ system status"
    ClusteringDot 0.35230127308048154
    type 0
    Redundancy 1.0
    degree 118
  ]
  node [
    id 480
    label "Skin grafts"
    ClusteringDot 0.05851685846783632
    type 0
    Redundancy 1.0
    degree 8
  ]
  node [
    id 481
    label "Influenza viral infections"
    ClusteringDot 0.3293594368450332
    type 0
    Redundancy 1.0
    degree 70
  ]
  node [
    id 482
    label "Anaemias haemolytic NEC"
    ClusteringDot 0.33349878282152884
    type 0
    Redundancy 1.0
    degree 78
  ]
  node [
    id 483
    label "Inherited neuropathies"
    ClusteringDot 0.26637010865949795
    type 0
    Redundancy 1.0
    degree 65
  ]
  node [
    id 484
    label "Bone neoplasms malignant (excl sarcomas)"
    ClusteringDot 0.059093600542474506
    type 0
    Redundancy 1.0
    degree 8
  ]
  node [
    id 485
    label "Cardiovascular neoplasms benign"
    ClusteringDot 0.374747721938944
    type 0
    Redundancy 1.0
    degree 117
  ]
  node [
    id 486
    label "Cytomegaloviral infections"
    ClusteringDot 0.35978336726409355
    type 0
    Redundancy 1.0
    degree 108
  ]
  node [
    id 487
    label "Extranodal marginal zone B-cell lymphomas (low grade B-cell)"
    ClusteringDot 0.22856152622607762
    type 0
    Redundancy 1.0
    degree 28
  ]
  node [
    id 488
    label "REACTOME_CROSS_PRESENTATION_OF_SOLUBLE_EXOGENOUS_ANTIGENS_ENDOSOMES"
    ClusteringDot 0.0
    type 1
    Redundancy 7
    degree 0
  ]
  node [
    id 489
    label "Lymphoedemas"
    ClusteringDot 0.2524887528769886
    type 0
    Redundancy 1.0
    degree 59
  ]
  node [
    id 490
    label "Investigations NEC"
    ClusteringDot 0.05592644626406272
    type 0
    Redundancy 1.0
    degree 4
  ]
  node [
    id 491
    label "Limb therapeutic procedures"
    ClusteringDot 0.1615398618079208
    type 0
    Redundancy 1.0
    degree 52
  ]
  node [
    id 492
    label "Central nervous system imaging procedures"
    ClusteringDot 0.282426179344466
    type 0
    Redundancy 1.0
    degree 95
  ]
  node [
    id 493
    label "Mononeuropathies"
    ClusteringDot 0.3663234434227595
    type 0
    Redundancy 1.0
    degree 164
  ]
  node [
    id 494
    label "REACTOME_ANTIGEN_PROCESSING_UBIQUITINATION_PROTEASOME_DEGRADATION"
    ClusteringDot 0.42307792635366104
    type 1
    Redundancy 1.0
    degree 521
  ]
  node [
    id 495
    label "Coagulation factor deficiencies"
    ClusteringDot 0.30291103828797505
    type 0
    Redundancy 1.0
    degree 48
  ]
  node [
    id 496
    label "Congenital disorders NEC"
    ClusteringDot 0.210123859550275
    type 0
    Redundancy 1.0
    degree 59
  ]
  node [
    id 497
    label "Heart failure signs and symptoms"
    ClusteringDot 0.3023650388673983
    type 0
    Redundancy 1.0
    degree 112
  ]
  node [
    id 498
    label "Renal neoplasms benign"
    ClusteringDot 0.2948449067506475
    type 0
    Redundancy 1.0
    degree 71
  ]
  node [
    id 499
    label "Prophylactic procedures NEC"
    ClusteringDot 0.29982390053867475
    type 0
    Redundancy 1.0
    degree 35
  ]
  node [
    id 500
    label "REACTOME_NCAM_SIGNALING_FOR_NEURITE_OUT_GROWTH"
    ClusteringDot 0.23380096703640305
    type 1
    Redundancy 1.0
    degree 191
  ]
  node [
    id 501
    label "Mantle cell lymphomas"
    ClusteringDot 0.15208942470499334
    type 0
    Redundancy 1.0
    degree 16
  ]
  node [
    id 502
    label "Toxicology laboratory analyses"
    ClusteringDot 0.3233380800071252
    type 0
    Redundancy 1.0
    degree 142
  ]
  node [
    id 503
    label "Spinal cord and nerve root disorders traumatic"
    ClusteringDot 0.27512605772285426
    type 0
    Redundancy 1.0
    degree 44
  ]
  node [
    id 504
    label "REACTOME_ORC1_REMOVAL_FROM_CHROMATIN"
    ClusteringDot 0.42307792635366104
    type 1
    Redundancy 1.0
    degree 521
  ]
  node [
    id 505
    label "REACTOME_REGULATION_OF_MRNA_STABILITY_BY_PROTEINS_THAT_BIND_AU_RICH_ELEMENTS"
    ClusteringDot 0.3770191706268895
    type 1
    Redundancy 1.0
    degree 408
  ]
  node [
    id 506
    label "Laryngeal and adjacent sites disorders NEC (excl infections and neoplasms)"
    ClusteringDot 0.4006001143094334
    type 0
    Redundancy 1.0
    degree 149
  ]
  node [
    id 507
    label "REACTOME_REGULATION_OF_INSULIN_SECRETION"
    ClusteringDot 0.3039313411831172
    type 1
    Redundancy 1.0
    degree 223
  ]
  node [
    id 508
    label "Haematological cysts and polyps"
    ClusteringDot 0.19996316674433134
    type 0
    Redundancy 1.0
    degree 40
  ]
  node [
    id 509
    label "Structural brain disorders NEC"
    ClusteringDot 0.3363326532174836
    type 0
    Redundancy 1.0
    degree 90
  ]
  node [
    id 510
    label "Thrombocytopenias"
    ClusteringDot 0.3846889046312165
    type 0
    Redundancy 1.0
    degree 145
  ]
  node [
    id 511
    label "KEGG_SPLICEOSOME"
    ClusteringDot 0.3703795970820299
    type 1
    Redundancy 1.0
    degree 635
  ]
  node [
    id 512
    label "REACTOME_EXTRACELLULAR_MATRIX_ORGANIZATION"
    ClusteringDot 0.2701862644092397
    type 1
    Redundancy 1.0
    degree 254
  ]
  node [
    id 513
    label "Skin and subcutaneous tissue ulcerations"
    ClusteringDot 0.3767246099449517
    type 0
    Redundancy 1.0
    degree 195
  ]
  node [
    id 514
    label "Thyroid hyperfunction disorders"
    ClusteringDot 0.2505228424061324
    type 0
    Redundancy 1.0
    degree 52
  ]
  node [
    id 515
    label "Adrenal disorders congenital"
    ClusteringDot 0.31255085788339465
    type 0
    Redundancy 1.0
    degree 88
  ]
  node [
    id 516
    label "Dental and gingival therapeutic procedures"
    ClusteringDot 0.2722293750700992
    type 0
    Redundancy 1.0
    degree 77
  ]
  node [
    id 517
    label "Synovial disorders"
    ClusteringDot 0.35048349017778047
    type 0
    Redundancy 1.0
    degree 141
  ]
  node [
    id 518
    label "Bone and joint infections (excl arthritis)"
    ClusteringDot 0.3534645473095302
    type 0
    Redundancy 1.0
    degree 156
  ]
  node [
    id 519
    label "REACTOME_ACTIVATION_OF_ATR_IN_RESPONSE_TO_REPLICATION_STRESS"
    ClusteringDot 0.427757623191533
    type 1
    Redundancy 1.0
    degree 649
  ]
  node [
    id 520
    label "Hepatic vascular disorders"
    ClusteringDot 0.349334160914801
    type 0
    Redundancy 1.0
    degree 56
  ]
  node [
    id 521
    label "Muscle tone abnormal"
    ClusteringDot 0.3645456459754393
    type 0
    Redundancy 1.0
    degree 67
  ]
  node [
    id 522
    label "REACTOME_XENOBIOTICS"
    ClusteringDot 0.3039313411831172
    type 1
    Redundancy 1.0
    degree 223
  ]
  node [
    id 523
    label "REACTOME_TRANSMISSION_ACROSS_CHEMICAL_SYNAPSES"
    ClusteringDot 0.2697116341521676
    type 1
    Redundancy 1.0
    degree 282
  ]
  node [
    id 524
    label "Anal canal neoplasms malignant"
    ClusteringDot 0.2936992824182222
    type 0
    Redundancy 1.0
    degree 65
  ]
  node [
    id 525
    label "Bladder disorders NEC"
    ClusteringDot 0.31670201934571174
    type 0
    Redundancy 1.0
    degree 123
  ]
  node [
    id 526
    label "Faecal analyses NEC"
    ClusteringDot 0.30533630176185794
    type 0
    Redundancy 1.0
    degree 66
  ]
  node [
    id 527
    label "REACTOME_DEFENSINS"
    ClusteringDot 0.257072896854953
    type 1
    Redundancy 1.0
    degree 232
  ]
  node [
    id 528
    label "Increased intracranial pressure disorders"
    ClusteringDot 0.3015125735358573
    type 0
    Redundancy 1.0
    degree 77
  ]
  node [
    id 529
    label "Haemorrhages NEC"
    ClusteringDot 0.3651329307566438
    type 0
    Redundancy 1.0
    degree 218
  ]
  node [
    id 530
    label "Hormonal therapeutic procedures NEC"
    ClusteringDot 0.3275558200374878
    type 0
    Redundancy 1.0
    degree 48
  ]
  node [
    id 531
    label "Protein metabolism disorders NEC"
    ClusteringDot 0.30697511175521597
    type 0
    Redundancy 1.0
    degree 44
  ]
  node [
    id 532
    label "Helicobacter infections"
    ClusteringDot 0.1848164445092734
    type 0
    Redundancy 1.0
    degree 46
  ]
  node [
    id 533
    label "Hepatic and portal necrosis and vascular insufficiency"
    ClusteringDot 0.34933416091480096
    type 0
    Redundancy 1.0
    degree 56
  ]
  node [
    id 534
    label "Infectious arthritis"
    ClusteringDot 0.3525963557448927
    type 0
    Redundancy 1.0
    degree 119
  ]
  node [
    id 535
    label "Panniculitides"
    ClusteringDot 0.34284034324866824
    type 0
    Redundancy 1.0
    degree 76
  ]
  node [
    id 536
    label "Skin and subcutaneous arthropod and parasitic infestations"
    ClusteringDot 0.15208942470499334
    type 0
    Redundancy 1.0
    degree 16
  ]
  node [
    id 537
    label "Non-site specific bone disorders congenital"
    ClusteringDot 0.0
    type 0
    Redundancy 7
    degree 0
  ]
  node [
    id 538
    label "Appetite disorders"
    ClusteringDot 0.25284258117873065
    type 0
    Redundancy 1.0
    degree 82
  ]
  node [
    id 539
    label "Factitious disorders"
    ClusteringDot 0.30054843182111474
    type 0
    Redundancy 1.0
    degree 31
  ]
  node [
    id 540
    label "Spinal cord and nerve root disorders NEC"
    ClusteringDot 0.3862613696569173
    type 0
    Redundancy 1.0
    degree 177
  ]
  node [
    id 541
    label "Amnestic symptoms"
    ClusteringDot 0.311678369244482
    type 0
    Redundancy 1.0
    degree 133
  ]
  node [
    id 542
    label "Endocrine neoplasms malignant and unspecified NEC"
    ClusteringDot 0.2505228424061324
    type 0
    Redundancy 1.0
    degree 52
  ]
  node [
    id 543
    label "REACTOME_MUSCLE_CONTRACTION"
    ClusteringDot 0.25707289685495305
    type 1
    Redundancy 1.0
    degree 232
  ]
  node [
    id 544
    label "Pituitary analyses anterior"
    ClusteringDot 0.30302871802303916
    type 0
    Redundancy 1.0
    degree 82
  ]
  node [
    id 545
    label "Neonatal blood incompatibility disorders"
    ClusteringDot 0.1342395512296632
    type 0
    Redundancy 1.0
    degree 25
  ]
  node [
    id 546
    label "Thoracic cage fractures and dislocations"
    ClusteringDot 0.1856498620789125
    type 0
    Redundancy 1.0
    degree 32
  ]
  node [
    id 547
    label "KEGG_PRION_DISEASES"
    ClusteringDot 0.3039313411831172
    type 1
    Redundancy 1.0
    degree 223
  ]
  node [
    id 548
    label "Ovarian and fallopian tube cysts and neoplasms"
    ClusteringDot 0.343575970078726
    type 0
    Redundancy 1.0
    degree 99
  ]
  node [
    id 549
    label "Moraxella infections"
    ClusteringDot 0.0
    type 0
    Redundancy 7
    degree 0
  ]
  node [
    id 550
    label "Urinary tract imaging procedures"
    ClusteringDot 0.27462546650321085
    type 0
    Redundancy 1.0
    degree 73
  ]
  node [
    id 551
    label "Fungal lower respiratory tract infections"
    ClusteringDot 0.386349414593646
    type 0
    Redundancy 1.0
    degree 100
  ]
  node [
    id 552
    label "Tendon therapeutic procedures"
    ClusteringDot 0.14823690882375443
    type 0
    Redundancy 1.0
    degree 17
  ]
  node [
    id 553
    label "Oesophageal infections"
    ClusteringDot 0.3380152859509107
    type 0
    Redundancy 1.0
    degree 82
  ]
  node [
    id 554
    label "Choroid and vitreous structural change, deposit and degeneration"
    ClusteringDot 0.35283042509769236
    type 0
    Redundancy 1.0
    degree 124
  ]
  node [
    id 555
    label "Cerebral injuries NEC"
    ClusteringDot 0.386655963697181
    type 0
    Redundancy 1.0
    degree 120
  ]
  node [
    id 556
    label "Rickettsial infectious disorders NEC"
    ClusteringDot 0.213189843952805
    type 0
    Redundancy 1.0
    degree 62
  ]
  node [
    id 557
    label "Oedema NEC"
    ClusteringDot 0.3744244750977433
    type 0
    Redundancy 1.0
    degree 132
  ]
  node [
    id 558
    label "REACTOME_INFLUENZA_VIRAL_RNA_TRANSCRIPTION_AND_REPLICATION"
    ClusteringDot 0.39972006483333844
    type 1
    Redundancy 1.0
    degree 886
  ]
  node [
    id 559
    label "Adrenal cortical hyperfunctions"
    ClusteringDot 0.40627214790594324
    type 0
    Redundancy 1.0
    degree 135
  ]
  node [
    id 560
    label "REACTOME_MTORC1_MEDIATED_SIGNALLING"
    ClusteringDot 0.05294611982402968
    type 1
    Redundancy 1.0
    degree 32
  ]
  node [
    id 561
    label "Ocular injuries NEC"
    ClusteringDot 0.40692203293612766
    type 0
    Redundancy 1.0
    degree 121
  ]
  node [
    id 562
    label "Umbilical cord complications"
    ClusteringDot 0.16742916933137048
    type 0
    Redundancy 1.0
    degree 12
  ]
  node [
    id 563
    label "Muscle injuries"
    ClusteringDot 0.35206824780542123
    type 0
    Redundancy 1.0
    degree 60
  ]
  node [
    id 564
    label "Renal infections and inflammations (excl nephritis)"
    ClusteringDot 0.3581710808724005
    type 0
    Redundancy 1.0
    degree 69
  ]
  node [
    id 565
    label "Skin and subcutaneous tissue fungal infections"
    ClusteringDot 0.3859593493694629
    type 0
    Redundancy 1.0
    degree 179
  ]
  node [
    id 566
    label "Hodgkin's disease NEC"
    ClusteringDot 0.27689825684769326
    type 0
    Redundancy 1.0
    degree 45
  ]
  node [
    id 567
    label "Reproductive tract and breast procedural complications"
    ClusteringDot 0.2524887528769886
    type 0
    Redundancy 1.0
    degree 59
  ]
  node [
    id 568
    label "External ear infections and inflammations"
    ClusteringDot 0.30301446481550826
    type 0
    Redundancy 1.0
    degree 40
  ]
  node [
    id 569
    label "REACTOME_GAMMA_CARBOXYLATION_TRANSPORT_AND_AMINO_TERMINAL_CLEAVAGE_OF_PROTEINS"
    ClusteringDot 0.3039313411831172
    type 1
    Redundancy 1.0
    degree 223
  ]
  node [
    id 570
    label "Hepatic infections (excl viral)"
    ClusteringDot 0.33058583440854894
    type 0
    Redundancy 1.0
    degree 58
  ]
  node [
    id 571
    label "Total fluid volume decreased"
    ClusteringDot 0.30291103828797505
    type 0
    Redundancy 1.0
    degree 48
  ]
  node [
    id 572
    label "Hepatobiliary abnormalities congenital"
    ClusteringDot 0.30054843182111474
    type 0
    Redundancy 1.0
    degree 31
  ]
  node [
    id 573
    label "REACTOME_SIGNALING_BY_ERBB4"
    ClusteringDot 0.35586884402408286
    type 1
    Redundancy 0.9837798637426841
    degree 443
  ]
  node [
    id 574
    label "Mycobacteria identification and serology"
    ClusteringDot 0.3266308704207707
    type 0
    Redundancy 1.0
    degree 77
  ]
  node [
    id 575
    label "REACTOME_ASSOCIATION_OF_LICENSING_FACTORS_WITH_THE_PRE_REPLICATIVE_COMPLEX"
    ClusteringDot 0.3770191706268895
    type 1
    Redundancy 1.0
    degree 408
  ]
  node [
    id 576
    label "Renal vascular and ischaemic conditions"
    ClusteringDot 0.350129601106826
    type 0
    Redundancy 1.0
    degree 132
  ]
  node [
    id 577
    label "Histiocytoses"
    ClusteringDot 0.15824972744161897
    type 0
    Redundancy 1.0
    degree 20
  ]
  node [
    id 578
    label "REACTOME_ROLE_OF_SECOND_MESSENGERS_IN_NETRIN1_SIGNALING"
    ClusteringDot 0.0
    type 1
    Redundancy 7
    degree 0
  ]
  node [
    id 579
    label "REACTOME_METABOLISM_OF_NON_CODING_RNA"
    ClusteringDot 0.3770191706268895
    type 1
    Redundancy 1.0
    degree 408
  ]
  node [
    id 580
    label "Endocarditis NEC"
    ClusteringDot 0.38246883003370186
    type 0
    Redundancy 1.0
    degree 96
  ]
  node [
    id 581
    label "Myopathies"
    ClusteringDot 0.36950523930707313
    type 0
    Redundancy 1.0
    degree 77
  ]
  node [
    id 582
    label "Leukaemias myeloid NEC"
    ClusteringDot 0.3315434425342789
    type 0
    Redundancy 1.0
    degree 47
  ]
  node [
    id 583
    label "REACTOME_TRANSPORT_OF_MATURE_MRNA_DERIVED_FROM_AN_INTRONLESS_TRANSCRIPT"
    ClusteringDot 0.0
    type 1
    Redundancy 7
    degree 0
  ]
  node [
    id 584
    label "BIOCARTA_LECTIN_PATHWAY"
    ClusteringDot 0.3039313411831172
    type 1
    Redundancy 1.0
    degree 223
  ]
  node [
    id 585
    label "Cervical spinal cord and nerve root disorders"
    ClusteringDot 0.363256308845086
    type 0
    Redundancy 1.0
    degree 147
  ]
  node [
    id 586
    label "Chemistry analyses NEC"
    ClusteringDot 0.3689176380408951
    type 0
    Redundancy 1.0
    degree 92
  ]
  node [
    id 587
    label "KEGG_DNA_REPLICATION"
    ClusteringDot 0.4040088593810984
    type 1
    Redundancy 1.0
    degree 855
  ]
  node [
    id 588
    label "Left ventricular failures"
    ClusteringDot 0.29086424760682306
    type 0
    Redundancy 1.0
    degree 65
  ]
  node [
    id 589
    label "REACTOME_FACTORS_INVOLVED_IN_MEGAKARYOCYTE_DEVELOPMENT_AND_PLATELET_PRODUCTION"
    ClusteringDot 0.3189795765392523
    type 1
    Redundancy 1.0
    degree 321
  ]
  node [
    id 590
    label "Prion-associated disorders"
    ClusteringDot 0.2936992824182222
    type 0
    Redundancy 1.0
    degree 65
  ]
  node [
    id 591
    label "REACTOME_ASSEMBLY_OF_THE_PRE_REPLICATIVE_COMPLEX"
    ClusteringDot 0.42307792635366104
    type 1
    Redundancy 1.0
    degree 521
  ]
  node [
    id 592
    label "Gastrointestinal embolism and thrombosis"
    ClusteringDot 0.24456269810314502
    type 0
    Redundancy 1.0
    degree 68
  ]
  node [
    id 593
    label "Pregnancy complicated by maternal disorders"
    ClusteringDot 0.30054843182111474
    type 0
    Redundancy 1.0
    degree 31
  ]
  node [
    id 594
    label "Conjunctival and corneal bleeding and vascular disorders"
    ClusteringDot 0.3742509160640609
    type 0
    Redundancy 1.0
    degree 108
  ]
  node [
    id 595
    label "Radiation injuries"
    ClusteringDot 0.3258565306962329
    type 0
    Redundancy 1.0
    degree 104
  ]
  node [
    id 596
    label "BIOCARTA_MAPK_PATHWAY"
    ClusteringDot 0.32978757153930116
    type 1
    Redundancy 1.0
    degree 496
  ]
  node [
    id 597
    label "Joint related signs and symptoms"
    ClusteringDot 0.35473898192799536
    type 0
    Redundancy 1.0
    degree 193
  ]
  node [
    id 598
    label "Congenital cardiac malpositions and transpositions"
    ClusteringDot 0.16287324327340624
    type 0
    Redundancy 1.0
    degree 13
  ]
  node [
    id 599
    label "Salivary gland infections and inflammations"
    ClusteringDot 0.34212990818282796
    type 0
    Redundancy 1.0
    degree 123
  ]
  node [
    id 600
    label "Digestive enzymes"
    ClusteringDot 0.30291103828797505
    type 0
    Redundancy 1.0
    degree 48
  ]
  node [
    id 601
    label "Anaemia deficiencies"
    ClusteringDot 0.2723107394120596
    type 0
    Redundancy 1.0
    degree 42
  ]
  node [
    id 602
    label "Facial therapeutic procedures"
    ClusteringDot 0.30054843182111474
    type 0
    Redundancy 1.0
    degree 31
  ]
  node [
    id 603
    label "Joint related disorders NEC"
    ClusteringDot 0.3313409446185256
    type 0
    Redundancy 1.0
    degree 183
  ]
  node [
    id 604
    label "Nasal disorders NEC"
    ClusteringDot 0.3254306958633429
    type 0
    Redundancy 1.0
    degree 160
  ]
  node [
    id 605
    label "Vascular therapeutic procedures NEC"
    ClusteringDot 0.0
    type 0
    Redundancy 7
    degree 0
  ]
  node [
    id 606
    label "Acute polyneuropathies"
    ClusteringDot 0.3108212143158513
    type 0
    Redundancy 1.0
    degree 55
  ]
  node [
    id 607
    label "Total fluid volume increased"
    ClusteringDot 0.3774264634417556
    type 0
    Redundancy 1.0
    degree 112
  ]
  node [
    id 608
    label "Amyloidoses"
    ClusteringDot 0.29345593683858845
    type 0
    Redundancy 1.0
    degree 50
  ]
  node [
    id 609
    label "KEGG_HUNTINGTONS_DISEASE"
    ClusteringDot 0.42162159277337175
    type 1
    Redundancy 1.0
    degree 580
  ]
  node [
    id 610
    label "Enterobacter infections"
    ClusteringDot 0.08254171499144809
    type 0
    Redundancy 1.0
    degree 9
  ]
  node [
    id 611
    label "Salmonella infections"
    ClusteringDot 0.3165193508805639
    type 0
    Redundancy 1.0
    degree 56
  ]
  node [
    id 612
    label "REACTOME_DNA_REPLICATION"
    ClusteringDot 0.4251205121596331
    type 1
    Redundancy 1.0
    degree 787
  ]
  node [
    id 613
    label "Pruritus NEC"
    ClusteringDot 0.3332455071907796
    type 0
    Redundancy 1.0
    degree 149
  ]
  node [
    id 614
    label "Coordination and balance disturbances"
    ClusteringDot 0.1999901228038164
    type 0
    Redundancy 1.0
    degree 46
  ]
  node [
    id 615
    label "Anal and rectal disorders NEC"
    ClusteringDot 0.403138797353051
    type 0
    Redundancy 1.0
    degree 103
  ]
  node [
    id 616
    label "Product monitoring errors and issues"
    ClusteringDot 0.09001010320017275
    type 0
    Redundancy 1.0
    degree 17
  ]
  node [
    id 617
    label "Pneumocystis infections"
    ClusteringDot 0.3141976774128906
    type 0
    Redundancy 1.0
    degree 53
  ]
  node [
    id 618
    label "Purpuras (excl thrombocytopenic)"
    ClusteringDot 0.3528897794627926
    type 0
    Redundancy 1.0
    degree 159
  ]
  node [
    id 619
    label "Acute and chronic sarcoidosis"
    ClusteringDot 0.15329084002538887
    type 0
    Redundancy 1.0
    degree 35
  ]
  node [
    id 620
    label "Hearing disorders NEC"
    ClusteringDot 0.24603891402228872
    type 0
    Redundancy 1.0
    degree 38
  ]
  node [
    id 621
    label "Actinomycotic infectious disorders"
    ClusteringDot 0.2596053436373141
    type 0
    Redundancy 1.0
    degree 66
  ]
  node [
    id 622
    label "Angioimmunoblastic T-cell lymphomas"
    ClusteringDot 0.331543442534279
    type 0
    Redundancy 1.0
    degree 47
  ]
  node [
    id 623
    label "Ocular infections, inflammations and associated manifestations"
    ClusteringDot 0.39234087939659834
    type 0
    Redundancy 1.0
    degree 162
  ]
  node [
    id 624
    label "Trichomonas infections"
    ClusteringDot 0.252399177793437
    type 0
    Redundancy 1.0
    degree 56
  ]
  node [
    id 625
    label "Renal and urinary tract injuries NEC"
    ClusteringDot 0.2564920454286352
    type 0
    Redundancy 1.0
    degree 79
  ]
  node [
    id 626
    label "Small intestinal neoplasms malignant"
    ClusteringDot 0.31367162999122816
    type 0
    Redundancy 1.0
    degree 59
  ]
  node [
    id 627
    label "BIOCARTA_ATRBRCA_PATHWAY"
    ClusteringDot 0.3770191706268895
    type 1
    Redundancy 1.0
    degree 408
  ]
  node [
    id 628
    label "Coagulation and bleeding analyses"
    ClusteringDot 0.37567304498090515
    type 0
    Redundancy 1.0
    degree 137
  ]
  node [
    id 629
    label "REACTOME_CELL_CYCLE_MITOTIC"
    ClusteringDot 0.42512051215963303
    type 1
    Redundancy 1.0
    degree 787
  ]
  node [
    id 630
    label "Non-site specific embolism and thrombosis"
    ClusteringDot 0.3711747523948172
    type 0
    Redundancy 1.0
    degree 204
  ]
  node [
    id 631
    label "Testicular neoplasms malignant"
    ClusteringDot 0.27796387111549575
    type 0
    Redundancy 1.0
    degree 67
  ]
  node [
    id 632
    label "Choroid and vitreous haemorrhages and vascular disorders"
    ClusteringDot 0.2398408492576018
    type 0
    Redundancy 1.0
    degree 68
  ]
  node [
    id 633
    label "Muscle, tendon and ligament injuries"
    ClusteringDot 0.400152452027537
    type 0
    Redundancy 1.0
    degree 149
  ]
  node [
    id 634
    label "Optic nerve disorders NEC"
    ClusteringDot 0.22246071498855993
    type 0
    Redundancy 1.0
    degree 56
  ]
  node [
    id 635
    label "KEGG_UBIQUITIN_MEDIATED_PROTEOLYSIS"
    ClusteringDot 0.0
    type 1
    Redundancy 7
    degree 0
  ]
  node [
    id 636
    label "BIOCARTA_ARENRF2_PATHWAY"
    ClusteringDot 0.3703795970820299
    type 1
    Redundancy 1.0
    degree 635
  ]
  node [
    id 637
    label "Neoplasms benign site unspecified NEC"
    ClusteringDot 0.33601131490551917
    type 0
    Redundancy 1.0
    degree 143
  ]
  node [
    id 638
    label "Salivary gland stenosis and obstruction"
    ClusteringDot 0.252399177793437
    type 0
    Redundancy 1.0
    degree 56
  ]
  node [
    id 639
    label "Abdominal injuries NEC"
    ClusteringDot 0.3926615869555027
    type 0
    Redundancy 1.0
    degree 117
  ]
  node [
    id 640
    label "Ovarian neoplasms malignant (excl germ cell)"
    ClusteringDot 0.20081835163192238
    type 0
    Redundancy 1.0
    degree 31
  ]
  node [
    id 641
    label "Migraine headaches"
    ClusteringDot 0.015277022206689118
    type 0
    Redundancy 7
    degree 1
  ]
  node [
    id 642
    label "Reproductive organ and breast histopathology procedures"
    ClusteringDot 0.1400962677730021
    type 0
    Redundancy 1.0
    degree 20
  ]
  node [
    id 643
    label "Gastrointestinal necrosis and vascular insufficiency"
    ClusteringDot 0.40601792516357993
    type 0
    Redundancy 1.0
    degree 138
  ]
  node [
    id 644
    label "Flaviviral infections"
    ClusteringDot 0.15208942470499334
    type 0
    Redundancy 1.0
    degree 16
  ]
  node [
    id 645
    label "REACTOME_PREFOLDIN_MEDIATED_TRANSFER_OF_SUBSTRATE_TO_CCT_TRIC"
    ClusteringDot 0.3039313411831172
    type 1
    Redundancy 1.0
    degree 223
  ]
  node [
    id 646
    label "Staphylococcal infections"
    ClusteringDot 0.346871850683449
    type 0
    Redundancy 1.0
    degree 149
  ]
  node [
    id 647
    label "Endocrine neoplasms NEC"
    ClusteringDot 0.15018913762111435
    type 0
    Redundancy 1.0
    degree 20
  ]
  node [
    id 648
    label "REACTOME_CDC6_ASSOCIATION_WITH_THE_ORC_ORIGIN_COMPLEX"
    ClusteringDot 0.0
    type 1
    Redundancy 7
    degree 0
  ]
  node [
    id 649
    label "Trypanosomal infections"
    ClusteringDot 0.1696270076530505
    type 0
    Redundancy 1.0
    degree 36
  ]
  node [
    id 650
    label "Skin dystrophies"
    ClusteringDot 0.12030433580327654
    type 0
    Redundancy 1.0
    degree 24
  ]
  node [
    id 651
    label "Necrosis NEC"
    ClusteringDot 0.05592644626406272
    type 0
    Redundancy 1.0
    degree 4
  ]
  node [
    id 652
    label "Chromosomal abnormalities NEC"
    ClusteringDot 0.16742916933137048
    type 0
    Redundancy 1.0
    degree 12
  ]
  node [
    id 653
    label "REACTOME_MITOTIC_PROMETAPHASE"
    ClusteringDot 0.4261778731891144
    type 1
    Redundancy 1.0
    degree 708
  ]
  node [
    id 654
    label "Chest and lung injuries NEC"
    ClusteringDot 0.29688845102130695
    type 0
    Redundancy 1.0
    degree 67
  ]
  node [
    id 655
    label "REACTOME_ACTIVATED_AMPK_STIMULATES_FATTY_ACID_OXIDATION_IN_MUSCLE"
    ClusteringDot 0.3189795765392523
    type 1
    Redundancy 1.0
    degree 321
  ]
  node [
    id 656
    label "BIOCARTA_RACCYCD_PATHWAY"
    ClusteringDot 0.23513941904435556
    type 1
    Redundancy 1.0
    degree 212
  ]
  node [
    id 657
    label "REACTOME_LATE_PHASE_OF_HIV_LIFE_CYCLE"
    ClusteringDot 0.0
    type 1
    Redundancy 7
    degree 0
  ]
  node [
    id 658
    label "Reproductive neoplasms male benign NEC"
    ClusteringDot 0.036225452212760884
    type 0
    Redundancy 1.0
    degree 3
  ]
  node [
    id 659
    label "Implant and catheter site reactions"
    ClusteringDot 0.2815242873380012
    type 0
    Redundancy 1.0
    degree 102
  ]
  node [
    id 660
    label "Angioedemas"
    ClusteringDot 0.3407538174785554
    type 0
    Redundancy 1.0
    degree 187
  ]
  node [
    id 661
    label "Oral dryness and saliva altered"
    ClusteringDot 0.2894669695078322
    type 0
    Redundancy 1.0
    degree 71
  ]
  node [
    id 662
    label "Unintended pregnancies"
    ClusteringDot 0.3315434425342789
    type 0
    Redundancy 1.0
    degree 47
  ]
  node [
    id 663
    label "REACTOME_GPCR_DOWNSTREAM_SIGNALING"
    ClusteringDot 0.2864026834216661
    type 1
    Redundancy 1.0
    degree 308
  ]
  node [
    id 664
    label "KEGG_SYSTEMIC_LUPUS_ERYTHEMATOSUS"
    ClusteringDot 0.29683841064613586
    type 1
    Redundancy 1.0
    degree 410
  ]
  node [
    id 665
    label "Respiratory failures (excl neonatal)"
    ClusteringDot 0.3603063031048677
    type 0
    Redundancy 1.0
    degree 115
  ]
  node [
    id 666
    label "Congenital cardiovascular disorders NEC"
    ClusteringDot 0.30054843182111474
    type 0
    Redundancy 1.0
    degree 31
  ]
  node [
    id 667
    label "Malignant oral cavity neoplasms"
    ClusteringDot 0.30596934382612617
    type 0
    Redundancy 1.0
    degree 106
  ]
  node [
    id 668
    label "Vulvovaginal disorders NEC"
    ClusteringDot 0.38059693826976015
    type 0
    Redundancy 1.0
    degree 181
  ]
  node [
    id 669
    label "Cardiac and vascular procedural complications"
    ClusteringDot 0.4039002716551771
    type 0
    Redundancy 1.0
    degree 133
  ]
  node [
    id 670
    label "Dental and oral soft tissue infections"
    ClusteringDot 0.38403366722619875
    type 0
    Redundancy 1.0
    degree 185
  ]
  node [
    id 671
    label "Amnestic disorders"
    ClusteringDot 0.29335546805660356
    type 0
    Redundancy 1.0
    degree 74
  ]
  node [
    id 672
    label "Absence seizures"
    ClusteringDot 0.05592644626406272
    type 0
    Redundancy 1.0
    degree 4
  ]
  node [
    id 673
    label "Cholecystitis and cholelithiasis"
    ClusteringDot 0.3717451706312264
    type 0
    Redundancy 1.0
    degree 141
  ]
  node [
    id 674
    label "Lipid metabolism and deposit disorders NEC"
    ClusteringDot 0.3510410209035387
    type 0
    Redundancy 1.0
    degree 121
  ]
  node [
    id 675
    label "Therapeutic and nontherapeutic responses"
    ClusteringDot 0.34638739174302297
    type 0
    Redundancy 1.0
    degree 181
  ]
  node [
    id 676
    label "Obsessive-compulsive disorders and symptoms"
    ClusteringDot 0.036225452212760884
    type 0
    Redundancy 1.0
    degree 3
  ]
  node [
    id 677
    label "Respiratory tract and thoracic imaging procedures"
    ClusteringDot 0.2767170857864312
    type 0
    Redundancy 1.0
    degree 38
  ]
  node [
    id 678
    label "Blindness (excl colour blindness)"
    ClusteringDot 0.22767350322787708
    type 0
    Redundancy 1.0
    degree 77
  ]
  node [
    id 679
    label "Urinary tract neoplasms malignant NEC"
    ClusteringDot 0.22856152622607762
    type 0
    Redundancy 1.0
    degree 28
  ]
  node [
    id 680
    label "REACTOME_PROCESSING_OF_CAPPED_INTRON_CONTAINING_PRE_MRNA"
    ClusteringDot 0.3819064894132622
    type 1
    Redundancy 1.0
    degree 674
  ]
  node [
    id 681
    label "Electrolyte imbalance NEC"
    ClusteringDot 0.37384456231828095
    type 0
    Redundancy 1.0
    degree 100
  ]
  node [
    id 682
    label "Nervous system cysts and polyps"
    ClusteringDot 0.16714530916026396
    type 0
    Redundancy 1.0
    degree 18
  ]
  node [
    id 683
    label "Lacrimation disorders"
    ClusteringDot 0.2962499568075065
    type 0
    Redundancy 1.0
    degree 96
  ]
  node [
    id 684
    label "Skin ischaemic conditions"
    ClusteringDot 0.05874827980336858
    type 0
    Redundancy 1.0
    degree 9
  ]
  node [
    id 685
    label "Retinal embolism and thrombosis"
    ClusteringDot 0.2701654698745533
    type 0
    Redundancy 1.0
    degree 63
  ]
  node [
    id 686
    label "Pituitary analyses posterior"
    ClusteringDot 0.15208942470499337
    type 0
    Redundancy 1.0
    degree 16
  ]
  node [
    id 687
    label "Seizures and seizure disorders NEC"
    ClusteringDot 0.2767170857864312
    type 0
    Redundancy 1.0
    degree 38
  ]
  node [
    id 688
    label "Female reproductive neoplasms unspecified malignancy"
    ClusteringDot 0.15208942470499337
    type 0
    Redundancy 1.0
    degree 16
  ]
  node [
    id 689
    label "Paranasal sinus disorders (excl infections and neoplasms)"
    ClusteringDot 0.1482369088237544
    type 0
    Redundancy 1.0
    degree 17
  ]
  node [
    id 690
    label "Lip and oral cavity neoplasms malignancy unspecified"
    ClusteringDot 0.16010880931305196
    type 0
    Redundancy 1.0
    degree 35
  ]
  node [
    id 691
    label "Pain and discomfort NEC"
    ClusteringDot 0.33860098960442997
    type 0
    Redundancy 1.0
    degree 210
  ]
  node [
    id 692
    label "Congenital anterior segment disorders"
    ClusteringDot 0.3678548350326161
    type 0
    Redundancy 1.0
    degree 89
  ]
  node [
    id 693
    label "Endocrine autoimmune disorders"
    ClusteringDot 0.26637010865949795
    type 0
    Redundancy 1.0
    degree 65
  ]
  node [
    id 694
    label "Respiratory and pulmonary function diagnostic procedures"
    ClusteringDot 0.4046296971279755
    type 0
    Redundancy 1.0
    degree 97
  ]
  node [
    id 695
    label "Oral soft tissue pain and paraesthesia"
    ClusteringDot 0.3454722847996759
    type 0
    Redundancy 1.0
    degree 197
  ]
  node [
    id 696
    label "Anaemias NEC"
    ClusteringDot 0.39356270162612966
    type 0
    Redundancy 1.0
    degree 117
  ]
  node [
    id 697
    label "REACTOME_MHC_CLASS_II_ANTIGEN_PRESENTATION"
    ClusteringDot 0.22784505872554597
    type 1
    Redundancy 1.0
    degree 210
  ]
  node [
    id 698
    label "REACTOME_SIGNALING_BY_HIPPO"
    ClusteringDot 0.37701917062688944
    type 1
    Redundancy 1.0
    degree 408
  ]
  node [
    id 699
    label "Limb fractures"
    ClusteringDot 0.4039818594668233
    type 0
    Redundancy 1.0
    degree 121
  ]
  node [
    id 700
    label "Glomerulonephritis and nephrotic syndrome"
    ClusteringDot 0.37435404975931513
    type 0
    Redundancy 1.0
    degree 166
  ]
  node [
    id 701
    label "REACTOME_NCAM1_INTERACTIONS"
    ClusteringDot 0.23380096703640305
    type 1
    Redundancy 1.0
    degree 191
  ]
  node [
    id 702
    label "KEGG_REGULATION_OF_AUTOPHAGY"
    ClusteringDot 0.3703795970820299
    type 1
    Redundancy 1.0
    degree 635
  ]
  node [
    id 703
    label "Hepatic metabolic disorders"
    ClusteringDot 0.19833964033999962
    type 0
    Redundancy 1.0
    degree 37
  ]
  node [
    id 704
    label "Exfoliative conditions"
    ClusteringDot 0.2748306458422596
    type 0
    Redundancy 1.0
    degree 64
  ]
  node [
    id 705
    label "Pleural conditions NEC"
    ClusteringDot 0.2576676903825231
    type 0
    Redundancy 1.0
    degree 65
  ]
  node [
    id 706
    label "Renal failure complications"
    ClusteringDot 0.2050551896625609
    type 0
    Redundancy 1.0
    degree 67
  ]
  node [
    id 707
    label "Facial cranial nerve disorders"
    ClusteringDot 0.2944458770160765
    type 0
    Redundancy 1.0
    degree 66
  ]
  node [
    id 708
    label "Vitamin deficiencies NEC"
    ClusteringDot 0.3753344906725518
    type 0
    Redundancy 1.0
    degree 84
  ]
  node [
    id 709
    label "Haematologic neoplasms NEC"
    ClusteringDot 0.3566936998800234
    type 0
    Redundancy 1.0
    degree 99
  ]
  node [
    id 710
    label "Feelings and sensations NEC"
    ClusteringDot 0.3751009895666787
    type 0
    Redundancy 1.0
    degree 173
  ]
  node [
    id 711
    label "Mycoses fungoides"
    ClusteringDot 0.3991375025142263
    type 0
    Redundancy 1.0
    degree 116
  ]
  node [
    id 712
    label "Renal vascular disorders NEC"
    ClusteringDot 0.22753194908804159
    type 0
    Redundancy 1.0
    degree 52
  ]
  node [
    id 713
    label "Anterior pituitary hypofunction"
    ClusteringDot 0.3042099302329755
    type 0
    Redundancy 1.0
    degree 88
  ]
  node [
    id 714
    label "Hypothalamic and pituitary disorders NEC"
    ClusteringDot 0.3742401783168382
    type 0
    Redundancy 1.0
    degree 109
  ]
  node [
    id 715
    label "REACTOME_ADENYLATE_CYCLASE_INHIBITORY_PATHWAY"
    ClusteringDot 0.31897957653925224
    type 1
    Redundancy 1.0
    degree 321
  ]
  node [
    id 716
    label "Faecal abnormalities NEC"
    ClusteringDot 0.24610302413434748
    type 0
    Redundancy 1.0
    degree 90
  ]
  node [
    id 717
    label "Site specific injuries NEC"
    ClusteringDot 0.26177172961650125
    type 0
    Redundancy 1.0
    degree 69
  ]
  node [
    id 718
    label "Eating disorders NEC"
    ClusteringDot 0.13841549645403525
    type 0
    Redundancy 1.0
    degree 34
  ]
  node [
    id 719
    label "Accidental exposures to product"
    ClusteringDot 0.2045554327109621
    type 0
    Redundancy 1.0
    degree 63
  ]
  node [
    id 720
    label "Urethral neoplasms"
    ClusteringDot 0.05851685846783632
    type 0
    Redundancy 1.0
    degree 8
  ]
  node [
    id 721
    label "REACTOME_NUCLEAR_SIGNALING_BY_ERBB4"
    ClusteringDot 0.22784505872554597
    type 1
    Redundancy 1.0
    degree 210
  ]
  node [
    id 722
    label "REACTOME_NGF_SIGNALLING_VIA_TRKA_FROM_THE_PLASMA_MEMBRANE"
    ClusteringDot 0.31897957653925224
    type 1
    Redundancy 1.0
    degree 321
  ]
  node [
    id 723
    label "Prostatic signs, symptoms and disorders NEC"
    ClusteringDot 0.3598067139009894
    type 0
    Redundancy 1.0
    degree 170
  ]
  node [
    id 724
    label "Ureaplasma infections"
    ClusteringDot 0.30301446481550826
    type 0
    Redundancy 1.0
    degree 40
  ]
  node [
    id 725
    label "Protein analyses NEC"
    ClusteringDot 0.3735643938698182
    type 0
    Redundancy 1.0
    degree 181
  ]
  node [
    id 726
    label "Urethral infections and inflammations"
    ClusteringDot 0.036827493571452756
    type 0
    Redundancy 1.0
    degree 5
  ]
  node [
    id 727
    label "Brucella infections"
    ClusteringDot 0.252399177793437
    type 0
    Redundancy 1.0
    degree 56
  ]
  node [
    id 728
    label "Corneal injuries"
    ClusteringDot 0.2743625976178095
    type 0
    Redundancy 1.0
    degree 52
  ]
  node [
    id 729
    label "Skin implants"
    ClusteringDot 0.1400962677730021
    type 0
    Redundancy 1.0
    degree 20
  ]
  node [
    id 730
    label "REACTOME_MITOTIC_M_M_G1_PHASES"
    ClusteringDot 0.4251205121596331
    type 1
    Redundancy 1.0
    degree 787
  ]
  node [
    id 731
    label "Apocrine and eccrine gland disorders"
    ClusteringDot 0.31891753198901474
    type 0
    Redundancy 1.0
    degree 130
  ]
  node [
    id 732
    label "Infancy, childhood and adolescence psychiatric disorders NEC"
    ClusteringDot 0.10584772292013654
    type 0
    Redundancy 1.0
    degree 15
  ]
  node [
    id 733
    label "REACTOME_PTM_GAMMA_CARBOXYLATION_HYPUSINE_FORMATION_AND_ARYLSULFATASE_ACTIVATION"
    ClusteringDot 0.3039313411831172
    type 1
    Redundancy 1.0
    degree 223
  ]
  node [
    id 734
    label "Allergic conditions NEC"
    ClusteringDot 0.36586561581358645
    type 0
    Redundancy 1.0
    degree 223
  ]
  node [
    id 735
    label "REACTOME_GLOBAL_GENOMIC_NER_GG_NER"
    ClusteringDot 0.23380096703640305
    type 1
    Redundancy 1.0
    degree 191
  ]
  node [
    id 736
    label "Breast and nipple neoplasms benign"
    ClusteringDot 0.0
    type 0
    Redundancy 7
    degree 0
  ]
  node [
    id 737
    label "Skin cysts and polyps"
    ClusteringDot 0.35981318181882843
    type 0
    Redundancy 1.0
    degree 101
  ]
  node [
    id 738
    label "Pancreatic disorders NEC"
    ClusteringDot 0.38504138789181686
    type 0
    Redundancy 1.0
    degree 151
  ]
  node [
    id 739
    label "Acute and chronic pancreatitis"
    ClusteringDot 0.3807976865793011
    type 0
    Redundancy 1.0
    degree 113
  ]
  node [
    id 740
    label "Metastases to specified sites"
    ClusteringDot 0.2698500319266663
    type 0
    Redundancy 1.0
    degree 64
  ]
  node [
    id 741
    label "Pupillary signs"
    ClusteringDot 0.3626698364722472
    type 0
    Redundancy 1.0
    degree 130
  ]
  node [
    id 742
    label "Haemolyses NEC"
    ClusteringDot 0.3574387488061292
    type 0
    Redundancy 1.0
    degree 81
  ]
  node [
    id 743
    label "Plasma cell myelomas"
    ClusteringDot 0.05924464433288649
    type 0
    Redundancy 1.0
    degree 7
  ]
  node [
    id 744
    label "KEGG_MELANOMA"
    ClusteringDot 0.0
    type 1
    Redundancy 7
    degree 0
  ]
  node [
    id 745
    label "Haem metabolism analyses"
    ClusteringDot 0.3413505674605112
    type 0
    Redundancy 1.0
    degree 87
  ]
  node [
    id 746
    label "Aortic embolism and thrombosis"
    ClusteringDot 0.2786795276628431
    type 0
    Redundancy 1.0
    degree 34
  ]
  node [
    id 747
    label "Lens therapeutic procedures"
    ClusteringDot 0.27628635465052975
    type 0
    Redundancy 1.0
    degree 38
  ]
  node [
    id 748
    label "Herpes viral infections"
    ClusteringDot 0.3819580886515385
    type 0
    Redundancy 1.0
    degree 172
  ]
  node [
    id 749
    label "Spinal cord injuries NEC"
    ClusteringDot 0.32344783312231545
    type 0
    Redundancy 1.0
    degree 71
  ]
  node [
    id 750
    label "Social issues NEC"
    ClusteringDot 0.3686392265832648
    type 0
    Redundancy 1.0
    degree 92
  ]
  node [
    id 751
    label "Breast therapeutic procedures NEC"
    ClusteringDot 0.14009626777300208
    type 0
    Redundancy 1.0
    degree 20
  ]
  node [
    id 752
    label "Hyperparathyroid disorders"
    ClusteringDot 0.2231588962990242
    type 0
    Redundancy 1.0
    degree 66
  ]
  node [
    id 753
    label "Parathyroid disorders NEC"
    ClusteringDot 0.18783358159916497
    type 0
    Redundancy 1.0
    degree 44
  ]
  node [
    id 754
    label "Immunodeficiency disorders NEC"
    ClusteringDot 0.3970030113975595
    type 0
    Redundancy 1.0
    degree 127
  ]
  node [
    id 755
    label "REACTOME_INFLUENZA_LIFE_CYCLE"
    ClusteringDot 0.39972006483333844
    type 1
    Redundancy 1.0
    degree 886
  ]
  node [
    id 756
    label "Disturbances in consciousness NEC"
    ClusteringDot 0.29982390053867475
    type 0
    Redundancy 1.0
    degree 35
  ]
  node [
    id 757
    label "Tongue disorders"
    ClusteringDot 0.31982757496071607
    type 0
    Redundancy 1.0
    degree 69
  ]
  node [
    id 758
    label "Dental pain and sensation disorders"
    ClusteringDot 0.30526627577835497
    type 0
    Redundancy 1.0
    degree 96
  ]
  node [
    id 759
    label "Sexual function and fertility disorders NEC"
    ClusteringDot 0.41200806331726164
    type 0
    Redundancy 1.0
    degree 126
  ]
  node [
    id 760
    label "Delusional symptoms"
    ClusteringDot 0.3870501916238864
    type 0
    Redundancy 1.0
    degree 89
  ]
  node [
    id 761
    label "External ear disorders congenital"
    ClusteringDot 0.30301446481550826
    type 0
    Redundancy 1.0
    degree 40
  ]
  node [
    id 762
    label "Polyomavirus infections"
    ClusteringDot 0.4126734821960166
    type 0
    Redundancy 1.0
    degree 109
  ]
  node [
    id 763
    label "Bacterial upper respiratory tract infections"
    ClusteringDot 0.3145715492544456
    type 0
    Redundancy 1.0
    degree 53
  ]
  node [
    id 764
    label "Cryptosporidia infections"
    ClusteringDot 0.30301446481550826
    type 0
    Redundancy 1.0
    degree 40
  ]
  node [
    id 765
    label "Adrenal cortex tests"
    ClusteringDot 0.37044260669420587
    type 0
    Redundancy 1.0
    degree 103
  ]
  node [
    id 766
    label "Peritoneal infections"
    ClusteringDot 0.29306877941224624
    type 0
    Redundancy 1.0
    degree 32
  ]
  node [
    id 767
    label "Paraesthesias and dysaesthesias"
    ClusteringDot 0.334455149139347
    type 0
    Redundancy 1.0
    degree 174
  ]
  node [
    id 768
    label "Skin vasculitides"
    ClusteringDot 0.33260237906171375
    type 0
    Redundancy 1.0
    degree 105
  ]
  node [
    id 769
    label "REACTOME_ER_PHAGOSOME_PATHWAY"
    ClusteringDot 0.0
    type 1
    Redundancy 7
    degree 0
  ]
  node [
    id 770
    label "REACTOME_CYTOKINE_SIGNALING_IN_IMMUNE_SYSTEM"
    ClusteringDot 0.2174990277476474
    type 1
    Redundancy 1.0
    degree 171
  ]
  node [
    id 771
    label "REACTOME_KERATAN_SULFATE_DEGRADATION"
    ClusteringDot 0.33362160857428974
    type 1
    Redundancy 1.0
    degree 528
  ]
  node [
    id 772
    label "Neonatal hepatobiliary disorders"
    ClusteringDot 0.1674291693313705
    type 0
    Redundancy 1.0
    degree 12
  ]
  node [
    id 773
    label "Nail and nail bed conditions (excl infections and infestations)"
    ClusteringDot 0.2236955082798567
    type 0
    Redundancy 1.0
    degree 48
  ]
  node [
    id 774
    label "Thymus disorders"
    ClusteringDot 0.3270270896622554
    type 0
    Redundancy 1.0
    degree 49
  ]
  node [
    id 775
    label "Congenital and hereditary central nervous system disorders NEC"
    ClusteringDot 0.26121626119615365
    type 0
    Redundancy 1.0
    degree 73
  ]
  node [
    id 776
    label "Gastrointestinal varicosities and haemorrhoids"
    ClusteringDot 0.25852286063133667
    type 0
    Redundancy 1.0
    degree 62
  ]
  node [
    id 777
    label "Product confusion errors and issues"
    ClusteringDot 0.19240219994581814
    type 0
    Redundancy 1.0
    degree 54
  ]
  node [
    id 778
    label "Lower respiratory tract and lung infections"
    ClusteringDot 0.3830365061373376
    type 0
    Redundancy 1.0
    degree 156
  ]
  node [
    id 779
    label "Toxoplasma infections"
    ClusteringDot 0.18238002535457523
    type 0
    Redundancy 1.0
    degree 39
  ]
  node [
    id 780
    label "Ovarian neoplasms benign"
    ClusteringDot 0.3082614766924696
    type 0
    Redundancy 1.0
    degree 83
  ]
  node [
    id 781
    label "REACTOME_ACTIVATION_OF_THE_MRNA_UPON_BINDING_OF_THE_CAP_BINDING_COMPLEX_AND_EIFS_AND_SUBSEQUENT_BINDING_TO_43S"
    ClusteringDot 0.39297549740104154
    type 1
    Redundancy 1.0
    degree 808
  ]
  node [
    id 782
    label "Musculoskeletal procedural complications"
    ClusteringDot 0.23542752110554283
    type 0
    Redundancy 1.0
    degree 53
  ]
  node [
    id 783
    label "Circulatory collapse and shock"
    ClusteringDot 0.3856459271851651
    type 0
    Redundancy 1.0
    degree 158
  ]
  node [
    id 784
    label "Ocular vascular disorders NEC"
    ClusteringDot 0.3697314471837256
    type 0
    Redundancy 1.0
    degree 109
  ]
  node [
    id 785
    label "REACTOME_ADAPTIVE_IMMUNE_SYSTEM"
    ClusteringDot 0.0
    type 1
    Redundancy 7
    degree 0
  ]
  node [
    id 786
    label "BIOCARTA_VEGF_PATHWAY"
    ClusteringDot 0.0
    type 1
    Redundancy 7
    degree 0
  ]
  node [
    id 787
    label "REACTOME_PI3K_EVENTS_IN_ERBB2_SIGNALING"
    ClusteringDot 0.3189795765392523
    type 1
    Redundancy 1.0
    degree 321
  ]
  node [
    id 788
    label "Renal haemorrhagic disorders"
    ClusteringDot 0.15772931355772635
    type 0
    Redundancy 1.0
    degree 23
  ]
  node [
    id 789
    label "REACTOME_RNA_POL_I_PROMOTER_OPENING"
    ClusteringDot 0.0
    type 1
    Redundancy 7
    degree 0
  ]
  node [
    id 790
    label "REACTOME_APOPTOSIS"
    ClusteringDot 0.3622551388780135
    type 1
    Redundancy 1.0
    degree 411
  ]
  node [
    id 791
    label "REACTOME_INTERFERON_ALPHA_BETA_SIGNALING"
    ClusteringDot 0.3923303230356724
    type 1
    Redundancy 0.9985045773106411
    degree 719
  ]
  node [
    id 792
    label "Metabolic alkaloses"
    ClusteringDot 0.2394347816569722
    type 0
    Redundancy 1.0
    degree 82
  ]
  node [
    id 793
    label "Gastrointestinal and abdominal imaging procedures"
    ClusteringDot 0.3232193284834199
    type 0
    Redundancy 1.0
    degree 92
  ]
  node [
    id 794
    label "Reproductive tract infections and inflammations NEC"
    ClusteringDot 0.39675175304033666
    type 0
    Redundancy 1.0
    degree 139
  ]
  node [
    id 795
    label "REACTOME_FORMATION_OF_FIBRIN_CLOT_CLOTTING_CASCADE"
    ClusteringDot 0.31520083777540403
    type 1
    Redundancy 1.0
    degree 263
  ]
  node [
    id 796
    label "Potassium imbalance"
    ClusteringDot 0.36726722978596366
    type 0
    Redundancy 1.0
    degree 83
  ]
  node [
    id 797
    label "Penile neoplasms"
    ClusteringDot 0.3387690552522357
    type 0
    Redundancy 1.0
    degree 69
  ]
  node [
    id 798
    label "REACTOME_SEMA4D_INDUCED_CELL_MIGRATION_AND_GROWTH_CONE_COLLAPSE"
    ClusteringDot 0.0
    type 1
    Redundancy 7
    degree 0
  ]
  node [
    id 799
    label "Mineral and electrolyte analyses"
    ClusteringDot 0.3842337908181
    type 0
    Redundancy 1.0
    degree 185
  ]
  node [
    id 800
    label "Peripheral T-cell lymphomas NEC"
    ClusteringDot 0.17931557547136415
    type 0
    Redundancy 1.0
    degree 25
  ]
  node [
    id 801
    label "Skin injuries and mechanical dermatoses"
    ClusteringDot 0.2899000778157597
    type 0
    Redundancy 1.0
    degree 86
  ]
  node [
    id 802
    label "Parvoviral infections"
    ClusteringDot 0.3420115390254697
    type 0
    Redundancy 1.0
    degree 60
  ]
  node [
    id 803
    label "Ocular disorders congenital NEC"
    ClusteringDot 0.30301446481550826
    type 0
    Redundancy 1.0
    degree 40
  ]
  node [
    id 804
    label "Gastrointestinal and hepatobiliary procedural complications"
    ClusteringDot 0.3810829979153284
    type 0
    Redundancy 1.0
    degree 184
  ]
  node [
    id 805
    label "REACTOME_METAL_ION_SLC_TRANSPORTERS"
    ClusteringDot 0.3336216085742898
    type 1
    Redundancy 1.0
    degree 528
  ]
  node [
    id 806
    label "Myasthenia gravis and related conditions"
    ClusteringDot 0.349334160914801
    type 0
    Redundancy 1.0
    degree 56
  ]
  node [
    id 807
    label "Arterial disorders congenital"
    ClusteringDot 0.16821977399578672
    type 0
    Redundancy 1.0
    degree 20
  ]
  node [
    id 808
    label "Neonatal neurological system disorders NEC"
    ClusteringDot 0.16742916933137048
    type 0
    Redundancy 1.0
    degree 12
  ]
  node [
    id 809
    label "Skin and subcutaneous tissue disorders congenital NEC"
    ClusteringDot 0.29654524354641426
    type 0
    Redundancy 1.0
    degree 49
  ]
  node [
    id 810
    label "Mental disorders due to a general medical condition NEC"
    ClusteringDot 0.41200806331726164
    type 0
    Redundancy 1.0
    degree 126
  ]
  node [
    id 811
    label "Imaging procedures NEC"
    ClusteringDot 0.22493631504653136
    type 0
    Redundancy 1.0
    degree 47
  ]
  node [
    id 812
    label "Plasma cell neoplasms NEC"
    ClusteringDot 0.20999134102800382
    type 0
    Redundancy 1.0
    degree 51
  ]
  node [
    id 813
    label "Vitamin analyses"
    ClusteringDot 0.2642289937787066
    type 0
    Redundancy 1.0
    degree 86
  ]
  node [
    id 814
    label "REACTOME_REGULATION_OF_BETA_CELL_DEVELOPMENT"
    ClusteringDot 0.3039313411831172
    type 1
    Redundancy 1.0
    degree 223
  ]
  node [
    id 815
    label "REACTOME_APC_C_CDH1_MEDIATED_DEGRADATION_OF_CDC20_AND_OTHER_APC_C_CDH1_TARGETED_PROTEINS_IN_LATE_MITOSIS_EARLY_G1"
    ClusteringDot 0.29501918664020227
    type 1
    Redundancy 1.0
    degree 236
  ]
  node [
    id 816
    label "Ear infections"
    ClusteringDot 0.32649251125442136
    type 0
    Redundancy 1.0
    degree 159
  ]
  node [
    id 817
    label "REACTOME_MEIOSIS"
    ClusteringDot 0.0
    type 1
    Redundancy 7
    degree 0
  ]
  node [
    id 818
    label "Primary immunodeficiency syndromes"
    ClusteringDot 0.3541486953662804
    type 0
    Redundancy 1.0
    degree 62
  ]
  node [
    id 819
    label "Cartilage disorders"
    ClusteringDot 0.3702912866417594
    type 0
    Redundancy 1.0
    degree 189
  ]
  node [
    id 820
    label "Fungus identification and serology"
    ClusteringDot 0.38091569439189743
    type 0
    Redundancy 1.0
    degree 114
  ]
  node [
    id 821
    label "REACTOME_AUTODEGRADATION_OF_THE_E3_UBIQUITIN_LIGASE_COP1"
    ClusteringDot 0.0
    type 1
    Redundancy 7
    degree 0
  ]
  node [
    id 822
    label "Pelvic fractures and dislocations"
    ClusteringDot 0.3418286565680587
    type 0
    Redundancy 1.0
    degree 101
  ]
  node [
    id 823
    label "Non-occupational environmental exposures"
    ClusteringDot 0.14009626777300208
    type 0
    Redundancy 1.0
    degree 20
  ]
  node [
    id 824
    label "REACTOME_DESTABILIZATION_OF_MRNA_BY_KSRP"
    ClusteringDot 0.3336216085742898
    type 1
    Redundancy 1.0
    degree 528
  ]
  node [
    id 825
    label "Urinary tract histopathology procedures"
    ClusteringDot 0.29306877941224624
    type 0
    Redundancy 1.0
    degree 32
  ]
  node [
    id 826
    label "Peritoneal and retroperitoneal fibrosis and adhesions"
    ClusteringDot 0.2946347288225656
    type 0
    Redundancy 1.0
    degree 105
  ]
  node [
    id 827
    label "REACTOME_SIGNALING_BY_ILS"
    ClusteringDot 0.21749902774764734
    type 1
    Redundancy 1.0
    degree 171
  ]
  node [
    id 828
    label "Abdominal and gastrointestinal infections"
    ClusteringDot 0.3672836788133957
    type 0
    Redundancy 1.0
    degree 177
  ]
  node [
    id 829
    label "Peripheral aneurysms and dissections"
    ClusteringDot 0.18193088389878737
    type 0
    Redundancy 1.0
    degree 24
  ]
  node [
    id 830
    label "Product label issues"
    ClusteringDot 0.19248738549951258
    type 0
    Redundancy 1.0
    degree 53
  ]
  node [
    id 831
    label "Renal obstructive disorders"
    ClusteringDot 0.38029735984347846
    type 0
    Redundancy 1.0
    degree 121
  ]
  node [
    id 832
    label "REACTOME_PROTEIN_FOLDING"
    ClusteringDot 0.3039313411831172
    type 1
    Redundancy 1.0
    degree 223
  ]
  node [
    id 833
    label "REACTOME_PURINE_RIBONUCLEOSIDE_MONOPHOSPHATE_BIOSYNTHESIS"
    ClusteringDot 0.0
    type 1
    Redundancy 7
    degree 0
  ]
  node [
    id 834
    label "Central nervous system neoplasms malignant NEC"
    ClusteringDot 0.15089658061621847
    type 0
    Redundancy 1.0
    degree 30
  ]
  node [
    id 835
    label "REACTOME_UNWINDING_OF_DNA"
    ClusteringDot 0.42404641103380714
    type 1
    Redundancy 1.0
    degree 555
  ]
  node [
    id 836
    label "Vascular anomalies congenital NEC"
    ClusteringDot 0.2530181083551762
    type 0
    Redundancy 1.0
    degree 60
  ]
  node [
    id 837
    label "Skin vascular conditions NEC"
    ClusteringDot 0.3167608982629653
    type 0
    Redundancy 1.0
    degree 52
  ]
  node [
    id 838
    label "Nasal congestion and inflammations"
    ClusteringDot 0.3703726301902676
    type 0
    Redundancy 1.0
    degree 163
  ]
  node [
    id 839
    label "REACTOME_ANTIGEN_PROCESSING_CROSS_PRESENTATION"
    ClusteringDot 0.0
    type 1
    Redundancy 7
    degree 0
  ]
  node [
    id 840
    label "Gastric neoplasms malignant"
    ClusteringDot 0.299978560614108
    type 0
    Redundancy 1.0
    degree 94
  ]
  node [
    id 841
    label "Cardiac disorders NEC"
    ClusteringDot 0.3701663576841757
    type 0
    Redundancy 1.0
    degree 93
  ]
  node [
    id 842
    label "Uterine disorders NEC"
    ClusteringDot 0.30521173834708326
    type 0
    Redundancy 1.0
    degree 104
  ]
  node [
    id 843
    label "Sexuality issues"
    ClusteringDot 0.30054843182111474
    type 0
    Redundancy 1.0
    degree 31
  ]
  node [
    id 844
    label "Rotaviral infections"
    ClusteringDot 0.048731036272085256
    type 0
    Redundancy 1.0
    degree 11
  ]
  node [
    id 845
    label "Osteoarthropathies"
    ClusteringDot 0.31996670585404857
    type 0
    Redundancy 1.0
    degree 76
  ]
  node [
    id 846
    label "REACTOME_NEURONAL_SYSTEM"
    ClusteringDot 0.2697116341521676
    type 1
    Redundancy 1.0
    degree 282
  ]
  node [
    id 847
    label "Phosphorus metabolism disorders"
    ClusteringDot 0.3020087360556701
    type 0
    Redundancy 1.0
    degree 61
  ]
  node [
    id 848
    label "Reproductive tract disorders NEC (excl neoplasms)"
    ClusteringDot 0.37227187865235345
    type 0
    Redundancy 1.0
    degree 120
  ]
  node [
    id 849
    label "Kaposi's sarcomas"
    ClusteringDot 0.349334160914801
    type 0
    Redundancy 1.0
    degree 56
  ]
  node [
    id 850
    label "Device physical property and chemical issues"
    ClusteringDot 0.12393280022299114
    type 0
    Redundancy 1.0
    degree 21
  ]
  node [
    id 851
    label "Lip and oral cavity neoplasms benign"
    ClusteringDot 0.20059122342600913
    type 0
    Redundancy 1.0
    degree 56
  ]
  node [
    id 852
    label "KEGG_PEROXISOME"
    ClusteringDot 0.23513941904435556
    type 1
    Redundancy 1.0
    degree 212
  ]
  node [
    id 853
    label "Hyperglycaemic conditions NEC"
    ClusteringDot 0.30697511175521597
    type 0
    Redundancy 1.0
    degree 44
  ]
  node [
    id 854
    label "Tuberculous infections"
    ClusteringDot 0.3812620807309443
    type 0
    Redundancy 1.0
    degree 175
  ]
  node [
    id 855
    label "Skeletal cysts benign"
    ClusteringDot 0.2786539028962115
    type 0
    Redundancy 1.0
    degree 71
  ]
  node [
    id 856
    label "Malabsorption syndromes"
    ClusteringDot 0.3361478068305533
    type 0
    Redundancy 1.0
    degree 130
  ]
  node [
    id 857
    label "KEGG_PATHWAYS_IN_CANCER"
    ClusteringDot 0.21749902774764734
    type 1
    Redundancy 1.0
    degree 171
  ]
  node [
    id 858
    label "Vascular pulmonary disorders NEC"
    ClusteringDot 0.18396526060405446
    type 0
    Redundancy 1.0
    degree 62
  ]
  node [
    id 859
    label "Papulosquamous conditions"
    ClusteringDot 0.28343776650341246
    type 0
    Redundancy 1.0
    degree 100
  ]
  node [
    id 860
    label "Renal function analyses"
    ClusteringDot 0.39081175919319877
    type 0
    Redundancy 1.0
    degree 138
  ]
  node [
    id 861
    label "KEGG_VIRAL_MYOCARDITIS"
    ClusteringDot 0.0
    type 1
    Redundancy 7
    degree 0
  ]
  node [
    id 862
    label "Bartonella infections"
    ClusteringDot 0.15208942470499334
    type 0
    Redundancy 1.0
    degree 16
  ]
  node [
    id 863
    label "Cardiac disorders congenital NEC"
    ClusteringDot 0.17073266956340843
    type 0
    Redundancy 1.0
    degree 16
  ]
  node [
    id 864
    label "REACTOME_REGULATION_OF_ORNITHINE_DECARBOXYLASE_ODC"
    ClusteringDot 0.0
    type 1
    Redundancy 7
    degree 0
  ]
  node [
    id 865
    label "Encephalopathies toxic and metabolic"
    ClusteringDot 0.2657525530558067
    type 0
    Redundancy 1.0
    degree 58
  ]
  node [
    id 866
    label "REACTOME_GROWTH_HORMONE_RECEPTOR_SIGNALING"
    ClusteringDot 0.26960540806091177
    type 1
    Redundancy 1.0
    degree 273
  ]
  node [
    id 867
    label "REACTOME_SIGNALING_BY_ERBB2"
    ClusteringDot 0.3189795765392523
    type 1
    Redundancy 1.0
    degree 321
  ]
  node [
    id 868
    label "REACTOME_DEADENYLATION_DEPENDENT_MRNA_DECAY"
    ClusteringDot 0.37701917062688944
    type 1
    Redundancy 1.0
    degree 408
  ]
  node [
    id 869
    label "Cardiac neoplasms NEC"
    ClusteringDot 0.04241668410917665
    type 0
    Redundancy 1.0
    degree 7
  ]
  node [
    id 870
    label "Rhabdomyosarcomas"
    ClusteringDot 0.16742916933137048
    type 0
    Redundancy 1.0
    degree 12
  ]
  node [
    id 871
    label "Pelvis and broad ligament disorders NEC"
    ClusteringDot 0.2528161757179853
    type 0
    Redundancy 1.0
    degree 61
  ]
  node [
    id 872
    label "Erythemas"
    ClusteringDot 0.32149179147369594
    type 0
    Redundancy 1.0
    degree 102
  ]
  node [
    id 873
    label "Bone marrow and immune tissue imaging procedures"
    ClusteringDot 0.31273031809167184
    type 0
    Redundancy 1.0
    degree 74
  ]
  node [
    id 874
    label "Ischaemic coronary artery disorders"
    ClusteringDot 0.32552732915153365
    type 0
    Redundancy 1.0
    degree 106
  ]
  node [
    id 875
    label "Product packaging issues"
    ClusteringDot 0.2070656143699149
    type 0
    Redundancy 1.0
    degree 68
  ]
  node [
    id 876
    label "Newborn respiratory disorders NEC"
    ClusteringDot 0.23171133034426836
    type 0
    Redundancy 1.0
    degree 35
  ]
  node [
    id 877
    label "Immunoglobulin analyses"
    ClusteringDot 0.40154716670539703
    type 0
    Redundancy 1.0
    degree 130
  ]
  node [
    id 878
    label "KEGG_NEUROTROPHIN_SIGNALING_PATHWAY"
    ClusteringDot 0.23513941904435556
    type 1
    Redundancy 1.0
    degree 212
  ]
  node [
    id 879
    label "KEGG_MISMATCH_REPAIR"
    ClusteringDot 0.36282259615860235
    type 1
    Redundancy 1.0
    degree 623
  ]
  node [
    id 880
    label "Colorectal neoplasms malignant"
    ClusteringDot 0.4149434316491553
    type 0
    Redundancy 1.0
    degree 118
  ]
  node [
    id 881
    label "REACTOME_PHASE1_FUNCTIONALIZATION_OF_COMPOUNDS"
    ClusteringDot 0.3039313411831172
    type 1
    Redundancy 1.0
    degree 223
  ]
  node [
    id 882
    label "BIOCARTA_UCALPAIN_PATHWAY"
    ClusteringDot 0.22784505872554597
    type 1
    Redundancy 1.0
    degree 210
  ]
  node [
    id 883
    label "Adrenal cortical hypofunctions"
    ClusteringDot 0.41200806331726164
    type 0
    Redundancy 1.0
    degree 126
  ]
  node [
    id 884
    label "Borrelial infections"
    ClusteringDot 0.2936992824182222
    type 0
    Redundancy 1.0
    degree 65
  ]
  node [
    id 885
    label "Visual field disorders"
    ClusteringDot 0.31315364547681657
    type 0
    Redundancy 1.0
    degree 94
  ]
  node [
    id 886
    label "White blood cell analyses"
    ClusteringDot 0.3754670785330212
    type 0
    Redundancy 1.0
    degree 180
  ]
  node [
    id 887
    label "BIOCARTA_ERK_PATHWAY"
    ClusteringDot 0.24820939065469963
    type 1
    Redundancy 1.0
    degree 239
  ]
  node [
    id 888
    label "Immunology analyses NEC"
    ClusteringDot 0.3275558200374878
    type 0
    Redundancy 1.0
    degree 48
  ]
  node [
    id 889
    label "Iron metabolism disorders NEC"
    ClusteringDot 0.2505228424061324
    type 0
    Redundancy 1.0
    degree 52
  ]
  node [
    id 890
    label "Spine and spinal cord therapeutic procedures"
    ClusteringDot 0.14009626777300208
    type 0
    Redundancy 1.0
    degree 20
  ]
  node [
    id 891
    label "Vascular complications associated with device"
    ClusteringDot 0.1258557519564092
    type 0
    Redundancy 1.0
    degree 27
  ]
  node [
    id 892
    label "Inner ear disorders NEC"
    ClusteringDot 0.27675201452723935
    type 0
    Redundancy 1.0
    degree 69
  ]
  node [
    id 893
    label "KEGG_GAP_JUNCTION"
    ClusteringDot 0.3039313411831172
    type 1
    Redundancy 1.0
    degree 223
  ]
  node [
    id 894
    label "Upper respiratory tract infections NEC"
    ClusteringDot 0.3804516236055468
    type 0
    Redundancy 1.0
    degree 181
  ]
  node [
    id 895
    label "Gastrointestinal spastic and hypermotility disorders"
    ClusteringDot 0.1687041380130685
    type 0
    Redundancy 1.0
    degree 32
  ]
  node [
    id 896
    label "Benign neoplasms gastrointestinal (excl oral cavity)"
    ClusteringDot 0.35653822261328927
    type 0
    Redundancy 1.0
    degree 153
  ]
  node [
    id 897
    label "Klebsiella infections"
    ClusteringDot 0.2973274483835501
    type 0
    Redundancy 1.0
    degree 49
  ]
  node [
    id 898
    label "Non-site specific necrosis and vascular insufficiency NEC"
    ClusteringDot 0.31248686074302484
    type 0
    Redundancy 1.0
    degree 149
  ]
  node [
    id 899
    label "Venous therapeutic procedures"
    ClusteringDot 0.2863759409913012
    type 0
    Redundancy 1.0
    degree 79
  ]
  node [
    id 900
    label "Nail therapeutic procedures"
    ClusteringDot 0.12393280022299115
    type 0
    Redundancy 1.0
    degree 21
  ]
  node [
    id 901
    label "Death and sudden death"
    ClusteringDot 0.28705388480519756
    type 0
    Redundancy 1.0
    degree 54
  ]
  node [
    id 902
    label "Hernias NEC"
    ClusteringDot 0.016882173000578003
    type 0
    Redundancy 7
    degree 1
  ]
  node [
    id 903
    label "Malignant anorectal neoplasms"
    ClusteringDot 0.2556438651389371
    type 0
    Redundancy 1.0
    degree 56
  ]
  node [
    id 904
    label "Neonatal respiratory distress related conditions"
    ClusteringDot 0.1674291693313705
    type 0
    Redundancy 1.0
    degree 12
  ]
  node [
    id 905
    label "Connective tissue disorders NEC"
    ClusteringDot 0.38578662772316014
    type 0
    Redundancy 1.0
    degree 139
  ]
  node [
    id 906
    label "Ligament disorders"
    ClusteringDot 0.31746376035201673
    type 0
    Redundancy 1.0
    degree 117
  ]
  node [
    id 907
    label "Complications associated with device NEC"
    ClusteringDot 0.3315434425342789
    type 0
    Redundancy 1.0
    degree 47
  ]
  node [
    id 908
    label "Transplantation complications"
    ClusteringDot 0.40494603349521374
    type 0
    Redundancy 1.0
    degree 120
  ]
  node [
    id 909
    label "Cell marker analyses"
    ClusteringDot 0.330043153085916
    type 0
    Redundancy 1.0
    degree 84
  ]
  node [
    id 910
    label "Pulmonary oedemas"
    ClusteringDot 0.3595811963415907
    type 0
    Redundancy 1.0
    degree 82
  ]
  node [
    id 911
    label "Conjunctival structural change, deposit and degeneration"
    ClusteringDot 0.26979162879224083
    type 0
    Redundancy 1.0
    degree 69
  ]
  node [
    id 912
    label "Oesophagitis (excl infective)"
    ClusteringDot 0.20306821295998226
    type 0
    Redundancy 1.0
    degree 65
  ]
  node [
    id 913
    label "BIOCARTA_CHEMICAL_PATHWAY"
    ClusteringDot 0.2768161235736078
    type 1
    Redundancy 1.0
    degree 314
  ]
  node [
    id 914
    label "Device issues NEC"
    ClusteringDot 0.0
    type 0
    Redundancy 7
    degree 0
  ]
  node [
    id 915
    label "Peripheral neuropathies NEC"
    ClusteringDot 0.35553201682747
    type 0
    Redundancy 1.0
    degree 173
  ]
  node [
    id 916
    label "Thyroid therapeutic procedures"
    ClusteringDot 0.2511462173042937
    type 0
    Redundancy 1.0
    degree 53
  ]
  node [
    id 917
    label "Sugar intolerance (excl glucose intolerance)"
    ClusteringDot 0.2422624572789956
    type 0
    Redundancy 1.0
    degree 75
  ]
  node [
    id 918
    label "Bone therapeutic procedures NEC"
    ClusteringDot 0.30054843182111474
    type 0
    Redundancy 1.0
    degree 31
  ]
  node [
    id 919
    label "Sodium imbalance"
    ClusteringDot 0.3822946219319921
    type 0
    Redundancy 1.0
    degree 112
  ]
  node [
    id 920
    label "REACTOME_REGULATION_OF_IFNA_SIGNALING"
    ClusteringDot 0.3703795970820299
    type 1
    Redundancy 1.0
    degree 635
  ]
  node [
    id 921
    label "REACTOME_APOPTOSIS_INDUCED_DNA_FRAGMENTATION"
    ClusteringDot 0.26324980584260377
    type 1
    Redundancy 1.0
    degree 260
  ]
  node [
    id 922
    label "REACTOME_SIGNALLING_TO_P38_VIA_RIT_AND_RIN"
    ClusteringDot 0.3039313411831172
    type 1
    Redundancy 1.0
    degree 223
  ]
  node [
    id 923
    label "BIOCARTA_COMP_PATHWAY"
    ClusteringDot 0.35569153471326487
    type 1
    Redundancy 1.0
    degree 519
  ]
  node [
    id 924
    label "Fungal upper respiratory tract infections"
    ClusteringDot 0.3338019089588403
    type 0
    Redundancy 1.0
    degree 51
  ]
  node [
    id 925
    label "Neonatal infections (excl congenital infections)"
    ClusteringDot 0.29063671355833154
    type 0
    Redundancy 1.0
    degree 66
  ]
  node [
    id 926
    label "Renal necrosis and vascular insufficiency"
    ClusteringDot 0.3315434425342789
    type 0
    Redundancy 1.0
    degree 47
  ]
  node [
    id 927
    label "REACTOME_MEIOTIC_SYNAPSIS"
    ClusteringDot 0.0
    type 1
    Redundancy 7
    degree 0
  ]
  node [
    id 928
    label "Encephalitis NEC"
    ClusteringDot 0.3979142745301335
    type 0
    Redundancy 1.0
    degree 120
  ]
  node [
    id 929
    label "External ear disorders NEC"
    ClusteringDot 0.34575700205080123
    type 0
    Redundancy 1.0
    degree 161
  ]
  node [
    id 930
    label "Blood autoimmune disorders"
    ClusteringDot 0.4041273537297641
    type 0
    Redundancy 1.0
    degree 124
  ]
  node [
    id 931
    label "Anal and colorectal neoplasms NEC"
    ClusteringDot 0.15208942470499334
    type 0
    Redundancy 1.0
    degree 16
  ]
  node [
    id 932
    label "Diffuse large B-cell lymphomas"
    ClusteringDot 0.3645046973025043
    type 0
    Redundancy 1.0
    degree 132
  ]
  node [
    id 933
    label "Dental disorders NEC"
    ClusteringDot 0.3157830067477777
    type 0
    Redundancy 1.0
    degree 147
  ]
  node [
    id 934
    label "Bile duct infections and inflammations"
    ClusteringDot 0.38798847572818745
    type 0
    Redundancy 1.0
    degree 109
  ]
  node [
    id 935
    label "Mitral valvular disorders"
    ClusteringDot 0.36355754550341846
    type 0
    Redundancy 1.0
    degree 126
  ]
  node [
    id 936
    label "Supraventricular arrhythmias"
    ClusteringDot 0.29362205513538336
    type 0
    Redundancy 1.0
    degree 123
  ]
  node [
    id 937
    label "KEGG_CELL_CYCLE"
    ClusteringDot 0.42307792635366104
    type 1
    Redundancy 1.0
    degree 521
  ]
  node [
    id 938
    label "Viral upper respiratory tract infections"
    ClusteringDot 0.32305578694267884
    type 0
    Redundancy 1.0
    degree 72
  ]
  node [
    id 939
    label "Respiratory tract and pleural neoplasms malignant cell type unspecified NEC"
    ClusteringDot 0.28978686641846046
    type 0
    Redundancy 1.0
    degree 82
  ]
  node [
    id 940
    label "Skin haemorrhages"
    ClusteringDot 0.3653532740006326
    type 0
    Redundancy 1.0
    degree 142
  ]
  node [
    id 941
    label "KEGG_PARKINSONS_DISEASE"
    ClusteringDot 0.42162159277337175
    type 1
    Redundancy 1.0
    degree 580
  ]
  node [
    id 942
    label "Bladder therapeutic procedures"
    ClusteringDot 0.2505228424061324
    type 0
    Redundancy 1.0
    degree 52
  ]
  node [
    id 943
    label "Lymphomas unspecified NEC"
    ClusteringDot 0.4179681702947209
    type 0
    Redundancy 1.0
    degree 112
  ]
  node [
    id 944
    label "Skin and subcutaneous tissue infections NEC"
    ClusteringDot 0.3993501816562602
    type 0
    Redundancy 1.0
    degree 147
  ]
  node [
    id 945
    label "Maternal complications of pregnancy NEC"
    ClusteringDot 0.35959595534151434
    type 0
    Redundancy 1.0
    degree 136
  ]
  node [
    id 946
    label "BIOCARTA_CTLA4_PATHWAY"
    ClusteringDot 0.13477906673961187
    type 1
    Redundancy 1.0
    degree 96
  ]
  node [
    id 947
    label "REACTOME_BIOLOGICAL_OXIDATIONS"
    ClusteringDot 0.3039313411831172
    type 1
    Redundancy 1.0
    degree 223
  ]
  node [
    id 948
    label "KEGG_OXIDATIVE_PHOSPHORYLATION"
    ClusteringDot 0.3960181605749082
    type 1
    Redundancy 1.0
    degree 483
  ]
  node [
    id 949
    label "Coronary artery disorders NEC"
    ClusteringDot 0.36639273909198733
    type 0
    Redundancy 1.0
    degree 86
  ]
  node [
    id 950
    label "Inflammatory disorders following infection"
    ClusteringDot 0.3699375965424727
    type 0
    Redundancy 1.0
    degree 173
  ]
  node [
    id 951
    label "KEGG_PRIMARY_BILE_ACID_BIOSYNTHESIS"
    ClusteringDot 0.0
    type 1
    Redundancy 7
    degree 0
  ]
  node [
    id 952
    label "Oesophageal neoplasms malignant"
    ClusteringDot 0.2670342347255976
    type 0
    Redundancy 1.0
    degree 77
  ]
  node [
    id 953
    label "Gastrointestinal stenosis and obstruction NEC"
    ClusteringDot 0.3149208568490167
    type 0
    Redundancy 1.0
    degree 88
  ]
  node [
    id 954
    label "REACTOME_HOMOLOGOUS_RECOMBINATION_REPAIR_OF_REPLICATION_INDEPENDENT_DOUBLE_STRAND_BREAKS"
    ClusteringDot 0.3770191706268895
    type 1
    Redundancy 1.0
    degree 408
  ]
  node [
    id 955
    label "Peripheral embolism and thrombosis"
    ClusteringDot 0.300793969086566
    type 0
    Redundancy 1.0
    degree 112
  ]
  node [
    id 956
    label "Pustular conditions"
    ClusteringDot 0.36334395244032486
    type 0
    Redundancy 1.0
    degree 109
  ]
  node [
    id 957
    label "KEGG_PYRUVATE_METABOLISM"
    ClusteringDot 0.23380096703640302
    type 1
    Redundancy 1.0
    degree 191
  ]
  node [
    id 958
    label "Dermal and epidermal conditions NEC"
    ClusteringDot 0.36261964645149475
    type 0
    Redundancy 1.0
    degree 223
  ]
  node [
    id 959
    label "KEGG_LYSINE_DEGRADATION"
    ClusteringDot 0.0
    type 1
    Redundancy 7
    degree 0
  ]
  node [
    id 960
    label "Mood disorders NEC"
    ClusteringDot 0.30301446481550826
    type 0
    Redundancy 1.0
    degree 40
  ]
  node [
    id 961
    label "KEGG_ALZHEIMERS_DISEASE"
    ClusteringDot 0.39566457996828824
    type 1
    Redundancy 1.0
    degree 473
  ]
  node [
    id 962
    label "Bone and joint injuries NEC"
    ClusteringDot 0.3413962950235193
    type 0
    Redundancy 1.0
    degree 180
  ]
  node [
    id 963
    label "Great vessel disorders congenital"
    ClusteringDot 0.28577242534418346
    type 0
    Redundancy 1.0
    degree 34
  ]
  node [
    id 964
    label "Olfactory nerve disorders"
    ClusteringDot 0.14009626777300208
    type 0
    Redundancy 1.0
    degree 20
  ]
  node [
    id 965
    label "Paranasal therapeutic procedures"
    ClusteringDot 0.252399177793437
    type 0
    Redundancy 1.0
    degree 56
  ]
  node [
    id 966
    label "Haemophilus infections"
    ClusteringDot 0.27023662190651687
    type 0
    Redundancy 1.0
    degree 79
  ]
  node [
    id 967
    label "Cervix neoplasms"
    ClusteringDot 0.33549646932288146
    type 0
    Redundancy 1.0
    degree 66
  ]
  node [
    id 968
    label "Fungal infections NEC"
    ClusteringDot 0.38129682327976283
    type 0
    Redundancy 1.0
    degree 195
  ]
  node [
    id 969
    label "REACTOME_VITAMIN_B5_PANTOTHENATE_METABOLISM"
    ClusteringDot 0.0
    type 1
    Redundancy 7
    degree 0
  ]
  node [
    id 970
    label "Skeletal and cardiac muscle analyses"
    ClusteringDot 0.35407993691233897
    type 0
    Redundancy 1.0
    degree 91
  ]
  node [
    id 971
    label "REACTOME_SIGNALING_BY_PDGF"
    ClusteringDot 0.3189795765392523
    type 1
    Redundancy 1.0
    degree 321
  ]
  node [
    id 972
    label "Middle ear therapeutic procedures"
    ClusteringDot 0.2790194006410462
    type 0
    Redundancy 1.0
    degree 65
  ]
  node [
    id 973
    label "Spinal column fractures"
    ClusteringDot 0.3381041428526782
    type 0
    Redundancy 1.0
    degree 139
  ]
  node [
    id 974
    label "Colitis (excl infective)"
    ClusteringDot 0.41100011772734013
    type 0
    Redundancy 1.0
    degree 120
  ]
  node [
    id 975
    label "Leprous infections"
    ClusteringDot 0.3315434425342789
    type 0
    Redundancy 1.0
    degree 47
  ]
  node [
    id 976
    label "Endocardial bacterial infections"
    ClusteringDot 0.2920574571390253
    type 0
    Redundancy 1.0
    degree 88
  ]
  node [
    id 977
    label "Oropharyngeal, nasopharyngeal and tonsillar neoplasms malignant and unspecified"
    ClusteringDot 0.1303351896200556
    type 0
    Redundancy 1.0
    degree 27
  ]
  node [
    id 978
    label "Superficial ocular injuries"
    ClusteringDot 0.04241668410917666
    type 0
    Redundancy 1.0
    degree 7
  ]
  node [
    id 979
    label "KEGG_ONE_CARBON_POOL_BY_FOLATE"
    ClusteringDot 0.26324980584260377
    type 1
    Redundancy 1.0
    degree 260
  ]
  node [
    id 980
    label "Lid bleeding and vascular disorders"
    ClusteringDot 0.19248738549951258
    type 0
    Redundancy 1.0
    degree 53
  ]
  node [
    id 981
    label "Pilar disorders NEC"
    ClusteringDot 0.016882173000578003
    type 0
    Redundancy 7
    degree 1
  ]
  node [
    id 982
    label "Therapeutic procedures NEC"
    ClusteringDot 0.3265072428460308
    type 0
    Redundancy 1.0
    degree 125
  ]
  node [
    id 983
    label "Granulomatous and deep cutaneous inflammatory conditions"
    ClusteringDot 0.36644869991024964
    type 0
    Redundancy 1.0
    degree 95
  ]
  node [
    id 984
    label "Renal embolism and thrombosis"
    ClusteringDot 0.30054843182111474
    type 0
    Redundancy 1.0
    degree 31
  ]
  node [
    id 985
    label "Pregnancy related circumstances"
    ClusteringDot 0.3420115390254697
    type 0
    Redundancy 1.0
    degree 60
  ]
  node [
    id 986
    label "Endocrine abnormalities of puberty"
    ClusteringDot 0.41200806331726164
    type 0
    Redundancy 1.0
    degree 126
  ]
  node [
    id 987
    label "REACTOME_DOUBLE_STRAND_BREAK_REPAIR"
    ClusteringDot 0.42307792635366104
    type 1
    Redundancy 1.0
    degree 521
  ]
  node [
    id 988
    label "Haematological disorders"
    ClusteringDot 0.3747126163358568
    type 0
    Redundancy 1.0
    degree 196
  ]
  node [
    id 989
    label "REACTOME_DNA_REPAIR"
    ClusteringDot 0.4272851456324705
    type 1
    Redundancy 1.0
    degree 596
  ]
  node [
    id 990
    label "Blood grouping and cross-matching analyses"
    ClusteringDot 0.3141976774128906
    type 0
    Redundancy 1.0
    degree 53
  ]
  node [
    id 991
    label "Mass conditions NEC"
    ClusteringDot 0.31418251741372566
    type 0
    Redundancy 1.0
    degree 128
  ]
  node [
    id 992
    label "Gastrointestinal function diagnostic procedures"
    ClusteringDot 0.05851685846783632
    type 0
    Redundancy 1.0
    degree 8
  ]
  node [
    id 993
    label "Inborn errors of amino acid metabolism"
    ClusteringDot 0.2505228424061324
    type 0
    Redundancy 1.0
    degree 52
  ]
  node [
    id 994
    label "Structural change, deposit and degeneration of eye NEC"
    ClusteringDot 0.13054183552464912
    type 0
    Redundancy 1.0
    degree 29
  ]
  node [
    id 995
    label "Fluid intake decreased"
    ClusteringDot 0.17073266956340843
    type 0
    Redundancy 1.0
    degree 16
  ]
  node [
    id 996
    label "Transplant rejections"
    ClusteringDot 0.33551505295818856
    type 0
    Redundancy 1.0
    degree 62
  ]
  node [
    id 997
    label "Inguinal hernias"
    ClusteringDot 0.2177929054194431
    type 0
    Redundancy 1.0
    degree 59
  ]
  node [
    id 998
    label "BIOCARTA_MCM_PATHWAY"
    ClusteringDot 0.4032648552613651
    type 1
    Redundancy 1.0
    degree 505
  ]
  node [
    id 999
    label "Neonatal haematologic disorders (excl blood incompatibility)"
    ClusteringDot 0.30301446481550826
    type 0
    Redundancy 1.0
    degree 40
  ]
  node [
    id 1000
    label "Skin and subcutaneous malformations and anomalies NEC"
    ClusteringDot 0.295047814852293
    type 0
    Redundancy 1.0
    degree 98
  ]
  node [
    id 1001
    label "Stomatitis and ulceration"
    ClusteringDot 0.3418062302742521
    type 0
    Redundancy 1.0
    degree 174
  ]
  node [
    id 1002
    label "Neonatal metabolic and endocrine disorders"
    ClusteringDot 0.18564986207891246
    type 0
    Redundancy 1.0
    degree 32
  ]
  node [
    id 1003
    label "Arterial inflammations"
    ClusteringDot 0.3270270896622554
    type 0
    Redundancy 1.0
    degree 49
  ]
  node [
    id 1004
    label "Retinal structural change, deposit and degeneration"
    ClusteringDot 0.36449265026271555
    type 0
    Redundancy 1.0
    degree 152
  ]
  node [
    id 1005
    label "Congenital external ear disorders"
    ClusteringDot 0.30301446481550826
    type 0
    Redundancy 1.0
    degree 40
  ]
  node [
    id 1006
    label "Corneal infections, oedemas and inflammations"
    ClusteringDot 0.3534147870708312
    type 0
    Redundancy 1.0
    degree 84
  ]
  node [
    id 1007
    label "REACTOME_CYCLIN_A_B1_ASSOCIATED_EVENTS_DURING_G2_M_TRANSITION"
    ClusteringDot 0.3039313411831172
    type 1
    Redundancy 1.0
    degree 223
  ]
  node [
    id 1008
    label "Headaches NEC"
    ClusteringDot 0.2858050077924941
    type 0
    Redundancy 1.0
    degree 101
  ]
  node [
    id 1009
    label "REACTOME_ACYL_CHAIN_REMODELLING_OF_PG"
    ClusteringDot 0.2482093906546996
    type 1
    Redundancy 1.0
    degree 239
  ]
  node [
    id 1010
    label "Bruising, ecchymosis and purpura"
    ClusteringDot 0.3715489012163299
    type 0
    Redundancy 1.0
    degree 186
  ]
  node [
    id 1011
    label "KEGG_CHRONIC_MYELOID_LEUKEMIA"
    ClusteringDot 0.0
    type 1
    Redundancy 7
    degree 0
  ]
  node [
    id 1012
    label "Central nervous system disorders congenital NEC"
    ClusteringDot 0.26052299356216707
    type 0
    Redundancy 1.0
    degree 72
  ]
  node [
    id 1013
    label "Middle ear infections and inflammations"
    ClusteringDot 0.2455738765395578
    type 0
    Redundancy 1.0
    degree 73
  ]
  node [
    id 1014
    label "Coagulation disorders congenital"
    ClusteringDot 0.18193088389878742
    type 0
    Redundancy 1.0
    degree 24
  ]
  node [
    id 1015
    label "Skin histopathology procedures"
    ClusteringDot 0.2505228424061324
    type 0
    Redundancy 1.0
    degree 52
  ]
  node [
    id 1016
    label "Hypertension associated disorders of pregnancy"
    ClusteringDot 0.30301446481550826
    type 0
    Redundancy 1.0
    degree 40
  ]
  node [
    id 1017
    label "Nephropathies and tubular disorders NEC"
    ClusteringDot 0.3869421996411986
    type 0
    Redundancy 1.0
    degree 138
  ]
  node [
    id 1018
    label "Musculoskeletal and connective tissue disorders of limbs congenital"
    ClusteringDot 0.3029643453739266
    type 0
    Redundancy 1.0
    degree 116
  ]
  node [
    id 1019
    label "Ocular neoplasms malignancy unspecified"
    ClusteringDot 0.27154125032456683
    type 0
    Redundancy 1.0
    degree 63
  ]
  node [
    id 1020
    label "REACTOME_ENERGY_DEPENDENT_REGULATION_OF_MTOR_BY_LKB1_AMPK"
    ClusteringDot 0.3189795765392523
    type 1
    Redundancy 1.0
    degree 321
  ]
  node [
    id 1021
    label "REACTOME_PRE_NOTCH_PROCESSING_IN_GOLGI"
    ClusteringDot 0.27681612357360774
    type 1
    Redundancy 1.0
    degree 314
  ]
  node [
    id 1022
    label "Vena caval embolism and thrombosis"
    ClusteringDot 0.11972363850769865
    type 0
    Redundancy 1.0
    degree 24
  ]
  node [
    id 1023
    label "Gallbladder neoplasms malignant"
    ClusteringDot 0.2767170857864312
    type 0
    Redundancy 1.0
    degree 38
  ]
  node [
    id 1024
    label "REACTOME_CASPASE_MEDIATED_CLEAVAGE_OF_CYTOSKELETAL_PROTEINS"
    ClusteringDot 0.3189795765392523
    type 1
    Redundancy 1.0
    degree 321
  ]
  node [
    id 1025
    label "Paraneoplastic syndromes NEC"
    ClusteringDot 0.41983356266534927
    type 0
    Redundancy 1.0
    degree 108
  ]
  node [
    id 1026
    label "REACTOME_PI3K_EVENTS_IN_ERBB4_SIGNALING"
    ClusteringDot 0.3189795765392523
    type 1
    Redundancy 1.0
    degree 321
  ]
  node [
    id 1027
    label "REACTOME_CELL_CYCLE"
    ClusteringDot 0.416547820649923
    type 1
    Redundancy 0.99432870506907
    degree 824
  ]
  node [
    id 1028
    label "Vagus nerve disorders"
    ClusteringDot 0.37968708037411764
    type 0
    Redundancy 1.0
    degree 87
  ]
  node [
    id 1029
    label "Pharyngeal disorders (excl infections and neoplasms)"
    ClusteringDot 0.36503180222424464
    type 0
    Redundancy 1.0
    degree 190
  ]
  node [
    id 1030
    label "Bone disorders NEC"
    ClusteringDot 0.3609050368370947
    type 0
    Redundancy 1.0
    degree 203
  ]
  node [
    id 1031
    label "BIOCARTA_TNFR1_PATHWAY"
    ClusteringDot 0.22784505872554597
    type 1
    Redundancy 1.0
    degree 210
  ]
  node [
    id 1032
    label "BIOCARTA_PLCE_PATHWAY"
    ClusteringDot 0.3336216085742898
    type 1
    Redundancy 1.0
    degree 528
  ]
  node [
    id 1033
    label "Nocardia infections"
    ClusteringDot 0.33927940878602325
    type 0
    Redundancy 1.0
    degree 82
  ]
  node [
    id 1034
    label "REACTOME_SEMA4D_IN_SEMAPHORIN_SIGNALING"
    ClusteringDot 0.0
    type 1
    Redundancy 7
    degree 0
  ]
  node [
    id 1035
    label "Soft tissue sarcomas histology unspecified"
    ClusteringDot 0.3315434425342789
    type 0
    Redundancy 1.0
    degree 47
  ]
  node [
    id 1036
    label "Pancreatic therapeutic procedures"
    ClusteringDot 0.15208942470499334
    type 0
    Redundancy 1.0
    degree 16
  ]
  node [
    id 1037
    label "Limb fractures and dislocations"
    ClusteringDot 0.40398185946682336
    type 0
    Redundancy 1.0
    degree 121
  ]
  node [
    id 1038
    label "Dental and periodontal infections and inflammations"
    ClusteringDot 0.28835606120188245
    type 0
    Redundancy 1.0
    degree 134
  ]
  node [
    id 1039
    label "Vascular hypotensive disorders"
    ClusteringDot 0.37238155964784214
    type 0
    Redundancy 1.0
    degree 197
  ]
  node [
    id 1040
    label "Gastrointestinal neoplasms malignancy unspecified NEC"
    ClusteringDot 0.2505228424061324
    type 0
    Redundancy 1.0
    degree 52
  ]
  node [
    id 1041
    label "REACTOME_SIGNALING_BY_WNT"
    ClusteringDot 0.0
    type 1
    Redundancy 7
    degree 0
  ]
  node [
    id 1042
    label "REACTOME_METABOLISM_OF_RNA"
    ClusteringDot 0.4075404195326722
    type 1
    Redundancy 1.0
    degree 838
  ]
  node [
    id 1043
    label "Gastric and pyloric stenosis and obstruction"
    ClusteringDot 0.059244644332886495
    type 0
    Redundancy 1.0
    degree 7
  ]
  node [
    id 1044
    label "KEGG_NATURAL_KILLER_CELL_MEDIATED_CYTOTOXICITY"
    ClusteringDot 0.3703795970820299
    type 1
    Redundancy 1.0
    degree 635
  ]
  node [
    id 1045
    label "Central nervous system vascular disorders NEC"
    ClusteringDot 0.39793131104214713
    type 0
    Redundancy 1.0
    degree 140
  ]
  node [
    id 1046
    label "KEGG_CHEMOKINE_SIGNALING_PATHWAY"
    ClusteringDot 0.3039313411831172
    type 1
    Redundancy 1.0
    degree 223
  ]
  node [
    id 1047
    label "Abdominal wall conditions NEC"
    ClusteringDot 0.345617881892737
    type 0
    Redundancy 1.0
    degree 58
  ]
  node [
    id 1048
    label "KEGG_OOCYTE_MEIOSIS"
    ClusteringDot 0.29501918664020227
    type 1
    Redundancy 1.0
    degree 236
  ]
  node [
    id 1049
    label "REACTOME_GABA_B_RECEPTOR_ACTIVATION"
    ClusteringDot 0.29501918664020227
    type 1
    Redundancy 1.0
    degree 236
  ]
  node [
    id 1050
    label "KEGG_AUTOIMMUNE_THYROID_DISEASE"
    ClusteringDot 0.3840631473942743
    type 1
    Redundancy 1.0
    degree 668
  ]
  node [
    id 1051
    label "Inner ear infections and inflammations"
    ClusteringDot 0.3094682476057393
    type 0
    Redundancy 1.0
    degree 111
  ]
  node [
    id 1052
    label "Central nervous system aneurysms and dissections"
    ClusteringDot 0.1809948093102644
    type 0
    Redundancy 1.0
    degree 25
  ]
  node [
    id 1053
    label "Atopic disorders"
    ClusteringDot 0.38393655758698986
    type 0
    Redundancy 1.0
    degree 168
  ]
  node [
    id 1054
    label "Nerve injuries NEC"
    ClusteringDot 0.34567712268782685
    type 0
    Redundancy 1.0
    degree 163
  ]
  node [
    id 1055
    label "Coughing and associated symptoms"
    ClusteringDot 0.3833288767434377
    type 0
    Redundancy 1.0
    degree 145
  ]
  node [
    id 1056
    label "Hepatic and hepatobiliary disorders NEC"
    ClusteringDot 0.40458291568692195
    type 0
    Redundancy 1.0
    degree 142
  ]
  node [
    id 1057
    label "Female reproductive tract infections"
    ClusteringDot 0.4042957783186603
    type 0
    Redundancy 1.0
    degree 114
  ]
  node [
    id 1058
    label "Paralysis and paresis (excl cranial nerve)"
    ClusteringDot 0.3750528883691336
    type 0
    Redundancy 1.0
    degree 145
  ]
  node [
    id 1059
    label "Uterine infections and inflammations (excl cervix)"
    ClusteringDot 0.2767170857864312
    type 0
    Redundancy 1.0
    degree 38
  ]
  node [
    id 1060
    label "Rashes, eruptions and exanthems NEC"
    ClusteringDot 0.3657151230115046
    type 0
    Redundancy 1.0
    degree 209
  ]
  node [
    id 1061
    label "Respiratory tract small cell carcinomas"
    ClusteringDot 0.15208942470499334
    type 0
    Redundancy 1.0
    degree 16
  ]
  node [
    id 1062
    label "Central nervous system inflammatory disorders NEC"
    ClusteringDot 0.3610950583882946
    type 0
    Redundancy 1.0
    degree 79
  ]
  node [
    id 1063
    label "Postpartum complications NEC"
    ClusteringDot 0.22856152622607767
    type 0
    Redundancy 1.0
    degree 28
  ]
  node [
    id 1064
    label "Coxsackie viral infections"
    ClusteringDot 0.15208942470499334
    type 0
    Redundancy 1.0
    degree 16
  ]
  node [
    id 1065
    label "Cardiac hypoplasias congenital"
    ClusteringDot 0.1400962677730021
    type 0
    Redundancy 1.0
    degree 20
  ]
  node [
    id 1066
    label "Phlebitis NEC"
    ClusteringDot 0.2544949510868424
    type 0
    Redundancy 1.0
    degree 37
  ]
  node [
    id 1067
    label "Carcinoid tumours"
    ClusteringDot 0.1519423308489564
    type 0
    Redundancy 1.0
    degree 19
  ]
  node [
    id 1068
    label "Motor neurone diseases"
    ClusteringDot 0.055926446264062735
    type 0
    Redundancy 1.0
    degree 4
  ]
  node [
    id 1069
    label "Calcium metabolism disorders"
    ClusteringDot 0.3820780054846547
    type 0
    Redundancy 1.0
    degree 132
  ]
  node [
    id 1070
    label "REACTOME_PHOSPHORYLATION_OF_THE_APC_C"
    ClusteringDot 0.0
    type 1
    Redundancy 7
    degree 0
  ]
  node [
    id 1071
    label "Lipodystrophies"
    ClusteringDot 0.18794483756635724
    type 0
    Redundancy 1.0
    degree 36
  ]
  node [
    id 1072
    label "Oesophageal stenosis and obstruction"
    ClusteringDot 0.17496846797872895
    type 0
    Redundancy 1.0
    degree 30
  ]
  node [
    id 1073
    label "Cardiac valve disorders NEC"
    ClusteringDot 0.16441181892136908
    type 0
    Redundancy 1.0
    degree 43
  ]
  node [
    id 1074
    label "Bullous conditions"
    ClusteringDot 0.3723583442840299
    type 0
    Redundancy 1.0
    degree 196
  ]
  node [
    id 1075
    label "Intestinal infections"
    ClusteringDot 0.39441848556614334
    type 0
    Redundancy 1.0
    degree 140
  ]
  node [
    id 1076
    label "Prostatic neoplasms and hypertrophy"
    ClusteringDot 0.4037150162002083
    type 0
    Redundancy 1.0
    degree 128
  ]
  node [
    id 1077
    label "BIOCARTA_41BB_PATHWAY"
    ClusteringDot 0.22784505872554597
    type 1
    Redundancy 1.0
    degree 210
  ]
  node [
    id 1078
    label "Ocular signs and symptoms NEC"
    ClusteringDot 0.30054843182111474
    type 0
    Redundancy 1.0
    degree 31
  ]
  node [
    id 1079
    label "Pupil disorders"
    ClusteringDot 0.3626698364722472
    type 0
    Redundancy 1.0
    degree 130
  ]
  node [
    id 1080
    label "Telangiectasia and related conditions"
    ClusteringDot 0.3019089583376093
    type 0
    Redundancy 1.0
    degree 84
  ]
  node [
    id 1081
    label "Pseudomonal infections"
    ClusteringDot 0.3546409444448003
    type 0
    Redundancy 1.0
    degree 92
  ]
  node [
    id 1082
    label "Cerebrovascular and spinal necrosis and vascular insufficiency"
    ClusteringDot 0.36101442366680003
    type 0
    Redundancy 1.0
    degree 149
  ]
  node [
    id 1083
    label "Anxiety symptoms"
    ClusteringDot 0.14455423160343164
    type 0
    Redundancy 1.0
    degree 26
  ]
  node [
    id 1084
    label "Head, neck and oral cavity therapeutic procedures NEC"
    ClusteringDot 0.19240219994581811
    type 0
    Redundancy 1.0
    degree 54
  ]
  node [
    id 1085
    label "Rosaceas"
    ClusteringDot 0.10186953898960448
    type 0
    Redundancy 1.0
    degree 28
  ]
  node [
    id 1086
    label "Cervix neoplasms malignant"
    ClusteringDot 0.33549646932288146
    type 0
    Redundancy 1.0
    degree 66
  ]
  node [
    id 1087
    label "Gastrointestinal and abdominal pains (excl oral and throat)"
    ClusteringDot 0.27990851038557873
    type 0
    Redundancy 1.0
    degree 128
  ]
  node [
    id 1088
    label "REACTOME_PURINE_METABOLISM"
    ClusteringDot 0.0
    type 1
    Redundancy 7
    degree 0
  ]
  node [
    id 1089
    label "Hepatic viral infections"
    ClusteringDot 0.40325022167844127
    type 0
    Redundancy 1.0
    degree 133
  ]
  node [
    id 1090
    label "Behaviour and socialisation disturbances"
    ClusteringDot 0.24456269810314502
    type 0
    Redundancy 1.0
    degree 68
  ]
  node [
    id 1091
    label "Lumbar spinal cord and nerve root disorders"
    ClusteringDot 0.2627751874393645
    type 0
    Redundancy 1.0
    degree 92
  ]
  node [
    id 1092
    label "REACTOME_APOPTOTIC_CLEAVAGE_OF_CELL_ADHESION_PROTEINS"
    ClusteringDot 0.0
    type 1
    Redundancy 7
    degree 0
  ]
  node [
    id 1093
    label "Gender disorders"
    ClusteringDot 0.2505228424061324
    type 0
    Redundancy 1.0
    degree 52
  ]
  node [
    id 1094
    label "Sepsis, bacteraemia, viraemia and fungaemia NEC"
    ClusteringDot 0.39039680051442205
    type 0
    Redundancy 1.0
    degree 138
  ]
  node [
    id 1095
    label "Renal pelvis and ureter neoplasms malignant"
    ClusteringDot 0.3016456526236066
    type 0
    Redundancy 1.0
    degree 77
  ]
  node [
    id 1096
    label "Mucosal findings abnormal"
    ClusteringDot 0.375359646826864
    type 0
    Redundancy 1.0
    degree 185
  ]
  node [
    id 1097
    label "Perception disturbances"
    ClusteringDot 0.2930299122642427
    type 0
    Redundancy 1.0
    degree 33
  ]
  node [
    id 1098
    label "Reproductive system necrosis and vascular insufficiency"
    ClusteringDot 0.30301446481550826
    type 0
    Redundancy 1.0
    degree 40
  ]
  node [
    id 1099
    label "Pleural neoplasms"
    ClusteringDot 0.22559081781472054
    type 0
    Redundancy 1.0
    degree 50
  ]
  node [
    id 1100
    label "Peripheral nerve injuries"
    ClusteringDot 0.22074341439152692
    type 0
    Redundancy 1.0
    degree 62
  ]
  node [
    id 1101
    label "Anal, rectal, perianal and perirectal infections"
    ClusteringDot 0.34147712450847884
    type 0
    Redundancy 1.0
    degree 159
  ]
  node [
    id 1102
    label "Benign and malignant breast neoplasms"
    ClusteringDot 0.2701498325598961
    type 0
    Redundancy 1.0
    degree 67
  ]
  node [
    id 1103
    label "Renal neoplasms malignant"
    ClusteringDot 0.05851685846783632
    type 0
    Redundancy 1.0
    degree 8
  ]
  node [
    id 1104
    label "REACTOME_COLLAGEN_FORMATION"
    ClusteringDot 0.2701862644092397
    type 1
    Redundancy 1.0
    degree 254
  ]
  node [
    id 1105
    label "Bacteria identification and serology (excl mycobacteria)"
    ClusteringDot 0.3798167182878856
    type 0
    Redundancy 1.0
    degree 184
  ]
  node [
    id 1106
    label "REACTOME_INNATE_IMMUNE_SYSTEM"
    ClusteringDot 0.0
    type 1
    Redundancy 7
    degree 0
  ]
  node [
    id 1107
    label "Cervix disorders NEC"
    ClusteringDot 0.39473686266827557
    type 0
    Redundancy 1.0
    degree 117
  ]
  node [
    id 1108
    label "Oral soft tissue haemorrhages"
    ClusteringDot 0.03047516535921036
    type 0
    Redundancy 1.0
    degree 5
  ]
  node [
    id 1109
    label "KEGG_DRUG_METABOLISM_OTHER_ENZYMES"
    ClusteringDot 0.3407008383694453
    type 1
    Redundancy 1.0
    degree 424
  ]
  node [
    id 1110
    label "VIIIth cranial nerve disorders"
    ClusteringDot 0.08254171499144809
    type 0
    Redundancy 1.0
    degree 9
  ]
  node [
    id 1111
    label "Psychotic disorder NEC"
    ClusteringDot 0.37427691100760674
    type 0
    Redundancy 1.0
    degree 140
  ]
  node [
    id 1112
    label "Spondyloarthropathies"
    ClusteringDot 0.34737396853819813
    type 0
    Redundancy 1.0
    degree 131
  ]
  node [
    id 1113
    label "Diverticulum inflammations"
    ClusteringDot 0.23479661948252561
    type 0
    Redundancy 1.0
    degree 46
  ]
  node [
    id 1114
    label "Lupus erythematosus and associated conditions"
    ClusteringDot 0.36026077691408076
    type 0
    Redundancy 1.0
    degree 115
  ]
  node [
    id 1115
    label "Flatulence, bloating and distension"
    ClusteringDot 0.2371833448696987
    type 0
    Redundancy 1.0
    degree 82
  ]
  node [
    id 1116
    label "Meningitis NEC"
    ClusteringDot 0.3621072194655444
    type 0
    Redundancy 1.0
    degree 75
  ]
  node [
    id 1117
    label "Product contamination and sterility issues"
    ClusteringDot 0.27723519419209264
    type 0
    Redundancy 1.0
    degree 84
  ]
  node [
    id 1118
    label "Skin neoplasms benign"
    ClusteringDot 0.3430374529273014
    type 0
    Redundancy 1.0
    degree 133
  ]
  node [
    id 1119
    label "Ocular disorders NEC"
    ClusteringDot 0.356275476517411
    type 0
    Redundancy 1.0
    degree 140
  ]
  node [
    id 1120
    label "Adult T-cell lymphomas/leukaemias"
    ClusteringDot 0.30054843182111474
    type 0
    Redundancy 1.0
    degree 31
  ]
  node [
    id 1121
    label "Peripheral vasoconstriction, necrosis and vascular insufficiency"
    ClusteringDot 0.3607882193423344
    type 0
    Redundancy 1.0
    degree 177
  ]
  node [
    id 1122
    label "Haematological analyses NEC"
    ClusteringDot 0.3836652283997845
    type 0
    Redundancy 1.0
    degree 155
  ]
  node [
    id 1123
    label "REACTOME_G1_S_SPECIFIC_TRANSCRIPTION"
    ClusteringDot 0.41261377857016895
    type 1
    Redundancy 1.0
    degree 747
  ]
  node [
    id 1124
    label "Histoplasma infections"
    ClusteringDot 0.15208942470499334
    type 0
    Redundancy 1.0
    degree 16
  ]
  node [
    id 1125
    label "Benign oral cavity neoplasms"
    ClusteringDot 0.24194602893177505
    type 0
    Redundancy 1.0
    degree 80
  ]
  node [
    id 1126
    label "Inner ear signs and symptoms"
    ClusteringDot 0.20059122342600913
    type 0
    Redundancy 1.0
    degree 56
  ]
  node [
    id 1127
    label "Coma states"
    ClusteringDot 0.33549646932288146
    type 0
    Redundancy 1.0
    degree 66
  ]
  node [
    id 1128
    label "Respiratory acidoses"
    ClusteringDot 0.3529993745639341
    type 0
    Redundancy 1.0
    degree 95
  ]
  node [
    id 1129
    label "REACTOME_YAP1_AND_WWTR1_TAZ_STIMULATED_GENE_EXPRESSION"
    ClusteringDot 0.13866656405883643
    type 1
    Redundancy 1.0
    degree 91
  ]
  node [
    id 1130
    label "Auditory nerve disorders"
    ClusteringDot 0.20059122342600913
    type 0
    Redundancy 1.0
    degree 56
  ]
  node [
    id 1131
    label "Metabolic bone disorders"
    ClusteringDot 0.35555090149217067
    type 0
    Redundancy 1.0
    degree 169
  ]
  node [
    id 1132
    label "Anaemias haemolytic immune"
    ClusteringDot 0.35100860698255726
    type 0
    Redundancy 1.0
    degree 89
  ]
  node [
    id 1133
    label "Cestode infections"
    ClusteringDot 0.15208942470499334
    type 0
    Redundancy 1.0
    degree 16
  ]
  node [
    id 1134
    label "Urinary abnormalities"
    ClusteringDot 0.3792779314448181
    type 0
    Redundancy 1.0
    degree 176
  ]
  node [
    id 1135
    label "Legionella infections"
    ClusteringDot 0.3635804635508975
    type 0
    Redundancy 1.0
    degree 100
  ]
  node [
    id 1136
    label "Benign musculoskeletal and connective tissue neoplasms"
    ClusteringDot 0.3739778785533072
    type 0
    Redundancy 1.0
    degree 179
  ]
  node [
    id 1137
    label "Gastric and gastroenteric infections"
    ClusteringDot 0.3375571754566969
    type 0
    Redundancy 1.0
    degree 85
  ]
  node [
    id 1138
    label "Endocrine disorders NEC"
    ClusteringDot 0.31299732895146987
    type 0
    Redundancy 1.0
    degree 69
  ]
  node [
    id 1139
    label "BIOCARTA_CBL_PATHWAY"
    ClusteringDot 0.3770191706268895
    type 1
    Redundancy 1.0
    degree 408
  ]
  node [
    id 1140
    label "Crime victims"
    ClusteringDot 0.03622545221276087
    type 0
    Redundancy 1.0
    degree 3
  ]
  node [
    id 1141
    label "Diaphragmatic disorders congenital"
    ClusteringDot 0.3041099388820603
    type 0
    Redundancy 1.0
    degree 64
  ]
  node [
    id 1142
    label "Pancreatic neoplasms malignant (excl islet cell and carcinoid)"
    ClusteringDot 0.34957837672315545
    type 0
    Redundancy 1.0
    degree 99
  ]
  node [
    id 1143
    label "Umbilical hernias"
    ClusteringDot 0.13599945136143432
    type 0
    Redundancy 1.0
    degree 33
  ]
  node [
    id 1144
    label "Aural neoplasms malignant and unspecified"
    ClusteringDot 0.08254171499144809
    type 0
    Redundancy 1.0
    degree 9
  ]
  node [
    id 1145
    label "Encephalopathies NEC"
    ClusteringDot 0.3528614075093684
    type 0
    Redundancy 1.0
    degree 60
  ]
  node [
    id 1146
    label "REACTOME_G1_S_TRANSITION"
    ClusteringDot 0.4045230800327016
    type 1
    Redundancy 0.9910618763539805
    degree 822
  ]
  node [
    id 1147
    label "Cataract conditions"
    ClusteringDot 0.2428174799618429
    type 0
    Redundancy 1.0
    degree 85
  ]
  node [
    id 1148
    label "Encephalitis of viral origin"
    ClusteringDot 0.3462092320408052
    type 0
    Redundancy 1.0
    degree 57
  ]
  node [
    id 1149
    label "Autoimmunity analyses"
    ClusteringDot 0.3785411052098673
    type 0
    Redundancy 1.0
    degree 186
  ]
  node [
    id 1150
    label "Musculoskeletal and connective tissue infections and inflammations NEC"
    ClusteringDot 0.38200295355755104
    type 0
    Redundancy 1.0
    degree 191
  ]
  node [
    id 1151
    label "Tricuspid valvular disorders"
    ClusteringDot 0.26671362484123373
    type 0
    Redundancy 1.0
    degree 86
  ]
  node [
    id 1152
    label "Dyssomnias"
    ClusteringDot 0.16742916933137048
    type 0
    Redundancy 1.0
    degree 12
  ]
  node [
    id 1153
    label "Precursor T-lymphoblastic lymphomas/leukaemias"
    ClusteringDot 0.15208942470499337
    type 0
    Redundancy 1.0
    degree 16
  ]
  node [
    id 1154
    label "Renal structural abnormalities and trauma"
    ClusteringDot 0.3287656025772173
    type 0
    Redundancy 1.0
    degree 50
  ]
  node [
    id 1155
    label "Renal hypertensions"
    ClusteringDot 0.3315434425342789
    type 0
    Redundancy 1.0
    degree 47
  ]
  node [
    id 1156
    label "Thyroid neoplasms malignant"
    ClusteringDot 0.34703019147574704
    type 0
    Redundancy 1.0
    degree 77
  ]
  node [
    id 1157
    label "BIOCARTA_MPR_PATHWAY"
    ClusteringDot 0.3189795765392523
    type 1
    Redundancy 1.0
    degree 321
  ]
  node [
    id 1158
    label "Arterial therapeutic procedures (excl aortic)"
    ClusteringDot 0.3444474006716916
    type 0
    Redundancy 1.0
    degree 88
  ]
  node [
    id 1159
    label "Cortical dysfunction NEC"
    ClusteringDot 0.2855411448598235
    type 0
    Redundancy 1.0
    degree 106
  ]
  node [
    id 1160
    label "Skin melanomas (excl ocular)"
    ClusteringDot 0.22499433772115654
    type 0
    Redundancy 1.0
    degree 64
  ]
  node [
    id 1161
    label "Dental pulp disorders"
    ClusteringDot 0.27231073941205947
    type 0
    Redundancy 1.0
    degree 42
  ]
  node [
    id 1162
    label "Nervous system disorders NEC"
    ClusteringDot 0.34693463567596833
    type 0
    Redundancy 1.0
    degree 172
  ]
  node [
    id 1163
    label "Meningeal viral infections"
    ClusteringDot 0.33432837103474106
    type 0
    Redundancy 1.0
    degree 78
  ]
  node [
    id 1164
    label "Femoral hernias"
    ClusteringDot 0.05851685846783632
    type 0
    Redundancy 1.0
    degree 8
  ]
  node [
    id 1165
    label "REACTOME_IMMUNOREGULATORY_INTERACTIONS_BETWEEN_A_LYMPHOID_AND_A_NON_LYMPHOID_CELL"
    ClusteringDot 0.12940958704140035
    type 1
    Redundancy 1.0
    degree 95
  ]
  node [
    id 1166
    label "Lower respiratory tract inflammatory and immunologic conditions"
    ClusteringDot 0.35973501221325643
    type 0
    Redundancy 1.0
    degree 183
  ]
  node [
    id 1167
    label "Lower respiratory tract neoplasms"
    ClusteringDot 0.3919684722110406
    type 0
    Redundancy 1.0
    degree 151
  ]
  node [
    id 1168
    label "Nephritis NEC"
    ClusteringDot 0.4008488955572483
    type 0
    Redundancy 1.0
    degree 123
  ]
  node [
    id 1169
    label "Blood isoimmune reactions"
    ClusteringDot 0.1342395512296632
    type 0
    Redundancy 1.0
    degree 25
  ]
  node [
    id 1170
    label "Right ventricular failures"
    ClusteringDot 0.252399177793437
    type 0
    Redundancy 1.0
    degree 56
  ]
  node [
    id 1171
    label "Vaccination related complications"
    ClusteringDot 0.30054843182111474
    type 0
    Redundancy 1.0
    degree 31
  ]
  node [
    id 1172
    label "Hypopigmentation disorders"
    ClusteringDot 0.3065188320922147
    type 0
    Redundancy 1.0
    degree 85
  ]
  node [
    id 1173
    label "Dementia NEC"
    ClusteringDot 0.3312828973037547
    type 0
    Redundancy 1.0
    degree 117
  ]
  node [
    id 1174
    label "Gastrointestinal necrosis and gangrene (excl gangrenous hernia)"
    ClusteringDot 0.28992294277374764
    type 0
    Redundancy 1.0
    degree 61
  ]
  node [
    id 1175
    label "Gastrointestinal histopathology procedures"
    ClusteringDot 0.20725297300296194
    type 0
    Redundancy 1.0
    degree 74
  ]
  node [
    id 1176
    label "Dyspeptic signs and symptoms"
    ClusteringDot 0.2895161007643947
    type 0
    Redundancy 1.0
    degree 105
  ]
  node [
    id 1177
    label "Rubeola viral infections"
    ClusteringDot 0.15208942470499334
    type 0
    Redundancy 1.0
    degree 16
  ]
  node [
    id 1178
    label "Mediastinal disorders"
    ClusteringDot 0.37533884812527113
    type 0
    Redundancy 1.0
    degree 102
  ]
  node [
    id 1179
    label "REACTOME_REGULATION_OF_APOPTOSIS"
    ClusteringDot 0.3770191706268895
    type 1
    Redundancy 1.0
    degree 408
  ]
  node [
    id 1180
    label "Muscular autoimmune disorders"
    ClusteringDot 0.3639075310129006
    type 0
    Redundancy 1.0
    degree 77
  ]
  node [
    id 1181
    label "Oral soft tissue signs and symptoms"
    ClusteringDot 0.33205359375211096
    type 0
    Redundancy 1.0
    degree 195
  ]
  node [
    id 1182
    label "Gastrointestinal neoplasms NEC"
    ClusteringDot 0.2918203229881004
    type 0
    Redundancy 1.0
    degree 66
  ]
  node [
    id 1183
    label "Lymphangiopathies"
    ClusteringDot 0.3528614075093684
    type 0
    Redundancy 1.0
    degree 60
  ]
  node [
    id 1184
    label "Bacterial lower respiratory tract infections"
    ClusteringDot 0.3469166182151009
    type 0
    Redundancy 1.0
    degree 119
  ]
  node [
    id 1185
    label "REACTOME_ENDOSOMAL_SORTING_COMPLEX_REQUIRED_FOR_TRANSPORT_ESCRT"
    ClusteringDot 0.0
    type 1
    Redundancy 7
    degree 0
  ]
  node [
    id 1186
    label "Nervous system haemorrhagic disorders"
    ClusteringDot 0.38547638830083436
    type 0
    Redundancy 1.0
    degree 107
  ]
  node [
    id 1187
    label "Vulvovaginal signs and symptoms"
    ClusteringDot 0.05062333433201881
    type 0
    Redundancy 1.0
    degree 10
  ]
  node [
    id 1188
    label "Mental disorders NEC"
    ClusteringDot 0.07956583348974139
    type 0
    Redundancy 1.0
    degree 16
  ]
  node [
    id 1189
    label "Ventricular arrhythmias and cardiac arrest"
    ClusteringDot 0.3641035442666911
    type 0
    Redundancy 1.0
    degree 138
  ]
  node [
    id 1190
    label "Skin hyperplasias and hypertrophies"
    ClusteringDot 0.29526297326289125
    type 0
    Redundancy 1.0
    degree 72
  ]
  node [
    id 1191
    label "REACTOME_ACTIVATION_OF_NF_KAPPAB_IN_B_CELLS"
    ClusteringDot 0.0
    type 1
    Redundancy 7
    degree 0
  ]
  node [
    id 1192
    label "Retinal bleeding and vascular disorders (excl retinopathy)"
    ClusteringDot 0.3530702083537608
    type 0
    Redundancy 1.0
    degree 112
  ]
  node [
    id 1193
    label "Lymphatic system disorders congenital"
    ClusteringDot 0.30054843182111474
    type 0
    Redundancy 1.0
    degree 31
  ]
  node [
    id 1194
    label "Iron deficiencies"
    ClusteringDot 0.27231073941205947
    type 0
    Redundancy 1.0
    degree 42
  ]
  node [
    id 1195
    label "Anaemias due to chronic disorders"
    ClusteringDot 0.12698296973780737
    type 0
    Redundancy 1.0
    degree 29
  ]
  node [
    id 1196
    label "Cardiac conduction disorders"
    ClusteringDot 0.320030745639665
    type 0
    Redundancy 1.0
    degree 76
  ]
  node [
    id 1197
    label "Duodenal and small intestinal stenosis and obstruction"
    ClusteringDot 0.2710897343872319
    type 0
    Redundancy 1.0
    degree 64
  ]
  node [
    id 1198
    label "Cardiac signs and symptoms NEC"
    ClusteringDot 0.31065147411972355
    type 0
    Redundancy 1.0
    degree 143
  ]
  node [
    id 1199
    label "Ophthalmic histopathology and imaging procedures"
    ClusteringDot 0.2657525530558067
    type 0
    Redundancy 1.0
    degree 58
  ]
  node [
    id 1200
    label "Abdominal hernias NEC"
    ClusteringDot 0.1485184864781251
    type 0
    Redundancy 1.0
    degree 18
  ]
  node [
    id 1201
    label "Cardiac hypertensive complications"
    ClusteringDot 0.036225452212760884
    type 0
    Redundancy 1.0
    degree 3
  ]
  node [
    id 1202
    label "Product administration errors and issues"
    ClusteringDot 0.23523926932844788
    type 0
    Redundancy 1.0
    degree 73
  ]
  node [
    id 1203
    label "Musculoskeletal and connective tissue pain and discomfort"
    ClusteringDot 0.3340021918350833
    type 0
    Redundancy 1.0
    degree 204
  ]
  node [
    id 1204
    label "Visual pathway disorders"
    ClusteringDot 0.18782853246209735
    type 0
    Redundancy 1.0
    degree 21
  ]
  node [
    id 1205
    label "Peptic ulcers and perforation"
    ClusteringDot 0.2530742588345405
    type 0
    Redundancy 1.0
    degree 96
  ]
  node [
    id 1206
    label "Diaphragmatic disorders"
    ClusteringDot 0.33642891374968964
    type 0
    Redundancy 1.0
    degree 116
  ]
  node [
    id 1207
    label "Ear disorders NEC"
    ClusteringDot 0.3514449248599742
    type 0
    Redundancy 1.0
    degree 119
  ]
  node [
    id 1208
    label "Hepatic autoimmune disorders"
    ClusteringDot 0.3328424602853876
    type 0
    Redundancy 1.0
    degree 63
  ]
  node [
    id 1209
    label "REACTOME_PKA_MEDIATED_PHOSPHORYLATION_OF_CREB"
    ClusteringDot 0.3189795765392523
    type 1
    Redundancy 1.0
    degree 321
  ]
  node [
    id 1210
    label "Urinary tract procedural complications"
    ClusteringDot 0.34933416091480096
    type 0
    Redundancy 1.0
    degree 56
  ]
  node [
    id 1211
    label "KEGG_PROSTATE_CANCER"
    ClusteringDot 0.0
    type 1
    Redundancy 7
    degree 0
  ]
  node [
    id 1212
    label "Gastrointestinal vascular malformations"
    ClusteringDot 0.03768240184164863
    type 0
    Redundancy 1.0
    degree 6
  ]
  node [
    id 1213
    label "Lip and oral cavity neoplasms malignant"
    ClusteringDot 0.3085488371397184
    type 0
    Redundancy 1.0
    degree 88
  ]
  node [
    id 1214
    label "Leukaemias chronic myeloid"
    ClusteringDot 0.29982390053867475
    type 0
    Redundancy 1.0
    degree 35
  ]
  node [
    id 1215
    label "REACTOME_GABA_RECEPTOR_ACTIVATION"
    ClusteringDot 0.37848938316296415
    type 1
    Redundancy 1.0
    degree 496
  ]
  node [
    id 1216
    label "Emotional and mood disturbances NEC"
    ClusteringDot 0.37928006148871624
    type 0
    Redundancy 1.0
    degree 89
  ]
  node [
    id 1217
    label "REACTOME_HOST_INTERACTIONS_OF_HIV_FACTORS"
    ClusteringDot 0.42307792635366104
    type 1
    Redundancy 1.0
    degree 521
  ]
  node [
    id 1218
    label "Ophthalmic function diagnostic procedures"
    ClusteringDot 0.30178263488259255
    type 0
    Redundancy 1.0
    degree 80
  ]
  node [
    id 1219
    label "Substance related and addictive disorders"
    ClusteringDot 0.19248738549951258
    type 0
    Redundancy 1.0
    degree 53
  ]
  node [
    id 1220
    label "REACTOME_PYRIMIDINE_METABOLISM"
    ClusteringDot 0.22784505872554597
    type 1
    Redundancy 1.0
    degree 210
  ]
  node [
    id 1221
    label "Anal and rectal signs and symptoms"
    ClusteringDot 0.15824972744161897
    type 0
    Redundancy 1.0
    degree 20
  ]
  node [
    id 1222
    label "Laryngeal spasm, oedema and obstruction"
    ClusteringDot 0.29925328291952613
    type 0
    Redundancy 1.0
    degree 85
  ]
  node [
    id 1223
    label "Oral soft tissue swelling and oedema"
    ClusteringDot 0.3183831842966434
    type 0
    Redundancy 1.0
    degree 162
  ]
  node [
    id 1224
    label "Neonatal respiratory disorders NEC"
    ClusteringDot 0.2918802303047646
    type 0
    Redundancy 1.0
    degree 33
  ]
  node [
    id 1225
    label "Respiratory tract infections NEC"
    ClusteringDot 0.3964739720234972
    type 0
    Redundancy 1.0
    degree 134
  ]
  node [
    id 1226
    label "Iris and ciliary body structural change, deposit and degeneration"
    ClusteringDot 0.3346518076397362
    type 0
    Redundancy 1.0
    degree 118
  ]
  node [
    id 1227
    label "Anxiety disorders NEC"
    ClusteringDot 0.3030287180230392
    type 0
    Redundancy 1.0
    degree 82
  ]
  node [
    id 1228
    label "Ocular neoplasms benign"
    ClusteringDot 0.31078654128207417
    type 0
    Redundancy 1.0
    degree 88
  ]
  node [
    id 1229
    label "Noninfectious myocarditis"
    ClusteringDot 0.3614683282584667
    type 0
    Redundancy 1.0
    degree 69
  ]
  node [
    id 1230
    label "REACTOME_NUCLEOTIDE_EXCISION_REPAIR"
    ClusteringDot 0.0
    type 1
    Redundancy 7
    degree 0
  ]
  node [
    id 1231
    label "Diabetes mellitus (incl subtypes)"
    ClusteringDot 0.40776745843940093
    type 0
    Redundancy 1.0
    degree 123
  ]
  node [
    id 1232
    label "Mesotheliomas malignant and unspecified"
    ClusteringDot 0.28161676960798615
    type 0
    Redundancy 1.0
    degree 41
  ]
  node [
    id 1233
    label "Pervasive developmental disorders NEC"
    ClusteringDot 0.3030144648155082
    type 0
    Redundancy 1.0
    degree 40
  ]
  node [
    id 1234
    label "REACTOME_GENERATION_OF_SECOND_MESSENGER_MOLECULES"
    ClusteringDot 0.10113682887490669
    type 1
    Redundancy 1.0
    degree 63
  ]
  node [
    id 1235
    label "Corneal structural change, deposit and degeneration"
    ClusteringDot 0.30457922089309714
    type 0
    Redundancy 1.0
    degree 97
  ]
  node [
    id 1236
    label "Laryngeal neoplasms malignant"
    ClusteringDot 0.05851685846783632
    type 0
    Redundancy 1.0
    degree 8
  ]
  node [
    id 1237
    label "Hepatic therapeutic procedures"
    ClusteringDot 0.0519967986191913
    type 0
    Redundancy 1.0
    degree 5
  ]
  node [
    id 1238
    label "Cardiac infections and inflammations NEC"
    ClusteringDot 0.19202597535067756
    type 0
    Redundancy 1.0
    degree 55
  ]
  node [
    id 1239
    label "Corneal and scleral disorders congenital"
    ClusteringDot 0.3519026319932466
    type 0
    Redundancy 1.0
    degree 82
  ]
  node [
    id 1240
    label "Bone neoplasms unspecified malignancy"
    ClusteringDot 0.05924464433288649
    type 0
    Redundancy 1.0
    degree 7
  ]
  node [
    id 1241
    label "Clostridia infections"
    ClusteringDot 0.3592782717642008
    type 0
    Redundancy 1.0
    degree 89
  ]
  node [
    id 1242
    label "Bladder neoplasms malignant"
    ClusteringDot 0.2447708434450918
    type 0
    Redundancy 1.0
    degree 77
  ]
  node [
    id 1243
    label "Serratia infections"
    ClusteringDot 0.27855047648364395
    type 0
    Redundancy 1.0
    degree 62
  ]
  node [
    id 1244
    label "Blastomyces infections"
    ClusteringDot 0.15208942470499334
    type 0
    Redundancy 1.0
    degree 16
  ]
  node [
    id 1245
    label "Visual disorders NEC"
    ClusteringDot 0.2812870264277839
    type 0
    Redundancy 1.0
    degree 36
  ]
  node [
    id 1246
    label "Infectious pericarditis"
    ClusteringDot 0.17931557547136415
    type 0
    Redundancy 1.0
    degree 25
  ]
  node [
    id 1247
    label "Oral soft tissue infections"
    ClusteringDot 0.38364870761808495
    type 0
    Redundancy 1.0
    degree 177
  ]
  node [
    id 1248
    label "REACTOME_MRNA_PROCESSING"
    ClusteringDot 0.0
    type 1
    Redundancy 7
    degree 0
  ]
  node [
    id 1249
    label "Bladder neoplasms"
    ClusteringDot 0.2447708434450918
    type 0
    Redundancy 1.0
    degree 77
  ]
  node [
    id 1250
    label "Rheumatoid arthritis and associated conditions"
    ClusteringDot 0.368152239101443
    type 0
    Redundancy 1.0
    degree 124
  ]
  node [
    id 1251
    label "REACTOME_NEUROTRANSMITTER_RECEPTOR_BINDING_AND_DOWNSTREAM_TRANSMISSION_IN_THE_POSTSYNAPTIC_CELL"
    ClusteringDot 0.2697116341521676
    type 1
    Redundancy 1.0
    degree 282
  ]
  node [
    id 1252
    label "KEGG_OLFACTORY_TRANSDUCTION"
    ClusteringDot 0.13477906673961187
    type 1
    Redundancy 1.0
    degree 96
  ]
  node [
    id 1253
    label "Product dispensing errors and issues"
    ClusteringDot 0.05851685846783632
    type 0
    Redundancy 1.0
    degree 8
  ]
  node [
    id 1254
    label "Lipoprotein and lipid tests NEC"
    ClusteringDot 0.22856152622607767
    type 0
    Redundancy 1.0
    degree 28
  ]
  node [
    id 1255
    label "Neurological and psychiatric procedural complications"
    ClusteringDot 0.3304324157434775
    type 0
    Redundancy 1.0
    degree 81
  ]
  node [
    id 1256
    label "Joint dislocations"
    ClusteringDot 0.3193617838059857
    type 0
    Redundancy 1.0
    degree 131
  ]
  node [
    id 1257
    label "Pleural infections and inflammations"
    ClusteringDot 0.3704103766127974
    type 0
    Redundancy 1.0
    degree 83
  ]
  node [
    id 1258
    label "Endometrial neoplasms malignant"
    ClusteringDot 0.2598460789719552
    type 0
    Redundancy 1.0
    degree 60
  ]
  node [
    id 1259
    label "Non-site specific gastrointestinal haemorrhages"
    ClusteringDot 0.31579227495512846
    type 0
    Redundancy 1.0
    degree 155
  ]
  node [
    id 1260
    label "Site specific procedural complications NEC"
    ClusteringDot 0.15208942470499334
    type 0
    Redundancy 1.0
    degree 16
  ]
  node [
    id 1261
    label "Viral infections NEC"
    ClusteringDot 0.3797311678155623
    type 0
    Redundancy 1.0
    degree 184
  ]
  node [
    id 1262
    label "Uterine therapeutic procedures"
    ClusteringDot 0.08148446808512569
    type 0
    Redundancy 1.0
    degree 10
  ]
  node [
    id 1263
    label "Lens structural change, deposit and degeneration (excl cataracts)"
    ClusteringDot 0.3066898626334591
    type 0
    Redundancy 1.0
    degree 101
  ]
  node [
    id 1264
    label "Iris and uveal tract infections, irritations and inflammations"
    ClusteringDot 0.3454881939669563
    type 0
    Redundancy 1.0
    degree 109
  ]
  node [
    id 1265
    label "REACTOME_DEPOSITION_OF_NEW_CENPA_CONTAINING_NUCLEOSOMES_AT_THE_CENTROMERE"
    ClusteringDot 0.0
    type 1
    Redundancy 7
    degree 0
  ]
  node [
    id 1266
    label "REACTOME_INTEGRIN_CELL_SURFACE_INTERACTIONS"
    ClusteringDot 0.23380096703640305
    type 1
    Redundancy 1.0
    degree 191
  ]
  node [
    id 1267
    label "Musculoskeletal necrosis and vascular insufficiency"
    ClusteringDot 0.3843438201626867
    type 0
    Redundancy 1.0
    degree 154
  ]
  node [
    id 1268
    label "Adrenal neoplasms benign"
    ClusteringDot 0.2527100531187218
    type 0
    Redundancy 1.0
    degree 59
  ]
  node [
    id 1269
    label "REACTOME_INTERFERON_SIGNALING"
    ClusteringDot 0.21749902774764734
    type 1
    Redundancy 1.0
    degree 171
  ]
  node [
    id 1270
    label "Poisoning and toxicity"
    ClusteringDot 0.36659305004494
    type 0
    Redundancy 1.0
    degree 214
  ]
  node [
    id 1271
    label "Gastrointestinal haemorrhages"
    ClusteringDot 0.36942220946932747
    type 0
    Redundancy 1.0
    degree 213
  ]
  node [
    id 1272
    label "Lower respiratory tract infections NEC"
    ClusteringDot 0.39999288622301615
    type 0
    Redundancy 1.0
    degree 129
  ]
  node [
    id 1273
    label "Gastrointestinal mucosal dystrophies and secretion disorders"
    ClusteringDot 0.4180386861355181
    type 0
    Redundancy 1.0
    degree 124
  ]
  node [
    id 1274
    label "Vascular malformations and acquired anomalies"
    ClusteringDot 0.39099210724111305
    type 0
    Redundancy 1.0
    degree 144
  ]
  node [
    id 1275
    label "Thyroid disorders NEC"
    ClusteringDot 0.2980771495468267
    type 0
    Redundancy 1.0
    degree 44
  ]
  node [
    id 1276
    label "BIOCARTA_CLASSIC_PATHWAY"
    ClusteringDot 0.37528841529274537
    type 1
    Redundancy 0.9980450946152241
    degree 604
  ]
  node [
    id 1277
    label "Mastoid disorders"
    ClusteringDot 0.1751659142940836
    type 0
    Redundancy 1.0
    degree 41
  ]
  node [
    id 1278
    label "Tendon disorders"
    ClusteringDot 0.33851465706829503
    type 0
    Redundancy 1.0
    degree 185
  ]
  node [
    id 1279
    label "Dermatitis and eczema"
    ClusteringDot 0.3918105167154961
    type 0
    Redundancy 1.0
    degree 162
  ]
  node [
    id 1280
    label "Breast signs and symptoms"
    ClusteringDot 0.27598358391783917
    type 0
    Redundancy 1.0
    degree 66
  ]
  node [
    id 1281
    label "Gastrointestinal disorders NEC"
    ClusteringDot 0.38255221555431335
    type 0
    Redundancy 1.0
    degree 177
  ]
  node [
    id 1282
    label "Thyroid analyses"
    ClusteringDot 0.3843575723958084
    type 0
    Redundancy 1.0
    degree 135
  ]
  node [
    id 1283
    label "Sensory abnormalities NEC"
    ClusteringDot 0.3269203481739562
    type 0
    Redundancy 1.0
    degree 156
  ]
  node [
    id 1284
    label "Off label uses"
    ClusteringDot 0.08135409141815353
    type 0
    Redundancy 1.0
    degree 20
  ]
  node [
    id 1285
    label "Urinary tract neoplasms unspecified malignancy NEC"
    ClusteringDot 0.1856498620789125
    type 0
    Redundancy 1.0
    degree 32
  ]
  node [
    id 1286
    label "Ocular bleeding and vascular disorders NEC"
    ClusteringDot 0.32702708966225535
    type 0
    Redundancy 1.0
    degree 49
  ]
  node [
    id 1287
    label "REACTOME_PKB_MEDIATED_EVENTS"
    ClusteringDot 0.3189795765392523
    type 1
    Redundancy 1.0
    degree 321
  ]
  node [
    id 1288
    label "Oesophageal ulcers and perforation"
    ClusteringDot 0.3071650699932704
    type 0
    Redundancy 1.0
    degree 127
  ]
  node [
    id 1289
    label "Aeromonas infections"
    ClusteringDot 0.30054843182111474
    type 0
    Redundancy 1.0
    degree 31
  ]
  node [
    id 1290
    label "Cardiomyopathies"
    ClusteringDot 0.3635792173164881
    type 0
    Redundancy 1.0
    degree 150
  ]
  node [
    id 1291
    label "REACTOME_SYNTHESIS_OF_SUBSTRATES_IN_N_GLYCAN_BIOSYTHESIS"
    ClusteringDot 0.26324980584260377
    type 1
    Redundancy 1.0
    degree 260
  ]
  node [
    id 1292
    label "Arthropathies NEC"
    ClusteringDot 0.3738349059596212
    type 0
    Redundancy 1.0
    degree 166
  ]
  node [
    id 1293
    label "Foetal growth complications"
    ClusteringDot 0.19268140642170362
    type 0
    Redundancy 1.0
    degree 23
  ]
  node [
    id 1294
    label "Aspergillus infections"
    ClusteringDot 0.36420275174791167
    type 0
    Redundancy 1.0
    degree 79
  ]
  node [
    id 1295
    label "Eye and eyelid infections"
    ClusteringDot 0.4025882373132222
    type 0
    Redundancy 1.0
    degree 145
  ]
  node [
    id 1296
    label "Demyelinating disorders NEC"
    ClusteringDot 0.401960392659776
    type 0
    Redundancy 1.0
    degree 116
  ]
  node [
    id 1297
    label "Nematode infections"
    ClusteringDot 0.3528614075093684
    type 0
    Redundancy 1.0
    degree 60
  ]
  node [
    id 1298
    label "Skin injuries NEC"
    ClusteringDot 0.37825448459557437
    type 0
    Redundancy 1.0
    degree 188
  ]
  node [
    id 1299
    label "Thyroid hypofunction disorders"
    ClusteringDot 0.30054843182111474
    type 0
    Redundancy 1.0
    degree 31
  ]
  node [
    id 1300
    label "Transfusion related complications"
    ClusteringDot 0.34934804666775116
    type 0
    Redundancy 1.0
    degree 75
  ]
  node [
    id 1301
    label "Neonatal gastrointestinal disorders"
    ClusteringDot 0.16742916933137048
    type 0
    Redundancy 1.0
    degree 12
  ]
  node [
    id 1302
    label "Cholestasis and jaundice"
    ClusteringDot 0.359254569789104
    type 0
    Redundancy 1.0
    degree 86
  ]
  node [
    id 1303
    label "REACTOME_PHASE_II_CONJUGATION"
    ClusteringDot 0.3770191706268895
    type 1
    Redundancy 1.0
    degree 408
  ]
  node [
    id 1304
    label "Healing abnormal NEC"
    ClusteringDot 0.360801852952478
    type 0
    Redundancy 1.0
    degree 132
  ]
  node [
    id 1305
    label "Hypopharyngeal neoplasms malignant and unspecified"
    ClusteringDot 0.05592644626406272
    type 0
    Redundancy 1.0
    degree 4
  ]
  node [
    id 1306
    label "REACTOME_SPRY_REGULATION_OF_FGF_SIGNALING"
    ClusteringDot 0.0
    type 1
    Redundancy 7
    degree 0
  ]
  node [
    id 1307
    label "Malignant intestinal neoplasms"
    ClusteringDot 0.4149434316491553
    type 0
    Redundancy 1.0
    degree 118
  ]
  node [
    id 1308
    label "Heart rate and pulse investigations"
    ClusteringDot 0.3546193274939416
    type 0
    Redundancy 1.0
    degree 113
  ]
  node [
    id 1309
    label "Retinal, choroid and vitreous infections and inflammations"
    ClusteringDot 0.40220844365294883
    type 0
    Redundancy 1.0
    degree 144
  ]
  node [
    id 1310
    label "Orbital infections, inflammations and irritations"
    ClusteringDot 0.3305233240712032
    type 0
    Redundancy 1.0
    degree 59
  ]
  node [
    id 1311
    label "Parkinson's disease and parkinsonism"
    ClusteringDot 0.19248738549951258
    type 0
    Redundancy 1.0
    degree 53
  ]
  node [
    id 1312
    label "REACTOME_SIGNALING_BY_FGFR_MUTANTS"
    ClusteringDot 0.0
    type 1
    Redundancy 7
    degree 0
  ]
  node [
    id 1313
    label "Gingival disorders NEC"
    ClusteringDot 0.3223642985274979
    type 0
    Redundancy 1.0
    degree 140
  ]
  node [
    id 1314
    label "Structural and other bile duct disorders"
    ClusteringDot 0.3619349037648015
    type 0
    Redundancy 1.0
    degree 74
  ]
  node [
    id 1315
    label "REACTOME_PYRUVATE_METABOLISM_AND_CITRIC_ACID_TCA_CYCLE"
    ClusteringDot 0.38997722006772767
    type 1
    Redundancy 0.9967934422277138
    degree 706
  ]
  node [
    id 1316
    label "Optic nerve infections and inflammations"
    ClusteringDot 0.15208942470499337
    type 0
    Redundancy 1.0
    degree 16
  ]
  node [
    id 1317
    label "Eye and ear procedural complications"
    ClusteringDot 0.282336126265954
    type 0
    Redundancy 1.0
    degree 77
  ]
  node [
    id 1318
    label "REACTOME_HEMOSTASIS"
    ClusteringDot 0.3710391061723042
    type 1
    Redundancy 0.9858737730202343
    degree 443
  ]
  node [
    id 1319
    label "Infectious transmissions"
    ClusteringDot 0.2645219893065012
    type 0
    Redundancy 1.0
    degree 72
  ]
  node [
    id 1320
    label "Therapeutic drug monitoring analyses"
    ClusteringDot 0.3486850998911302
    type 0
    Redundancy 1.0
    degree 82
  ]
  node [
    id 1321
    label "Fusobacterium infections"
    ClusteringDot 0.05113357963885081
    type 0
    Redundancy 1.0
    degree 7
  ]
  node [
    id 1322
    label "Gastrointestinal infections, site unspecified"
    ClusteringDot 0.38470606883696135
    type 0
    Redundancy 1.0
    degree 178
  ]
  node [
    id 1323
    label "REACTOME_E2F_MEDIATED_REGULATION_OF_DNA_REPLICATION"
    ClusteringDot 0.3999357054806239
    type 1
    Redundancy 0.9992593409710513
    degree 713
  ]
  node [
    id 1324
    label "Scleral structural change, deposit and degeneration"
    ClusteringDot 0.3274242884662078
    type 0
    Redundancy 1.0
    degree 54
  ]
  node [
    id 1325
    label "Water and electrolyte analyses NEC"
    ClusteringDot 0.16146355670981502
    type 0
    Redundancy 1.0
    degree 26
  ]
  node [
    id 1326
    label "Eosinophilic disorders"
    ClusteringDot 0.36577848436966753
    type 0
    Redundancy 1.0
    degree 133
  ]
  node [
    id 1327
    label "Enterococcal infections"
    ClusteringDot 0.3609962426446549
    type 0
    Redundancy 1.0
    degree 69
  ]
  node [
    id 1328
    label "Vertigos NEC"
    ClusteringDot 0.17931557547136415
    type 0
    Redundancy 1.0
    degree 25
  ]
  node [
    id 1329
    label "Respiratory signs and symptoms NEC"
    ClusteringDot 0.2824482784568184
    type 0
    Redundancy 1.0
    degree 87
  ]
  node [
    id 1330
    label "REACTOME_MITOTIC_G2_G2_M_PHASES"
    ClusteringDot 0.0
    type 1
    Redundancy 7
    degree 0
  ]
  node [
    id 1331
    label "Scleral infections, irritations and inflammations"
    ClusteringDot 0.34471363214300255
    type 0
    Redundancy 1.0
    degree 70
  ]
  node [
    id 1332
    label "Cerebral disorders congenital"
    ClusteringDot 0.23730701162355197
    type 0
    Redundancy 1.0
    degree 54
  ]
  node [
    id 1333
    label "Inflammations"
    ClusteringDot 0.3636617661686653
    type 0
    Redundancy 1.0
    degree 191
  ]
  node [
    id 1334
    label "Exposures to agents or circumstances NEC"
    ClusteringDot 0.3019836922358702
    type 0
    Redundancy 1.0
    degree 117
  ]
  node [
    id 1335
    label "Nausea and vomiting symptoms"
    ClusteringDot 0.2277877753956719
    type 0
    Redundancy 1.0
    degree 81
  ]
  node [
    id 1336
    label "Thoracic musculoskeletal disorders"
    ClusteringDot 0.16985227046916143
    type 0
    Redundancy 1.0
    degree 31
  ]
  node [
    id 1337
    label "REACTOME_PEPTIDE_LIGAND_BINDING_RECEPTORS"
    ClusteringDot 0.12940958704140035
    type 1
    Redundancy 1.0
    degree 95
  ]
  node [
    id 1338
    label "REACTOME_TRANSCRIPTION"
    ClusteringDot 0.0
    type 1
    Redundancy 7
    degree 0
  ]
  node [
    id 1339
    label "Adrenal gland disorders NEC"
    ClusteringDot 0.30771290857116174
    type 0
    Redundancy 1.0
    degree 95
  ]
  node [
    id 1340
    label "REACTOME_NEP_NS2_INTERACTS_WITH_THE_CELLULAR_EXPORT_MACHINERY"
    ClusteringDot 0.0
    type 1
    Redundancy 7
    degree 0
  ]
  node [
    id 1341
    label "Hepatic enzymes and function abnormalities"
    ClusteringDot 0.3847443193135666
    type 0
    Redundancy 1.0
    degree 113
  ]
  node [
    id 1342
    label "REACTOME_METABOLISM_OF_PROTEINS"
    ClusteringDot 0.39831051183411725
    type 1
    Redundancy 0.9993989425379091
    degree 896
  ]
  node [
    id 1343
    label "Congenital neonatal infections"
    ClusteringDot 0.15772931355772635
    type 0
    Redundancy 1.0
    degree 23
  ]
  node [
    id 1344
    label "Aortic necrosis and vascular insufficiency"
    ClusteringDot 0.26306500399005733
    type 0
    Redundancy 1.0
    degree 81
  ]
  node [
    id 1345
    label "KEGG_CITRATE_CYCLE_TCA_CYCLE"
    ClusteringDot 0.3703795970820299
    type 1
    Redundancy 1.0
    degree 635
  ]
  node [
    id 1346
    label "Accelerated and malignant hypertension"
    ClusteringDot 0.29641950992092625
    type 0
    Redundancy 1.0
    degree 69
  ]
  node [
    id 1347
    label "Cerebrovascular venous and sinus thrombosis"
    ClusteringDot 0.3434700297828844
    type 0
    Redundancy 1.0
    degree 100
  ]
  node [
    id 1348
    label "Newborn complications NEC"
    ClusteringDot 0.21302882048834082
    type 0
    Redundancy 1.0
    degree 47
  ]
  node [
    id 1349
    label "Intestinal haemorrhages"
    ClusteringDot 0.35506822924820525
    type 0
    Redundancy 1.0
    degree 128
  ]
  node [
    id 1350
    label "BIOCARTA_TFF_PATHWAY"
    ClusteringDot 0.24872313565666018
    type 1
    Redundancy 0.9752136752136752
    degree 261
  ]
  node [
    id 1351
    label "Psoriatic conditions"
    ClusteringDot 0.4088879458023615
    type 0
    Redundancy 1.0
    degree 112
  ]
  node [
    id 1352
    label "Cystic pancreatic disorders"
    ClusteringDot 0.2505228424061324
    type 0
    Redundancy 1.0
    degree 52
  ]
  node [
    id 1353
    label "Neurologic diagnostic procedures"
    ClusteringDot 0.38986880743281743
    type 0
    Redundancy 1.0
    degree 158
  ]
  node [
    id 1354
    label "Disturbances in sleep phase rhythm"
    ClusteringDot 0.29982390053867475
    type 0
    Redundancy 1.0
    degree 35
  ]
  node [
    id 1355
    label "Foetal position and presentation abnormalities"
    ClusteringDot 0.30054843182111474
    type 0
    Redundancy 1.0
    degree 31
  ]
  node [
    id 1356
    label "Skin and subcutaneous tissue viral infections"
    ClusteringDot 0.36475012084166897
    type 0
    Redundancy 1.0
    degree 163
  ]
  node [
    id 1357
    label "REACTOME_BETA_DEFENSINS"
    ClusteringDot 0.0
    type 1
    Redundancy 7
    degree 0
  ]
  node [
    id 1358
    label "Adrenal neoplasms"
    ClusteringDot 0.37532719430538336
    type 0
    Redundancy 1.0
    degree 90
  ]
  node [
    id 1359
    label "Central nervous system abscesses"
    ClusteringDot 0.33972997236954344
    type 0
    Redundancy 1.0
    degree 66
  ]
  node [
    id 1360
    label "Muscle pains"
    ClusteringDot 0.2929400491284088
    type 0
    Redundancy 1.0
    degree 147
  ]
  node [
    id 1361
    label "Sporothrix infections"
    ClusteringDot 0.3030144648155082
    type 0
    Redundancy 1.0
    degree 40
  ]
  node [
    id 1362
    label "REACTOME_P53_INDEPENDENT_G1_S_DNA_DAMAGE_CHECKPOINT"
    ClusteringDot 0.0
    type 1
    Redundancy 7
    degree 0
  ]
  node [
    id 1363
    label "Immune and associated conditions NEC"
    ClusteringDot 0.3634534365620897
    type 0
    Redundancy 1.0
    degree 225
  ]
  node [
    id 1364
    label "Scleroderma and associated disorders"
    ClusteringDot 0.39704517417064633
    type 0
    Redundancy 1.0
    degree 120
  ]
  node [
    id 1365
    label "Meningeal fungal infections"
    ClusteringDot 0.34933416091480096
    type 0
    Redundancy 1.0
    degree 56
  ]
  node [
    id 1366
    label "BIOCARTA_G2_PATHWAY"
    ClusteringDot 0.0
    type 1
    Redundancy 7
    degree 0
  ]
  node [
    id 1367
    label "Testicular and epididymal neoplasms"
    ClusteringDot 0.2784285337737168
    type 0
    Redundancy 1.0
    degree 68
  ]
  node [
    id 1368
    label "KEGG_PROTEASOME"
    ClusteringDot 0.0
    type 1
    Redundancy 7
    degree 0
  ]
  node [
    id 1369
    label "REACTOME_CYCLIN_E_ASSOCIATED_EVENTS_DURING_G1_S_TRANSITION_"
    ClusteringDot 0.41239072962259044
    type 1
    Redundancy 1.0
    degree 642
  ]
  node [
    id 1370
    label "Leukocytoses NEC"
    ClusteringDot 0.3957625898411178
    type 0
    Redundancy 1.0
    degree 135
  ]
  node [
    id 1371
    label "Endocrine neoplasms benign NEC"
    ClusteringDot 0.18783358159916497
    type 0
    Redundancy 1.0
    degree 44
  ]
  node [
    id 1372
    label "Hepatitis viral infections"
    ClusteringDot 0.3383058929414433
    type 0
    Redundancy 1.0
    degree 67
  ]
  node [
    id 1373
    label "Reproductive system haemorrhages"
    ClusteringDot 0.3015476282981334
    type 0
    Redundancy 1.0
    degree 103
  ]
  node [
    id 1374
    label "Leukaemias lymphocytic NEC"
    ClusteringDot 0.30054843182111474
    type 0
    Redundancy 1.0
    degree 31
  ]
  node [
    id 1375
    label "Stoma complications"
    ClusteringDot 0.07167180439566052
    type 0
    Redundancy 1.0
    degree 11
  ]
  node [
    id 1376
    label "Age related issues"
    ClusteringDot 0.11032314461892453
    type 0
    Redundancy 1.0
    degree 28
  ]
  node [
    id 1377
    label "Respiratory tract and pleural neoplasms benign NEC"
    ClusteringDot 0.2938117567305964
    type 0
    Redundancy 1.0
    degree 32
  ]
  node [
    id 1378
    label "Bladder and urethral symptoms"
    ClusteringDot 0.23114398674318493
    type 0
    Redundancy 1.0
    degree 48
  ]
  node [
    id 1379
    label "REACTOME_VIF_MEDIATED_DEGRADATION_OF_APOBEC3G"
    ClusteringDot 0.29501918664020227
    type 1
    Redundancy 1.0
    degree 236
  ]
  node [
    id 1380
    label "Fertility and fertilisation interventions female"
    ClusteringDot 0.15208942470499334
    type 0
    Redundancy 1.0
    degree 16
  ]
  node [
    id 1381
    label "BIOCARTA_CASPASE_PATHWAY"
    ClusteringDot 0.3703795970820299
    type 1
    Redundancy 1.0
    degree 635
  ]
  node [
    id 1382
    label "REACTOME_CITRIC_ACID_CYCLE_TCA_CYCLE"
    ClusteringDot 0.3703795970820299
    type 1
    Redundancy 1.0
    degree 635
  ]
  node [
    id 1383
    label "Trigeminal disorders"
    ClusteringDot 0.14851848647812518
    type 0
    Redundancy 1.0
    degree 18
  ]
  node [
    id 1384
    label "Cerebrovascular aneurysms and dissections"
    ClusteringDot 0.1809948093102644
    type 0
    Redundancy 1.0
    degree 25
  ]
  node [
    id 1385
    label "Cardiac function diagnostic procedures"
    ClusteringDot 0.33514926861568817
    type 0
    Redundancy 1.0
    degree 56
  ]
  node [
    id 1386
    label "Tissue enzyme analyses NEC"
    ClusteringDot 0.4126734821960166
    type 0
    Redundancy 1.0
    degree 109
  ]
  node [
    id 1387
    label "Cardiovascular injuries"
    ClusteringDot 0.37247446549994734
    type 0
    Redundancy 1.0
    degree 141
  ]
  node [
    id 1388
    label "Urinary tract infections"
    ClusteringDot 0.34350819462176196
    type 0
    Redundancy 1.0
    degree 91
  ]
  node [
    id 1389
    label "Viral lower respiratory tract infections"
    ClusteringDot 0.4205938319838948
    type 0
    Redundancy 1.0
    degree 106
  ]
  node [
    id 1390
    label "Conjunctival infections, irritations and inflammations"
    ClusteringDot 0.3910645085169014
    type 0
    Redundancy 1.0
    degree 147
  ]
  node [
    id 1391
    label "Congenital cerebellar disorders"
    ClusteringDot 0.1400962677730021
    type 0
    Redundancy 1.0
    degree 20
  ]
  node [
    id 1392
    label "Male reproductive tract infections"
    ClusteringDot 0.3687151655754111
    type 0
    Redundancy 1.0
    degree 159
  ]
  node [
    id 1393
    label "Glaucomas (excl congenital)"
    ClusteringDot 0.38495835248135396
    type 0
    Redundancy 1.0
    degree 147
  ]
  node [
    id 1394
    label "Specific cognitive ability disturbances"
    ClusteringDot 0.2850527086344672
    type 0
    Redundancy 1.0
    degree 101
  ]
  node [
    id 1395
    label "Sleep phase rhythm disturbances"
    ClusteringDot 0.2998239005386748
    type 0
    Redundancy 1.0
    degree 35
  ]
  node [
    id 1396
    label "REACTOME_M_G1_TRANSITION"
    ClusteringDot 0.42307792635366104
    type 1
    Redundancy 1.0
    degree 521
  ]
  node [
    id 1397
    label "Peripheral vascular disorders NEC"
    ClusteringDot 0.16093944191551346
    type 0
    Redundancy 1.0
    degree 47
  ]
  node [
    id 1398
    label "REACTOME_DESTABILIZATION_OF_MRNA_BY_TRISTETRAPROLIN_TTP"
    ClusteringDot 0.37701917062688944
    type 1
    Redundancy 1.0
    degree 408
  ]
  node [
    id 1399
    label "Alzheimer's disease (incl subtypes)"
    ClusteringDot 0.25052284240613243
    type 0
    Redundancy 1.0
    degree 52
  ]
  node [
    id 1400
    label "Gastrointestinal fistulae"
    ClusteringDot 0.31494668118298985
    type 0
    Redundancy 1.0
    degree 120
  ]
  node [
    id 1401
    label "Vulval neoplasms benign"
    ClusteringDot 0.2505228424061324
    type 0
    Redundancy 1.0
    degree 52
  ]
  node [
    id 1402
    label "Inborn errors of bilirubin metabolism"
    ClusteringDot 0.14455423160343162
    type 0
    Redundancy 1.0
    degree 26
  ]
  node [
    id 1403
    label "Personality disorders with dramatic behaviour (Cluster B)"
    ClusteringDot 0.2999468431219696
    type 0
    Redundancy 1.0
    degree 68
  ]
  node [
    id 1404
    label "Adrenal neoplasms malignant"
    ClusteringDot 0.0
    type 0
    Redundancy 7
    degree 0
  ]
  node [
    id 1405
    label "Cardiovascular disorders congenital NEC"
    ClusteringDot 0.08254171499144809
    type 0
    Redundancy 1.0
    degree 9
  ]
  node [
    id 1406
    label "Congenital cardiac structural defects NEC"
    ClusteringDot 0.13692497032359835
    type 0
    Redundancy 1.0
    degree 37
  ]
  node [
    id 1407
    label "Dermatitis ascribed to specific agent"
    ClusteringDot 0.3978830826814562
    type 0
    Redundancy 1.0
    degree 130
  ]
  node [
    id 1408
    label "Parenchymal lung disorders NEC"
    ClusteringDot 0.39032232424496044
    type 0
    Redundancy 1.0
    degree 165
  ]
  node [
    id 1409
    label "Portal hypertensions"
    ClusteringDot 0.39728104541311726
    type 0
    Redundancy 1.0
    degree 102
  ]
  node [
    id 1410
    label "Hepatobiliary cysts and polyps"
    ClusteringDot 0.05851685846783632
    type 0
    Redundancy 1.0
    degree 8
  ]
  node [
    id 1411
    label "Corneal and scleral therapeutic procedures"
    ClusteringDot 0.30321037916923876
    type 0
    Redundancy 1.0
    degree 57
  ]
  node [
    id 1412
    label "Sebaceous gland disorders"
    ClusteringDot 0.37342741159074916
    type 0
    Redundancy 1.0
    degree 84
  ]
  node [
    id 1413
    label "REACTOME_ADVANCED_GLYCOSYLATION_ENDPRODUCT_RECEPTOR_SIGNALING"
    ClusteringDot 0.0
    type 1
    Redundancy 7
    degree 0
  ]
  node [
    id 1414
    label "BIOCARTA_EIF2_PATHWAY"
    ClusteringDot 0.0
    type 1
    Redundancy 7
    degree 0
  ]
  node [
    id 1415
    label "REACTOME_CELL_CYCLE_CHECKPOINTS"
    ClusteringDot 0.42307792635366104
    type 1
    Redundancy 1.0
    degree 521
  ]
  node [
    id 1416
    label "Central nervous system haemorrhages and cerebrovascular accidents"
    ClusteringDot 0.3632946160193505
    type 0
    Redundancy 1.0
    degree 151
  ]
  node [
    id 1417
    label "REACTOME_APOPTOTIC_EXECUTION_PHASE"
    ClusteringDot 0.3622551388780135
    type 1
    Redundancy 1.0
    degree 411
  ]
  node [
    id 1418
    label "Cardiac device therapeutic procedures"
    ClusteringDot 0.08254171499144809
    type 0
    Redundancy 1.0
    degree 9
  ]
  node [
    id 1419
    label "Fallopian tube therapeutic procedures"
    ClusteringDot 0.0
    type 0
    Redundancy 7
    degree 0
  ]
  node [
    id 1420
    label "Pneumothorax and pleural effusions NEC"
    ClusteringDot 0.32784333992726994
    type 0
    Redundancy 1.0
    degree 78
  ]
  node [
    id 1421
    label "Anaphylactic and anaphylactoid responses"
    ClusteringDot 0.37423750101033015
    type 0
    Redundancy 1.0
    degree 164
  ]
  node [
    id 1422
    label "Penile disorders NEC (excl erection and ejaculation)"
    ClusteringDot 0.15599838222939288
    type 0
    Redundancy 1.0
    degree 30
  ]
  node [
    id 1423
    label "REACTOME_TRANSLATION"
    ClusteringDot 0.39415390583861426
    type 1
    Redundancy 1.0
    degree 843
  ]
  node [
    id 1424
    label "Marrow depression and hypoplastic anaemias"
    ClusteringDot 0.4060520192424443
    type 0
    Redundancy 1.0
    degree 130
  ]
  node [
    id 1425
    label "Blood gas and acid base analyses"
    ClusteringDot 0.360220285367146
    type 0
    Redundancy 1.0
    degree 85
  ]
  node [
    id 1426
    label "Cranial nerve disorders NEC"
    ClusteringDot 0.2961490452799792
    type 0
    Redundancy 1.0
    degree 82
  ]
  node [
    id 1427
    label "Pulmonary and bronchial disorders congenital"
    ClusteringDot 0.15772931355772632
    type 0
    Redundancy 1.0
    degree 23
  ]
  node [
    id 1428
    label "REACTOME_G_BETA_GAMMA_SIGNALLING_THROUGH_PI3KGAMMA"
    ClusteringDot 0.23513941904435556
    type 1
    Redundancy 1.0
    degree 212
  ]
  node [
    id 1429
    label "Renal therapeutic procedures"
    ClusteringDot 0.25052284240613243
    type 0
    Redundancy 1.0
    degree 52
  ]
  node [
    id 1430
    label "Pelvic and site unspecified infections and inflammations"
    ClusteringDot 0.15772931355772632
    type 0
    Redundancy 1.0
    degree 23
  ]
  node [
    id 1431
    label "Dyskinesias and movement disorders NEC"
    ClusteringDot 0.05592644626406272
    type 0
    Redundancy 1.0
    degree 4
  ]
  node [
    id 1432
    label "Autoimmune disorders NEC"
    ClusteringDot 0.3799730669411145
    type 0
    Redundancy 1.0
    degree 161
  ]
  node [
    id 1433
    label "BIOCARTA_ETS_PATHWAY"
    ClusteringDot 0.0
    type 1
    Redundancy 7
    degree 0
  ]
  node [
    id 1434
    label "Peritoneal fluid and membrane function analyses"
    ClusteringDot 0.18193088389878737
    type 0
    Redundancy 1.0
    degree 24
  ]
  node [
    id 1435
    label "Pulmonary embolism and thrombosis"
    ClusteringDot 0.11287180988641285
    type 0
    Redundancy 1.0
    degree 24
  ]
  node [
    id 1436
    label "Chambers (anterior and posterior) and lens infections and inflammations"
    ClusteringDot 0.34489836660582285
    type 0
    Redundancy 1.0
    degree 108
  ]
  node [
    id 1437
    label "Taste disorders"
    ClusteringDot 0.22921382119037997
    type 0
    Redundancy 1.0
    degree 82
  ]
  node [
    id 1438
    label "Thoracic cage fractures non-spinal"
    ClusteringDot 0.16742916933137048
    type 0
    Redundancy 1.0
    degree 12
  ]
  node [
    id 1439
    label "Paranasal sinus and nasal cavity neoplasms malignant and unspecified"
    ClusteringDot 0.16742916933137048
    type 0
    Redundancy 1.0
    degree 12
  ]
  node [
    id 1440
    label "REACTOME_REPAIR_SYNTHESIS_FOR_GAP_FILLING_BY_DNA_POL_IN_TC_NER"
    ClusteringDot 0.38761678929653076
    type 1
    Redundancy 1.0
    degree 730
  ]
  node [
    id 1441
    label "Cardiac valve disorders congenital"
    ClusteringDot 0.2998239005386748
    type 0
    Redundancy 1.0
    degree 35
  ]
  node [
    id 1442
    label "Laryngeal neoplasms malignancy unspecified"
    ClusteringDot 0.30054843182111474
    type 0
    Redundancy 1.0
    degree 31
  ]
  node [
    id 1443
    label "Oesophageal disorders NEC"
    ClusteringDot 0.3573924318550069
    type 0
    Redundancy 1.0
    degree 148
  ]
  node [
    id 1444
    label "Renal and urinary tract disorders congenital NEC"
    ClusteringDot 0.30054843182111474
    type 0
    Redundancy 1.0
    degree 31
  ]
  node [
    id 1445
    label "Cardiac auscultatory investigations"
    ClusteringDot 0.15208942470499337
    type 0
    Redundancy 1.0
    degree 16
  ]
  node [
    id 1446
    label "REACTOME_REGULATION_OF_GLUCOKINASE_BY_GLUCOKINASE_REGULATORY_PROTEIN"
    ClusteringDot 0.0
    type 1
    Redundancy 7
    degree 0
  ]
  node [
    id 1447
    label "Bone neoplasms benign (excl cysts)"
    ClusteringDot 0.09880876426423169
    type 0
    Redundancy 1.0
    degree 26
  ]
  node [
    id 1448
    label "Genital and urinary tract disorders NEC"
    ClusteringDot 0.3780909754406319
    type 0
    Redundancy 1.0
    degree 142
  ]
  node [
    id 1449
    label "Skin neoplasms malignant and unspecified (excl melanoma)"
    ClusteringDot 0.3395034655255725
    type 0
    Redundancy 1.0
    degree 98
  ]
  node [
    id 1450
    label "Oral soft tissue disorders NEC"
    ClusteringDot 0.37523200352353137
    type 0
    Redundancy 1.0
    degree 143
  ]
  node [
    id 1451
    label "Occupational exposures"
    ClusteringDot 0.15344605860978536
    type 0
    Redundancy 1.0
    degree 23
  ]
  node [
    id 1452
    label "Triglyceride analyses"
    ClusteringDot 0.25371497517648156
    type 0
    Redundancy 1.0
    degree 69
  ]
  node [
    id 1453
    label "Photosensitivity and photodermatosis conditions"
    ClusteringDot 0.32755582003748784
    type 0
    Redundancy 1.0
    degree 48
  ]
  node [
    id 1454
    label "Foetal complications NEC"
    ClusteringDot 0.2784992453749863
    type 0
    Redundancy 1.0
    degree 53
  ]
  node [
    id 1455
    label "Spermatogenesis and semen disorders"
    ClusteringDot 0.3452605679875544
    type 0
    Redundancy 1.0
    degree 68
  ]
  node [
    id 1456
    label "General signs and symptoms NEC"
    ClusteringDot 0.36204097860161183
    type 0
    Redundancy 1.0
    degree 219
  ]
  node [
    id 1457
    label "Acute and chronic thyroiditis"
    ClusteringDot 0.3030144648155082
    type 0
    Redundancy 1.0
    degree 40
  ]
  node [
    id 1458
    label "Pancreatic neoplasms"
    ClusteringDot 0.34957837672315545
    type 0
    Redundancy 1.0
    degree 99
  ]
  node [
    id 1459
    label "Ocular haemorrhagic disorders"
    ClusteringDot 0.3197023502866335
    type 0
    Redundancy 1.0
    degree 126
  ]
  node [
    id 1460
    label "REACTOME_METABOLISM_OF_POLYAMINES"
    ClusteringDot 0.37701917062688944
    type 1
    Redundancy 1.0
    degree 408
  ]
  node [
    id 1461
    label "Cardiac infections"
    ClusteringDot 0.3824688300337018
    type 0
    Redundancy 1.0
    degree 96
  ]
  node [
    id 1462
    label "Gastrointestinal, pancreatic and APUD hormone analyses"
    ClusteringDot 0.19123653122022727
    type 0
    Redundancy 1.0
    degree 54
  ]
  node [
    id 1463
    label "Ear injuries NEC"
    ClusteringDot 0.314456342752642
    type 0
    Redundancy 1.0
    degree 73
  ]
  node [
    id 1464
    label "Vaginal and vulval infections and inflammations"
    ClusteringDot 0.36680931960023183
    type 0
    Redundancy 1.0
    degree 94
  ]
  node [
    id 1465
    label "Proteus infections"
    ClusteringDot 0.1024986789273757
    type 0
    Redundancy 1.0
    degree 19
  ]
  node [
    id 1466
    label "Speech and language usage disturbances"
    ClusteringDot 0.0825417149914481
    type 0
    Redundancy 1.0
    degree 9
  ]
  edge [
    source 0
    target 680
    weight 19.5770885787969
  ]
  edge [
    source 0
    target 730
    weight 18.3495685862689
  ]
  edge [
    source 0
    target 338
    weight 4.50154088599603
  ]
  edge [
    source 0
    target 1021
    weight 1.63019211902521
  ]
  edge [
    source 0
    target 913
    weight 1.63019211902521
  ]
  edge [
    source 0
    target 1109
    weight 3.26720256575921
  ]
  edge [
    source 0
    target 733
    weight 1.637010446734
  ]
  edge [
    source 0
    target 178
    weight 2.86453043926203
  ]
  edge [
    source 0
    target 920
    weight 2.86453043926203
  ]
  edge [
    source 0
    target 1027
    weight 18.3495685862689
  ]
  edge [
    source 0
    target 636
    weight 2.86453043926203
  ]
  edge [
    source 0
    target 923
    weight 1.637010446734
  ]
  edge [
    source 0
    target 832
    weight 1.637010446734
  ]
  edge [
    source 0
    target 445
    weight 1.637010446734
  ]
  edge [
    source 0
    target 1215
    weight 1.637010446734
  ]
  edge [
    source 0
    target 188
    weight 1.637010446734
  ]
  edge [
    source 0
    target 1382
    weight 2.86453043926203
  ]
  edge [
    source 0
    target 450
    weight 2.86453043926203
  ]
  edge [
    source 0
    target 543
    weight 3.53399811078666
  ]
  edge [
    source 0
    target 102
    weight 1.63019211902521
  ]
  edge [
    source 0
    target 645
    weight 1.637010446734
  ]
  edge [
    source 0
    target 273
    weight 16.7125581395349
  ]
  edge [
    source 0
    target 274
    weight 1.637010446734
  ]
  edge [
    source 0
    target 361
    weight 1.637010446734
  ]
  edge [
    source 0
    target 547
    weight 1.637010446734
  ]
  edge [
    source 0
    target 755
    weight 4.50154088599603
  ]
  edge [
    source 0
    target 1042
    weight 21.2140990255309
  ]
  edge [
    source 0
    target 653
    weight 16.7125581395349
  ]
  edge [
    source 0
    target 1046
    weight 1.637010446734
  ]
  edge [
    source 0
    target 1315
    weight 2.86453043926203
  ]
  edge [
    source 0
    target 941
    weight 1.637010446734
  ]
  edge [
    source 0
    target 462
    weight 4.50154088599603
  ]
  edge [
    source 0
    target 157
    weight 1.637010446734
  ]
  edge [
    source 0
    target 1318
    weight 1.637010446734
  ]
  edge [
    source 0
    target 989
    weight 16.7125581395349
  ]
  edge [
    source 0
    target 372
    weight 1.637010446734
  ]
  edge [
    source 0
    target 558
    weight 4.50154088599603
  ]
  edge [
    source 0
    target 527
    weight 3.53399811078666
  ]
  edge [
    source 0
    target 947
    weight 1.637010446734
  ]
  edge [
    source 0
    target 852
    weight 16.7125581395349
  ]
  edge [
    source 0
    target 1050
    weight 2.86453043926203
  ]
  edge [
    source 0
    target 193
    weight 1.637010446734
  ]
  edge [
    source 0
    target 379
    weight 1.637010446734
  ]
  edge [
    source 0
    target 120
    weight 4.50154088599603
  ]
  edge [
    source 0
    target 569
    weight 1.637010446734
  ]
  edge [
    source 0
    target 36
    weight 2.86453043926203
  ]
  edge [
    source 0
    target 1276
    weight 1.637010446734
  ]
  edge [
    source 0
    target 295
    weight 4.50154088599603
  ]
  edge [
    source 0
    target 1381
    weight 2.86453043926203
  ]
  edge [
    source 0
    target 40
    weight 4.49472255828724
  ]
  edge [
    source 0
    target 629
    weight 18.3495685862689
  ]
  edge [
    source 0
    target 1423
    weight 4.50154088599603
  ]
  edge [
    source 0
    target 656
    weight 16.7125581395349
  ]
  edge [
    source 0
    target 129
    weight 2.86453043926203
  ]
  edge [
    source 0
    target 134
    weight 4.50154088599603
  ]
  edge [
    source 0
    target 1428
    weight 16.7125581395349
  ]
  edge [
    source 0
    target 922
    weight 1.637010446734
  ]
  edge [
    source 0
    target 1342
    weight 21.2140990255309
  ]
  edge [
    source 0
    target 1044
    weight 2.86453043926203
  ]
  edge [
    source 0
    target 791
    weight 2.86453043926203
  ]
  edge [
    source 0
    target 795
    weight 1.637010446734
  ]
  edge [
    source 0
    target 584
    weight 1.637010446734
  ]
  edge [
    source 0
    target 507
    weight 1.637010446734
  ]
  edge [
    source 0
    target 1345
    weight 2.86453043926203
  ]
  edge [
    source 0
    target 221
    weight 1.637010446734
  ]
  edge [
    source 0
    target 216
    weight 18.3427502585601
  ]
  edge [
    source 0
    target 404
    weight 1.637010446734
  ]
  edge [
    source 0
    target 878
    weight 16.7125581395349
  ]
  edge [
    source 0
    target 57
    weight 1.637010446734
  ]
  edge [
    source 0
    target 702
    weight 2.86453043926203
  ]
  edge [
    source 0
    target 881
    weight 1.637010446734
  ]
  edge [
    source 0
    target 781
    weight 4.50154088599603
  ]
  edge [
    source 0
    target 411
    weight 1.637010446734
  ]
  edge [
    source 0
    target 230
    weight 1.63019211902521
  ]
  edge [
    source 0
    target 511
    weight 2.86453043926203
  ]
  edge [
    source 0
    target 323
    weight 16.7125581395349
  ]
  edge [
    source 0
    target 160
    weight 2.86453043926203
  ]
  edge [
    source 0
    target 814
    weight 1.637010446734
  ]
  edge [
    source 0
    target 893
    weight 1.637010446734
  ]
  edge [
    source 0
    target 609
    weight 1.637010446734
  ]
  edge [
    source 0
    target 236
    weight 1.637010446734
  ]
  edge [
    source 0
    target 1007
    weight 1.637010446734
  ]
  edge [
    source 0
    target 280
    weight 1.637010446734
  ]
  edge [
    source 0
    target 612
    weight 18.3495685862689
  ]
  edge [
    source 0
    target 145
    weight 2.86453043926203
  ]
  edge [
    source 0
    target 522
    weight 1.637010446734
  ]
  edge [
    source 0
    target 81
    weight 2.86453043926203
  ]
  edge [
    source 0
    target 169
    weight 3.26720256575921
  ]
  edge [
    source 1
    target 1287
    weight 11.6840455606373
  ]
  edge [
    source 1
    target 1303
    weight 5.94903501497305
  ]
  edge [
    source 1
    target 730
    weight 5.94903501497305
  ]
  edge [
    source 1
    target 629
    weight 5.94903501497305
  ]
  edge [
    source 1
    target 42
    weight 5.94903501497305
  ]
  edge [
    source 1
    target 254
    weight 11.6840455606373
  ]
  edge [
    source 1
    target 627
    weight 5.94903501497305
  ]
  edge [
    source 1
    target 197
    weight 11.6840455606373
  ]
  edge [
    source 1
    target 211
    weight 5.94903501497305
  ]
  edge [
    source 1
    target 214
    weight 11.6840455606373
  ]
  edge [
    source 1
    target 1020
    weight 11.6840455606373
  ]
  edge [
    source 1
    target 579
    weight 5.94903501497305
  ]
  edge [
    source 1
    target 868
    weight 5.94903501497305
  ]
  edge [
    source 1
    target 1024
    weight 11.6840455606373
  ]
  edge [
    source 1
    target 344
    weight 5.94903501497305
  ]
  edge [
    source 1
    target 1027
    weight 5.94903501497305
  ]
  edge [
    source 1
    target 1209
    weight 11.6840455606373
  ]
  edge [
    source 1
    target 1146
    weight 14.7313157073209
  ]
  edge [
    source 1
    target 347
    weight 5.94903501497305
  ]
  edge [
    source 1
    target 494
    weight 5.94903501497305
  ]
  edge [
    source 1
    target 923
    weight 5.27386367114566
  ]
  edge [
    source 1
    target 304
    weight 8.78228069234784
  ]
  edge [
    source 1
    target 8
    weight 8.78228069234784
  ]
  edge [
    source 1
    target 587
    weight 5.94903501497305
  ]
  edge [
    source 1
    target 231
    weight 5.94903501497305
  ]
  edge [
    source 1
    target 589
    weight 11.6840455606373
  ]
  edge [
    source 1
    target 1179
    weight 5.94903501497305
  ]
  edge [
    source 1
    target 221
    weight 5.27386367114566
  ]
  edge [
    source 1
    target 948
    weight 5.94903501497305
  ]
  edge [
    source 1
    target 1123
    weight 14.7313157073209
  ]
  edge [
    source 1
    target 141
    weight 5.94903501497305
  ]
  edge [
    source 1
    target 698
    weight 5.94903501497305
  ]
  edge [
    source 1
    target 1276
    weight 8.78228069234784
  ]
  edge [
    source 1
    target 655
    weight 11.6840455606373
  ]
  edge [
    source 1
    target 1217
    weight 5.94903501497305
  ]
  edge [
    source 1
    target 987
    weight 5.94903501497305
  ]
  edge [
    source 1
    target 270
    weight 5.94903501497305
  ]
  edge [
    source 1
    target 504
    weight 5.94903501497305
  ]
  edge [
    source 1
    target 989
    weight 5.94903501497305
  ]
  edge [
    source 1
    target 1157
    weight 11.6840455606373
  ]
  edge [
    source 1
    target 361
    weight 5.94903501497305
  ]
  edge [
    source 1
    target 234
    weight 11.6840455606373
  ]
  edge [
    source 1
    target 653
    weight 5.94903501497305
  ]
  edge [
    source 1
    target 94
    weight 11.6840455606373
  ]
  edge [
    source 1
    target 411
    weight 5.94903501497305
  ]
  edge [
    source 1
    target 1396
    weight 5.94903501497305
  ]
  edge [
    source 1
    target 941
    weight 5.94903501497305
  ]
  edge [
    source 1
    target 276
    weight 5.94903501497305
  ]
  edge [
    source 1
    target 230
    weight 5.94903501497305
  ]
  edge [
    source 1
    target 1318
    weight 11.6840455606373
  ]
  edge [
    source 1
    target 937
    weight 5.94903501497305
  ]
  edge [
    source 1
    target 1398
    weight 5.94903501497305
  ]
  edge [
    source 1
    target 998
    weight 5.94903501497305
  ]
  edge [
    source 1
    target 505
    weight 5.94903501497305
  ]
  edge [
    source 1
    target 133
    weight 5.94903501497305
  ]
  edge [
    source 1
    target 664
    weight 5.27386367114566
  ]
  edge [
    source 1
    target 787
    weight 11.6840455606373
  ]
  edge [
    source 1
    target 715
    weight 11.6840455606373
  ]
  edge [
    source 1
    target 1139
    weight 5.94903501497305
  ]
  edge [
    source 1
    target 139
    weight 8.78228069234784
  ]
  edge [
    source 1
    target 609
    weight 5.94903501497305
  ]
  edge [
    source 1
    target 1323
    weight 14.7313157073209
  ]
  edge [
    source 1
    target 1369
    weight 5.94903501497305
  ]
  edge [
    source 1
    target 200
    weight 5.94903501497305
  ]
  edge [
    source 1
    target 1415
    weight 5.94903501497305
  ]
  edge [
    source 1
    target 573
    weight 11.6840455606373
  ]
  edge [
    source 1
    target 954
    weight 5.94903501497305
  ]
  edge [
    source 1
    target 722
    weight 11.6840455606373
  ]
  edge [
    source 1
    target 519
    weight 5.94903501497305
  ]
  edge [
    source 1
    target 971
    weight 11.6840455606373
  ]
  edge [
    source 1
    target 1460
    weight 5.94903501497305
  ]
  edge [
    source 1
    target 612
    weight 5.94903501497305
  ]
  edge [
    source 1
    target 596
    weight 8.78228069234784
  ]
  edge [
    source 1
    target 219
    weight 8.78228069234784
  ]
  edge [
    source 1
    target 591
    weight 5.94903501497305
  ]
  edge [
    source 1
    target 292
    weight 5.94903501497305
  ]
  edge [
    source 1
    target 835
    weight 5.94903501497305
  ]
  edge [
    source 1
    target 961
    weight 5.94903501497305
  ]
  edge [
    source 1
    target 867
    weight 11.6840455606373
  ]
  edge [
    source 1
    target 169
    weight 5.27386367114566
  ]
  edge [
    source 1
    target 575
    weight 5.94903501497305
  ]
  edge [
    source 1
    target 1026
    weight 11.6840455606373
  ]
  edge [
    source 2
    target 680
    weight 24.1841504298352
  ]
  edge [
    source 2
    target 1381
    weight 24.1841504298352
  ]
  edge [
    source 2
    target 338
    weight 24.1841504298352
  ]
  edge [
    source 2
    target 1021
    weight 19.9120352254636
  ]
  edge [
    source 2
    target 913
    weight 19.9120352254636
  ]
  edge [
    source 2
    target 1109
    weight 19.9120352254636
  ]
  edge [
    source 2
    target 1423
    weight 24.1841504298352
  ]
  edge [
    source 2
    target 129
    weight 24.1841504298352
  ]
  edge [
    source 2
    target 1342
    weight 24.1841504298352
  ]
  edge [
    source 2
    target 178
    weight 24.1841504298352
  ]
  edge [
    source 2
    target 920
    weight 24.1841504298352
  ]
  edge [
    source 2
    target 134
    weight 24.1841504298352
  ]
  edge [
    source 2
    target 791
    weight 24.1841504298352
  ]
  edge [
    source 2
    target 216
    weight 19.9120352254636
  ]
  edge [
    source 2
    target 636
    weight 24.1841504298352
  ]
  edge [
    source 2
    target 596
    weight 10.1733020568624
  ]
  edge [
    source 2
    target 304
    weight 10.1733020568624
  ]
  edge [
    source 2
    target 8
    weight 10.1733020568624
  ]
  edge [
    source 2
    target 1345
    weight 24.1841504298352
  ]
  edge [
    source 2
    target 40
    weight 44.0961856552988
  ]
  edge [
    source 2
    target 1123
    weight 10.1733020568624
  ]
  edge [
    source 2
    target 1382
    weight 24.1841504298352
  ]
  edge [
    source 2
    target 1350
    weight 2.77387830880747
  ]
  edge [
    source 2
    target 450
    weight 24.1841504298352
  ]
  edge [
    source 2
    target 102
    weight 19.9120352254636
  ]
  edge [
    source 2
    target 702
    weight 24.1841504298352
  ]
  edge [
    source 2
    target 755
    weight 24.1841504298352
  ]
  edge [
    source 2
    target 1042
    weight 24.1841504298352
  ]
  edge [
    source 2
    target 1044
    weight 24.1841504298352
  ]
  edge [
    source 2
    target 1050
    weight 24.1841504298352
  ]
  edge [
    source 2
    target 1315
    weight 24.1841504298352
  ]
  edge [
    source 2
    target 462
    weight 24.1841504298352
  ]
  edge [
    source 2
    target 230
    weight 19.9120352254636
  ]
  edge [
    source 2
    target 511
    weight 24.1841504298352
  ]
  edge [
    source 2
    target 558
    weight 24.1841504298352
  ]
  edge [
    source 2
    target 160
    weight 24.1841504298352
  ]
  edge [
    source 2
    target 1276
    weight 10.1733020568624
  ]
  edge [
    source 2
    target 139
    weight 10.1733020568624
  ]
  edge [
    source 2
    target 1323
    weight 10.1733020568624
  ]
  edge [
    source 2
    target 120
    weight 24.1841504298352
  ]
  edge [
    source 2
    target 1146
    weight 10.1733020568624
  ]
  edge [
    source 2
    target 219
    weight 10.1733020568624
  ]
  edge [
    source 2
    target 145
    weight 24.1841504298352
  ]
  edge [
    source 2
    target 36
    weight 24.1841504298352
  ]
  edge [
    source 2
    target 81
    weight 24.1841504298352
  ]
  edge [
    source 2
    target 169
    weight 19.9120352254636
  ]
  edge [
    source 2
    target 295
    weight 24.1841504298352
  ]
  edge [
    source 2
    target 781
    weight 24.1841504298352
  ]
  edge [
    source 3
    target 1323
    weight 4.69537018009032
  ]
  edge [
    source 3
    target 411
    weight 10.7465499102667
  ]
  edge [
    source 3
    target 230
    weight 10.7465499102667
  ]
  edge [
    source 3
    target 5
    weight 10.7465499102667
  ]
  edge [
    source 3
    target 805
    weight 10.7465499102667
  ]
  edge [
    source 3
    target 386
    weight 10.7465499102667
  ]
  edge [
    source 3
    target 1032
    weight 10.7465499102667
  ]
  edge [
    source 3
    target 1276
    weight 4.69537018009032
  ]
  edge [
    source 3
    target 139
    weight 4.69537018009032
  ]
  edge [
    source 3
    target 304
    weight 4.69537018009032
  ]
  edge [
    source 3
    target 8
    weight 4.69537018009032
  ]
  edge [
    source 3
    target 587
    weight 10.7465499102667
  ]
  edge [
    source 3
    target 27
    weight 10.7465499102667
  ]
  edge [
    source 3
    target 420
    weight 10.7465499102667
  ]
  edge [
    source 3
    target 472
    weight 10.7465499102667
  ]
  edge [
    source 3
    target 1123
    weight 4.69537018009032
  ]
  edge [
    source 3
    target 242
    weight 10.7465499102667
  ]
  edge [
    source 3
    target 1146
    weight 4.69537018009032
  ]
  edge [
    source 3
    target 596
    weight 4.69537018009032
  ]
  edge [
    source 3
    target 219
    weight 4.69537018009032
  ]
  edge [
    source 3
    target 879
    weight 10.7465499102667
  ]
  edge [
    source 3
    target 824
    weight 10.7465499102667
  ]
  edge [
    source 3
    target 1440
    weight 10.7465499102667
  ]
  edge [
    source 3
    target 771
    weight 10.7465499102667
  ]
  edge [
    source 3
    target 405
    weight 10.7465499102667
  ]
  edge [
    source 4
    target 730
    weight 32.3550300060368
  ]
  edge [
    source 4
    target 338
    weight 32.3550300060368
  ]
  edge [
    source 4
    target 1109
    weight 32.3550300060368
  ]
  edge [
    source 4
    target 733
    weight 32.3550300060368
  ]
  edge [
    source 4
    target 5
    weight 3.90783633100608
  ]
  edge [
    source 4
    target 827
    weight 37.4790976821192
  ]
  edge [
    source 4
    target 805
    weight 3.90783633100608
  ]
  edge [
    source 4
    target 923
    weight 32.3550300060368
  ]
  edge [
    source 4
    target 8
    weight 10.1733020568624
  ]
  edge [
    source 4
    target 832
    weight 32.3550300060368
  ]
  edge [
    source 4
    target 445
    weight 32.3550300060368
  ]
  edge [
    source 4
    target 1215
    weight 40.2015376795631
  ]
  edge [
    source 4
    target 1032
    weight 3.90783633100608
  ]
  edge [
    source 4
    target 1123
    weight 10.1733020568624
  ]
  edge [
    source 4
    target 260
    weight 7.84650767352634
  ]
  edge [
    source 4
    target 1276
    weight 42.5283320628992
  ]
  edge [
    source 4
    target 645
    weight 32.3550300060368
  ]
  edge [
    source 4
    target 274
    weight 32.3550300060368
  ]
  edge [
    source 4
    target 193
    weight 32.3550300060368
  ]
  edge [
    source 4
    target 547
    weight 32.3550300060368
  ]
  edge [
    source 4
    target 755
    weight 32.3550300060368
  ]
  edge [
    source 4
    target 405
    weight 3.90783633100608
  ]
  edge [
    source 4
    target 1042
    weight 32.3550300060368
  ]
  edge [
    source 4
    target 846
    weight 7.84650767352634
  ]
  edge [
    source 4
    target 1046
    weight 32.3550300060368
  ]
  edge [
    source 4
    target 1027
    weight 40.2015376795631
  ]
  edge [
    source 4
    target 462
    weight 32.3550300060368
  ]
  edge [
    source 4
    target 157
    weight 32.3550300060368
  ]
  edge [
    source 4
    target 1318
    weight 32.3550300060368
  ]
  edge [
    source 4
    target 372
    weight 32.3550300060368
  ]
  edge [
    source 4
    target 558
    weight 32.3550300060368
  ]
  edge [
    source 4
    target 663
    weight 7.84650767352634
  ]
  edge [
    source 4
    target 114
    weight 37.4790976821192
  ]
  edge [
    source 4
    target 947
    weight 32.3550300060368
  ]
  edge [
    source 4
    target 948
    weight 53.8296568627451
  ]
  edge [
    source 4
    target 770
    weight 37.4790976821192
  ]
  edge [
    source 4
    target 771
    weight 3.90783633100608
  ]
  edge [
    source 4
    target 1323
    weight 10.1733020568624
  ]
  edge [
    source 4
    target 361
    weight 32.3550300060368
  ]
  edge [
    source 4
    target 27
    weight 3.90783633100608
  ]
  edge [
    source 4
    target 379
    weight 32.3550300060368
  ]
  edge [
    source 4
    target 120
    weight 32.3550300060368
  ]
  edge [
    source 4
    target 472
    weight 3.90783633100608
  ]
  edge [
    source 4
    target 569
    weight 32.3550300060368
  ]
  edge [
    source 4
    target 857
    weight 37.4790976821192
  ]
  edge [
    source 4
    target 386
    weight 3.90783633100608
  ]
  edge [
    source 4
    target 961
    weight 53.8296568627451
  ]
  edge [
    source 4
    target 295
    weight 32.3550300060368
  ]
  edge [
    source 4
    target 1251
    weight 7.84650767352634
  ]
  edge [
    source 4
    target 629
    weight 32.3550300060368
  ]
  edge [
    source 4
    target 1423
    weight 32.3550300060368
  ]
  edge [
    source 4
    target 242
    weight 3.90783633100608
  ]
  edge [
    source 4
    target 134
    weight 32.3550300060368
  ]
  edge [
    source 4
    target 922
    weight 32.3550300060368
  ]
  edge [
    source 4
    target 1342
    weight 32.3550300060368
  ]
  edge [
    source 4
    target 791
    weight 37.4790976821192
  ]
  edge [
    source 4
    target 1146
    weight 10.1733020568624
  ]
  edge [
    source 4
    target 795
    weight 32.3550300060368
  ]
  edge [
    source 4
    target 584
    weight 32.3550300060368
  ]
  edge [
    source 4
    target 304
    weight 10.1733020568624
  ]
  edge [
    source 4
    target 587
    weight 3.90783633100608
  ]
  edge [
    source 4
    target 139
    weight 10.1733020568624
  ]
  edge [
    source 4
    target 221
    weight 32.3550300060368
  ]
  edge [
    source 4
    target 404
    weight 32.3550300060368
  ]
  edge [
    source 4
    target 57
    weight 32.3550300060368
  ]
  edge [
    source 4
    target 879
    weight 3.90783633100608
  ]
  edge [
    source 4
    target 881
    weight 32.3550300060368
  ]
  edge [
    source 4
    target 1440
    weight 3.90783633100608
  ]
  edge [
    source 4
    target 596
    weight 10.1733020568624
  ]
  edge [
    source 4
    target 781
    weight 32.3550300060368
  ]
  edge [
    source 4
    target 507
    weight 32.3550300060368
  ]
  edge [
    source 4
    target 411
    weight 36.2628663370429
  ]
  edge [
    source 4
    target 941
    weight 86.1846868687819
  ]
  edge [
    source 4
    target 230
    weight 3.90783633100608
  ]
  edge [
    source 4
    target 522
    weight 32.3550300060368
  ]
  edge [
    source 4
    target 814
    weight 32.3550300060368
  ]
  edge [
    source 4
    target 893
    weight 32.3550300060368
  ]
  edge [
    source 4
    target 326
    weight 37.4790976821192
  ]
  edge [
    source 4
    target 609
    weight 86.1846868687819
  ]
  edge [
    source 4
    target 236
    weight 32.3550300060368
  ]
  edge [
    source 4
    target 420
    weight 3.90783633100608
  ]
  edge [
    source 4
    target 1007
    weight 32.3550300060368
  ]
  edge [
    source 4
    target 169
    weight 32.3550300060368
  ]
  edge [
    source 4
    target 280
    weight 32.3550300060368
  ]
  edge [
    source 4
    target 612
    weight 32.3550300060368
  ]
  edge [
    source 4
    target 219
    weight 10.1733020568624
  ]
  edge [
    source 4
    target 1269
    weight 37.4790976821192
  ]
  edge [
    source 4
    target 824
    weight 3.90783633100608
  ]
  edge [
    source 4
    target 523
    weight 7.84650767352634
  ]
  edge [
    source 4
    target 188
    weight 32.3550300060368
  ]
  edge [
    source 5
    target 524
    weight 14.328733213689
  ]
  edge [
    source 5
    target 1107
    weight 5.73149328547559
  ]
  edge [
    source 5
    target 986
    weight 4.29861996410669
  ]
  edge [
    source 5
    target 734
    weight 45.5092510328258
  ]
  edge [
    source 5
    target 1113
    weight 1.20824234937282
  ]
  edge [
    source 5
    target 1114
    weight 16.2930108060508
  ]
  edge [
    source 5
    target 342
    weight 14.328733213689
  ]
  edge [
    source 5
    target 637
    weight 7.25798471192105
  ]
  edge [
    source 5
    target 788
    weight 14.7765061266167
  ]
  edge [
    source 5
    target 345
    weight 14.328733213689
  ]
  edge [
    source 5
    target 738
    weight 26.8663747756668
  ]
  edge [
    source 5
    target 348
    weight 31.3535307031115
  ]
  edge [
    source 5
    target 350
    weight 5.51508047984315
  ]
  edge [
    source 5
    target 7
    weight 38.2739782939831
  ]
  edge [
    source 5
    target 352
    weight 33.4337108319409
  ]
  edge [
    source 5
    target 742
    weight 3.72839486682723
  ]
  edge [
    source 5
    target 353
    weight 5.97030550570374
  ]
  edge [
    source 5
    target 354
    weight 28.6574664273779
  ]
  edge [
    source 5
    target 915
    weight 12.2299183528281
  ]
  edge [
    source 5
    target 10
    weight 1.33290541522688
  ]
  edge [
    source 5
    target 356
    weight 2.20442049441369
  ]
  edge [
    source 5
    target 1124
    weight 21.4930998205334
  ]
  edge [
    source 5
    target 12
    weight 76.1935761751025
  ]
  edge [
    source 5
    target 311
    weight 10.7465499102667
  ]
  edge [
    source 5
    target 750
    weight 3.58218330342224
  ]
  edge [
    source 5
    target 359
    weight 14.328733213689
  ]
  edge [
    source 5
    target 752
    weight 17.1944798564268
  ]
  edge [
    source 5
    target 1131
    weight 2.27957119308688
  ]
  edge [
    source 5
    target 753
    weight 3.58218330342224
  ]
  edge [
    source 5
    target 362
    weight 2.27957119308688
  ]
  edge [
    source 5
    target 859
    weight 7.57143289132428
  ]
  edge [
    source 5
    target 16
    weight 1.70865647108843
  ]
  edge [
    source 5
    target 364
    weight 45.4780945548615
  ]
  edge [
    source 5
    target 365
    weight 30.2545919324752
  ]
  edge [
    source 5
    target 453
    weight 1.41996455270792
  ]
  edge [
    source 5
    target 880
    weight 10.0831826318552
  ]
  edge [
    source 5
    target 528
    weight 2.06333758277121
  ]
  edge [
    source 5
    target 370
    weight 20.2033464732844
  ]
  edge [
    source 5
    target 1132
    weight 3.71821558076739
  ]
  edge [
    source 5
    target 1133
    weight 42.9861996410669
  ]
  edge [
    source 5
    target 1134
    weight 7.90533463789197
  ]
  edge [
    source 5
    target 22
    weight 8.59723992821338
  ]
  edge [
    source 5
    target 23
    weight 22.381980169115
  ]
  edge [
    source 5
    target 170
    weight 2.7863670851663
  ]
  edge [
    source 5
    target 1136
    weight 7.16436660684448
  ]
  edge [
    source 5
    target 1137
    weight 27.7818603407067
  ]
  edge [
    source 5
    target 375
    weight 2.55870235958732
  ]
  edge [
    source 5
    target 671
    weight 3.90783633100608
  ]
  edge [
    source 5
    target 532
    weight 8.93284647026157
  ]
  edge [
    source 5
    target 198
    weight 2.86574664273779
  ]
  edge [
    source 5
    target 207
    weight 14.328733213689
  ]
  edge [
    source 5
    target 1273
    weight 4.0939237753397
  ]
  edge [
    source 5
    target 30
    weight 1.71944798564268
  ]
  edge [
    source 5
    target 968
    weight 94.5105274061969
  ]
  edge [
    source 5
    target 385
    weight 14.328733213689
  ]
  edge [
    source 5
    target 33
    weight 57.3149328547559
  ]
  edge [
    source 5
    target 991
    weight 9.24745609961743
  ]
  edge [
    source 5
    target 1147
    weight 10.7465499102667
  ]
  edge [
    source 5
    target 1148
    weight 10.8284283857735
  ]
  edge [
    source 5
    target 778
    weight 57.1311857178558
  ]
  edge [
    source 5
    target 1150
    weight 3.18416293637533
  ]
  edge [
    source 5
    target 389
    weight 2.38812220228149
  ]
  edge [
    source 5
    target 1154
    weight 3.58218330342224
  ]
  edge [
    source 5
    target 392
    weight 1.92886793261198
  ]
  edge [
    source 5
    target 783
    weight 1.56125528941865
  ]
  edge [
    source 5
    target 1155
    weight 2.07389559671814
  ]
  edge [
    source 5
    target 289
    weight 4.29861996410669
  ]
  edge [
    source 5
    target 1156
    weight 1.94759480574413
  ]
  edge [
    source 5
    target 282
    weight 21.4930998205334
  ]
  edge [
    source 5
    target 1158
    weight 7.16436660684448
  ]
  edge [
    source 5
    target 1116
    weight 1.63397834892944
  ]
  edge [
    source 5
    target 1160
    weight 9.31367658889782
  ]
  edge [
    source 5
    target 1063
    weight 5.73149328547559
  ]
  edge [
    source 5
    target 399
    weight 2.49195360238069
  ]
  edge [
    source 5
    target 300
    weight 15.8062764467553
  ]
  edge [
    source 5
    target 793
    weight 10.7465499102667
  ]
  edge [
    source 5
    target 1166
    weight 36.9572133103375
  ]
  edge [
    source 5
    target 1167
    weight 40.4283950717812
  ]
  edge [
    source 5
    target 796
    weight 7.16436660684448
  ]
  edge [
    source 5
    target 1168
    weight 3.23098886191026
  ]
  edge [
    source 5
    target 797
    weight 14.328733213689
  ]
  edge [
    source 5
    target 402
    weight 5.6660268894637
  ]
  edge [
    source 5
    target 52
    weight 3.85773586522395
  ]
  edge [
    source 5
    target 799
    weight 13.0912517088703
  ]
  edge [
    source 5
    target 800
    weight 7.16436660684448
  ]
  edge [
    source 5
    target 801
    weight 4.77624440456299
  ]
  edge [
    source 5
    target 54
    weight 9.55248880912598
  ]
  edge [
    source 5
    target 1173
    weight 4.29861996410669
  ]
  edge [
    source 5
    target 802
    weight 17.1665667397767
  ]
  edge [
    source 5
    target 56
    weight 14.0302179384038
  ]
  edge [
    source 5
    target 1128
    weight 4.55772164426876
  ]
  edge [
    source 5
    target 1177
    weight 14.328733213689
  ]
  edge [
    source 5
    target 804
    weight 67.7552679414108
  ]
  edge [
    source 5
    target 1178
    weight 43.0513302465837
  ]
  edge [
    source 5
    target 383
    weight 23.8497993622586
  ]
  edge [
    source 5
    target 1297
    weight 3.05366445537634
  ]
  edge [
    source 5
    target 1180
    weight 2.33258447664704
  ]
  edge [
    source 5
    target 61
    weight 5.57228513865682
  ]
  edge [
    source 5
    target 1182
    weight 20.0602264991646
  ]
  edge [
    source 5
    target 806
    weight 2.33258447664704
  ]
  edge [
    source 5
    target 412
    weight 2.98515275285187
  ]
  edge [
    source 5
    target 413
    weight 3.14196114571979
  ]
  edge [
    source 5
    target 886
    weight 30.8618869217917
  ]
  edge [
    source 5
    target 1184
    weight 12.8100529040996
  ]
  edge [
    source 5
    target 414
    weight 19.3859331714615
  ]
  edge [
    source 5
    target 810
    weight 4.387225968242
  ]
  edge [
    source 5
    target 1300
    weight 2.70353456862056
  ]
  edge [
    source 5
    target 66
    weight 8.59723992821338
  ]
  edge [
    source 5
    target 72
    weight 2.38812220228149
  ]
  edge [
    source 5
    target 417
    weight 22.4487737278756
  ]
  edge [
    source 5
    target 299
    weight 41.0942029544087
  ]
  edge [
    source 5
    target 446
    weight 3.36403383399084
  ]
  edge [
    source 5
    target 675
    weight 5.57403467873175
  ]
  edge [
    source 5
    target 816
    weight 3.0448558079089
  ]
  edge [
    source 5
    target 1192
    weight 7.16436660684448
  ]
  edge [
    source 5
    target 464
    weight 9.73937305534664
  ]
  edge [
    source 5
    target 77
    weight 2.49195360238069
  ]
  edge [
    source 5
    target 745
    weight 7.16436660684448
  ]
  edge [
    source 5
    target 819
    weight 1.45101095834825
  ]
  edge [
    source 5
    target 421
    weight 5.11740471917463
  ]
  edge [
    source 5
    target 423
    weight 4.0939237753397
  ]
  edge [
    source 5
    target 604
    weight 7.16436660684448
  ]
  edge [
    source 5
    target 424
    weight 6.15805096185795
  ]
  edge [
    source 5
    target 425
    weight 13.1968836993303
  ]
  edge [
    source 5
    target 427
    weight 11.9406110114075
  ]
  edge [
    source 5
    target 69
    weight 11.6221947177699
  ]
  edge [
    source 5
    target 80
    weight 3.13441039049446
  ]
  edge [
    source 5
    target 973
    weight 1.68970910538785
  ]
  edge [
    source 5
    target 1271
    weight 6.85004850206572
  ]
  edge [
    source 5
    target 1200
    weight 44.829459010789
  ]
  edge [
    source 5
    target 679
    weight 3.88069857870743
  ]
  edge [
    source 5
    target 432
    weight 21.4930998205334
  ]
  edge [
    source 5
    target 82
    weight 18.1928508060089
  ]
  edge [
    source 5
    target 1203
    weight 5.56714052790321
  ]
  edge [
    source 5
    target 357
    weight 2.34219677531454
  ]
  edge [
    source 5
    target 435
    weight 56.4726532959933
  ]
  edge [
    source 5
    target 84
    weight 2.28649998090781
  ]
  edge [
    source 5
    target 1367
    weight 7.16436660684448
  ]
  edge [
    source 5
    target 86
    weight 17.5128961500643
  ]
  edge [
    source 5
    target 88
    weight 7.97227812381515
  ]
  edge [
    source 5
    target 440
    weight 2.70442977874262
  ]
  edge [
    source 5
    target 441
    weight 15.2242790395445
  ]
  edge [
    source 5
    target 1207
    weight 1.89644998416472
  ]
  edge [
    source 5
    target 89
    weight 14.328733213689
  ]
  edge [
    source 5
    target 828
    weight 27.8499825977894
  ]
  edge [
    source 5
    target 19
    weight 21.4930998205334
  ]
  edge [
    source 5
    target 1210
    weight 25.3078573450129
  ]
  edge [
    source 5
    target 1213
    weight 11.741600827884
  ]
  edge [
    source 5
    target 1208
    weight 1.63756951013588
  ]
  edge [
    source 5
    target 1364
    weight 9.09966582575164
  ]
  edge [
    source 5
    target 487
    weight 5.01505662479114
  ]
  edge [
    source 5
    target 930
    weight 3.71821558076739
  ]
  edge [
    source 5
    target 813
    weight 17.2787665223897
  ]
  edge [
    source 5
    target 620
    weight 5.73149328547559
  ]
  edge [
    source 5
    target 838
    weight 7.04297340563925
  ]
  edge [
    source 5
    target 1221
    weight 4.17921385399262
  ]
  edge [
    source 5
    target 172
    weight 35.8218330342224
  ]
  edge [
    source 5
    target 1298
    weight 1.61776020154553
  ]
  edge [
    source 5
    target 1225
    weight 3.71143102521124
  ]
  edge [
    source 5
    target 105
    weight 24.2988423754525
  ]
  edge [
    source 5
    target 1229
    weight 2.61869951836385
  ]
  edge [
    source 5
    target 107
    weight 9.97893920239053
  ]
  edge [
    source 5
    target 460
    weight 4.66180377310758
  ]
  edge [
    source 5
    target 461
    weight 47.5065738096712
  ]
  edge [
    source 5
    target 13
    weight 40.0511204182629
  ]
  edge [
    source 5
    target 115
    weight 16.2930108060508
  ]
  edge [
    source 5
    target 849
    weight 3.128103729749
  ]
  edge [
    source 5
    target 1241
    weight 3.16705316043762
  ]
  edge [
    source 5
    target 533
    weight 7.16436660684448
  ]
  edge [
    source 5
    target 470
    weight 6.14088566300956
  ]
  edge [
    source 5
    target 1244
    weight 5.57228513865682
  ]
  edge [
    source 5
    target 856
    weight 4.29861996410669
  ]
  edge [
    source 5
    target 471
    weight 12.4623856102253
  ]
  edge [
    source 5
    target 1279
    weight 7.59169136251834
  ]
  edge [
    source 5
    target 1246
    weight 10.7465499102667
  ]
  edge [
    source 5
    target 1247
    weight 16.8056734386319
  ]
  edge [
    source 5
    target 754
    weight 8.13589815284425
  ]
  edge [
    source 5
    target 1249
    weight 21.4930998205334
  ]
  edge [
    source 5
    target 479
    weight 14.9318352613838
  ]
  edge [
    source 5
    target 1105
    weight 30.6113845928809
  ]
  edge [
    source 5
    target 482
    weight 1.92776129581759
  ]
  edge [
    source 5
    target 1250
    weight 38.0547421869362
  ]
  edge [
    source 5
    target 1310
    weight 2.78614256932841
  ]
  edge [
    source 5
    target 1448
    weight 13.9108118282897
  ]
  edge [
    source 5
    target 686
    weight 14.328733213689
  ]
  edge [
    source 5
    target 860
    weight 17.591088889388
  ]
  edge [
    source 5
    target 485
    weight 3.62335782415123
  ]
  edge [
    source 5
    target 486
    weight 5.69027719187402
  ]
  edge [
    source 5
    target 126
    weight 55.5225589485534
  ]
  edge [
    source 5
    target 862
    weight 19.7020081688224
  ]
  edge [
    source 5
    target 1254
    weight 15.1247739477828
  ]
  edge [
    source 5
    target 241
    weight 22.8935418527355
  ]
  edge [
    source 5
    target 1118
    weight 1.71944798564268
  ]
  edge [
    source 5
    target 1256
    weight 2.61774933711625
  ]
  edge [
    source 5
    target 205
    weight 5.31955254900492
  ]
  edge [
    source 5
    target 1257
    weight 21.3986246564872
  ]
  edge [
    source 5
    target 1332
    weight 14.328733213689
  ]
  edge [
    source 5
    target 492
    weight 11.9406110114075
  ]
  edge [
    source 5
    target 1259
    weight 2.89986267419896
  ]
  edge [
    source 5
    target 1260
    weight 7.16436660684448
  ]
  edge [
    source 5
    target 146
    weight 17.4149219058681
  ]
  edge [
    source 5
    target 497
    weight 1.8765108599305
  ]
  edge [
    source 5
    target 872
    weight 21.4930998205334
  ]
  edge [
    source 5
    target 493
    weight 4.0939237753397
  ]
  edge [
    source 5
    target 894
    weight 21.0672150770849
  ]
  edge [
    source 5
    target 874
    weight 2.82659215537883
  ]
  edge [
    source 5
    target 876
    weight 28.6574664273779
  ]
  edge [
    source 5
    target 877
    weight 29.8916556158737
  ]
  edge [
    source 5
    target 181
    weight 7.93722593494547
  ]
  edge [
    source 5
    target 229
    weight 42.9861996410669
  ]
  edge [
    source 5
    target 501
    weight 5.37327495513336
  ]
  edge [
    source 5
    target 144
    weight 5.37327495513336
  ]
  edge [
    source 5
    target 147
    weight 5.37327495513336
  ]
  edge [
    source 5
    target 759
    weight 4.29861996410669
  ]
  edge [
    source 5
    target 944
    weight 1.41768385153106
  ]
  edge [
    source 5
    target 148
    weight 6.14088566300956
  ]
  edge [
    source 5
    target 474
    weight 2.10154753800771
  ]
  edge [
    source 5
    target 883
    weight 1.2788009212217
  ]
  edge [
    source 5
    target 884
    weight 5.37327495513336
  ]
  edge [
    source 5
    target 1264
    weight 7.28482321059593
  ]
  edge [
    source 5
    target 1267
    weight 1.32129712011476
  ]
  edge [
    source 5
    target 508
    weight 3.58218330342224
  ]
  edge [
    source 5
    target 151
    weight 4.77624440456299
  ]
  edge [
    source 5
    target 152
    weight 2.75552561801711
  ]
  edge [
    source 5
    target 305
    weight 5.21044844134144
  ]
  edge [
    source 5
    target 748
    weight 46.0804730179707
  ]
  edge [
    source 5
    target 1270
    weight 16.2363236020692
  ]
  edge [
    source 5
    target 888
    weight 5.57228513865682
  ]
  edge [
    source 5
    target 1261
    weight 6.73450461043381
  ]
  edge [
    source 5
    target 763
    weight 39.4040163376446
  ]
  edge [
    source 5
    target 513
    weight 21.4376530194861
  ]
  edge [
    source 5
    target 251
    weight 20.3688215110178
  ]
  edge [
    source 5
    target 1274
    weight 5.45856503378627
  ]
  edge [
    source 5
    target 892
    weight 7.16436660684448
  ]
  edge [
    source 5
    target 517
    weight 5.53610146892528
  ]
  edge [
    source 5
    target 1432
    weight 10.7465499102667
  ]
  edge [
    source 5
    target 895
    weight 3.73144094106484
  ]
  edge [
    source 5
    target 896
    weight 22.8935418527355
  ]
  edge [
    source 5
    target 1278
    weight 5.75905756363106
  ]
  edge [
    source 5
    target 290
    weight 53.1783640400897
  ]
  edge [
    source 5
    target 1056
    weight 6.83871357926064
  ]
  edge [
    source 5
    target 165
    weight 25.0042676102051
  ]
  edge [
    source 5
    target 520
    weight 22.0304273160468
  ]
  edge [
    source 5
    target 521
    weight 2.14930998205335
  ]
  edge [
    source 5
    target 905
    weight 16.2640324325961
  ]
  edge [
    source 5
    target 1135
    weight 2.75552561801711
  ]
  edge [
    source 5
    target 1282
    weight 7.16436660684448
  ]
  edge [
    source 5
    target 907
    weight 5.73149328547559
  ]
  edge [
    source 5
    target 908
    weight 89.6415673597673
  ]
  edge [
    source 5
    target 167
    weight 21.4647531859051
  ]
  edge [
    source 5
    target 168
    weight 1.14867522652932
  ]
  edge [
    source 5
    target 845
    weight 2.07997740198711
  ]
  edge [
    source 5
    target 909
    weight 2.33987730930611
  ]
  edge [
    source 5
    target 1286
    weight 2.19317345107484
  ]
  edge [
    source 5
    target 171
    weight 57.3149328547558
  ]
  edge [
    source 5
    target 1449
    weight 22.0142827263645
  ]
  edge [
    source 5
    target 526
    weight 21.4930998205334
  ]
  edge [
    source 5
    target 1320
    weight 4.3584901208772
  ]
  edge [
    source 5
    target 369
    weight 25.5893101170624
  ]
  edge [
    source 5
    target 529
    weight 4.14779119343628
  ]
  edge [
    source 5
    target 530
    weight 4.29861996410669
  ]
  edge [
    source 5
    target 1292
    weight 21.4930998205334
  ]
  edge [
    source 5
    target 176
    weight 7.16436660684448
  ]
  edge [
    source 5
    target 177
    weight 4.44684823873106
  ]
  edge [
    source 5
    target 534
    weight 4.62835681117025
  ]
  edge [
    source 5
    target 1183
    weight 3.62335782415123
  ]
  edge [
    source 5
    target 535
    weight 3.81007271939879
  ]
  edge [
    source 5
    target 1294
    weight 55.911603313209
  ]
  edge [
    source 5
    target 1295
    weight 7.16436660684448
  ]
  edge [
    source 5
    target 398
    weight 4.8336294251419
  ]
  edge [
    source 5
    target 142
    weight 1.94759480574413
  ]
  edge [
    source 5
    target 183
    weight 9.97893920239053
  ]
  edge [
    source 5
    target 407
    weight 30.8737603248612
  ]
  edge [
    source 5
    target 541
    weight 16.4609851800117
  ]
  edge [
    source 5
    target 924
    weight 26.0522422067072
  ]
  edge [
    source 5
    target 925
    weight 14.328733213689
  ]
  edge [
    source 5
    target 625
    weight 4.02995621635002
  ]
  edge [
    source 5
    target 1302
    weight 2.46839521748423
  ]
  edge [
    source 5
    target 187
    weight 18.3508337648999
  ]
  edge [
    source 5
    target 928
    weight 14.7937495555618
  ]
  edge [
    source 5
    target 190
    weight 4.46466107860008
  ]
  edge [
    source 5
    target 931
    weight 14.328733213689
  ]
  edge [
    source 5
    target 1307
    weight 10.0831826318552
  ]
  edge [
    source 5
    target 1308
    weight 42.9861996410669
  ]
  edge [
    source 5
    target 1309
    weight 9.27671755481489
  ]
  edge [
    source 5
    target 932
    weight 5.35085828865387
  ]
  edge [
    source 5
    target 949
    weight 14.328733213689
  ]
  edge [
    source 5
    target 194
    weight 13.5326924795951
  ]
  edge [
    source 5
    target 548
    weight 35.8218330342224
  ]
  edge [
    source 5
    target 308
    weight 18.9497645686843
  ]
  edge [
    source 5
    target 1206
    weight 21.4930998205334
  ]
  edge [
    source 5
    target 565
    weight 38.4885694934367
  ]
  edge [
    source 5
    target 552
    weight 15.6933744721356
  ]
  edge [
    source 5
    target 1314
    weight 8.13454125152134
  ]
  edge [
    source 5
    target 434
    weight 14.328733213689
  ]
  edge [
    source 5
    target 943
    weight 5.37327495513336
  ]
  edge [
    source 5
    target 1145
    weight 1.83323498469256
  ]
  edge [
    source 5
    target 854
    weight 34.6991098180166
  ]
  edge [
    source 5
    target 559
    weight 4.387225968242
  ]
  edge [
    source 5
    target 561
    weight 4.77624440456299
  ]
  edge [
    source 5
    target 1322
    weight 12.2313258135803
  ]
  edge [
    source 5
    target 506
    weight 3.30663074162053
  ]
  edge [
    source 5
    target 564
    weight 11.3040337141638
  ]
  edge [
    source 5
    target 950
    weight 2.93087724825456
  ]
  edge [
    source 5
    target 1324
    weight 3.77071926676025
  ]
  edge [
    source 5
    target 1325
    weight 4.77624440456299
  ]
  edge [
    source 5
    target 952
    weight 3.18416293637533
  ]
  edge [
    source 5
    target 1326
    weight 35.8218330342224
  ]
  edge [
    source 5
    target 1328
    weight 16.7168554159705
  ]
  edge [
    source 5
    target 202
    weight 9.7425647876121
  ]
  edge [
    source 5
    target 576
    weight 34.1083206920051
  ]
  edge [
    source 5
    target 1242
    weight 21.4930998205334
  ]
  edge [
    source 5
    target 958
    weight 24.9301607748893
  ]
  edge [
    source 5
    target 1329
    weight 1.34904892231258
  ]
  edge [
    source 5
    target 206
    weight 4.3074584425041
  ]
  edge [
    source 5
    target 1359
    weight 2.48762729404322
  ]
  edge [
    source 5
    target 540
    weight 18.6247573927932
  ]
  edge [
    source 5
    target 1089
    weight 23.0429423926264
  ]
  edge [
    source 5
    target 1331
    weight 2.86574664273779
  ]
  edge [
    source 5
    target 962
    weight 5.53610146892528
  ]
  edge [
    source 5
    target 574
    weight 2.38812220228149
  ]
  edge [
    source 5
    target 622
    weight 11.2582903821842
  ]
  edge [
    source 5
    target 1333
    weight 5.14126424105272
  ]
  edge [
    source 5
    target 208
    weight 7.19130031589277
  ]
  edge [
    source 5
    target 577
    weight 7.16436660684448
  ]
  edge [
    source 5
    target 384
    weight 2.62693442250964
  ]
  edge [
    source 5
    target 1386
    weight 9.33265663456989
  ]
  edge [
    source 5
    target 210
    weight 13.8008325163425
  ]
  edge [
    source 5
    target 970
    weight 5.37327495513336
  ]
  edge [
    source 5
    target 972
    weight 14.328733213689
  ]
  edge [
    source 5
    target 212
    weight 14.328733213689
  ]
  edge [
    source 5
    target 974
    weight 8.63628943804389
  ]
  edge [
    source 5
    target 975
    weight 5.73149328547559
  ]
  edge [
    source 5
    target 1272
    weight 56.6985548841092
  ]
  edge [
    source 5
    target 582
    weight 4.17921385399262
  ]
  edge [
    source 5
    target 215
    weight 14.328733213689
  ]
  edge [
    source 5
    target 1343
    weight 28.6574664273779
  ]
  edge [
    source 5
    target 585
    weight 2.07997740198711
  ]
  edge [
    source 5
    target 570
    weight 66.2703911133115
  ]
  edge [
    source 5
    target 982
    weight 34.6277719330817
  ]
  edge [
    source 5
    target 818
    weight 2.79751457981547
  ]
  edge [
    source 5
    target 983
    weight 1.82251431226746
  ]
  edge [
    source 5
    target 1296
    weight 6.15599778935339
  ]
  edge [
    source 5
    target 1347
    weight 5.37327495513336
  ]
  edge [
    source 5
    target 985
    weight 9.7230689664318
  ]
  edge [
    source 5
    target 590
    weight 4.29861996410669
  ]
  edge [
    source 5
    target 762
    weight 17.9880968855671
  ]
  edge [
    source 5
    target 592
    weight 21.4930998205334
  ]
  edge [
    source 5
    target 1351
    weight 2.10382194010513
  ]
  edge [
    source 5
    target 988
    weight 83.5466117440172
  ]
  edge [
    source 5
    target 595
    weight 3.18416293637533
  ]
  edge [
    source 5
    target 1353
    weight 21.4930998205334
  ]
  edge [
    source 5
    target 812
    weight 1.8394995341898
  ]
  edge [
    source 5
    target 310
    weight 1.28317013853931
  ]
  edge [
    source 5
    target 226
    weight 17.5128961500643
  ]
  edge [
    source 5
    target 597
    weight 8.60609246831942
  ]
  edge [
    source 5
    target 1356
    weight 11.0270697890383
  ]
  edge [
    source 5
    target 1149
    weight 10.3485295432198
  ]
  edge [
    source 5
    target 779
    weight 7.16436660684448
  ]
  edge [
    source 5
    target 1363
    weight 37.1301609881606
  ]
  edge [
    source 5
    target 588
    weight 1.81952167792876
  ]
  edge [
    source 5
    target 1365
    weight 2.07389559671814
  ]
  edge [
    source 5
    target 997
    weight 1.3494526143029
  ]
  edge [
    source 5
    target 1339
    weight 1.92886793261198
  ]
  edge [
    source 5
    target 1001
    weight 2.37755528988202
  ]
  edge [
    source 5
    target 1390
    weight 3.18416293637533
  ]
  edge [
    source 5
    target 1003
    weight 8.05492794758396
  ]
  edge [
    source 5
    target 232
    weight 2.20442049441369
  ]
  edge [
    source 5
    target 1006
    weight 7.16436660684448
  ]
  edge [
    source 5
    target 1370
    weight 7.57756309961342
  ]
  edge [
    source 5
    target 237
    weight 14.328733213689
  ]
  edge [
    source 5
    target 1371
    weight 3.58218330342224
  ]
  edge [
    source 5
    target 1372
    weight 1.54984257209289
  ]
  edge [
    source 5
    target 1373
    weight 5.73149328547559
  ]
  edge [
    source 5
    target 1327
    weight 2.73931664379348
  ]
  edge [
    source 5
    target 128
    weight 2.14930998205335
  ]
  edge [
    source 5
    target 611
    weight 3.11494200297586
  ]
  edge [
    source 5
    target 243
    weight 2.33258447664704
  ]
  edge [
    source 5
    target 613
    weight 1.2393055909698
  ]
  edge [
    source 5
    target 140
    weight 1.60832719745488
  ]
  edge [
    source 5
    target 245
    weight 4.0939237753397
  ]
  edge [
    source 5
    target 1013
    weight 3.0448558079089
  ]
  edge [
    source 5
    target 837
    weight 14.328733213689
  ]
  edge [
    source 5
    target 249
    weight 41.0324168540829
  ]
  edge [
    source 5
    target 250
    weight 3.51917983507659
  ]
  edge [
    source 5
    target 1017
    weight 7.33668584046881
  ]
  edge [
    source 5
    target 1380
    weight 28.6574664273779
  ]
  edge [
    source 5
    target 966
    weight 2.66105045397081
  ]
  edge [
    source 5
    target 252
    weight 7.16436660684448
  ]
  edge [
    source 5
    target 623
    weight 20.4101141706616
  ]
  edge [
    source 5
    target 926
    weight 21.8095677627239
  ]
  edge [
    source 5
    target 447
    weight 8.9554582585556
  ]
  edge [
    source 5
    target 939
    weight 7.16436660684448
  ]
  edge [
    source 5
    target 1025
    weight 2.66105045397081
  ]
  edge [
    source 5
    target 1451
    weight 14.328733213689
  ]
  edge [
    source 5
    target 630
    weight 17.6259999643987
  ]
  edge [
    source 5
    target 1385
    weight 3.28366802813705
  ]
  edge [
    source 5
    target 631
    weight 7.16436660684448
  ]
  edge [
    source 5
    target 774
    weight 42.9861996410669
  ]
  edge [
    source 5
    target 1387
    weight 3.27513902027176
  ]
  edge [
    source 5
    target 633
    weight 6.03934097436886
  ]
  edge [
    source 5
    target 1389
    weight 21.4930998205335
  ]
  edge [
    source 5
    target 1030
    weight 13.9850718970018
  ]
  edge [
    source 5
    target 262
    weight 2.70131855667907
  ]
  edge [
    source 5
    target 1037
    weight 4.53743218433484
  ]
  edge [
    source 5
    target 1066
    weight 1.42758596593949
  ]
  edge [
    source 5
    target 257
    weight 28.6574664273779
  ]
  edge [
    source 5
    target 1408
    weight 40.9708242603427
  ]
  edge [
    source 5
    target 247
    weight 33.4337108319409
  ]
  edge [
    source 5
    target 266
    weight 3.42643620327345
  ]
  edge [
    source 5
    target 1033
    weight 1.53169217111848
  ]
  edge [
    source 5
    target 1036
    weight 7.16436660684448
  ]
  edge [
    source 5
    target 227
    weight 7.16436660684448
  ]
  edge [
    source 5
    target 268
    weight 11.1669939599642
  ]
  edge [
    source 5
    target 643
    weight 30.0903397487468
  ]
  edge [
    source 5
    target 644
    weight 3.58218330342224
  ]
  edge [
    source 5
    target 272
    weight 1.49257637642593
  ]
  edge [
    source 5
    target 1038
    weight 1.6610592367157
  ]
  edge [
    source 5
    target 1039
    weight 1.49399114076378
  ]
  edge [
    source 5
    target 647
    weight 23.9680628301707
  ]
  edge [
    source 5
    target 654
    weight 3.18416293637533
  ]
  edge [
    source 5
    target 649
    weight 9.55248880912598
  ]
  edge [
    source 5
    target 1062
    weight 2.64770070252948
  ]
  edge [
    source 5
    target 510
    weight 1.33436870478781
  ]
  edge [
    source 5
    target 1067
    weight 20.0602264991646
  ]
  edge [
    source 5
    target 1045
    weight 9.35754005791932
  ]
  edge [
    source 5
    target 1047
    weight 17.9109165171112
  ]
  edge [
    source 5
    target 1456
    weight 20.1065358097276
  ]
  edge [
    source 5
    target 321
    weight 32.514012424364
  ]
  edge [
    source 5
    target 662
    weight 5.73149328547559
  ]
  edge [
    source 5
    target 97
    weight 1.77495569088489
  ]
  edge [
    source 5
    target 646
    weight 6.79855217828482
  ]
  edge [
    source 5
    target 186
    weight 33.7311558860087
  ]
  edge [
    source 5
    target 665
    weight 4.9281242715614
  ]
  edge [
    source 5
    target 283
    weight 8.59723992821338
  ]
  edge [
    source 5
    target 667
    weight 11.741600827884
  ]
  edge [
    source 5
    target 1035
    weight 7.16436660684448
  ]
  edge [
    source 5
    target 285
    weight 6.26882078098892
  ]
  edge [
    source 5
    target 669
    weight 34.0254540270819
  ]
  edge [
    source 5
    target 1121
    weight 3.30572021171446
  ]
  edge [
    source 5
    target 670
    weight 1.6610592367157
  ]
  edge [
    source 5
    target 1409
    weight 18.2094317923964
  ]
  edge [
    source 5
    target 60
    weight 2.07389559671814
  ]
  edge [
    source 5
    target 794
    weight 48.3594745962003
  ]
  edge [
    source 5
    target 1153
    weight 85.9723992821338
  ]
  edge [
    source 5
    target 615
    weight 10.7465499102667
  ]
  edge [
    source 5
    target 1055
    weight 9.58481521548851
  ]
  edge [
    source 5
    target 284
    weight 29.0134804032597
  ]
  edge [
    source 5
    target 518
    weight 2.72928251689314
  ]
  edge [
    source 5
    target 1057
    weight 92.4203292282938
  ]
  edge [
    source 5
    target 1181
    weight 3.41160314611642
  ]
  edge [
    source 5
    target 668
    weight 5.11740471917463
  ]
  edge [
    source 5
    target 17
    weight 2.20442049441369
  ]
  edge [
    source 5
    target 293
    weight 2.28649998090781
  ]
  edge [
    source 5
    target 1053
    weight 4.77624440456299
  ]
  edge [
    source 5
    target 1060
    weight 9.62540584991544
  ]
  edge [
    source 5
    target 294
    weight 19.1481883073944
  ]
  edge [
    source 5
    target 1061
    weight 1.9104977618252
  ]
  edge [
    source 5
    target 996
    weight 52.8386324455664
  ]
  edge [
    source 5
    target 1393
    weight 2.12277529091688
  ]
  edge [
    source 5
    target 296
    weight 1.35389605168715
  ]
  edge [
    source 5
    target 581
    weight 1.58143209381851
  ]
  edge [
    source 5
    target 1316
    weight 3.37146663851505
  ]
  edge [
    source 5
    target 1064
    weight 7.81567266201216
  ]
  edge [
    source 5
    target 466
    weight 30.448558079089
  ]
  edge [
    source 5
    target 1424
    weight 27.3675879906575
  ]
  edge [
    source 5
    target 1425
    weight 4.14779119343628
  ]
  edge [
    source 5
    target 275
    weight 16.7168554159705
  ]
  edge [
    source 5
    target 563
    weight 1.68573331925753
  ]
  edge [
    source 5
    target 1427
    weight 35.8218330342224
  ]
  edge [
    source 5
    target 253
    weight 1.97637699499158
  ]
  edge [
    source 5
    target 301
    weight 11.0438226661959
  ]
  edge [
    source 5
    target 688
    weight 35.8218330342224
  ]
  edge [
    source 5
    target 302
    weight 5.18563678209696
  ]
  edge [
    source 5
    target 689
    weight 4.29861996410669
  ]
  edge [
    source 5
    target 691
    weight 2.84162529873851
  ]
  edge [
    source 5
    target 1074
    weight 7.21278936117646
  ]
  edge [
    source 5
    target 1231
    weight 15.5382627202353
  ]
  edge [
    source 5
    target 694
    weight 9.9635244961808
  ]
  edge [
    source 5
    target 695
    weight 1.99010183523458
  ]
  edge [
    source 5
    target 1075
    weight 16.2344414048031
  ]
  edge [
    source 5
    target 696
    weight 3.46412219329694
  ]
  edge [
    source 5
    target 1076
    weight 2.24554774244379
  ]
  edge [
    source 5
    target 1281
    weight 13.7808698849303
  ]
  edge [
    source 5
    target 699
    weight 4.53743218433484
  ]
  edge [
    source 5
    target 536
    weight 35.8218330342224
  ]
  edge [
    source 5
    target 309
    weight 26.996140807678
  ]
  edge [
    source 5
    target 553
    weight 7.14905813118884
  ]
  edge [
    source 5
    target 136
    weight 3.58218330342224
  ]
  edge [
    source 5
    target 313
    weight 114.953404926004
  ]
  edge [
    source 5
    target 703
    weight 21.4930998205334
  ]
  edge [
    source 5
    target 314
    weight 5.97030550570374
  ]
  edge [
    source 5
    target 1443
    weight 5.45856503378627
  ]
  edge [
    source 5
    target 1081
    weight 8.13327337755987
  ]
  edge [
    source 5
    target 393
    weight 2.7780197046948
  ]
  edge [
    source 5
    target 316
    weight 19.9102746399515
  ]
  edge [
    source 5
    target 1445
    weight 12.5376415619778
  ]
  edge [
    source 5
    target 709
    weight 5.37327495513336
  ]
  edge [
    source 5
    target 710
    weight 1.40494206754104
  ]
  edge [
    source 5
    target 711
    weight 2.47047124373948
  ]
  edge [
    source 5
    target 712
    weight 9.55248880912598
  ]
  edge [
    source 5
    target 261
    weight 5.37327495513336
  ]
  edge [
    source 5
    target 93
    weight 5.51622593203049
  ]
  edge [
    source 5
    target 218
    weight 1.86896520178552
  ]
  edge [
    source 5
    target 277
    weight 2.80523012249653
  ]
  edge [
    source 5
    target 1090
    weight 7.16436660684448
  ]
  edge [
    source 5
    target 1383
    weight 2.4991976535504
  ]
  edge [
    source 5
    target 307
    weight 5.79482462164273
  ]
  edge [
    source 5
    target 1122
    weight 11.7049344558357
  ]
  edge [
    source 5
    target 1453
    weight 3.37146663851505
  ]
  edge [
    source 5
    target 1455
    weight 3.58218330342224
  ]
  edge [
    source 5
    target 327
    weight 2.38812220228149
  ]
  edge [
    source 5
    target 700
    weight 24.9211049048524
  ]
  edge [
    source 5
    target 328
    weight 56.9567145244136
  ]
  edge [
    source 5
    target 220
    weight 8.2241359894037
  ]
  edge [
    source 5
    target 1094
    weight 25.2892295559602
  ]
  edge [
    source 5
    target 1388
    weight 47.6022486694864
  ]
  edge [
    source 5
    target 1096
    weight 16.2029557015555
  ]
  edge [
    source 5
    target 1430
    weight 17.9109165171112
  ]
  edge [
    source 5
    target 725
    weight 12.1066302019404
  ]
  edge [
    source 5
    target 334
    weight 2.24554774244379
  ]
  edge [
    source 5
    target 1464
    weight 74.5094127111826
  ]
  edge [
    source 5
    target 368
    weight 29.6423192194617
  ]
  edge [
    source 5
    target 1101
    weight 8.35842770798523
  ]
  edge [
    source 5
    target 910
    weight 1.81952167792876
  ]
  edge [
    source 5
    target 1407
    weight 1.37980393909597
  ]
  edge [
    source 6
    target 1287
    weight 2.17727286664827
  ]
  edge [
    source 6
    target 1104
    weight 12.9957781271053
  ]
  edge [
    source 6
    target 1020
    weight 2.17727286664827
  ]
  edge [
    source 6
    target 254
    weight 2.17727286664827
  ]
  edge [
    source 6
    target 360
    weight 12.9957781271053
  ]
  edge [
    source 6
    target 197
    weight 2.17727286664827
  ]
  edge [
    source 6
    target 258
    weight 11.8101809160866
  ]
  edge [
    source 6
    target 338
    weight 2.56824593128391
  ]
  edge [
    source 6
    target 1026
    weight 2.17727286664827
  ]
  edge [
    source 6
    target 1027
    weight 27.3742049744758
  ]
  edge [
    source 6
    target 1209
    weight 2.17727286664827
  ]
  edge [
    source 6
    target 347
    weight 27.3742049744758
  ]
  edge [
    source 6
    target 91
    weight 2.56824593128391
  ]
  edge [
    source 6
    target 92
    weight 2.56824593128391
  ]
  edge [
    source 6
    target 263
    weight 21.6456349449645
  ]
  edge [
    source 6
    target 1031
    weight 11.8101809160866
  ]
  edge [
    source 6
    target 160
    weight 2.56824593128391
  ]
  edge [
    source 6
    target 1215
    weight 2.56824593128391
  ]
  edge [
    source 6
    target 887
    weight 37.4683888511217
  ]
  edge [
    source 6
    target 1217
    weight 2.56824593128391
  ]
  edge [
    source 6
    target 1123
    weight 2.56824593128391
  ]
  edge [
    source 6
    target 1220
    weight 11.8101809160866
  ]
  edge [
    source 6
    target 11
    weight 2.56824593128391
  ]
  edge [
    source 6
    target 102
    weight 14.3784268473705
  ]
  edge [
    source 6
    target 270
    weight 15.5640240583892
  ]
  edge [
    source 6
    target 755
    weight 2.56824593128391
  ]
  edge [
    source 6
    target 405
    weight 2.56824593128391
  ]
  edge [
    source 6
    target 195
    weight 12.9957781271053
  ]
  edge [
    source 6
    target 1042
    weight 2.56824593128391
  ]
  edge [
    source 6
    target 653
    weight 14.3784268473705
  ]
  edge [
    source 6
    target 735
    weight 12.9957781271053
  ]
  edge [
    source 6
    target 655
    weight 2.17727286664827
  ]
  edge [
    source 6
    target 1396
    weight 2.56824593128391
  ]
  edge [
    source 6
    target 1315
    weight 12.9957781271053
  ]
  edge [
    source 6
    target 276
    weight 27.3742049744758
  ]
  edge [
    source 6
    target 1024
    weight 2.17727286664827
  ]
  edge [
    source 6
    target 1048
    weight 2.56824593128391
  ]
  edge [
    source 6
    target 558
    weight 2.56824593128391
  ]
  edge [
    source 6
    target 1049
    weight 2.56824593128391
  ]
  edge [
    source 6
    target 46
    weight 8.45032031592804
  ]
  edge [
    source 6
    target 119
    weight 2.56824593128391
  ]
  edge [
    source 6
    target 27
    weight 2.56824593128391
  ]
  edge [
    source 6
    target 379
    weight 12.9957781271053
  ]
  edge [
    source 6
    target 120
    weight 2.56824593128391
  ]
  edge [
    source 6
    target 472
    weight 2.56824593128391
  ]
  edge [
    source 6
    target 971
    weight 2.17727286664827
  ]
  edge [
    source 6
    target 1415
    weight 2.56824593128391
  ]
  edge [
    source 6
    target 957
    weight 12.9957781271053
  ]
  edge [
    source 6
    target 292
    weight 11.8101809160866
  ]
  edge [
    source 6
    target 591
    weight 2.56824593128391
  ]
  edge [
    source 6
    target 298
    weight 2.56824593128391
  ]
  edge [
    source 6
    target 295
    weight 2.56824593128391
  ]
  edge [
    source 6
    target 730
    weight 27.3742049744758
  ]
  edge [
    source 6
    target 629
    weight 27.3742049744758
  ]
  edge [
    source 6
    target 96
    weight 2.56824593128391
  ]
  edge [
    source 6
    target 395
    weight 2.56824593128391
  ]
  edge [
    source 6
    target 1157
    weight 2.17727286664827
  ]
  edge [
    source 6
    target 787
    weight 2.17727286664827
  ]
  edge [
    source 6
    target 866
    weight 11.8101809160866
  ]
  edge [
    source 6
    target 1342
    weight 2.56824593128391
  ]
  edge [
    source 6
    target 297
    weight 2.56824593128391
  ]
  edge [
    source 6
    target 867
    weight 2.17727286664827
  ]
  edge [
    source 6
    target 790
    weight 2.56824593128391
  ]
  edge [
    source 6
    target 134
    weight 2.56824593128391
  ]
  edge [
    source 6
    target 937
    weight 2.56824593128391
  ]
  edge [
    source 6
    target 1146
    weight 24.2138808762484
  ]
  edge [
    source 6
    target 216
    weight 11.8101809160866
  ]
  edge [
    source 6
    target 494
    weight 2.56824593128391
  ]
  edge [
    source 6
    target 587
    weight 27.3742049744758
  ]
  edge [
    source 6
    target 589
    weight 2.17727286664827
  ]
  edge [
    source 6
    target 53
    weight 12.9957781271053
  ]
  edge [
    source 6
    target 341
    weight 2.56824593128391
  ]
  edge [
    source 6
    target 141
    weight 27.3742049744758
  ]
  edge [
    source 6
    target 697
    weight 11.8101809160866
  ]
  edge [
    source 6
    target 1417
    weight 2.56824593128391
  ]
  edge [
    source 6
    target 1350
    weight 3.68072314053299
  ]
  edge [
    source 6
    target 500
    weight 12.9957781271053
  ]
  edge [
    source 6
    target 987
    weight 2.56824593128391
  ]
  edge [
    source 6
    target 879
    weight 11.8101809160866
  ]
  edge [
    source 6
    target 1077
    weight 11.8101809160866
  ]
  edge [
    source 6
    target 504
    weight 2.56824593128391
  ]
  edge [
    source 6
    target 989
    weight 2.56824593128391
  ]
  edge [
    source 6
    target 1440
    weight 27.3742049744758
  ]
  edge [
    source 6
    target 882
    weight 11.8101809160866
  ]
  edge [
    source 6
    target 1266
    weight 12.9957781271053
  ]
  edge [
    source 6
    target 94
    weight 2.17727286664827
  ]
  edge [
    source 6
    target 411
    weight 27.3742049744758
  ]
  edge [
    source 6
    target 230
    weight 27.3742049744758
  ]
  edge [
    source 6
    target 835
    weight 2.56824593128391
  ]
  edge [
    source 6
    target 998
    weight 12.9957781271053
  ]
  edge [
    source 6
    target 573
    weight 13.9874537827349
  ]
  edge [
    source 6
    target 1318
    weight 2.17727286664827
  ]
  edge [
    source 6
    target 715
    weight 2.17727286664827
  ]
  edge [
    source 6
    target 234
    weight 2.17727286664827
  ]
  edge [
    source 6
    target 815
    weight 2.56824593128391
  ]
  edge [
    source 6
    target 1369
    weight 24.2138808762484
  ]
  edge [
    source 6
    target 721
    weight 11.8101809160866
  ]
  edge [
    source 6
    target 722
    weight 2.17727286664827
  ]
  edge [
    source 6
    target 214
    weight 2.17727286664827
  ]
  edge [
    source 6
    target 519
    weight 27.3742049744758
  ]
  edge [
    source 6
    target 1009
    weight 37.4683888511217
  ]
  edge [
    source 6
    target 612
    weight 27.3742049744758
  ]
  edge [
    source 6
    target 701
    weight 12.9957781271053
  ]
  edge [
    source 6
    target 512
    weight 12.9957781271053
  ]
  edge [
    source 6
    target 99
    weight 12.9957781271053
  ]
  edge [
    source 6
    target 1379
    weight 2.56824593128391
  ]
  edge [
    source 7
    target 1381
    weight 5.55438180201709
  ]
  edge [
    source 7
    target 40
    weight 5.55438180201709
  ]
  edge [
    source 7
    target 338
    weight 5.55438180201709
  ]
  edge [
    source 7
    target 1423
    weight 5.55438180201709
  ]
  edge [
    source 7
    target 129
    weight 5.55438180201709
  ]
  edge [
    source 7
    target 791
    weight 13.3931473303035
  ]
  edge [
    source 7
    target 178
    weight 5.55438180201709
  ]
  edge [
    source 7
    target 827
    weight 7.83876552828637
  ]
  edge [
    source 7
    target 920
    weight 5.55438180201709
  ]
  edge [
    source 7
    target 1342
    weight 5.55438180201709
  ]
  edge [
    source 7
    target 805
    weight 38.2739782939831
  ]
  edge [
    source 7
    target 1146
    weight 32.6247272858
  ]
  edge [
    source 7
    target 636
    weight 5.55438180201709
  ]
  edge [
    source 7
    target 596
    weight 32.6247272858
  ]
  edge [
    source 7
    target 304
    weight 32.6247272858
  ]
  edge [
    source 7
    target 8
    weight 32.6247272858
  ]
  edge [
    source 7
    target 587
    weight 38.2739782939831
  ]
  edge [
    source 7
    target 1345
    weight 5.55438180201709
  ]
  edge [
    source 7
    target 221
    weight 2.56753889253144
  ]
  edge [
    source 7
    target 1123
    weight 32.6247272858
  ]
  edge [
    source 7
    target 1382
    weight 5.55438180201709
  ]
  edge [
    source 7
    target 1350
    weight 15.949800275643
  ]
  edge [
    source 7
    target 450
    weight 5.55438180201709
  ]
  edge [
    source 7
    target 879
    weight 38.2739782939831
  ]
  edge [
    source 7
    target 702
    weight 5.55438180201709
  ]
  edge [
    source 7
    target 1440
    weight 38.2739782939831
  ]
  edge [
    source 7
    target 923
    weight 2.56753889253144
  ]
  edge [
    source 7
    target 755
    weight 5.55438180201709
  ]
  edge [
    source 7
    target 405
    weight 38.2739782939831
  ]
  edge [
    source 7
    target 1042
    weight 5.55438180201709
  ]
  edge [
    source 7
    target 680
    weight 5.55438180201709
  ]
  edge [
    source 7
    target 1044
    weight 5.55438180201709
  ]
  edge [
    source 7
    target 1323
    weight 32.6247272858
  ]
  edge [
    source 7
    target 411
    weight 38.2739782939831
  ]
  edge [
    source 7
    target 36
    weight 5.55438180201709
  ]
  edge [
    source 7
    target 1315
    weight 5.55438180201709
  ]
  edge [
    source 7
    target 462
    weight 5.55438180201709
  ]
  edge [
    source 7
    target 230
    weight 38.2739782939831
  ]
  edge [
    source 7
    target 511
    weight 5.55438180201709
  ]
  edge [
    source 7
    target 558
    weight 5.55438180201709
  ]
  edge [
    source 7
    target 114
    weight 7.83876552828637
  ]
  edge [
    source 7
    target 664
    weight 2.56753889253144
  ]
  edge [
    source 7
    target 160
    weight 5.55438180201709
  ]
  edge [
    source 7
    target 1276
    weight 32.6247272858
  ]
  edge [
    source 7
    target 770
    weight 7.83876552828637
  ]
  edge [
    source 7
    target 1032
    weight 38.2739782939831
  ]
  edge [
    source 7
    target 1050
    weight 5.55438180201709
  ]
  edge [
    source 7
    target 134
    weight 5.55438180201709
  ]
  edge [
    source 7
    target 242
    weight 38.2739782939831
  ]
  edge [
    source 7
    target 27
    weight 38.2739782939831
  ]
  edge [
    source 7
    target 420
    weight 38.2739782939831
  ]
  edge [
    source 7
    target 120
    weight 5.55438180201709
  ]
  edge [
    source 7
    target 472
    weight 38.2739782939831
  ]
  edge [
    source 7
    target 139
    weight 32.6247272858
  ]
  edge [
    source 7
    target 771
    weight 38.2739782939831
  ]
  edge [
    source 7
    target 857
    weight 7.83876552828637
  ]
  edge [
    source 7
    target 386
    weight 38.2739782939831
  ]
  edge [
    source 7
    target 326
    weight 7.83876552828637
  ]
  edge [
    source 7
    target 219
    weight 32.6247272858
  ]
  edge [
    source 7
    target 145
    weight 5.55438180201709
  ]
  edge [
    source 7
    target 781
    weight 5.55438180201709
  ]
  edge [
    source 7
    target 1269
    weight 7.83876552828637
  ]
  edge [
    source 7
    target 824
    weight 38.2739782939831
  ]
  edge [
    source 7
    target 81
    weight 5.55438180201709
  ]
  edge [
    source 7
    target 169
    weight 2.56753889253144
  ]
  edge [
    source 7
    target 295
    weight 5.55438180201709
  ]
  edge [
    source 8
    target 659
    weight 10.1733020568624
  ]
  edge [
    source 8
    target 731
    weight 6.78220137124157
  ]
  edge [
    source 8
    target 732
    weight 1.93436025024848
  ]
  edge [
    source 8
    target 1111
    weight 8.61276040645373
  ]
  edge [
    source 8
    target 1112
    weight 3.52152763506774
  ]
  edge [
    source 8
    target 734
    weight 8.2696053947006
  ]
  edge [
    source 8
    target 1114
    weight 34.9416525074658
  ]
  edge [
    source 8
    target 50
    weight 5.08665102843118
  ]
  edge [
    source 8
    target 1116
    weight 109.505423340067
  ]
  edge [
    source 8
    target 346
    weight 1.41953051956219
  ]
  edge [
    source 8
    target 348
    weight 33.3139820876127
  ]
  edge [
    source 8
    target 349
    weight 15.2599530852935
  ]
  edge [
    source 8
    target 350
    weight 6.66854133652142
  ]
  edge [
    source 8
    target 351
    weight 8.71997319159631
  ]
  edge [
    source 8
    target 741
    weight 4.06932082274494
  ]
  edge [
    source 8
    target 742
    weight 2.07841654925145
  ]
  edge [
    source 8
    target 354
    weight 114.449648139701
  ]
  edge [
    source 8
    target 745
    weight 81.9778875047165
  ]
  edge [
    source 8
    target 10
    weight 2.39733401944189
  ]
  edge [
    source 8
    target 357
    weight 2.77453692459883
  ]
  edge [
    source 8
    target 748
    weight 158.591954814864
  ]
  edge [
    source 8
    target 749
    weight 28.6702148875212
  ]
  edge [
    source 8
    target 1127
    weight 99.189695054408
  ]
  edge [
    source 8
    target 359
    weight 6.58362340316469
  ]
  edge [
    source 8
    target 14
    weight 10.7445794762756
  ]
  edge [
    source 8
    target 754
    weight 3.02869297876055
  ]
  edge [
    source 8
    target 1273
    weight 3.48798927663852
  ]
  edge [
    source 8
    target 16
    weight 55.614051244181
  ]
  edge [
    source 8
    target 364
    weight 46.4164796334711
  ]
  edge [
    source 8
    target 757
    weight 15.2599530852935
  ]
  edge [
    source 8
    target 365
    weight 34.9685649014804
  ]
  edge [
    source 8
    target 366
    weight 3.66238874047045
  ]
  edge [
    source 8
    target 880
    weight 9.8566366426583
  ]
  edge [
    source 8
    target 760
    weight 37.7865504969174
  ]
  edge [
    source 8
    target 761
    weight 19.4217584721918
  ]
  edge [
    source 8
    target 1060
    weight 22.6899188455367
  ]
  edge [
    source 8
    target 370
    weight 16.7841850767862
  ]
  edge [
    source 8
    target 1132
    weight 43.902642804912
  ]
  edge [
    source 8
    target 764
    weight 8.71997319159631
  ]
  edge [
    source 8
    target 21
    weight 20.3466041137247
  ]
  edge [
    source 8
    target 1134
    weight 16.3561796298965
  ]
  edge [
    source 8
    target 1135
    weight 8.71997319159631
  ]
  edge [
    source 8
    target 190
    weight 2.01346603208734
  ]
  edge [
    source 8
    target 1137
    weight 14.0246690231861
  ]
  edge [
    source 8
    target 768
    weight 15.2599530852935
  ]
  edge [
    source 8
    target 854
    weight 55.480410040747
  ]
  edge [
    source 8
    target 381
    weight 2.47811203949211
  ]
  edge [
    source 8
    target 1142
    weight 6.78220137124157
  ]
  edge [
    source 8
    target 28
    weight 7.62997654264677
  ]
  edge [
    source 8
    target 29
    weight 2.42771980902397
  ]
  edge [
    source 8
    target 1144
    weight 10.1733020568624
  ]
  edge [
    source 8
    target 1145
    weight 35.5095366071953
  ]
  edge [
    source 8
    target 31
    weight 91.5597185117612
  ]
  edge [
    source 8
    target 1147
    weight 4.69537018009032
  ]
  edge [
    source 8
    target 1148
    weight 45.979105955151
  ]
  edge [
    source 8
    target 1149
    weight 76.2997654264677
  ]
  edge [
    source 8
    target 1150
    weight 16.3415210253127
  ]
  edge [
    source 8
    target 1246
    weight 20.3466041137247
  ]
  edge [
    source 8
    target 1294
    weight 30.8059776947394
  ]
  edge [
    source 8
    target 782
    weight 7.22839882987589
  ]
  edge [
    source 8
    target 783
    weight 15.0508807090955
  ]
  edge [
    source 8
    target 394
    weight 2.9066577305321
  ]
  edge [
    source 8
    target 194
    weight 30.5199061705871
  ]
  edge [
    source 8
    target 282
    weight 10.1733020568624
  ]
  edge [
    source 8
    target 47
    weight 6.10398123411742
  ]
  edge [
    source 8
    target 1160
    weight 3.39110068562079
  ]
  edge [
    source 8
    target 1162
    weight 46.9776376963744
  ]
  edge [
    source 8
    target 1163
    weight 7.84797587243668
  ]
  edge [
    source 8
    target 399
    weight 7.1289278156751
  ]
  edge [
    source 8
    target 792
    weight 6.10398123411742
  ]
  edge [
    source 8
    target 1426
    weight 3.39110068562079
  ]
  edge [
    source 8
    target 1167
    weight 33.3139820876127
  ]
  edge [
    source 8
    target 796
    weight 1.54314132323193
  ]
  edge [
    source 8
    target 1168
    weight 7.75929817896282
  ]
  edge [
    source 8
    target 1169
    weight 20.3466041137247
  ]
  edge [
    source 8
    target 401
    weight 2.47811203949211
  ]
  edge [
    source 8
    target 402
    weight 49.7649269191837
  ]
  edge [
    source 8
    target 52
    weight 16.9555034281039
  ]
  edge [
    source 8
    target 799
    weight 3.94037851903148
  ]
  edge [
    source 8
    target 800
    weight 30.5199061705871
  ]
  edge [
    source 8
    target 54
    weight 22.8899296279403
  ]
  edge [
    source 8
    target 1117
    weight 70.0162553325233
  ]
  edge [
    source 8
    target 56
    weight 22.8899296279403
  ]
  edge [
    source 8
    target 803
    weight 35.6065571990183
  ]
  edge [
    source 8
    target 1128
    weight 4.19701642984902
  ]
  edge [
    source 8
    target 58
    weight 18.3119437023523
  ]
  edge [
    source 8
    target 1249
    weight 7.96171465319663
  ]
  edge [
    source 8
    target 804
    weight 79.6608859565597
  ]
  edge [
    source 8
    target 1178
    weight 13.7405638170609
  ]
  edge [
    source 8
    target 1166
    weight 36.9235577839538
  ]
  edge [
    source 8
    target 1180
    weight 42.4694990627747
  ]
  edge [
    source 8
    target 61
    weight 28.8940667835156
  ]
  edge [
    source 8
    target 63
    weight 3.26998994684862
  ]
  edge [
    source 8
    target 806
    weight 40.2087652723608
  ]
  edge [
    source 8
    target 412
    weight 2.77453692459883
  ]
  edge [
    source 8
    target 1184
    weight 49.4376375783953
  ]
  edge [
    source 8
    target 809
    weight 30.5199061705871
  ]
  edge [
    source 8
    target 810
    weight 16.8654886898274
  ]
  edge [
    source 8
    target 415
    weight 4.5455179403002
  ]
  edge [
    source 8
    target 1300
    weight 51.3433838182272
  ]
  edge [
    source 8
    target 588
    weight 3.66181986989877
  ]
  edge [
    source 8
    target 417
    weight 5.10602560587243
  ]
  edge [
    source 8
    target 299
    weight 28.1738897391798
  ]
  edge [
    source 8
    target 675
    weight 1.66601113823182
  ]
  edge [
    source 8
    target 1010
    weight 4.4165026560429
  ]
  edge [
    source 8
    target 1192
    weight 10.1733020568624
  ]
  edge [
    source 8
    target 464
    weight 62.460921197822
  ]
  edge [
    source 8
    target 660
    weight 3.92753905652261
  ]
  edge [
    source 8
    target 915
    weight 13.2520645214392
  ]
  edge [
    source 8
    target 78
    weight 12.2079624682348
  ]
  edge [
    source 8
    target 1247
    weight 24.1707266684568
  ]
  edge [
    source 8
    target 820
    weight 14.4275920079139
  ]
  edge [
    source 8
    target 424
    weight 12.8272069412613
  ]
  edge [
    source 8
    target 425
    weight 10.1733020568624
  ]
  edge [
    source 8
    target 1186
    weight 32.4852031588446
  ]
  edge [
    source 8
    target 1271
    weight 78.4150064481916
  ]
  edge [
    source 8
    target 430
    weight 1.96902620455401
  ]
  edge [
    source 8
    target 82
    weight 6.78586108429581
  ]
  edge [
    source 8
    target 1296
    weight 22.9056683701301
  ]
  edge [
    source 8
    target 436
    weight 2.60535784383061
  ]
  edge [
    source 8
    target 88
    weight 2.35722852537055
  ]
  edge [
    source 8
    target 440
    weight 16.6008181425823
  ]
  edge [
    source 8
    target 486
    weight 215.529006967067
  ]
  edge [
    source 8
    target 1206
    weight 10.1733020568624
  ]
  edge [
    source 8
    target 1207
    weight 10.1733020568624
  ]
  edge [
    source 8
    target 89
    weight 5.60121428720491
  ]
  edge [
    source 8
    target 828
    weight 7.21218996725153
  ]
  edge [
    source 8
    target 580
    weight 4.69537018009032
  ]
  edge [
    source 8
    target 12
    weight 19.4217584721918
  ]
  edge [
    source 8
    target 831
    weight 9.94313685195597
  ]
  edge [
    source 8
    target 1364
    weight 4.76873533915423
  ]
  edge [
    source 8
    target 283
    weight 22.8899296279403
  ]
  edge [
    source 8
    target 97
    weight 110.92472652955
  ]
  edge [
    source 8
    target 1218
    weight 47.5693000085535
  ]
  edge [
    source 8
    target 247
    weight 14.086110540271
  ]
  edge [
    source 8
    target 840
    weight 5.54907384919765
  ]
  edge [
    source 8
    target 451
    weight 31.6312753028494
  ]
  edge [
    source 8
    target 1223
    weight 2.34768509004516
  ]
  edge [
    source 8
    target 172
    weight 10.1733020568624
  ]
  edge [
    source 8
    target 1225
    weight 20.4719002971456
  ]
  edge [
    source 8
    target 545
    weight 20.3466041137247
  ]
  edge [
    source 8
    target 1229
    weight 2.86651052430928
  ]
  edge [
    source 8
    target 1231
    weight 2.08673155253441
  ]
  edge [
    source 8
    target 460
    weight 3.38618164261276
  ]
  edge [
    source 8
    target 1233
    weight 30.5199061705871
  ]
  edge [
    source 8
    target 1069
    weight 1.40468187396007
  ]
  edge [
    source 8
    target 1450
    weight 30.5199061705871
  ]
  edge [
    source 8
    target 848
    weight 21.1604682782738
  ]
  edge [
    source 8
    target 1235
    weight 4.06932082274494
  ]
  edge [
    source 8
    target 465
    weight 2.74954109644929
  ]
  edge [
    source 8
    target 115
    weight 34.9416525074658
  ]
  edge [
    source 8
    target 849
    weight 13.9519571065541
  ]
  edge [
    source 8
    target 553
    weight 139.247071903303
  ]
  edge [
    source 8
    target 1241
    weight 28.5777303233679
  ]
  edge [
    source 8
    target 1424
    weight 15.395235808352
  ]
  edge [
    source 8
    target 1242
    weight 7.96171465319663
  ]
  edge [
    source 8
    target 470
    weight 17.7740449729089
  ]
  edge [
    source 8
    target 855
    weight 2.39371813102644
  ]
  edge [
    source 8
    target 471
    weight 62.6393500701461
  ]
  edge [
    source 8
    target 1279
    weight 2.69293289740474
  ]
  edge [
    source 8
    target 378
    weight 4.90772360532054
  ]
  edge [
    source 8
    target 421
    weight 6.56757474556937
  ]
  edge [
    source 8
    target 976
    weight 91.5597185117612
  ]
  edge [
    source 8
    target 124
    weight 22.8899296279403
  ]
  edge [
    source 8
    target 478
    weight 15.2599530852935
  ]
  edge [
    source 8
    target 479
    weight 14.2426228796073
  ]
  edge [
    source 8
    target 1105
    weight 2.52230629508984
  ]
  edge [
    source 8
    target 481
    weight 40.6932082274495
  ]
  edge [
    source 8
    target 482
    weight 1.84348426533748
  ]
  edge [
    source 8
    target 1250
    weight 3.76040890676574
  ]
  edge [
    source 8
    target 483
    weight 7.62997654264677
  ]
  edge [
    source 8
    target 860
    weight 1.36371341244804
  ]
  edge [
    source 8
    target 485
    weight 9.06531866453082
  ]
  edge [
    source 8
    target 986
    weight 10.1733020568624
  ]
  edge [
    source 8
    target 126
    weight 35.4617051933662
  ]
  edge [
    source 8
    target 740
    weight 3.39110068562079
  ]
  edge [
    source 8
    target 1255
    weight 3.9128084834086
  ]
  edge [
    source 8
    target 865
    weight 6.10398123411742
  ]
  edge [
    source 8
    target 205
    weight 5.96178184990467
  ]
  edge [
    source 8
    target 1257
    weight 11.6089968829652
  ]
  edge [
    source 8
    target 132
    weight 15.2599530852935
  ]
  edge [
    source 8
    target 461
    weight 62.0785698314124
  ]
  edge [
    source 8
    target 1259
    weight 2.11524102172386
  ]
  edge [
    source 8
    target 136
    weight 7.64659958522335
  ]
  edge [
    source 8
    target 137
    weight 38.1498827132339
  ]
  edge [
    source 8
    target 1261
    weight 96.5033837218005
  ]
  edge [
    source 8
    target 493
    weight 15.2599530852935
  ]
  edge [
    source 8
    target 873
    weight 10.1733020568624
  ]
  edge [
    source 8
    target 894
    weight 3.05199061705871
  ]
  edge [
    source 8
    target 1320
    weight 8.51035845141371
  ]
  edge [
    source 8
    target 498
    weight 38.1498827132339
  ]
  edge [
    source 8
    target 877
    weight 49.7179116649886
  ]
  edge [
    source 8
    target 181
    weight 8.71997319159631
  ]
  edge [
    source 8
    target 759
    weight 10.1733020568624
  ]
  edge [
    source 8
    target 502
    weight 30.5199061705871
  ]
  edge [
    source 8
    target 147
    weight 11.0023135926831
  ]
  edge [
    source 8
    target 950
    weight 131.76869840018
  ]
  edge [
    source 8
    target 943
    weight 2.17999329789908
  ]
  edge [
    source 8
    target 944
    weight 3.08445860234657
  ]
  edge [
    source 8
    target 506
    weight 10.1733020568624
  ]
  edge [
    source 8
    target 474
    weight 2.77453692459883
  ]
  edge [
    source 8
    target 883
    weight 17.2155975583603
  ]
  edge [
    source 8
    target 18
    weight 4.7475409598691
  ]
  edge [
    source 8
    target 885
    weight 6.78220137124157
  ]
  edge [
    source 8
    target 150
    weight 15.2599530852935
  ]
  edge [
    source 8
    target 1267
    weight 21.8953169523516
  ]
  edge [
    source 8
    target 886
    weight 22.4411074783728
  ]
  edge [
    source 8
    target 509
    weight 3.21262170216706
  ]
  edge [
    source 8
    target 153
    weight 1.65151007416597
  ]
  edge [
    source 8
    target 762
    weight 33.6999562641694
  ]
  edge [
    source 8
    target 1270
    weight 44.9209896427173
  ]
  edge [
    source 8
    target 429
    weight 3.45007634971854
  ]
  edge [
    source 8
    target 994
    weight 137.339577767642
  ]
  edge [
    source 8
    target 968
    weight 256.705967071735
  ]
  edge [
    source 8
    target 1262
    weight 10.1733020568624
  ]
  edge [
    source 8
    target 1298
    weight 1.37087048993181
  ]
  edge [
    source 8
    target 1274
    weight 29.1846602756239
  ]
  edge [
    source 8
    target 159
    weight 99.189695054408
  ]
  edge [
    source 8
    target 516
    weight 5.54907384919765
  ]
  edge [
    source 8
    target 892
    weight 10.1733020568624
  ]
  edge [
    source 8
    target 161
    weight 9.39074036018064
  ]
  edge [
    source 8
    target 895
    weight 30.5199061705871
  ]
  edge [
    source 8
    target 896
    weight 13.1790503918444
  ]
  edge [
    source 8
    target 533
    weight 11.2441759575847
  ]
  edge [
    source 8
    target 1278
    weight 7.97910557006643
  ]
  edge [
    source 8
    target 1054
    weight 1.96077609475839
  ]
  edge [
    source 8
    target 739
    weight 95.7809586297089
  ]
  edge [
    source 8
    target 165
    weight 9.53530975932447
  ]
  edge [
    source 8
    target 520
    weight 16.1667414689697
  ]
  edge [
    source 8
    target 435
    weight 23.5681497650644
  ]
  edge [
    source 8
    target 905
    weight 6.66545267178959
  ]
  edge [
    source 8
    target 1210
    weight 19.6625707471977
  ]
  edge [
    source 8
    target 1283
    weight 7.63332522666813
  ]
  edge [
    source 8
    target 908
    weight 198.642536417233
  ]
  edge [
    source 8
    target 167
    weight 15.1935451212879
  ]
  edge [
    source 8
    target 168
    weight 32.1859173088189
  ]
  edge [
    source 8
    target 1017
    weight 35.9336687704018
  ]
  edge [
    source 8
    target 910
    weight 34.1038691369895
  ]
  edge [
    source 8
    target 171
    weight 14.1541593834607
  ]
  edge [
    source 8
    target 1288
    weight 13.3305337296818
  ]
  edge [
    source 8
    target 1110
    weight 6.10398123411742
  ]
  edge [
    source 8
    target 174
    weight 26.7049178992637
  ]
  edge [
    source 8
    target 175
    weight 30.5199061705871
  ]
  edge [
    source 8
    target 1326
    weight 13.0123630959868
  ]
  edge [
    source 8
    target 528
    weight 47.5868653554912
  ]
  edge [
    source 8
    target 529
    weight 22.7212033617479
  ]
  edge [
    source 8
    target 1292
    weight 91.5597185117612
  ]
  edge [
    source 8
    target 177
    weight 10.1733020568624
  ]
  edge [
    source 8
    target 534
    weight 30.5199061705871
  ]
  edge [
    source 8
    target 1293
    weight 1.82208395048281
  ]
  edge [
    source 8
    target 919
    weight 28.4852457592147
  ]
  edge [
    source 8
    target 1295
    weight 20.3466041137248
  ]
  edge [
    source 8
    target 180
    weight 9.32552688545717
  ]
  edge [
    source 8
    target 398
    weight 19.946228272783
  ]
  edge [
    source 8
    target 1174
    weight 10.1733020568624
  ]
  edge [
    source 8
    target 407
    weight 3.39110068562079
  ]
  edge [
    source 8
    target 541
    weight 30.2147071088812
  ]
  edge [
    source 8
    target 185
    weight 35.6065571990182
  ]
  edge [
    source 8
    target 186
    weight 23.8602062834433
  ]
  edge [
    source 8
    target 1302
    weight 2.25314743541247
  ]
  edge [
    source 8
    target 1463
    weight 30.5199061705871
  ]
  edge [
    source 8
    target 187
    weight 24.1205710057865
  ]
  edge [
    source 8
    target 929
    weight 30.5199061705871
  ]
  edge [
    source 8
    target 930
    weight 26.5579966751795
  ]
  edge [
    source 8
    target 1307
    weight 16.3966165363555
  ]
  edge [
    source 8
    target 1308
    weight 53.3227018280985
  ]
  edge [
    source 8
    target 192
    weight 1.93436025024848
  ]
  edge [
    source 8
    target 1309
    weight 12.6478890436668
  ]
  edge [
    source 8
    target 932
    weight 4.99179506519704
  ]
  edge [
    source 8
    target 949
    weight 5.30780976879776
  ]
  edge [
    source 8
    target 934
    weight 24.2594125971334
  ]
  edge [
    source 8
    target 938
    weight 77.317095632154
  ]
  edge [
    source 8
    target 551
    weight 129.2875525374
  ]
  edge [
    source 8
    target 1314
    weight 2.83906103912438
  ]
  edge [
    source 8
    target 940
    weight 2.02501747103421
  ]
  edge [
    source 8
    target 554
    weight 6.10398123411742
  ]
  edge [
    source 8
    target 555
    weight 30.5199061705871
  ]
  edge [
    source 8
    target 557
    weight 4.379863005279
  ]
  edge [
    source 8
    target 1319
    weight 66.1264633696053
  ]
  edge [
    source 8
    target 559
    weight 61.0345751200382
  ]
  edge [
    source 8
    target 561
    weight 6.78220137124157
  ]
  edge [
    source 8
    target 1322
    weight 46.7765679033435
  ]
  edge [
    source 8
    target 148
    weight 13.5644027424831
  ]
  edge [
    source 8
    target 564
    weight 60.2978652780041
  ]
  edge [
    source 8
    target 565
    weight 24.7476630470196
  ]
  edge [
    source 8
    target 952
    weight 3.98085732659832
  ]
  edge [
    source 8
    target 953
    weight 5.72248240698508
  ]
  edge [
    source 8
    target 1328
    weight 6.10398123411742
  ]
  edge [
    source 8
    target 202
    weight 33.1984263450967
  ]
  edge [
    source 8
    target 955
    weight 9.31499250738669
  ]
  edge [
    source 8
    target 1327
    weight 3.63332216316513
  ]
  edge [
    source 8
    target 958
    weight 13.3524589496319
  ]
  edge [
    source 8
    target 1346
    weight 2.66589541851514
  ]
  edge [
    source 8
    target 960
    weight 19.4217584721918
  ]
  edge [
    source 8
    target 1359
    weight 8.14780678247805
  ]
  edge [
    source 8
    target 540
    weight 25.8956779629223
  ]
  edge [
    source 8
    target 568
    weight 13.5644027424832
  ]
  edge [
    source 8
    target 966
    weight 14.7645000630438
  ]
  edge [
    source 8
    target 967
    weight 15.2599530852935
  ]
  edge [
    source 8
    target 576
    weight 18.1885239065683
  ]
  edge [
    source 8
    target 208
    weight 10.7154201890606
  ]
  edge [
    source 8
    target 384
    weight 10.1733020568624
  ]
  edge [
    source 8
    target 209
    weight 2.00429234553109
  ]
  edge [
    source 8
    target 1208
    weight 3.30370118341407
  ]
  edge [
    source 8
    target 970
    weight 3.81498827132339
  ]
  edge [
    source 8
    target 1405
    weight 24.4159249364697
  ]
  edge [
    source 8
    target 1339
    weight 5.5953161312743
  ]
  edge [
    source 8
    target 674
    weight 5.54907384919765
  ]
  edge [
    source 8
    target 974
    weight 35.1767759891294
  ]
  edge [
    source 8
    target 1341
    weight 5.32147137519713
  ]
  edge [
    source 8
    target 977
    weight 6.10398123411742
  ]
  edge [
    source 8
    target 151
    weight 10.8515221939865
  ]
  edge [
    source 8
    target 1421
    weight 2.50848543867839
  ]
  edge [
    source 8
    target 585
    weight 2.88701815127175
  ]
  edge [
    source 8
    target 1290
    weight 9.32552688545717
  ]
  edge [
    source 8
    target 691
    weight 2.17999329789908
  ]
  edge [
    source 8
    target 818
    weight 2.24411074783729
  ]
  edge [
    source 8
    target 717
    weight 3.98085732659832
  ]
  edge [
    source 8
    target 220
    weight 13.8726846229942
  ]
  edge [
    source 8
    target 443
    weight 6.10398123411742
  ]
  edge [
    source 8
    target 1347
    weight 8.09565586215103
  ]
  edge [
    source 8
    target 1348
    weight 1.93436025024848
  ]
  edge [
    source 8
    target 1329
    weight 2.17999329789908
  ]
  edge [
    source 8
    target 222
    weight 30.5199061705871
  ]
  edge [
    source 8
    target 1351
    weight 4.35998659579816
  ]
  edge [
    source 8
    target 990
    weight 61.0398123411741
  ]
  edge [
    source 8
    target 988
    weight 47.1519164411811
  ]
  edge [
    source 8
    target 510
    weight 4.86191976307724
  ]
  edge [
    source 8
    target 1353
    weight 30.5199061705871
  ]
  edge [
    source 8
    target 597
    weight 6.89018876318439
  ]
  edge [
    source 8
    target 1443
    weight 8.83805616189917
  ]
  edge [
    source 8
    target 1356
    weight 17.7719445083129
  ]
  edge [
    source 8
    target 778
    weight 27.9006602696984
  ]
  edge [
    source 8
    target 228
    weight 5.30780976879776
  ]
  edge [
    source 8
    target 1361
    weight 20.3466041137247
  ]
  edge [
    source 8
    target 60
    weight 12.0590848771588
  ]
  edge [
    source 8
    target 1363
    weight 195.688338009859
  ]
  edge [
    source 8
    target 996
    weight 102.250701468562
  ]
  edge [
    source 8
    target 603
    weight 3.4388626671084
  ]
  edge [
    source 8
    target 1365
    weight 93.6998338834793
  ]
  edge [
    source 8
    target 604
    weight 2.42771980902397
  ]
  edge [
    source 8
    target 518
    weight 37.748305000463
  ]
  edge [
    source 8
    target 999
    weight 15.2599530852935
  ]
  edge [
    source 8
    target 1001
    weight 1.82689579190134
  ]
  edge [
    source 8
    target 607
    weight 4.379863005279
  ]
  edge [
    source 8
    target 608
    weight 61.0398123411742
  ]
  edge [
    source 8
    target 233
    weight 10.1733020568624
  ]
  edge [
    source 8
    target 1005
    weight 19.4217584721918
  ]
  edge [
    source 8
    target 1006
    weight 18.8872561906583
  ]
  edge [
    source 8
    target 1370
    weight 10.0299121233642
  ]
  edge [
    source 8
    target 237
    weight 6.58362340316469
  ]
  edge [
    source 8
    target 1121
    weight 3.17089934239866
  ]
  edge [
    source 8
    target 1372
    weight 2.67327645289814
  ]
  edge [
    source 8
    target 240
    weight 2.39148518500869
  ]
  edge [
    source 8
    target 128
    weight 4.35998659579816
  ]
  edge [
    source 8
    target 39
    weight 3.98085732659832
  ]
  edge [
    source 8
    target 140
    weight 1.68385689217032
  ]
  edge [
    source 8
    target 1082
    weight 26.1471570820094
  ]
  edge [
    source 8
    target 513
    weight 67.0929270650074
  ]
  edge [
    source 8
    target 617
    weight 10.0563752303846
  ]
  edge [
    source 8
    target 618
    weight 2.39148518500869
  ]
  edge [
    source 8
    target 531
    weight 9.14751758353885
  ]
  edge [
    source 8
    target 1016
    weight 9.39074036018064
  ]
  edge [
    source 8
    target 250
    weight 3.41577655089806
  ]
  edge [
    source 8
    target 251
    weight 30.2147071088812
  ]
  edge [
    source 8
    target 1019
    weight 30.5199061705871
  ]
  edge [
    source 8
    target 623
    weight 30.5199061705871
  ]
  edge [
    source 8
    target 712
    weight 6.53997989369723
  ]
  edge [
    source 8
    target 1022
    weight 4.20964223042581
  ]
  edge [
    source 8
    target 191
    weight 15.2599530852935
  ]
  edge [
    source 8
    target 626
    weight 6.53997989369723
  ]
  edge [
    source 8
    target 936
    weight 22.8899296279403
  ]
  edge [
    source 8
    target 628
    weight 53.709017792204
  ]
  edge [
    source 8
    target 1025
    weight 13.0799597873945
  ]
  edge [
    source 8
    target 1183
    weight 12.4564193501516
  ]
  edge [
    source 8
    target 630
    weight 92.8855866563147
  ]
  edge [
    source 8
    target 1386
    weight 30.5199061705871
  ]
  edge [
    source 8
    target 1272
    weight 43.0249693275671
  ]
  edge [
    source 8
    target 633
    weight 7.19600118150075
  ]
  edge [
    source 8
    target 634
    weight 13.2252926739211
  ]
  edge [
    source 8
    target 1389
    weight 23.3742256931094
  ]
  edge [
    source 8
    target 1029
    weight 5.08665102843118
  ]
  edge [
    source 8
    target 1030
    weight 4.86727661118624
  ]
  edge [
    source 8
    target 1037
    weight 3.29944931573915
  ]
  edge [
    source 8
    target 324
    weight 10.1733020568624
  ]
  edge [
    source 8
    target 639
    weight 13.5777864268061
  ]
  edge [
    source 8
    target 1408
    weight 30.3378118736591
  ]
  edge [
    source 8
    target 1033
    weight 2.43410294612044
  ]
  edge [
    source 8
    target 227
    weight 2.97755182152069
  ]
  edge [
    source 8
    target 268
    weight 36.7625383194368
  ]
  edge [
    source 8
    target 269
    weight 5.54907384919765
  ]
  edge [
    source 8
    target 643
    weight 25.4332551421559
  ]
  edge [
    source 8
    target 646
    weight 20.1734642185057
  ]
  edge [
    source 8
    target 201
    weight 1.29529961132913
  ]
  edge [
    source 8
    target 654
    weight 27.9765806563715
  ]
  edge [
    source 8
    target 1062
    weight 11.0939628764879
  ]
  edge [
    source 8
    target 275
    weight 179.206628540114
  ]
  edge [
    source 8
    target 1045
    weight 10.1733020568624
  ]
  edge [
    source 8
    target 1047
    weight 12.2079624682348
  ]
  edge [
    source 8
    target 327
    weight 10.1733020568624
  ]
  edge [
    source 8
    target 321
    weight 38.0287382388799
  ]
  edge [
    source 8
    target 661
    weight 1.89671733263536
  ]
  edge [
    source 8
    target 278
    weight 3.81498827132339
  ]
  edge [
    source 8
    target 163
    weight 15.2599530852935
  ]
  edge [
    source 8
    target 281
    weight 7.62997654264677
  ]
  edge [
    source 8
    target 665
    weight 4.19701642984902
  ]
  edge [
    source 8
    target 1039
    weight 2.50848543867839
  ]
  edge [
    source 8
    target 1406
    weight 24.4159249364697
  ]
  edge [
    source 8
    target 897
    weight 6.33075453074098
  ]
  edge [
    source 8
    target 668
    weight 7.62997654264677
  ]
  edge [
    source 8
    target 1435
    weight 7.76702765475486
  ]
  edge [
    source 8
    target 669
    weight 2.65390488439888
  ]
  edge [
    source 8
    target 1333
    weight 4.69537018009032
  ]
  edge [
    source 8
    target 670
    weight 3.849357535029
  ]
  edge [
    source 8
    target 1204
    weight 13.2252926739211
  ]
  edge [
    source 8
    target 673
    weight 1.98181208899916
  ]
  edge [
    source 8
    target 794
    weight 15.2599530852935
  ]
  edge [
    source 8
    target 284
    weight 56.199419814913
  ]
  edge [
    source 8
    target 291
    weight 3.52152763506774
  ]
  edge [
    source 8
    target 1056
    weight 11.2241328631862
  ]
  edge [
    source 8
    target 1058
    weight 8.38282606850644
  ]
  edge [
    source 8
    target 1418
    weight 10.1733020568624
  ]
  edge [
    source 8
    target 1053
    weight 2.69293289740474
  ]
  edge [
    source 8
    target 105
    weight 31.9059630447098
  ]
  edge [
    source 8
    target 294
    weight 3.05199061705871
  ]
  edge [
    source 8
    target 296
    weight 12.6825923655771
  ]
  edge [
    source 8
    target 1420
    weight 27.9765806563715
  ]
  edge [
    source 8
    target 650
    weight 11.0981476983953
  ]
  edge [
    source 8
    target 581
    weight 5.72248240698508
  ]
  edge [
    source 8
    target 1457
    weight 30.5199061705871
  ]
  edge [
    source 8
    target 1066
    weight 2.65390488439888
  ]
  edge [
    source 8
    target 683
    weight 5.05394900545471
  ]
  edge [
    source 8
    target 1425
    weight 10.1733020568624
  ]
  edge [
    source 8
    target 563
    weight 2.17999329789908
  ]
  edge [
    source 8
    target 301
    weight 282.718275747609
  ]
  edge [
    source 8
    target 302
    weight 7.22839882987589
  ]
  edge [
    source 8
    target 369
    weight 16.1575973844285
  ]
  edge [
    source 8
    target 243
    weight 40.2087652723608
  ]
  edge [
    source 8
    target 521
    weight 4.35998659579816
  ]
  edge [
    source 8
    target 692
    weight 35.6065571990183
  ]
  edge [
    source 8
    target 1074
    weight 14.1189670612665
  ]
  edge [
    source 8
    target 693
    weight 30.5199061705871
  ]
  edge [
    source 8
    target 1432
    weight 17.1566704179289
  ]
  edge [
    source 8
    target 318
    weight 30.5199061705871
  ]
  edge [
    source 8
    target 695
    weight 1.3640181528754
  ]
  edge [
    source 8
    target 1075
    weight 126.619931711429
  ]
  edge [
    source 8
    target 1281
    weight 148.152344525221
  ]
  edge [
    source 8
    target 699
    weight 3.29944931573915
  ]
  edge [
    source 8
    target 308
    weight 3.76040890676574
  ]
  edge [
    source 8
    target 310
    weight 2.06215582233696
  ]
  edge [
    source 8
    target 311
    weight 4.69537018009032
  ]
  edge [
    source 8
    target 313
    weight 101.271728514403
  ]
  edge [
    source 8
    target 1079
    weight 4.06932082274494
  ]
  edge [
    source 8
    target 1081
    weight 13.8199521960646
  ]
  edge [
    source 8
    target 316
    weight 45.5917814027286
  ]
  edge [
    source 8
    target 706
    weight 6.10398123411742
  ]
  edge [
    source 8
    target 707
    weight 1.63083468087107
  ]
  edge [
    source 8
    target 709
    weight 2.71288054849663
  ]
  edge [
    source 8
    target 710
    weight 3.13024678672688
  ]
  edge [
    source 8
    target 606
    weight 5.72248240698508
  ]
  edge [
    source 8
    target 1086
    weight 15.2599530852935
  ]
  edge [
    source 8
    target 1087
    weight 2.20958596710133
  ]
  edge [
    source 8
    target 288
    weight 30.5199061705871
  ]
  edge [
    source 8
    target 93
    weight 13.9519571065541
  ]
  edge [
    source 8
    target 218
    weight 3.42033431222097
  ]
  edge [
    source 8
    target 1089
    weight 37.8885528035755
  ]
  edge [
    source 8
    target 1101
    weight 4.06932082274494
  ]
  edge [
    source 8
    target 249
    weight 29.9419760324632
  ]
  edge [
    source 8
    target 307
    weight 7.24633993134046
  ]
  edge [
    source 8
    target 1297
    weight 6.35831378553898
  ]
  edge [
    source 8
    target 325
    weight 6.78220137124157
  ]
  edge [
    source 8
    target 1199
    weight 20.3466041137247
  ]
  edge [
    source 8
    target 1456
    weight 19.9976976312078
  ]
  edge [
    source 8
    target 700
    weight 243.736636366261
  ]
  edge [
    source 8
    target 328
    weight 24.2541250181017
  ]
  edge [
    source 8
    target 329
    weight 18.3119437023523
  ]
  edge [
    source 8
    target 1416
    weight 41.1924138576614
  ]
  edge [
    source 8
    target 1094
    weight 18.3290597874949
  ]
  edge [
    source 8
    target 1388
    weight 64.2284592545191
  ]
  edge [
    source 8
    target 331
    weight 10.1733020568624
  ]
  edge [
    source 8
    target 724
    weight 30.5199061705871
  ]
  edge [
    source 8
    target 1096
    weight 9.69375246495639
  ]
  edge [
    source 8
    target 1461
    weight 116.601692805576
  ]
  edge [
    source 8
    target 621
    weight 93.6726350928018
  ]
  edge [
    source 8
    target 1098
    weight 2.9066577305321
  ]
  edge [
    source 8
    target 368
    weight 2.47458698680436
  ]
  edge [
    source 8
    target 853
    weight 1.30588970502167
  ]
  edge [
    source 8
    target 1466
    weight 18.3119437023523
  ]
  edge [
    source 8
    target 610
    weight 16.9555034281039
  ]
  edge [
    source 8
    target 1458
    weight 6.78220137124157
  ]
  edge [
    source 8
    target 1102
    weight 30.5199061705871
  ]
  edge [
    source 10
    target 680
    weight 78.5662402326647
  ]
  edge [
    source 10
    target 1104
    weight 21.3581160754196
  ]
  edge [
    source 10
    target 338
    weight 100.927001684619
  ]
  edge [
    source 10
    target 1021
    weight 54.4818755070336
  ]
  edge [
    source 10
    target 913
    weight 54.4818755070336
  ]
  edge [
    source 10
    target 360
    weight 15.9203100653872
  ]
  edge [
    source 10
    target 1109
    weight 72.5033434562577
  ]
  edge [
    source 10
    target 663
    weight 17.0421886121839
  ]
  edge [
    source 10
    target 730
    weight 45.8858719160362
  ]
  edge [
    source 10
    target 733
    weight 18.0214679492241
  ]
  edge [
    source 10
    target 1251
    weight 17.0421886121839
  ]
  edge [
    source 10
    target 178
    weight 74.4118401269564
  ]
  edge [
    source 10
    target 920
    weight 74.4118401269564
  ]
  edge [
    source 10
    target 1220
    weight 7.78969379571669
  ]
  edge [
    source 10
    target 1027
    weight 62.9280605282201
  ]
  edge [
    source 10
    target 347
    weight 23.7100038611039
  ]
  edge [
    source 10
    target 947
    weight 18.0214679492241
  ]
  edge [
    source 10
    target 636
    weight 74.4118401269564
  ]
  edge [
    source 10
    target 923
    weight 22.0434089667726
  ]
  edge [
    source 10
    target 1031
    weight 7.78969379571669
  ]
  edge [
    source 10
    target 832
    weight 18.0214679492241
  ]
  edge [
    source 10
    target 445
    weight 18.0214679492241
  ]
  edge [
    source 10
    target 1215
    weight 35.063656561408
  ]
  edge [
    source 10
    target 1032
    weight 1.33290541522688
  ]
  edge [
    source 10
    target 1007
    weight 18.0214679492241
  ]
  edge [
    source 10
    target 1123
    weight 2.39733401944189
  ]
  edge [
    source 10
    target 386
    weight 1.33290541522688
  ]
  edge [
    source 10
    target 1382
    weight 74.4118401269564
  ]
  edge [
    source 10
    target 260
    weight 17.0421886121839
  ]
  edge [
    source 10
    target 450
    weight 82.9055337353953
  ]
  edge [
    source 10
    target 543
    weight 12.1395822785084
  ]
  edge [
    source 10
    target 102
    weight 62.2715693027503
  ]
  edge [
    source 10
    target 814
    weight 18.0214679492241
  ]
  edge [
    source 10
    target 270
    weight 15.9203100653872
  ]
  edge [
    source 10
    target 645
    weight 18.0214679492241
  ]
  edge [
    source 10
    target 273
    weight 4.15440010570825
  ]
  edge [
    source 10
    target 274
    weight 18.0214679492241
  ]
  edge [
    source 10
    target 193
    weight 18.0214679492241
  ]
  edge [
    source 10
    target 547
    weight 18.0214679492241
  ]
  edge [
    source 10
    target 755
    weight 100.927001684619
  ]
  edge [
    source 10
    target 405
    weight 1.33290541522688
  ]
  edge [
    source 10
    target 195
    weight 15.9203100653872
  ]
  edge [
    source 10
    target 1129
    weight 66.8473732718894
  ]
  edge [
    source 10
    target 653
    weight 11.9440939014249
  ]
  edge [
    source 10
    target 846
    weight 17.0421886121839
  ]
  edge [
    source 10
    target 735
    weight 15.9203100653872
  ]
  edge [
    source 10
    target 701
    weight 15.9203100653872
  ]
  edge [
    source 10
    target 1337
    weight 5.43780601003235
  ]
  edge [
    source 10
    target 1046
    weight 18.0214679492241
  ]
  edge [
    source 10
    target 1315
    weight 90.3321501923436
  ]
  edge [
    source 10
    target 941
    weight 42.2176268420742
  ]
  edge [
    source 10
    target 462
    weight 100.927001684619
  ]
  edge [
    source 10
    target 157
    weight 18.0214679492241
  ]
  edge [
    source 10
    target 1318
    weight 18.0214679492241
  ]
  edge [
    source 10
    target 702
    weight 74.4118401269564
  ]
  edge [
    source 10
    target 372
    weight 18.0214679492241
  ]
  edge [
    source 10
    target 558
    weight 100.927001684619
  ]
  edge [
    source 10
    target 946
    weight 53.5846631205674
  ]
  edge [
    source 10
    target 276
    weight 23.7100038611039
  ]
  edge [
    source 10
    target 527
    weight 12.1395822785084
  ]
  edge [
    source 10
    target 664
    weight 4.02194101754847
  ]
  edge [
    source 10
    target 377
    weight 5.43780601003235
  ]
  edge [
    source 10
    target 948
    weight 24.1961588928501
  ]
  edge [
    source 10
    target 771
    weight 1.33290541522688
  ]
  edge [
    source 10
    target 852
    weight 4.15440010570825
  ]
  edge [
    source 10
    target 1323
    weight 7.83514002947424
  ]
  edge [
    source 10
    target 361
    weight 18.0214679492241
  ]
  edge [
    source 10
    target 27
    weight 1.33290541522688
  ]
  edge [
    source 10
    target 379
    weight 33.9417780146113
  ]
  edge [
    source 10
    target 120
    weight 100.927001684619
  ]
  edge [
    source 10
    target 472
    weight 1.33290541522688
  ]
  edge [
    source 10
    target 569
    weight 18.0214679492241
  ]
  edge [
    source 10
    target 258
    weight 7.78969379571669
  ]
  edge [
    source 10
    target 476
    weight 5.43780601003235
  ]
  edge [
    source 10
    target 721
    weight 7.78969379571669
  ]
  edge [
    source 10
    target 697
    weight 7.78969379571669
  ]
  edge [
    source 10
    target 961
    weight 24.1961588928501
  ]
  edge [
    source 10
    target 573
    weight 7.78969379571669
  ]
  edge [
    source 10
    target 295
    weight 100.927001684619
  ]
  edge [
    source 10
    target 1381
    weight 74.4118401269564
  ]
  edge [
    source 10
    target 40
    weight 128.89371563399
  ]
  edge [
    source 10
    target 629
    weight 45.8858719160362
  ]
  edge [
    source 10
    target 1252
    weight 53.5846631205674
  ]
  edge [
    source 10
    target 1042
    weight 96.5877081818888
  ]
  edge [
    source 10
    target 1423
    weight 100.927001684619
  ]
  edge [
    source 10
    target 656
    weight 4.15440010570825
  ]
  edge [
    source 10
    target 129
    weight 133.434309257556
  ]
  edge [
    source 10
    target 866
    weight 13.227499805749
  ]
  edge [
    source 10
    target 791
    weight 133.434309257556
  ]
  edge [
    source 10
    target 1050
    weight 127.996503247524
  ]
  edge [
    source 10
    target 188
    weight 18.0214679492241
  ]
  edge [
    source 10
    target 1428
    weight 4.15440010570825
  ]
  edge [
    source 10
    target 922
    weight 18.0214679492241
  ]
  edge [
    source 10
    target 134
    weight 100.927001684619
  ]
  edge [
    source 10
    target 1165
    weight 5.43780601003235
  ]
  edge [
    source 10
    target 957
    weight 15.9203100653872
  ]
  edge [
    source 10
    target 795
    weight 18.0214679492241
  ]
  edge [
    source 10
    target 584
    weight 18.0214679492241
  ]
  edge [
    source 10
    target 304
    weight 2.39733401944189
  ]
  edge [
    source 10
    target 587
    weight 30.4807152863631
  ]
  edge [
    source 10
    target 1345
    weight 74.4118401269564
  ]
  edge [
    source 10
    target 53
    weight 15.9203100653872
  ]
  edge [
    source 10
    target 221
    weight 22.0434089667726
  ]
  edge [
    source 10
    target 216
    weight 66.4259694084585
  ]
  edge [
    source 10
    target 141
    weight 23.7100038611039
  ]
  edge [
    source 10
    target 404
    weight 18.0214679492241
  ]
  edge [
    source 10
    target 1350
    weight 2.33930404042764
  ]
  edge [
    source 10
    target 500
    weight 15.9203100653872
  ]
  edge [
    source 10
    target 523
    weight 17.0421886121839
  ]
  edge [
    source 10
    target 878
    weight 4.15440010570825
  ]
  edge [
    source 10
    target 57
    weight 18.0214679492241
  ]
  edge [
    source 10
    target 879
    weight 9.12259921094357
  ]
  edge [
    source 10
    target 1077
    weight 7.78969379571669
  ]
  edge [
    source 10
    target 989
    weight 4.15440010570825
  ]
  edge [
    source 10
    target 881
    weight 18.0214679492241
  ]
  edge [
    source 10
    target 1440
    weight 25.0429092763308
  ]
  edge [
    source 10
    target 596
    weight 2.39733401944189
  ]
  edge [
    source 10
    target 805
    weight 1.33290541522688
  ]
  edge [
    source 10
    target 882
    weight 7.78969379571669
  ]
  edge [
    source 10
    target 781
    weight 100.927001684619
  ]
  edge [
    source 10
    target 36
    weight 74.4118401269564
  ]
  edge [
    source 10
    target 1266
    weight 15.9203100653872
  ]
  edge [
    source 10
    target 507
    weight 18.0214679492241
  ]
  edge [
    source 10
    target 411
    weight 43.0643772255549
  ]
  edge [
    source 10
    target 1342
    weight 105.081401790328
  ]
  edge [
    source 10
    target 230
    weight 138.547253913964
  ]
  edge [
    source 10
    target 835
    weight 5.43780601003235
  ]
  edge [
    source 10
    target 511
    weight 74.4118401269564
  ]
  edge [
    source 10
    target 824
    weight 1.33290541522688
  ]
  edge [
    source 10
    target 998
    weight 15.9203100653872
  ]
  edge [
    source 10
    target 1044
    weight 74.4118401269564
  ]
  edge [
    source 10
    target 323
    weight 57.7390632262756
  ]
  edge [
    source 10
    target 160
    weight 82.9055337353953
  ]
  edge [
    source 10
    target 1276
    weight 20.418801968666
  ]
  edge [
    source 10
    target 893
    weight 18.0214679492241
  ]
  edge [
    source 10
    target 219
    weight 2.39733401944189
  ]
  edge [
    source 10
    target 609
    weight 42.2176268420742
  ]
  edge [
    source 10
    target 512
    weight 21.3581160754196
  ]
  edge [
    source 10
    target 242
    weight 54.9175685357943
  ]
  edge [
    source 10
    target 236
    weight 18.0214679492241
  ]
  edge [
    source 10
    target 420
    weight 1.33290541522688
  ]
  edge [
    source 10
    target 292
    weight 7.78969379571669
  ]
  edge [
    source 10
    target 139
    weight 2.39733401944189
  ]
  edge [
    source 10
    target 1146
    weight 2.39733401944189
  ]
  edge [
    source 10
    target 519
    weight 23.7100038611039
  ]
  edge [
    source 10
    target 280
    weight 18.0214679492241
  ]
  edge [
    source 10
    target 612
    weight 45.8858719160362
  ]
  edge [
    source 10
    target 145
    weight 74.4118401269564
  ]
  edge [
    source 10
    target 522
    weight 18.0214679492241
  ]
  edge [
    source 10
    target 81
    weight 74.4118401269564
  ]
  edge [
    source 10
    target 169
    weight 76.5252844738062
  ]
  edge [
    source 10
    target 99
    weight 15.9203100653872
  ]
  edge [
    source 11
    target 911
    weight 7.6435890812021
  ]
  edge [
    source 11
    target 24
    weight 7.6435890812021
  ]
  edge [
    source 11
    target 1288
    weight 22.9307672436063
  ]
  edge [
    source 11
    target 1107
    weight 7.6435890812021
  ]
  edge [
    source 11
    target 175
    weight 6.11487126496168
  ]
  edge [
    source 11
    target 151
    weight 31.6293869303828
  ]
  edge [
    source 11
    target 529
    weight 7.6435890812021
  ]
  edge [
    source 11
    target 1111
    weight 2.80070439616566
  ]
  edge [
    source 11
    target 1292
    weight 13.0147338571383
  ]
  edge [
    source 11
    target 734
    weight 1.32970526202414
  ]
  edge [
    source 11
    target 1250
    weight 7.12924122620921
  ]
  edge [
    source 11
    target 1114
    weight 4.16923040792842
  ]
  edge [
    source 11
    target 348
    weight 15.2871781624042
  ]
  edge [
    source 11
    target 350
    weight 1.57717162975042
  ]
  edge [
    source 11
    target 540
    weight 12.2312368777398
  ]
  edge [
    source 11
    target 541
    weight 4.16923040792842
  ]
  edge [
    source 11
    target 1121
    weight 45.8615344872126
  ]
  edge [
    source 11
    target 477
    weight 10.1914521082695
  ]
  edge [
    source 11
    target 915
    weight 1.31870226960036
  ]
  edge [
    source 11
    target 356
    weight 2.4394433237879
  ]
  edge [
    source 11
    target 357
    weight 1.58143222369699
  ]
  edge [
    source 11
    target 929
    weight 2.08461520396421
  ]
  edge [
    source 11
    target 748
    weight 52.4968541057766
  ]
  edge [
    source 11
    target 189
    weight 4.04660598416582
  ]
  edge [
    source 11
    target 544
    weight 18.344613794885
  ]
  edge [
    source 11
    target 750
    weight 5.73269181090158
  ]
  edge [
    source 11
    target 359
    weight 10.3956835139266
  ]
  edge [
    source 11
    target 932
    weight 45.8615344872126
  ]
  edge [
    source 11
    target 362
    weight 4.36776518925834
  ]
  edge [
    source 11
    target 194
    weight 2.09929559272452
  ]
  edge [
    source 11
    target 675
    weight 10.5435895780511
  ]
  edge [
    source 11
    target 1317
    weight 6.11487126496168
  ]
  edge [
    source 11
    target 935
    weight 3.71850279626048
  ]
  edge [
    source 11
    target 85
    weight 45.8615344872126
  ]
  edge [
    source 11
    target 758
    weight 2.03184013550942
  ]
  edge [
    source 11
    target 1313
    weight 2.69773732277721
  ]
  edge [
    source 11
    target 453
    weight 13.103295567775
  ]
  edge [
    source 11
    target 368
    weight 8.73553037851668
  ]
  edge [
    source 11
    target 86
    weight 4.04660598416582
  ]
  edge [
    source 11
    target 554
    weight 24.4594850598467
  ]
  edge [
    source 11
    target 162
    weight 22.9307672436063
  ]
  edge [
    source 11
    target 23
    weight 7.39875952268169
  ]
  edge [
    source 11
    target 767
    weight 41.9283583550532
  ]
  edge [
    source 11
    target 1136
    weight 2.32210301201077
  ]
  edge [
    source 11
    target 561
    weight 7.6435890812021
  ]
  edge [
    source 11
    target 1223
    weight 5.27057352861268
  ]
  edge [
    source 11
    target 1322
    weight 7.6435890812021
  ]
  edge [
    source 11
    target 1264
    weight 2.20135365538621
  ]
  edge [
    source 11
    target 855
    weight 2.64585775887765
  ]
  edge [
    source 11
    target 565
    weight 6.11487126496168
  ]
  edge [
    source 11
    target 854
    weight 4.43821301489154
  ]
  edge [
    source 11
    target 1142
    weight 19.363759005712
  ]
  edge [
    source 11
    target 1326
    weight 15.2871781624042
  ]
  edge [
    source 11
    target 202
    weight 16.9459042386768
  ]
  edge [
    source 11
    target 1333
    weight 1.38009247299482
  ]
  edge [
    source 11
    target 968
    weight 7.6435890812021
  ]
  edge [
    source 11
    target 204
    weight 45.8615344872126
  ]
  edge [
    source 11
    target 1149
    weight 3.27582389194376
  ]
  edge [
    source 11
    target 1150
    weight 11.7780759023978
  ]
  edge [
    source 11
    target 962
    weight 18.8381531799182
  ]
  edge [
    source 11
    target 39
    weight 10.1914521082695
  ]
  edge [
    source 11
    target 965
    weight 11.4653836218032
  ]
  edge [
    source 11
    target 783
    weight 1.70228403118475
  ]
  edge [
    source 11
    target 210
    weight 1.29028009169354
  ]
  edge [
    source 11
    target 397
    weight 3.19036761650175
  ]
  edge [
    source 11
    target 493
    weight 6.23709467776536
  ]
  edge [
    source 11
    target 972
    weight 9.17230689744252
  ]
  edge [
    source 11
    target 284
    weight 2.14975942908809
  ]
  edge [
    source 11
    target 674
    weight 4.16923040792842
  ]
  edge [
    source 11
    target 1162
    weight 2.14188485242476
  ]
  edge [
    source 11
    target 1256
    weight 1.79228985352325
  ]
  edge [
    source 11
    target 1166
    weight 4.95800372834731
  ]
  edge [
    source 11
    target 1167
    weight 30.5743563248084
  ]
  edge [
    source 11
    target 585
    weight 4.74429667109096
  ]
  edge [
    source 11
    target 400
    weight 45.8615344872126
  ]
  edge [
    source 11
    target 958
    weight 7.56838893547484
  ]
  edge [
    source 11
    target 52
    weight 3.12692280594631
  ]
  edge [
    source 11
    target 58
    weight 34.3961508654095
  ]
  edge [
    source 11
    target 799
    weight 2.67154569828423
  ]
  edge [
    source 11
    target 801
    weight 1.89398667498813
  ]
  edge [
    source 11
    target 1360
    weight 4.28920826139398
  ]
  edge [
    source 11
    target 346
    weight 2.62065911355501
  ]
  edge [
    source 11
    target 1176
    weight 1.27842149964354
  ]
  edge [
    source 11
    target 988
    weight 10.1451273259591
  ]
  edge [
    source 11
    target 595
    weight 9.17230689744252
  ]
  edge [
    source 11
    target 1178
    weight 9.17230689744252
  ]
  edge [
    source 11
    target 991
    weight 2.2554853026498
  ]
  edge [
    source 11
    target 597
    weight 6.58704881331411
  ]
  edge [
    source 11
    target 599
    weight 3.59698309703628
  ]
  edge [
    source 11
    target 1356
    weight 1.31870226960036
  ]
  edge [
    source 11
    target 778
    weight 15.72395468133
  ]
  edge [
    source 11
    target 1298
    weight 1.89398667498813
  ]
  edge [
    source 11
    target 1363
    weight 2.20135365538621
  ]
  edge [
    source 11
    target 603
    weight 11.1695948428047
  ]
  edge [
    source 11
    target 604
    weight 30.5743563248084
  ]
  edge [
    source 11
    target 73
    weight 5.50338413846551
  ]
  edge [
    source 11
    target 446
    weight 4.37432732660234
  ]
  edge [
    source 11
    target 38
    weight 6.11487126496168
  ]
  edge [
    source 11
    target 1004
    weight 7.16990187053605
  ]
  edge [
    source 11
    target 816
    weight 3.16286444739397
  ]
  edge [
    source 11
    target 76
    weight 9.17230689744252
  ]
  edge [
    source 11
    target 464
    weight 15.2871781624042
  ]
  edge [
    source 11
    target 1122
    weight 8.15556533098074
  ]
  edge [
    source 11
    target 237
    weight 8.60339366040332
  ]
  edge [
    source 11
    target 1247
    weight 1.82715276841484
  ]
  edge [
    source 11
    target 1373
    weight 7.6435890812021
  ]
  edge [
    source 11
    target 240
    weight 3.93098867033251
  ]
  edge [
    source 11
    target 241
    weight 22.9307672436063
  ]
  edge [
    source 11
    target 1008
    weight 15.2871781624042
  ]
  edge [
    source 11
    target 1421
    weight 1.70228403118475
  ]
  edge [
    source 11
    target 1010
    weight 3.93098867033251
  ]
  edge [
    source 11
    target 822
    weight 2.31234627666618
  ]
  edge [
    source 11
    target 1271
    weight 15.9241439191711
  ]
  edge [
    source 11
    target 430
    weight 3.43961508654095
  ]
  edge [
    source 11
    target 250
    weight 2.30957367921215
  ]
  edge [
    source 11
    target 928
    weight 19.6549433516625
  ]
  edge [
    source 11
    target 455
    weight 2.08461520396421
  ]
  edge [
    source 11
    target 251
    weight 13.9967020837597
  ]
  edge [
    source 11
    target 82
    weight 11.4653836218032
  ]
  edge [
    source 11
    target 1203
    weight 13.1657289179512
  ]
  edge [
    source 11
    target 1019
    weight 7.6435890812021
  ]
  edge [
    source 11
    target 624
    weight 22.9307672436063
  ]
  edge [
    source 11
    target 437
    weight 5.93502211010987
  ]
  edge [
    source 11
    target 1367
    weight 45.8615344872126
  ]
  edge [
    source 11
    target 939
    weight 15.2871781624042
  ]
  edge [
    source 11
    target 265
    weight 3.15079244568636
  ]
  edge [
    source 11
    target 88
    weight 1.3503181226624
  ]
  edge [
    source 11
    target 439
    weight 2.46761537267154
  ]
  edge [
    source 11
    target 441
    weight 30.5743563248084
  ]
  edge [
    source 11
    target 1304
    weight 3.99603698493401
  ]
  edge [
    source 11
    target 631
    weight 45.8615344872126
  ]
  edge [
    source 11
    target 1387
    weight 4.36776518925834
  ]
  edge [
    source 11
    target 633
    weight 2.51986453226443
  ]
  edge [
    source 11
    target 115
    weight 4.16923040792842
  ]
  edge [
    source 11
    target 1029
    weight 20.7468846489771
  ]
  edge [
    source 11
    target 1030
    weight 4.56341320782034
  ]
  edge [
    source 11
    target 1213
    weight 8.33846081585684
  ]
  edge [
    source 11
    target 95
    weight 4.91373583791564
  ]
  edge [
    source 11
    target 1390
    weight 1.82472948888114
  ]
  edge [
    source 11
    target 638
    weight 15.2871781624042
  ]
  edge [
    source 11
    target 639
    weight 5.73269181090158
  ]
  edge [
    source 11
    target 838
    weight 3.18336612609284
  ]
  edge [
    source 11
    target 227
    weight 9.17230689744252
  ]
  edge [
    source 11
    target 1392
    weight 45.8615344872126
  ]
  edge [
    source 11
    target 272
    weight 15.0588631638748
  ]
  edge [
    source 11
    target 1393
    weight 5.73269181090158
  ]
  edge [
    source 11
    target 1226
    weight 22.9307672436063
  ]
  edge [
    source 11
    target 1227
    weight 34.3961508654095
  ]
  edge [
    source 11
    target 167
    weight 19.6549433516625
  ]
  edge [
    source 11
    target 107
    weight 5.547837853619
  ]
  edge [
    source 11
    target 461
    weight 91.7230689744252
  ]
  edge [
    source 11
    target 321
    weight 6.11487126496168
  ]
  edge [
    source 11
    target 661
    weight 2.30588720885426
  ]
  edge [
    source 11
    target 738
    weight 4.16923040792842
  ]
  edge [
    source 11
    target 1239
    weight 4.91373583791564
  ]
  edge [
    source 11
    target 467
    weight 2.31234627666618
  ]
  edge [
    source 11
    target 671
    weight 9.82747167583127
  ]
  edge [
    source 11
    target 667
    weight 8.33846081585684
  ]
  edge [
    source 11
    target 668
    weight 11.4653836218032
  ]
  edge [
    source 11
    target 670
    weight 3.59698309703628
  ]
  edge [
    source 11
    target 1051
    weight 3.16286444739397
  ]
  edge [
    source 11
    target 794
    weight 49.3509990677614
  ]
  edge [
    source 11
    target 953
    weight 64.7456957466531
  ]
  edge [
    source 11
    target 290
    weight 6.55164778388751
  ]
  edge [
    source 11
    target 122
    weight 2.31623911551579
  ]
  edge [
    source 11
    target 291
    weight 3.27582389194376
  ]
  edge [
    source 11
    target 1181
    weight 1.60565547438819
  ]
  edge [
    source 11
    target 1058
    weight 2.82224827613616
  ]
  edge [
    source 11
    target 125
    weight 4.58615344872126
  ]
  edge [
    source 11
    target 293
    weight 4.29951885817618
  ]
  edge [
    source 11
    target 1053
    weight 1.82472948888114
  ]
  edge [
    source 11
    target 1060
    weight 4.16923040792842
  ]
  edge [
    source 11
    target 294
    weight 1.51163717024891
  ]
  edge [
    source 11
    target 691
    weight 4.88323093561794
  ]
  edge [
    source 11
    target 87
    weight 9.17230689744252
  ]
  edge [
    source 11
    target 126
    weight 1.92157267404522
  ]
  edge [
    source 11
    target 127
    weight 3.65666705420646
  ]
  edge [
    source 11
    target 364
    weight 28.4940198876832
  ]
  edge [
    source 11
    target 1228
    weight 4.58615344872126
  ]
  edge [
    source 11
    target 1118
    weight 2.03184013550942
  ]
  edge [
    source 11
    target 983
    weight 45.8615344872126
  ]
  edge [
    source 11
    target 683
    weight 8.65533758699766
  ]
  edge [
    source 11
    target 365
    weight 7.6435890812021
  ]
  edge [
    source 11
    target 1258
    weight 4.29951885817618
  ]
  edge [
    source 11
    target 492
    weight 4.36776518925834
  ]
  edge [
    source 11
    target 135
    weight 22.9307672436063
  ]
  edge [
    source 11
    target 886
    weight 22.9307672436063
  ]
  edge [
    source 11
    target 497
    weight 1.60892685409967
  ]
  edge [
    source 11
    target 692
    weight 4.91373583791564
  ]
  edge [
    source 11
    target 1259
    weight 5.73269181090158
  ]
  edge [
    source 11
    target 1432
    weight 8.87256411275816
  ]
  edge [
    source 11
    target 695
    weight 1.6474015864468
  ]
  edge [
    source 11
    target 1112
    weight 8.66802480515745
  ]
  edge [
    source 11
    target 1131
    weight 4.36776518925834
  ]
  edge [
    source 11
    target 138
    weight 3.58293238181349
  ]
  edge [
    source 11
    target 1436
    weight 6.11487126496168
  ]
  edge [
    source 11
    target 181
    weight 45.8615344872126
  ]
  edge [
    source 11
    target 308
    weight 7.12924122620921
  ]
  edge [
    source 11
    target 502
    weight 59.2378153793163
  ]
  edge [
    source 11
    target 950
    weight 7.77652106522301
  ]
  edge [
    source 11
    target 485
    weight 2.56824593128391
  ]
  edge [
    source 11
    target 1170
    weight 9.17230689744252
  ]
  edge [
    source 11
    target 148
    weight 7.6435890812021
  ]
  edge [
    source 11
    target 819
    weight 1.67786101782485
  ]
  edge [
    source 11
    target 1443
    weight 5.50338413846551
  ]
  edge [
    source 11
    target 1080
    weight 3.0073137368664
  ]
  edge [
    source 11
    target 217
    weight 2.30957367921215
  ]
  edge [
    source 11
    target 153
    weight 4.58615344872126
  ]
  edge [
    source 11
    target 1270
    weight 2.80070439616566
  ]
  edge [
    source 11
    target 618
    weight 3.93098867033251
  ]
  edge [
    source 11
    target 710
    weight 2.13502911458003
  ]
  edge [
    source 11
    target 513
    weight 7.21417396428063
  ]
  edge [
    source 11
    target 1450
    weight 15.2871781624042
  ]
  edge [
    source 11
    target 660
    weight 2.47900186417365
  ]
  edge [
    source 11
    target 1274
    weight 3.0073137368664
  ]
  edge [
    source 11
    target 516
    weight 20.3829042165389
  ]
  edge [
    source 11
    target 517
    weight 7.04752938220928
  ]
  edge [
    source 11
    target 894
    weight 1.51163717024891
  ]
  edge [
    source 11
    target 1456
    weight 7.24463219102002
  ]
  edge [
    source 11
    target 896
    weight 22.9307672436063
  ]
  edge [
    source 11
    target 1278
    weight 5.44719652080992
  ]
  edge [
    source 11
    target 1054
    weight 5.88568358607477
  ]
  edge [
    source 11
    target 164
    weight 10.8619423785504
  ]
  edge [
    source 11
    target 165
    weight 7.6435890812021
  ]
  edge [
    source 11
    target 723
    weight 2.67154569828423
  ]
  edge [
    source 11
    target 976
    weight 4.58615344872126
  ]
  edge [
    source 11
    target 1279
    weight 4.43821301489154
  ]
  edge [
    source 11
    target 1280
    weight 7.6435890812021
  ]
  edge [
    source 11
    target 905
    weight 2.30588720885426
  ]
  edge [
    source 11
    target 906
    weight 7.6435890812021
  ]
  edge [
    source 11
    target 727
    weight 9.17230689744252
  ]
  edge [
    source 11
    target 1464
    weight 22.9307672436063
  ]
  edge [
    source 11
    target 1101
    weight 6.11487126496168
  ]
  edge [
    source 11
    target 1458
    weight 19.363759005712
  ]
  edge [
    source 11
    target 1102
    weight 6.11487126496168
  ]
  edge [
    source 12
    target 1104
    weight 216.596302118422
  ]
  edge [
    source 12
    target 338
    weight 159.262391602793
  ]
  edge [
    source 12
    target 913
    weight 21.3773683158557
  ]
  edge [
    source 12
    target 360
    weight 216.596302118422
  ]
  edge [
    source 12
    target 1109
    weight 24.8089624074051
  ]
  edge [
    source 12
    target 730
    weight 416.760127755169
  ]
  edge [
    source 12
    target 1291
    weight 142.407282385195
  ]
  edge [
    source 12
    target 733
    weight 3.43159409154935
  ]
  edge [
    source 12
    target 178
    weight 3.86590785723125
  ]
  edge [
    source 12
    target 920
    weight 3.86590785723125
  ]
  edge [
    source 12
    target 921
    weight 142.407282385195
  ]
  edge [
    source 12
    target 344
    weight 10.5105157736605
  ]
  edge [
    source 12
    target 922
    weight 3.43159409154935
  ]
  edge [
    source 12
    target 347
    weight 266.333490220513
  ]
  edge [
    source 12
    target 923
    weight 4.64645715070893
  ]
  edge [
    source 12
    target 188
    weight 3.43159409154935
  ]
  edge [
    source 12
    target 1303
    weight 10.5105157736605
  ]
  edge [
    source 12
    target 543
    weight 10.8081442221559
  ]
  edge [
    source 12
    target 1217
    weight 10.5105157736605
  ]
  edge [
    source 12
    target 57
    weight 3.43159409154935
  ]
  edge [
    source 12
    target 193
    weight 3.43159409154935
  ]
  edge [
    source 12
    target 547
    weight 3.43159409154935
  ]
  edge [
    source 12
    target 755
    weight 159.262391602793
  ]
  edge [
    source 12
    target 195
    weight 216.596302118422
  ]
  edge [
    source 12
    target 1129
    weight 11.4689120809614
  ]
  edge [
    source 12
    target 937
    weight 10.5105157736605
  ]
  edge [
    source 12
    target 1050
    weight 16.4740638856
  ]
  edge [
    source 12
    target 1315
    weight 220.462209975653
  ]
  edge [
    source 12
    target 941
    weight 16.4859586283438
  ]
  edge [
    source 12
    target 157
    weight 3.43159409154935
  ]
  edge [
    source 12
    target 1318
    weight 3.43159409154935
  ]
  edge [
    source 12
    target 372
    weight 3.43159409154935
  ]
  edge [
    source 12
    target 558
    weight 159.262391602793
  ]
  edge [
    source 12
    target 527
    weight 10.8081442221559
  ]
  edge [
    source 12
    target 27
    weight 76.1935761751025
  ]
  edge [
    source 12
    target 947
    weight 3.43159409154935
  ]
  edge [
    source 12
    target 505
    weight 10.5105157736605
  ]
  edge [
    source 12
    target 948
    weight 13.0543645367945
  ]
  edge [
    source 12
    target 1139
    weight 10.5105157736605
  ]
  edge [
    source 12
    target 771
    weight 76.1935761751025
  ]
  edge [
    source 12
    target 1323
    weight 29.9322742458523
  ]
  edge [
    source 12
    target 200
    weight 10.5105157736605
  ]
  edge [
    source 12
    target 954
    weight 10.5105157736605
  ]
  edge [
    source 12
    target 569
    weight 3.43159409154935
  ]
  edge [
    source 12
    target 1146
    weight 34.0547792060311
  ]
  edge [
    source 12
    target 591
    weight 10.5105157736605
  ]
  edge [
    source 12
    target 36
    weight 3.86590785723125
  ]
  edge [
    source 12
    target 961
    weight 13.0543645367945
  ]
  edge [
    source 12
    target 573
    weight 39.2266723284305
  ]
  edge [
    source 12
    target 575
    weight 10.5105157736605
  ]
  edge [
    source 12
    target 1381
    weight 3.86590785723125
  ]
  edge [
    source 12
    target 40
    weight 25.243276173087
  ]
  edge [
    source 12
    target 629
    weight 416.760127755169
  ]
  edge [
    source 12
    target 42
    weight 152.917798158856
  ]
  edge [
    source 12
    target 656
    weight 4.58776105791154
  ]
  edge [
    source 12
    target 211
    weight 10.5105157736605
  ]
  edge [
    source 12
    target 579
    weight 10.5105157736605
  ]
  edge [
    source 12
    target 790
    weight 142.407282385195
  ]
  edge [
    source 12
    target 1027
    weight 416.760127755169
  ]
  edge [
    source 12
    target 791
    weight 16.4740638856
  ]
  edge [
    source 12
    target 979
    weight 142.407282385195
  ]
  edge [
    source 12
    target 386
    weight 76.1935761751025
  ]
  edge [
    source 12
    target 795
    weight 3.43159409154935
  ]
  edge [
    source 12
    target 584
    weight 3.43159409154935
  ]
  edge [
    source 12
    target 587
    weight 342.527066395616
  ]
  edge [
    source 12
    target 1345
    weight 3.86590785723125
  ]
  edge [
    source 12
    target 53
    weight 216.596302118422
  ]
  edge [
    source 12
    target 221
    weight 4.64645715070893
  ]
  edge [
    source 12
    target 404
    weight 3.43159409154935
  ]
  edge [
    source 12
    target 987
    weight 10.5105157736605
  ]
  edge [
    source 12
    target 405
    weight 76.1935761751025
  ]
  edge [
    source 12
    target 989
    weight 15.098276831572
  ]
  edge [
    source 12
    target 781
    weight 16.8551092175977
  ]
  edge [
    source 12
    target 411
    weight 488.36594287236
  ]
  edge [
    source 12
    target 230
    weight 518.919873125035
  ]
  edge [
    source 12
    target 998
    weight 227.106817892082
  ]
  edge [
    source 12
    target 133
    weight 10.5105157736605
  ]
  edge [
    source 12
    target 835
    weight 10.5105157736605
  ]
  edge [
    source 12
    target 814
    weight 3.43159409154935
  ]
  edge [
    source 12
    target 609
    weight 16.4859586283438
  ]
  edge [
    source 12
    target 1369
    weight 14.6330207338393
  ]
  edge [
    source 12
    target 236
    weight 3.43159409154935
  ]
  edge [
    source 12
    target 420
    weight 76.1935761751025
  ]
  edge [
    source 12
    target 1007
    weight 3.43159409154935
  ]
  edge [
    source 12
    target 242
    weight 88.8017322034713
  ]
  edge [
    source 12
    target 1009
    weight 6.45370870959281
  ]
  edge [
    source 12
    target 612
    weight 416.760127755169
  ]
  edge [
    source 12
    target 145
    weight 3.86590785723125
  ]
  edge [
    source 12
    target 824
    weight 76.1935761751025
  ]
  edge [
    source 12
    target 81
    weight 3.86590785723125
  ]
  edge [
    source 12
    target 1123
    weight 29.9322742458523
  ]
  edge [
    source 12
    target 1021
    weight 21.3773683158557
  ]
  edge [
    source 12
    target 1220
    weight 39.2266723284305
  ]
  edge [
    source 12
    target 627
    weight 10.5105157736605
  ]
  edge [
    source 12
    target 258
    weight 39.2266723284305
  ]
  edge [
    source 12
    target 805
    weight 76.1935761751025
  ]
  edge [
    source 12
    target 636
    weight 3.86590785723125
  ]
  edge [
    source 12
    target 596
    weight 19.4217584721918
  ]
  edge [
    source 12
    target 263
    weight 4.12250496017877
  ]
  edge [
    source 12
    target 1031
    weight 39.2266723284305
  ]
  edge [
    source 12
    target 832
    weight 3.43159409154935
  ]
  edge [
    source 12
    target 445
    weight 3.43159409154935
  ]
  edge [
    source 12
    target 1215
    weight 3.43159409154935
  ]
  edge [
    source 12
    target 1032
    weight 76.1935761751025
  ]
  edge [
    source 12
    target 99
    weight 216.596302118422
  ]
  edge [
    source 12
    target 1382
    weight 3.86590785723125
  ]
  edge [
    source 12
    target 450
    weight 155.830797511243
  ]
  edge [
    source 12
    target 102
    weight 60.6040406442862
  ]
  edge [
    source 12
    target 270
    weight 227.106817892082
  ]
  edge [
    source 12
    target 645
    weight 3.43159409154935
  ]
  edge [
    source 12
    target 273
    weight 4.58776105791154
  ]
  edge [
    source 12
    target 274
    weight 3.43159409154935
  ]
  edge [
    source 12
    target 1042
    weight 154.292545391887
  ]
  edge [
    source 12
    target 653
    weight 196.732231545198
  ]
  edge [
    source 12
    target 735
    weight 216.596302118422
  ]
  edge [
    source 12
    target 1396
    weight 10.5105157736605
  ]
  edge [
    source 12
    target 276
    weight 266.333490220513
  ]
  edge [
    source 12
    target 280
    weight 3.43159409154935
  ]
  edge [
    source 12
    target 946
    weight 12.6081560283688
  ]
  edge [
    source 12
    target 664
    weight 1.21486305915958
  ]
  edge [
    source 12
    target 46
    weight 1.79260083070175
  ]
  edge [
    source 12
    target 852
    weight 4.58776105791154
  ]
  edge [
    source 12
    target 361
    weight 13.9421098652099
  ]
  edge [
    source 12
    target 379
    weight 220.027896209971
  ]
  edge [
    source 12
    target 120
    weight 159.262391602793
  ]
  edge [
    source 12
    target 472
    weight 76.1935761751025
  ]
  edge [
    source 12
    target 1415
    weight 10.5105157736605
  ]
  edge [
    source 12
    target 292
    weight 49.737188102091
  ]
  edge [
    source 12
    target 1417
    weight 142.407282385195
  ]
  edge [
    source 12
    target 295
    weight 159.262391602793
  ]
  edge [
    source 12
    target 680
    weight 8.45366891514279
  ]
  edge [
    source 12
    target 957
    weight 216.596302118422
  ]
  edge [
    source 12
    target 1252
    weight 12.6081560283688
  ]
  edge [
    source 12
    target 1423
    weight 159.262391602793
  ]
  edge [
    source 12
    target 129
    weight 16.4740638856
  ]
  edge [
    source 12
    target 866
    weight 39.2266723284305
  ]
  edge [
    source 12
    target 1342
    weight 163.850152660704
  ]
  edge [
    source 12
    target 868
    weight 10.5105157736605
  ]
  edge [
    source 12
    target 1428
    weight 4.58776105791154
  ]
  edge [
    source 12
    target 134
    weight 159.262391602793
  ]
  edge [
    source 12
    target 1044
    weight 3.86590785723125
  ]
  edge [
    source 12
    target 494
    weight 10.5105157736605
  ]
  edge [
    source 12
    target 507
    weight 3.43159409154935
  ]
  edge [
    source 12
    target 139
    weight 19.4217584721918
  ]
  edge [
    source 12
    target 216
    weight 65.1918017021978
  ]
  edge [
    source 12
    target 141
    weight 266.333490220513
  ]
  edge [
    source 12
    target 697
    weight 39.2266723284305
  ]
  edge [
    source 12
    target 698
    weight 10.5105157736605
  ]
  edge [
    source 12
    target 500
    weight 216.596302118422
  ]
  edge [
    source 12
    target 878
    weight 4.58776105791154
  ]
  edge [
    source 12
    target 879
    weight 115.420248503533
  ]
  edge [
    source 12
    target 1077
    weight 39.2266723284305
  ]
  edge [
    source 12
    target 504
    weight 10.5105157736605
  ]
  edge [
    source 12
    target 702
    weight 3.86590785723125
  ]
  edge [
    source 12
    target 881
    weight 3.43159409154935
  ]
  edge [
    source 12
    target 1440
    weight 332.016550621955
  ]
  edge [
    source 12
    target 882
    weight 39.2266723284305
  ]
  edge [
    source 12
    target 1046
    weight 3.43159409154935
  ]
  edge [
    source 12
    target 1266
    weight 216.596302118422
  ]
  edge [
    source 12
    target 304
    weight 19.4217584721918
  ]
  edge [
    source 12
    target 231
    weight 10.5105157736605
  ]
  edge [
    source 12
    target 887
    weight 6.45370870959281
  ]
  edge [
    source 12
    target 462
    weight 159.262391602793
  ]
  edge [
    source 12
    target 511
    weight 3.86590785723125
  ]
  edge [
    source 12
    target 512
    weight 216.596302118422
  ]
  edge [
    source 12
    target 323
    weight 17.1959170862803
  ]
  edge [
    source 12
    target 160
    weight 13.4235151260483
  ]
  edge [
    source 12
    target 1276
    weight 22.8533525637412
  ]
  edge [
    source 12
    target 893
    weight 3.43159409154935
  ]
  edge [
    source 12
    target 219
    weight 19.4217584721918
  ]
  edge [
    source 12
    target 1398
    weight 10.5105157736605
  ]
  edge [
    source 12
    target 1179
    weight 10.5105157736605
  ]
  edge [
    source 12
    target 721
    weight 39.2266723284305
  ]
  edge [
    source 12
    target 519
    weight 266.333490220513
  ]
  edge [
    source 12
    target 1460
    weight 10.5105157736605
  ]
  edge [
    source 12
    target 701
    weight 216.596302118422
  ]
  edge [
    source 12
    target 522
    weight 3.43159409154935
  ]
  edge [
    source 12
    target 169
    weight 26.0238254665646
  ]
  edge [
    source 13
    target 1287
    weight 9.14454603992273
  ]
  edge [
    source 13
    target 338
    weight 10.5384716993594
  ]
  edge [
    source 13
    target 254
    weight 9.14454603992273
  ]
  edge [
    source 13
    target 1423
    weight 10.5384716993594
  ]
  edge [
    source 13
    target 1024
    weight 9.14454603992273
  ]
  edge [
    source 13
    target 787
    weight 9.14454603992273
  ]
  edge [
    source 13
    target 1342
    weight 10.5384716993594
  ]
  edge [
    source 13
    target 1020
    weight 9.14454603992273
  ]
  edge [
    source 13
    target 867
    weight 9.14454603992273
  ]
  edge [
    source 13
    target 1026
    weight 9.14454603992273
  ]
  edge [
    source 13
    target 134
    weight 10.5384716993594
  ]
  edge [
    source 13
    target 805
    weight 40.0511204182629
  ]
  edge [
    source 13
    target 1209
    weight 9.14454603992273
  ]
  edge [
    source 13
    target 386
    weight 40.0511204182629
  ]
  edge [
    source 13
    target 263
    weight 12.700372547981
  ]
  edge [
    source 13
    target 94
    weight 9.14454603992273
  ]
  edge [
    source 13
    target 587
    weight 40.0511204182629
  ]
  edge [
    source 13
    target 160
    weight 10.5384716993594
  ]
  edge [
    source 13
    target 1032
    weight 40.0511204182629
  ]
  edge [
    source 13
    target 589
    weight 9.14454603992273
  ]
  edge [
    source 13
    target 450
    weight 10.5384716993594
  ]
  edge [
    source 13
    target 411
    weight 40.0511204182629
  ]
  edge [
    source 13
    target 405
    weight 40.0511204182629
  ]
  edge [
    source 13
    target 1440
    weight 40.0511204182629
  ]
  edge [
    source 13
    target 781
    weight 10.5384716993594
  ]
  edge [
    source 13
    target 879
    weight 40.0511204182629
  ]
  edge [
    source 13
    target 655
    weight 9.14454603992273
  ]
  edge [
    source 13
    target 462
    weight 10.5384716993594
  ]
  edge [
    source 13
    target 230
    weight 40.0511204182629
  ]
  edge [
    source 13
    target 197
    weight 9.14454603992273
  ]
  edge [
    source 13
    target 755
    weight 10.5384716993594
  ]
  edge [
    source 13
    target 558
    weight 10.5384716993594
  ]
  edge [
    source 13
    target 1318
    weight 9.14454603992273
  ]
  edge [
    source 13
    target 715
    weight 9.14454603992273
  ]
  edge [
    source 13
    target 771
    weight 40.0511204182629
  ]
  edge [
    source 13
    target 234
    weight 9.14454603992273
  ]
  edge [
    source 13
    target 1369
    weight 12.700372547981
  ]
  edge [
    source 13
    target 27
    weight 40.0511204182629
  ]
  edge [
    source 13
    target 420
    weight 40.0511204182629
  ]
  edge [
    source 13
    target 120
    weight 10.5384716993594
  ]
  edge [
    source 13
    target 472
    weight 40.0511204182629
  ]
  edge [
    source 13
    target 722
    weight 9.14454603992273
  ]
  edge [
    source 13
    target 214
    weight 9.14454603992273
  ]
  edge [
    source 13
    target 242
    weight 40.0511204182629
  ]
  edge [
    source 13
    target 1146
    weight 12.700372547981
  ]
  edge [
    source 13
    target 1157
    weight 9.14454603992273
  ]
  edge [
    source 13
    target 971
    weight 9.14454603992273
  ]
  edge [
    source 13
    target 824
    weight 40.0511204182629
  ]
  edge [
    source 13
    target 573
    weight 9.14454603992273
  ]
  edge [
    source 13
    target 295
    weight 10.5384716993594
  ]
  edge [
    source 14
    target 1381
    weight 2.52356352311323
  ]
  edge [
    source 14
    target 1104
    weight 4.88563087485163
  ]
  edge [
    source 14
    target 338
    weight 8.15230986244901
  ]
  edge [
    source 14
    target 1251
    weight 11.8663383922187
  ]
  edge [
    source 14
    target 360
    weight 4.88563087485163
  ]
  edge [
    source 14
    target 730
    weight 10.5143772141874
  ]
  edge [
    source 14
    target 1291
    weight 5.62874633933578
  ]
  edge [
    source 14
    target 178
    weight 2.52356352311323
  ]
  edge [
    source 14
    target 920
    weight 2.52356352311323
  ]
  edge [
    source 14
    target 921
    weight 5.62874633933578
  ]
  edge [
    source 14
    target 1027
    weight 22.3807156064061
  ]
  edge [
    source 14
    target 347
    weight 4.88563087485163
  ]
  edge [
    source 14
    target 636
    weight 2.52356352311323
  ]
  edge [
    source 14
    target 923
    weight 4.78666661660023
  ]
  edge [
    source 14
    target 1215
    weight 11.8663383922187
  ]
  edge [
    source 14
    target 1123
    weight 10.7445794762756
  ]
  edge [
    source 14
    target 1382
    weight 2.52356352311323
  ]
  edge [
    source 14
    target 260
    weight 11.8663383922187
  ]
  edge [
    source 14
    target 450
    weight 8.15230986244901
  ]
  edge [
    source 14
    target 270
    weight 4.88563087485163
  ]
  edge [
    source 14
    target 755
    weight 8.15230986244901
  ]
  edge [
    source 14
    target 195
    weight 4.88563087485163
  ]
  edge [
    source 14
    target 1042
    weight 8.15230986244901
  ]
  edge [
    source 14
    target 653
    weight 5.62874633933578
  ]
  edge [
    source 14
    target 846
    weight 11.8663383922187
  ]
  edge [
    source 14
    target 735
    weight 4.88563087485163
  ]
  edge [
    source 14
    target 1315
    weight 7.40919439796486
  ]
  edge [
    source 14
    target 276
    weight 4.88563087485163
  ]
  edge [
    source 14
    target 558
    weight 8.15230986244901
  ]
  edge [
    source 14
    target 663
    weight 11.8663383922187
  ]
  edge [
    source 14
    target 664
    weight 4.78666661660023
  ]
  edge [
    source 14
    target 129
    weight 2.52356352311323
  ]
  edge [
    source 14
    target 1323
    weight 10.7445794762756
  ]
  edge [
    source 14
    target 379
    weight 4.88563087485163
  ]
  edge [
    source 14
    target 120
    weight 8.15230986244901
  ]
  edge [
    source 14
    target 1146
    weight 10.7445794762756
  ]
  edge [
    source 14
    target 1417
    weight 5.62874633933578
  ]
  edge [
    source 14
    target 36
    weight 2.52356352311323
  ]
  edge [
    source 14
    target 295
    weight 8.15230986244901
  ]
  edge [
    source 14
    target 680
    weight 2.52356352311323
  ]
  edge [
    source 14
    target 40
    weight 2.52356352311323
  ]
  edge [
    source 14
    target 629
    weight 10.5143772141874
  ]
  edge [
    source 14
    target 42
    weight 5.62874633933578
  ]
  edge [
    source 14
    target 1423
    weight 8.15230986244901
  ]
  edge [
    source 14
    target 46
    weight 9.6026367226455
  ]
  edge [
    source 14
    target 134
    weight 8.15230986244901
  ]
  edge [
    source 14
    target 1050
    weight 2.52356352311323
  ]
  edge [
    source 14
    target 790
    weight 5.62874633933578
  ]
  edge [
    source 14
    target 1342
    weight 8.15230986244901
  ]
  edge [
    source 14
    target 979
    weight 5.62874633933578
  ]
  edge [
    source 14
    target 791
    weight 2.52356352311323
  ]
  edge [
    source 14
    target 957
    weight 4.88563087485163
  ]
  edge [
    source 14
    target 795
    weight 3.13093871385412
  ]
  edge [
    source 14
    target 169
    weight 4.78666661660023
  ]
  edge [
    source 14
    target 304
    weight 10.7445794762756
  ]
  edge [
    source 14
    target 587
    weight 4.88563087485163
  ]
  edge [
    source 14
    target 219
    weight 10.7445794762756
  ]
  edge [
    source 14
    target 53
    weight 4.88563087485163
  ]
  edge [
    source 14
    target 221
    weight 4.78666661660023
  ]
  edge [
    source 14
    target 141
    weight 4.88563087485163
  ]
  edge [
    source 14
    target 500
    weight 4.88563087485163
  ]
  edge [
    source 14
    target 701
    weight 4.88563087485163
  ]
  edge [
    source 14
    target 702
    weight 2.52356352311323
  ]
  edge [
    source 14
    target 1440
    weight 4.88563087485163
  ]
  edge [
    source 14
    target 596
    weight 10.7445794762756
  ]
  edge [
    source 14
    target 781
    weight 2.52356352311323
  ]
  edge [
    source 14
    target 1266
    weight 4.88563087485163
  ]
  edge [
    source 14
    target 887
    weight 14.9022001112416
  ]
  edge [
    source 14
    target 411
    weight 10.5143772141874
  ]
  edge [
    source 14
    target 230
    weight 10.5143772141874
  ]
  edge [
    source 14
    target 462
    weight 8.15230986244901
  ]
  edge [
    source 14
    target 511
    weight 2.52356352311323
  ]
  edge [
    source 14
    target 998
    weight 4.88563087485163
  ]
  edge [
    source 14
    target 1044
    weight 2.52356352311323
  ]
  edge [
    source 14
    target 160
    weight 2.52356352311323
  ]
  edge [
    source 14
    target 1276
    weight 10.7445794762756
  ]
  edge [
    source 14
    target 1345
    weight 2.52356352311323
  ]
  edge [
    source 14
    target 139
    weight 10.7445794762756
  ]
  edge [
    source 14
    target 519
    weight 4.88563087485163
  ]
  edge [
    source 14
    target 1009
    weight 14.9022001112416
  ]
  edge [
    source 14
    target 612
    weight 10.5143772141874
  ]
  edge [
    source 14
    target 145
    weight 2.52356352311323
  ]
  edge [
    source 14
    target 512
    weight 4.88563087485163
  ]
  edge [
    source 14
    target 81
    weight 2.52356352311323
  ]
  edge [
    source 14
    target 523
    weight 11.8663383922187
  ]
  edge [
    source 14
    target 99
    weight 4.88563087485163
  ]
  edge [
    source 15
    target 680
    weight 5.6429684336282
  ]
  edge [
    source 15
    target 40
    weight 5.6429684336282
  ]
  edge [
    source 15
    target 730
    weight 4.04437875075459
  ]
  edge [
    source 15
    target 629
    weight 4.04437875075459
  ]
  edge [
    source 15
    target 404
    weight 4.04437875075459
  ]
  edge [
    source 15
    target 1109
    weight 4.04437875075459
  ]
  edge [
    source 15
    target 1423
    weight 9.68734718438279
  ]
  edge [
    source 15
    target 129
    weight 5.6429684336282
  ]
  edge [
    source 15
    target 1342
    weight 9.68734718438279
  ]
  edge [
    source 15
    target 178
    weight 5.6429684336282
  ]
  edge [
    source 15
    target 920
    weight 5.6429684336282
  ]
  edge [
    source 15
    target 1027
    weight 4.04437875075459
  ]
  edge [
    source 15
    target 134
    weight 9.68734718438279
  ]
  edge [
    source 15
    target 922
    weight 4.04437875075459
  ]
  edge [
    source 15
    target 791
    weight 5.6429684336282
  ]
  edge [
    source 15
    target 795
    weight 4.04437875075459
  ]
  edge [
    source 15
    target 584
    weight 4.04437875075459
  ]
  edge [
    source 15
    target 636
    weight 5.6429684336282
  ]
  edge [
    source 15
    target 923
    weight 4.04437875075459
  ]
  edge [
    source 15
    target 507
    weight 4.04437875075459
  ]
  edge [
    source 15
    target 832
    weight 4.04437875075459
  ]
  edge [
    source 15
    target 445
    weight 4.04437875075459
  ]
  edge [
    source 15
    target 1215
    weight 4.04437875075459
  ]
  edge [
    source 15
    target 1345
    weight 5.6429684336282
  ]
  edge [
    source 15
    target 221
    weight 4.04437875075459
  ]
  edge [
    source 15
    target 188
    weight 4.04437875075459
  ]
  edge [
    source 15
    target 1382
    weight 5.6429684336282
  ]
  edge [
    source 15
    target 450
    weight 5.6429684336282
  ]
  edge [
    source 15
    target 57
    weight 4.04437875075459
  ]
  edge [
    source 15
    target 160
    weight 5.6429684336282
  ]
  edge [
    source 15
    target 645
    weight 4.04437875075459
  ]
  edge [
    source 15
    target 881
    weight 4.04437875075459
  ]
  edge [
    source 15
    target 274
    weight 4.04437875075459
  ]
  edge [
    source 15
    target 361
    weight 4.04437875075459
  ]
  edge [
    source 15
    target 547
    weight 4.04437875075459
  ]
  edge [
    source 15
    target 755
    weight 9.68734718438279
  ]
  edge [
    source 15
    target 1042
    weight 9.68734718438279
  ]
  edge [
    source 15
    target 338
    weight 9.68734718438279
  ]
  edge [
    source 15
    target 1044
    weight 5.6429684336282
  ]
  edge [
    source 15
    target 411
    weight 4.04437875075459
  ]
  edge [
    source 15
    target 1046
    weight 4.04437875075459
  ]
  edge [
    source 15
    target 1315
    weight 5.6429684336282
  ]
  edge [
    source 15
    target 941
    weight 4.04437875075459
  ]
  edge [
    source 15
    target 462
    weight 9.68734718438279
  ]
  edge [
    source 15
    target 157
    weight 4.04437875075459
  ]
  edge [
    source 15
    target 1318
    weight 4.04437875075459
  ]
  edge [
    source 15
    target 511
    weight 5.6429684336282
  ]
  edge [
    source 15
    target 702
    weight 5.6429684336282
  ]
  edge [
    source 15
    target 372
    weight 4.04437875075459
  ]
  edge [
    source 15
    target 558
    weight 9.68734718438279
  ]
  edge [
    source 15
    target 1381
    weight 5.6429684336282
  ]
  edge [
    source 15
    target 733
    weight 4.04437875075459
  ]
  edge [
    source 15
    target 814
    weight 4.04437875075459
  ]
  edge [
    source 15
    target 893
    weight 4.04437875075459
  ]
  edge [
    source 15
    target 609
    weight 4.04437875075459
  ]
  edge [
    source 15
    target 1050
    weight 5.6429684336282
  ]
  edge [
    source 15
    target 193
    weight 4.04437875075459
  ]
  edge [
    source 15
    target 236
    weight 4.04437875075459
  ]
  edge [
    source 15
    target 379
    weight 4.04437875075459
  ]
  edge [
    source 15
    target 120
    weight 9.68734718438279
  ]
  edge [
    source 15
    target 1007
    weight 4.04437875075459
  ]
  edge [
    source 15
    target 569
    weight 4.04437875075459
  ]
  edge [
    source 15
    target 280
    weight 4.04437875075459
  ]
  edge [
    source 15
    target 612
    weight 4.04437875075459
  ]
  edge [
    source 15
    target 145
    weight 5.6429684336282
  ]
  edge [
    source 15
    target 36
    weight 5.6429684336282
  ]
  edge [
    source 15
    target 947
    weight 4.04437875075459
  ]
  edge [
    source 15
    target 522
    weight 4.04437875075459
  ]
  edge [
    source 15
    target 81
    weight 5.6429684336282
  ]
  edge [
    source 15
    target 1276
    weight 4.04437875075459
  ]
  edge [
    source 15
    target 169
    weight 4.04437875075459
  ]
  edge [
    source 15
    target 295
    weight 9.68734718438279
  ]
  edge [
    source 15
    target 781
    weight 9.68734718438279
  ]
  edge [
    source 16
    target 1287
    weight 41.0156994443193
  ]
  edge [
    source 16
    target 1381
    weight 10.5270020578233
  ]
  edge [
    source 16
    target 730
    weight 44.0645785506062
  ]
  edge [
    source 16
    target 1020
    weight 41.0156994443193
  ]
  edge [
    source 16
    target 254
    weight 41.0156994443193
  ]
  edge [
    source 16
    target 627
    weight 2.28318320176895
  ]
  edge [
    source 16
    target 197
    weight 41.0156994443193
  ]
  edge [
    source 16
    target 505
    weight 2.28318320176895
  ]
  edge [
    source 16
    target 589
    weight 41.0156994443193
  ]
  edge [
    source 16
    target 178
    weight 10.5270020578233
  ]
  edge [
    source 16
    target 1026
    weight 41.0156994443193
  ]
  edge [
    source 16
    target 920
    weight 10.5270020578233
  ]
  edge [
    source 16
    target 344
    weight 2.28318320176895
  ]
  edge [
    source 16
    target 805
    weight 1.70865647108843
  ]
  edge [
    source 16
    target 1209
    weight 41.0156994443193
  ]
  edge [
    source 16
    target 347
    weight 2.28318320176895
  ]
  edge [
    source 16
    target 636
    weight 10.5270020578233
  ]
  edge [
    source 16
    target 596
    weight 55.614051244181
  ]
  edge [
    source 16
    target 160
    weight 19.2766556827526
  ]
  edge [
    source 16
    target 1032
    weight 1.70865647108843
  ]
  edge [
    source 16
    target 887
    weight 27.3207002039429
  ]
  edge [
    source 16
    target 1123
    weight 57.8972344459499
  ]
  edge [
    source 16
    target 1303
    weight 2.28318320176895
  ]
  edge [
    source 16
    target 1382
    weight 10.5270020578233
  ]
  edge [
    source 16
    target 450
    weight 19.2766556827526
  ]
  edge [
    source 16
    target 1217
    weight 2.28318320176895
  ]
  edge [
    source 16
    target 270
    weight 2.28318320176895
  ]
  edge [
    source 16
    target 273
    weight 41.7813953488372
  ]
  edge [
    source 16
    target 361
    weight 2.28318320176895
  ]
  edge [
    source 16
    target 755
    weight 19.2766556827526
  ]
  edge [
    source 16
    target 405
    weight 1.70865647108843
  ]
  edge [
    source 16
    target 1042
    weight 52.3083974066605
  ]
  edge [
    source 16
    target 338
    weight 19.2766556827526
  ]
  edge [
    source 16
    target 653
    weight 44.0645785506062
  ]
  edge [
    source 16
    target 1050
    weight 10.5270020578233
  ]
  edge [
    source 16
    target 655
    weight 41.0156994443193
  ]
  edge [
    source 16
    target 1396
    weight 2.28318320176895
  ]
  edge [
    source 16
    target 1315
    weight 10.5270020578233
  ]
  edge [
    source 16
    target 941
    weight 2.28318320176895
  ]
  edge [
    source 16
    target 462
    weight 19.2766556827526
  ]
  edge [
    source 16
    target 1024
    weight 41.0156994443193
  ]
  edge [
    source 16
    target 702
    weight 10.5270020578233
  ]
  edge [
    source 16
    target 558
    weight 19.2766556827526
  ]
  edge [
    source 16
    target 276
    weight 2.28318320176895
  ]
  edge [
    source 16
    target 27
    weight 1.70865647108843
  ]
  edge [
    source 16
    target 787
    weight 41.0156994443193
  ]
  edge [
    source 16
    target 948
    weight 2.28318320176895
  ]
  edge [
    source 16
    target 1139
    weight 2.28318320176895
  ]
  edge [
    source 16
    target 771
    weight 1.70865647108843
  ]
  edge [
    source 16
    target 852
    weight 41.7813953488372
  ]
  edge [
    source 16
    target 1323
    weight 57.8972344459499
  ]
  edge [
    source 16
    target 200
    weight 2.28318320176895
  ]
  edge [
    source 16
    target 120
    weight 19.2766556827526
  ]
  edge [
    source 16
    target 472
    weight 1.70865647108843
  ]
  edge [
    source 16
    target 1460
    weight 2.28318320176895
  ]
  edge [
    source 16
    target 971
    weight 41.0156994443193
  ]
  edge [
    source 16
    target 1415
    weight 2.28318320176895
  ]
  edge [
    source 16
    target 386
    weight 1.70865647108843
  ]
  edge [
    source 16
    target 954
    weight 2.28318320176895
  ]
  edge [
    source 16
    target 591
    weight 2.28318320176895
  ]
  edge [
    source 16
    target 36
    weight 10.5270020578233
  ]
  edge [
    source 16
    target 961
    weight 2.28318320176895
  ]
  edge [
    source 16
    target 133
    weight 2.28318320176895
  ]
  edge [
    source 16
    target 295
    weight 19.2766556827526
  ]
  edge [
    source 16
    target 680
    weight 52.3083974066605
  ]
  edge [
    source 16
    target 40
    weight 10.5270020578233
  ]
  edge [
    source 16
    target 629
    weight 44.0645785506062
  ]
  edge [
    source 16
    target 42
    weight 2.28318320176895
  ]
  edge [
    source 16
    target 1423
    weight 19.2766556827526
  ]
  edge [
    source 16
    target 656
    weight 41.7813953488372
  ]
  edge [
    source 16
    target 1157
    weight 41.0156994443193
  ]
  edge [
    source 16
    target 211
    weight 2.28318320176895
  ]
  edge [
    source 16
    target 791
    weight 10.5270020578233
  ]
  edge [
    source 16
    target 579
    weight 2.28318320176895
  ]
  edge [
    source 16
    target 868
    weight 2.28318320176895
  ]
  edge [
    source 16
    target 1428
    weight 41.7813953488372
  ]
  edge [
    source 16
    target 1027
    weight 44.0645785506062
  ]
  edge [
    source 16
    target 134
    weight 19.2766556827526
  ]
  edge [
    source 16
    target 937
    weight 2.28318320176895
  ]
  edge [
    source 16
    target 1146
    weight 57.8972344459499
  ]
  edge [
    source 16
    target 216
    weight 41.7813953488372
  ]
  edge [
    source 16
    target 494
    weight 2.28318320176895
  ]
  edge [
    source 16
    target 304
    weight 55.614051244181
  ]
  edge [
    source 16
    target 587
    weight 3.99183967285738
  ]
  edge [
    source 16
    target 139
    weight 55.614051244181
  ]
  edge [
    source 16
    target 1179
    weight 2.28318320176895
  ]
  edge [
    source 16
    target 867
    weight 41.0156994443193
  ]
  edge [
    source 16
    target 141
    weight 2.28318320176895
  ]
  edge [
    source 16
    target 698
    weight 2.28318320176895
  ]
  edge [
    source 16
    target 878
    weight 41.7813953488372
  ]
  edge [
    source 16
    target 987
    weight 2.28318320176895
  ]
  edge [
    source 16
    target 879
    weight 1.70865647108843
  ]
  edge [
    source 16
    target 504
    weight 2.28318320176895
  ]
  edge [
    source 16
    target 989
    weight 44.0645785506062
  ]
  edge [
    source 16
    target 1440
    weight 1.70865647108843
  ]
  edge [
    source 16
    target 81
    weight 10.5270020578233
  ]
  edge [
    source 16
    target 781
    weight 19.2766556827526
  ]
  edge [
    source 16
    target 231
    weight 2.28318320176895
  ]
  edge [
    source 16
    target 94
    weight 41.0156994443193
  ]
  edge [
    source 16
    target 411
    weight 3.99183967285738
  ]
  edge [
    source 16
    target 1342
    weight 61.0580510315899
  ]
  edge [
    source 16
    target 230
    weight 3.99183967285738
  ]
  edge [
    source 16
    target 835
    weight 2.28318320176895
  ]
  edge [
    source 16
    target 511
    weight 10.5270020578233
  ]
  edge [
    source 16
    target 998
    weight 2.28318320176895
  ]
  edge [
    source 16
    target 129
    weight 10.5270020578233
  ]
  edge [
    source 16
    target 573
    weight 41.0156994443193
  ]
  edge [
    source 16
    target 1044
    weight 10.5270020578233
  ]
  edge [
    source 16
    target 323
    weight 41.7813953488372
  ]
  edge [
    source 16
    target 1318
    weight 41.0156994443193
  ]
  edge [
    source 16
    target 715
    weight 41.0156994443193
  ]
  edge [
    source 16
    target 1276
    weight 55.614051244181
  ]
  edge [
    source 16
    target 1345
    weight 10.5270020578233
  ]
  edge [
    source 16
    target 234
    weight 41.0156994443193
  ]
  edge [
    source 16
    target 1398
    weight 2.28318320176895
  ]
  edge [
    source 16
    target 420
    weight 1.70865647108843
  ]
  edge [
    source 16
    target 292
    weight 2.28318320176895
  ]
  edge [
    source 16
    target 722
    weight 41.0156994443193
  ]
  edge [
    source 16
    target 214
    weight 41.0156994443193
  ]
  edge [
    source 16
    target 519
    weight 2.28318320176895
  ]
  edge [
    source 16
    target 242
    weight 1.70865647108843
  ]
  edge [
    source 16
    target 1009
    weight 27.3207002039429
  ]
  edge [
    source 16
    target 612
    weight 44.0645785506062
  ]
  edge [
    source 16
    target 219
    weight 55.614051244181
  ]
  edge [
    source 16
    target 145
    weight 10.5270020578233
  ]
  edge [
    source 16
    target 575
    weight 2.28318320176895
  ]
  edge [
    source 16
    target 824
    weight 1.70865647108843
  ]
  edge [
    source 16
    target 1369
    weight 2.28318320176895
  ]
  edge [
    source 16
    target 609
    weight 2.28318320176895
  ]
  edge [
    source 17
    target 680
    weight 4.83683008596703
  ]
  edge [
    source 17
    target 730
    weight 2.80280420630946
  ]
  edge [
    source 17
    target 338
    weight 84.4204611949221
  ]
  edge [
    source 17
    target 1251
    weight 12.5544122776421
  ]
  edge [
    source 17
    target 627
    weight 2.80280420630946
  ]
  edge [
    source 17
    target 505
    weight 2.80280420630946
  ]
  edge [
    source 17
    target 178
    weight 4.83683008596703
  ]
  edge [
    source 17
    target 920
    weight 4.83683008596703
  ]
  edge [
    source 17
    target 344
    weight 2.80280420630946
  ]
  edge [
    source 17
    target 1027
    weight 15.3572164839516
  ]
  edge [
    source 17
    target 347
    weight 2.80280420630946
  ]
  edge [
    source 17
    target 636
    weight 4.83683008596703
  ]
  edge [
    source 17
    target 923
    weight 24.3916194790487
  ]
  edge [
    source 17
    target 231
    weight 2.80280420630946
  ]
  edge [
    source 17
    target 1215
    weight 12.5544122776421
  ]
  edge [
    source 17
    target 1032
    weight 2.20442049441369
  ]
  edge [
    source 17
    target 1123
    weight 2.80280420630946
  ]
  edge [
    source 17
    target 1303
    weight 2.80280420630946
  ]
  edge [
    source 17
    target 1382
    weight 4.83683008596703
  ]
  edge [
    source 17
    target 260
    weight 12.5544122776421
  ]
  edge [
    source 17
    target 450
    weight 84.4204611949221
  ]
  edge [
    source 17
    target 1217
    weight 2.80280420630946
  ]
  edge [
    source 17
    target 270
    weight 2.80280420630946
  ]
  edge [
    source 17
    target 361
    weight 2.80280420630946
  ]
  edge [
    source 17
    target 755
    weight 84.4204611949221
  ]
  edge [
    source 17
    target 405
    weight 2.20442049441369
  ]
  edge [
    source 17
    target 462
    weight 84.4204611949221
  ]
  edge [
    source 17
    target 1042
    weight 4.83683008596703
  ]
  edge [
    source 17
    target 653
    weight 2.80280420630946
  ]
  edge [
    source 17
    target 846
    weight 12.5544122776421
  ]
  edge [
    source 17
    target 1323
    weight 2.80280420630946
  ]
  edge [
    source 17
    target 1396
    weight 2.80280420630946
  ]
  edge [
    source 17
    target 1315
    weight 4.83683008596703
  ]
  edge [
    source 17
    target 941
    weight 2.80280420630946
  ]
  edge [
    source 17
    target 276
    weight 2.80280420630946
  ]
  edge [
    source 17
    target 989
    weight 2.80280420630946
  ]
  edge [
    source 17
    target 558
    weight 84.4204611949221
  ]
  edge [
    source 17
    target 946
    weight 160.753989361702
  ]
  edge [
    source 17
    target 663
    weight 12.5544122776421
  ]
  edge [
    source 17
    target 27
    weight 2.20442049441369
  ]
  edge [
    source 17
    target 664
    weight 24.3916194790487
  ]
  edge [
    source 17
    target 211
    weight 2.80280420630946
  ]
  edge [
    source 17
    target 948
    weight 2.80280420630946
  ]
  edge [
    source 17
    target 1139
    weight 2.80280420630946
  ]
  edge [
    source 17
    target 771
    weight 2.20442049441369
  ]
  edge [
    source 17
    target 1050
    weight 165.590819447669
  ]
  edge [
    source 17
    target 200
    weight 2.80280420630946
  ]
  edge [
    source 17
    target 120
    weight 84.4204611949221
  ]
  edge [
    source 17
    target 954
    weight 2.80280420630946
  ]
  edge [
    source 17
    target 1415
    weight 2.80280420630946
  ]
  edge [
    source 17
    target 386
    weight 2.20442049441369
  ]
  edge [
    source 17
    target 472
    weight 2.20442049441369
  ]
  edge [
    source 17
    target 591
    weight 2.80280420630946
  ]
  edge [
    source 17
    target 36
    weight 4.83683008596703
  ]
  edge [
    source 17
    target 961
    weight 2.80280420630946
  ]
  edge [
    source 17
    target 133
    weight 2.80280420630946
  ]
  edge [
    source 17
    target 295
    weight 84.4204611949221
  ]
  edge [
    source 17
    target 1381
    weight 4.83683008596703
  ]
  edge [
    source 17
    target 40
    weight 4.83683008596703
  ]
  edge [
    source 17
    target 629
    weight 2.80280420630946
  ]
  edge [
    source 17
    target 42
    weight 2.80280420630946
  ]
  edge [
    source 17
    target 1252
    weight 160.753989361702
  ]
  edge [
    source 17
    target 1423
    weight 84.4204611949221
  ]
  edge [
    source 17
    target 129
    weight 165.590819447669
  ]
  edge [
    source 17
    target 791
    weight 165.590819447669
  ]
  edge [
    source 17
    target 579
    weight 2.80280420630946
  ]
  edge [
    source 17
    target 868
    weight 2.80280420630946
  ]
  edge [
    source 17
    target 805
    weight 2.20442049441369
  ]
  edge [
    source 17
    target 134
    weight 84.4204611949221
  ]
  edge [
    source 17
    target 937
    weight 2.80280420630946
  ]
  edge [
    source 17
    target 1146
    weight 2.80280420630946
  ]
  edge [
    source 17
    target 494
    weight 2.80280420630946
  ]
  edge [
    source 17
    target 587
    weight 5.00722470072315
  ]
  edge [
    source 17
    target 1345
    weight 4.83683008596703
  ]
  edge [
    source 17
    target 1179
    weight 2.80280420630946
  ]
  edge [
    source 17
    target 221
    weight 24.3916194790487
  ]
  edge [
    source 17
    target 141
    weight 2.80280420630946
  ]
  edge [
    source 17
    target 698
    weight 2.80280420630946
  ]
  edge [
    source 17
    target 987
    weight 2.80280420630946
  ]
  edge [
    source 17
    target 879
    weight 2.20442049441369
  ]
  edge [
    source 17
    target 504
    weight 2.80280420630946
  ]
  edge [
    source 17
    target 702
    weight 4.83683008596703
  ]
  edge [
    source 17
    target 1440
    weight 2.20442049441369
  ]
  edge [
    source 17
    target 781
    weight 84.4204611949221
  ]
  edge [
    source 17
    target 411
    weight 5.00722470072315
  ]
  edge [
    source 17
    target 1342
    weight 84.4204611949221
  ]
  edge [
    source 17
    target 230
    weight 165.761214062425
  ]
  edge [
    source 17
    target 835
    weight 2.80280420630946
  ]
  edge [
    source 17
    target 511
    weight 4.83683008596703
  ]
  edge [
    source 17
    target 998
    weight 2.80280420630946
  ]
  edge [
    source 17
    target 81
    weight 4.83683008596703
  ]
  edge [
    source 17
    target 1044
    weight 4.83683008596703
  ]
  edge [
    source 17
    target 323
    weight 160.753989361702
  ]
  edge [
    source 17
    target 160
    weight 84.4204611949221
  ]
  edge [
    source 17
    target 609
    weight 2.80280420630946
  ]
  edge [
    source 17
    target 1398
    weight 2.80280420630946
  ]
  edge [
    source 17
    target 420
    weight 2.20442049441369
  ]
  edge [
    source 17
    target 292
    weight 2.80280420630946
  ]
  edge [
    source 17
    target 523
    weight 12.5544122776421
  ]
  edge [
    source 17
    target 519
    weight 2.80280420630946
  ]
  edge [
    source 17
    target 242
    weight 162.958409856116
  ]
  edge [
    source 17
    target 1460
    weight 2.80280420630946
  ]
  edge [
    source 17
    target 612
    weight 2.80280420630946
  ]
  edge [
    source 17
    target 145
    weight 4.83683008596703
  ]
  edge [
    source 17
    target 575
    weight 2.80280420630946
  ]
  edge [
    source 17
    target 824
    weight 2.20442049441369
  ]
  edge [
    source 17
    target 1369
    weight 2.80280420630946
  ]
  edge [
    source 17
    target 169
    weight 24.3916194790487
  ]
  edge [
    source 18
    target 680
    weight 7.04795241098053
  ]
  edge [
    source 18
    target 1381
    weight 7.04795241098053
  ]
  edge [
    source 18
    target 338
    weight 7.04795241098053
  ]
  edge [
    source 18
    target 40
    weight 7.04795241098053
  ]
  edge [
    source 18
    target 1423
    weight 7.04795241098053
  ]
  edge [
    source 18
    target 129
    weight 7.04795241098053
  ]
  edge [
    source 18
    target 1342
    weight 7.04795241098053
  ]
  edge [
    source 18
    target 178
    weight 7.04795241098053
  ]
  edge [
    source 18
    target 920
    weight 7.04795241098053
  ]
  edge [
    source 18
    target 134
    weight 7.04795241098053
  ]
  edge [
    source 18
    target 791
    weight 7.04795241098053
  ]
  edge [
    source 18
    target 636
    weight 7.04795241098053
  ]
  edge [
    source 18
    target 596
    weight 4.7475409598691
  ]
  edge [
    source 18
    target 304
    weight 4.7475409598691
  ]
  edge [
    source 18
    target 1345
    weight 7.04795241098053
  ]
  edge [
    source 18
    target 221
    weight 12.4709812662143
  ]
  edge [
    source 18
    target 1123
    weight 4.7475409598691
  ]
  edge [
    source 18
    target 1382
    weight 7.04795241098053
  ]
  edge [
    source 18
    target 450
    weight 7.04795241098053
  ]
  edge [
    source 18
    target 702
    weight 7.04795241098053
  ]
  edge [
    source 18
    target 923
    weight 12.4709812662143
  ]
  edge [
    source 18
    target 755
    weight 7.04795241098053
  ]
  edge [
    source 18
    target 1042
    weight 7.04795241098053
  ]
  edge [
    source 18
    target 1044
    weight 7.04795241098053
  ]
  edge [
    source 18
    target 1050
    weight 7.04795241098053
  ]
  edge [
    source 18
    target 1315
    weight 7.04795241098053
  ]
  edge [
    source 18
[truncated: 6,620,290 more chars]
