# Supplementary material for: Exploration of the Anti-Inflammatory Drug Space Through Network Pharmacology: Applications for Drug Repurposing
Source: Front Physiol. 2018 Mar 1;9:151. doi: 10.3389/fphys.2018.00151 (PMC5838628; doi:10.3389/fphys.2018.00151)
Supplement: Supplementary File 2 — A compressed file containing all similarity matrices as comma-delimited files. [file DataSheet2.ZIP]

Archive with 3 entries (3 files):
- spearman_matrix_cmap.txt
- spearman_matrix_lincs.txt
- tanimoto_matrix.txt
