# Supplementary material for: Exploration of the Anti-Inflammatory Drug Space Through Network Pharmacology: Applications for Drug Repurposing
Source: Front Physiol. 2018 Mar 1;9:151. doi: 10.3389/fphys.2018.00151 (PMC5838628; doi:10.3389/fphys.2018.00151)
Supplement: Supplementary File 2 — A compressed file containing all similarity matrices as comma-delimited files. [file DataSheet2.ZIP › spearman_matrix_cmap.txt]

	DEXAMETHASONE	ROFECOXIB	SULINDAC	CELECOXIB	PREDNISOLONE	ACETYLSALICYLIC ACID	FLUFENAMIC ACID	DICLOFENAC	OXAPROZIN	TRIAMCINOLONE	PIROXICAM	ETODOLAC	NIMESULIDE	TOLFENAMIC ACID	MECLOFENAMIC ACID	PREDNISONE	DIFLUNISAL	BENZYDAMINE	METHYLPREDNISOLONE	BETAMETHASONE	MEFENAMIC ACID	NAPROXEN	ACECLOFENAC	FENBUFEN	KETOPROFEN	BUFEXAMAC	NIFLUMIC ACID	ACEMETACIN	TIAPROFENIC ACID	TENOXICAM	SUXIBUZONE	FLUMETASONE	FLUNIXIN	FENOPROFEN	ZOMEPIRAC	RIMEXOLONE	SUPROFEN	INDOPROFEN	TOLMETIN	DEXIBUPROFEN	FLURBIPROFEN	NABUMETONE	KETOROLAC	AZAPROPAZONE	HYDROCORTISONE	OXYPHENBUTAZONE	VALDECOXIB
DEXAMETHASONE	1	0.11789061813551	0.0111942872836172	-0.0290833870671451	0.0127774189940266	0.0281513123808152	0.0501854916813717	0.0347922426495676	0.00795146876348131	0.124465746808316	-0.0381501361720983	-0.0431354441015484	0.0429323361957876	0.0933634901066312	0.0111996696355334	-0.0777416209620496	-0.0130746293370686	-0.00982825445208396	0.0604251271133313	0.0254887421461255	0.00484042631274263	-0.00140894000096832	-0.0187179395808776	0.0357487044078969	0.0294326595008443	0.0478509464175225	-0.0088827742724503	-0.0137724661806289	0.0160002269040661	0.00473021421279097	-0.0390439327942718	0.054587893092869	0.0178341769134855	-0.00971855277138898	0.00295736862753671	0.0638949227520205	-0.0353699080811151	0.0356952604758734	0.0132534184711953	-0.0148780482911795	0.0523014482053811	0.00913479622819946	-0.0355000551693379	0.056366589597237	0.0341045681856812	0.0175560025595216	-0.0109963266198591
ROFECOXIB	0.11789061813551	1	-0.0155179054086333	0.0211628723603719	-0.0395829950863486	0.100984692625154	0.155614477649176	0.120684499090349	0.0744538963923162	0.00717609093052434	0.0575046982974636	0.0135819425049224	0.0604041313989339	0.0960561256170747	-0.0172076780428446	-0.0491581972867647	0.0222998387507087	0.0278093374594856	0.0886444370135666	0.0903129323378094	-0.00596804964715403	0.029065094960844	-0.0172630986443157	0.00920745910472646	0.0800188159083633	0.106446919667006	0.0300807288204851	-0.0913450261551829	0.0422099128421633	0.0180963090757113	0.0210860817644884	0.059904690253544	0.126430310564836	0.0533247562833419	0.111075238556053	0.124514027714167	0.0248302675788938	-0.0226931353223765	0.00832733836472987	0.0301170386404856	0.0771344184226209	0.0688892563452492	0.0752284233394219	-0.0710881281158058	0.112397515231264	0.000697796678430397	0.0277869654914799
SULINDAC	0.0111942872836172	-0.0155179054086333	1	0.0429585430247536	0.023943490596612	-0.061528520487787	-0.0742306874121512	-0.0224224818040183	0.0149899069961945	-0.0159926965268645	-0.0514069830915113	-0.0461803539440333	0.0153148566670037	-0.0320163290687135	0.0342976501378813	0.0420330843189158	-0.0124185896167442	-0.00161433419161093	-0.0698344716364592	-0.00557338900768089	0.0820526739152579	-0.0492684893739776	-0.0424861873271726	-0.0483987598560495	-0.00521824122089874	-0.0245659596958089	-0.0108449199266291	0.0401467450418793	-0.0128185532445059	0.00187317461548556	-0.00748031523215489	-0.077954214654786	-0.0712521039908084	-0.103283909612355	-0.0756409862081017	-0.113156001888715	-0.0869672132930318	0.101079789901659	-0.0414419519599064	-0.0612950877623898	-0.0184507139775303	-0.0847601911473355	-0.0639514511951456	0.0376821069022868	-0.0618599471810221	0.0743768582263174	0.0138709456785016
CELECOXIB	-0.0290833870671451	0.0211628723603719	0.0429585430247536	1	-0.00985366602332676	-0.0897724440947529	-0.096424222646729	-0.102485049306823	-0.0179643540047267	0.0203945222059454	-0.0971168296978908	-0.0345629571632623	-0.0410760811592064	-0.0838853246898338	0.074633602985194	0.102982098623559	-0.0112667207564793	-0.0200130837488795	-0.0910556429891038	-0.0513723013608889	0.00339052670680086	-0.0422142281318346	0.0137294123294241	-0.0273920690748052	-0.0778006657984275	-0.100859583362397	-0.0269350539623152	0.0786980257950928	-0.0465937582754588	0.0179038300027036	-0.0195656928451061	-0.0956873129864325	-0.138875000677879	-0.135525359962327	-0.118243208755866	-0.163197934044399	-0.0179187621077062	0.0366399172781393	-0.0100634245711419	-0.0211523716531671	-0.0901320172675037	-0.0880266383821551	-0.0724338254178368	0.0487439783088435	-0.136473032439004	0.0939503922520817	-0.0457729019345648
PREDNISOLONE	0.0127774189940266	-0.0395829950863486	0.023943490596612	-0.00985366602332676	1	0.0685084064923999	-0.0247812891013056	0.041101472237845	0.0341299887434859	0.0606040986104312	-0.00202064705301251	0.0537275321811399	0.00871147043927979	0.0124697688104311	-0.0763788106455244	0.000785236425053721	0.0159396505729374	0.0434557078384559	0.0543979181774205	0.0190958438370371	0.0724172493083235	0.0222440668563616	0.0198152756384027	0.059078666452442	0.0240584405666818	0.159817844954897	0.0679973969476902	0.0393088177630584	0.0332467774181954	-0.0548089435644657	0.0439006856476665	0.113866372728633	0.0712166968182582	0.0351229287465753	0.0629058416447351	0.0755565156689409	0.0330241071764944	0.00820388441919961	-0.00371677396606053	-0.00269770265604898	0.0616847606916028	0.0667309054252786	0.0664053449364198	-0.066085062166211	0.0654313189957794	-0.00834511581730128	-0.00668918575217498
ACETYLSALICYLIC ACID	0.0281513123808152	0.100984692625154	-0.061528520487787	-0.0897724440947529	0.0685084064923999	1	0.318526374886806	0.184516773316698	0.164465234912419	0.0560142613333512	0.182037569843568	0.196322656174713	0.112792470481545	0.153748158854357	-0.102801449801199	-0.0783419750802253	0.024655213175097	0.135779621686118	0.22461689272318	0.118340964794966	0.072480112460659	0.128120814397115	0.0312025578305431	0.174914908785245	0.126722205241116	0.254210191886237	-0.00565254197799667	-0.151675488965312	0.0363377700010949	-0.0485508975166022	0.213403690008238	0.222481972489241	0.324725916551748	0.251451782282094	0.282136459412107	0.331380217178281	0.123360399689188	-0.0975491696445468	0.0268565401292565	0.0944475226910932	0.19978503610997	0.216559742617988	0.222983558161331	-0.195245478378805	0.29613721698506	-0.124045436063937	0.027342766008337
FLUFENAMIC ACID	0.0501854916813717	0.155614477649176	-0.0742306874121512	-0.096424222646729	-0.0247812891013056	0.318526374886806	1	0.169930164683044	0.133746660689025	0.0496455294172333	0.208422087716604	0.168184069273873	0.175188101983339	0.181632870840223	-0.00917298343515878	-0.0843178195034522	0.0271233466881601	0.117307406567122	0.219292135588977	0.11596625952124	0.0140131538366851	0.0972510616992513	0.0235116244930949	0.101052839564096	0.144429521525671	0.234756478316372	0.0604345455478648	-0.180203754096253	0.0724406915253424	-0.0198463864423288	0.14844729181844	0.182456665319148	0.272888771033623	0.189964164629903	0.244525245479542	0.286137426829669	0.0949645037407332	-0.089577424967829	0.0534389773191349	0.0775297069115807	0.153626834462082	0.19083146385345	0.203016006050864	-0.167307884018137	0.24764907241536	-0.0841342839117711	0.049191612729113
DICLOFENAC	0.0347922426495676	0.120684499090349	-0.0224224818040183	-0.102485049306823	0.041101472237845	0.184516773316698	0.169930164683044	1	0.113084024142432	0.0172385398547706	0.111746937893772	0.0887064162524089	0.101115162175666	0.130778563026387	-0.0593855129966771	-0.0659681132879153	0.031486867143836	0.051335187901528	0.128857207813416	0.104343960817263	0.0297361945313028	0.0985382619522938	0.00769448718593493	0.0725940462320503	0.131885301254078	0.21594472343477	0.0283899732148	-0.110944716701381	0.0872949158452378	-0.0101992747835225	0.0911422228383686	0.126247661892563	0.213739458769976	0.128996597246954	0.189804947972001	0.230937198270881	0.0891521471429939	-0.0646882594276535	0.0230015237448639	0.0336048243160096	0.165859278383571	0.117752033021093	0.15514632913436	-0.13191718321852	0.217289035521576	-0.0565585373530219	0.0533428605511657
OXAPROZIN	0.00795146876348131	0.0744538963923162	0.0149899069961945	-0.0179643540047267	0.0341299887434859	0.164465234912419	0.133746660689025	0.113084024142432	1	0.0140169279307755	0.0899332652374968	0.0925641794564783	0.0695196534006186	0.0869457512502819	-0.0488893170085336	-0.0372766859930171	0.0290277158085719	0.0956544785399692	0.120444517344013	0.0962773091533987	0.0484558810256099	0.0473070406055386	0.00384533923229105	0.0716264107160572	0.0893348967004946	0.161923129833698	0.00288184965823183	-0.0928433129216897	0.0036719170775093	-0.0340854844200235	0.119092864402293	0.125640491919287	0.180479264567589	0.120406563594338	0.144466695408903	0.121606777176893	0.041524833798395	-0.0468873018205925	0.00386894459189181	0.0858430416091308	0.102621826307515	0.105014198900098	0.129604849081303	-0.129313885003737	0.159404019302765	-0.00156730201250789	0.0274234047984698
TRIAMCINOLONE	0.124465746808316	0.00717609093052434	-0.0159926965268645	0.0203945222059454	0.0606040986104312	0.0560142613333512	0.0496455294172333	0.0172385398547706	0.0140169279307755	1	0.0246908898447242	0.0366839667231644	0.0224246948805374	0.0442443534788634	0.0135250083568791	0.0265312898295749	0.0149763393643592	0.0720126575949242	0.098347935756442	0.0488463183676223	0.00462247912985884	0.014289216124084	0.0110768739353974	0.0579949565360681	-0.0108620548431397	0.0411984004094145	0.00654093504470745	0.00891229288959169	-0.0243826524101973	0.00804180133490878	0.0881543268630258	0.0930349738184349	0.00848335345548079	-0.00991962326577774	0.0476644112785983	0.030592783095116	0.0723160113163505	0.0102432639730573	0.00952153587748876	0.0215894885281213	-0.0218159460600022	0.0145121971848323	0.0458258982035933	-0.026952071174197	0.0103467040967775	-0.0278783084493196	-0.0231171251502478
PIROXICAM	-0.0381501361720983	0.0575046982974636	-0.0514069830915113	-0.0971168296978908	-0.00202064705301251	0.182037569843568	0.208422087716604	0.111746937893772	0.0899332652374968	0.0246908898447242	1	0.243905916744083	0.167374824868169	0.092162714112476	-0.0325346630979512	-0.0012850600699511	0.0844438863620264	0.0799717965511696	0.183423826686421	0.137415885131273	-0.00613211595528276	0.0354798161159726	0.0493390226660683	0.0303006857441127	0.0803674529091897	0.130272558397991	0.0430434903381318	-0.147055913028168	0.0130525199874599	-0.0336208743967142	0.152607491254003	0.156311853427852	0.209653001209535	0.16987904979223	0.198114563810699	0.213136252968113	0.098984787913512	-0.0604372777869853	0.0298091127608939	0.0842292762868472	0.0684289202896407	0.151575206199349	0.145472879427816	-0.154818721767369	0.179519464547832	-0.0938813451290429	0.0498362087706259
ETODOLAC	-0.0431354441015484	0.0135819425049224	-0.0461803539440333	-0.0345629571632623	0.0537275321811399	0.196322656174713	0.168184069273873	0.0887064162524089	0.0925641794564783	0.0366839667231644	0.243905916744083	1	0.172278369252885	0.0762778210343905	0.0207208001105662	0.00211065360120243	0.0655025299844003	0.115727682622118	0.150530460306808	0.078798388461009	0.0271246785078656	0.0751920587456715	0.162816301992716	0.0459152343205859	0.0613529901392056	0.1414241189107	0.0546292320074634	-0.1424345524384	0.0428347752106071	-0.0626861129336321	0.1805687142857	0.201175632982044	0.232285428230532	0.231287487065403	0.196064272649849	0.237205380300003	0.133042662281921	-0.125511561372076	0.0560792691121684	0.082225486842256	0.125643729856757	0.154930576936381	0.209043238722274	-0.159489848284555	0.247427207091469	-0.0748933018221789	0.0306375522072208
NIMESULIDE	0.0429323361957876	0.0604041313989339	0.0153148566670037	-0.0410760811592064	0.00871147043927979	0.112792470481545	0.175188101983339	0.101115162175666	0.0695196534006186	0.0224246948805374	0.167374824868169	0.172278369252885	1	0.145062688350438	0.0495828967225036	-0.0296958423050391	0.0252851208463751	0.0200673916131719	0.121511293122753	0.0953570380199564	-0.00264757694186447	0.0413666175924198	0.0562179748685292	0.0136126185363625	0.0958350300442872	0.119630190922157	0.0204700370530313	-0.109196698935023	0.0489428315109492	-0.00254022331073517	0.0646209820087386	0.0894667084729224	0.131121688664189	0.0896857948163458	0.139315888372846	0.163742350961636	0.0218837391429334	-0.0144928841527092	0.0340154175685393	0.0255206049899578	0.114495484007175	0.100818025683329	0.107883009315757	-0.0866231487746602	0.153491990364222	-0.0331830320673594	0.0355428081983439
TOLFENAMIC ACID	0.0933634901066312	0.0960561256170747	-0.0320163290687135	-0.0838853246898338	0.0124697688104311	0.153748158854357	0.181632870840223	0.130778563026387	0.0869457512502819	0.0442443534788634	0.092162714112476	0.0762778210343905	0.145062688350438	1	-0.0373367088616896	-0.151125142102096	-0.0328856120399508	0.0552105563292437	0.155601708892139	0.0649271736502561	0.0188691123054438	0.063562884118195	-0.0232327543385139	0.0947771394184113	0.137774626856836	0.17114143703144	0.0273277029340163	-0.0692661342749187	0.0786404066914228	-0.00852772201388179	0.0280350654646377	0.131382110217822	0.190122218304457	0.104679043837597	0.153054696632981	0.247843384472605	0.0279169534408494	-0.0246671868739731	0.064333378044725	0.0116257107630997	0.152749259288923	0.192905537049334	0.119428135822374	-0.0558107633072788	0.207691326685688	-0.0659451899154446	0.0322986958128508
MECLOFENAMIC ACID	0.0111996696355334	-0.0172076780428446	0.0342976501378813	0.074633602985194	-0.0763788106455244	-0.102801449801199	-0.00917298343515878	-0.0593855129966771	-0.0488893170085336	0.0135250083568791	-0.0325346630979512	0.0207208001105662	0.0495828967225036	-0.0373367088616896	1	0.0749238175797522	0.00695433587754776	-0.0346107862776633	-0.0892206306820012	-0.0206376467980818	-0.0175566404994019	-0.0200529838843487	0.070880014470534	-0.0865759482705791	-0.0652473092117246	-0.0842660185282347	-0.00126251283592399	0.0750216697831722	-0.0245397878402221	0.0801008994333234	-0.0516127466853532	-0.122038234376251	-0.110798796787534	-0.0720825594391616	-0.12229967533404	-0.137619645071036	-0.0396949628586654	0.00274718070166711	-0.0522964271681349	-0.0316612150641701	-0.0953275736651853	-0.103995107085009	-0.0809183102166085	0.0626638431791935	-0.114094887154204	0.112514273851384	-0.0214098583802652
PREDNISONE	-0.0777416209620496	-0.0491581972867647	0.0420330843189158	0.102982098623559	0.000785236425053721	-0.0783419750802253	-0.0843178195034522	-0.0659681132879153	-0.0372766859930171	0.0265312898295749	-0.0012850600699511	0.00211065360120243	-0.0296958423050391	-0.151125142102096	0.0749238175797522	1	0.12848766561239	0.0250666073417077	-0.0734869366520613	0.00461357173197948	0.0365415421890244	-0.0213145816469205	0.0730565733436711	-0.082625219681886	-0.112378967971462	-0.102480232503384	-0.0288000065315555	0.0797524867223653	-0.0601655334646464	0.0476146047838074	0.030236097302847	-0.0734808982249962	-0.109784845198569	-0.100933888553388	-0.108176484161399	-0.159399580421362	0.0295815773966137	0.0577767517862205	-0.033862697034964	0.0282460326021348	-0.0971582846395393	-0.105926896164123	-0.0615843690890819	0.0221114025454532	-0.113095139945814	0.0635644085908301	-0.0198472602155377
DIFLUNISAL	-0.0130746293370686	0.0222998387507087	-0.0124185896167442	-0.0112667207564793	0.0159396505729374	0.024655213175097	0.0271233466881601	0.031486867143836	0.0290277158085719	0.0149763393643592	0.0844438863620264	0.0655025299844003	0.0252851208463751	-0.0328856120399508	0.00695433587754776	0.12848766561239	1	0.0264112276594813	0.0259322861153898	0.0268888014251469	-0.00571340929038406	0.0310348834458573	0.0402227989953732	-0.0183597655054383	-0.0030568837939327	0.0234585331074511	0.0190358177691236	-0.0107920803580462	-0.015354688252654	-0.00111600419313378	0.0181777993878017	0.0420804392845973	0.0344612296499987	0.0283089324054242	0.0532011563077392	0.00404103669185147	0.0388085289310582	0.00492685730687413	-0.0453823100436434	0.079032270433431	-0.0168344479588547	0.0122933882682319	0.0481583828070052	-0.0689454002994752	-0.019805561108814	-0.0022586078519072	-0.000169591961719859
BENZYDAMINE	-0.00982825445208396	0.0278093374594856	-0.00161433419161093	-0.0200130837488795	0.0434557078384559	0.135779621686118	0.117307406567122	0.051335187901528	0.0956544785399692	0.0720126575949242	0.0799717965511696	0.115727682622118	0.0200673916131719	0.0552105563292437	-0.0346107862776633	0.0250666073417077	0.0264112276594813	1	0.188473126426755	0.0162356756065444	0.0210098643690685	0.0701132329233011	0.0293004237136121	0.0631382795932723	0.0297400091366398	0.13175560138607	0.000615973115187558	-0.0759782859532114	0.00457242782141379	-0.0535185890157081	0.149637476123467	0.115700958239525	0.132412443398706	0.112636490969097	0.117217854548134	0.120866744390095	0.074481021746447	-0.0230399678390263	0.0242214962576539	0.0818513001540262	0.0769505273222998	0.0946958253265019	0.112981071531902	-0.110895413834475	0.104299068044828	-0.04968746995128	0.00617996173941312
METHYLPREDNISOLONE	0.0604251271133313	0.0886444370135666	-0.0698344716364592	-0.0910556429891038	0.0543979181774205	0.22461689272318	0.219292135588977	0.128857207813416	0.120444517344013	0.098347935756442	0.183423826686421	0.150530460306808	0.121511293122753	0.155601708892139	-0.0892206306820012	-0.0734869366520613	0.0259322861153898	0.188473126426755	1	0.151237689174014	0.0100346236441613	0.0965306668328005	0.00345224476160375	0.0753767913274473	0.139319629844656	0.239936732170619	0.0462741631799198	-0.193345511626041	0.0695313033213386	-0.0155441031013652	0.137992374408329	0.259127338776387	0.286057662249289	0.212171963633695	0.266100700661755	0.352045976277632	0.10148531703446	-0.131734916390939	0.080708293297342	0.080018536214875	0.151552875584495	0.220788920396026	0.20091950542099	-0.159569729172624	0.281400147641933	-0.102762884428987	0.0391217142194139
BETAMETHASONE	0.0254887421461255	0.0903129323378094	-0.00557338900768089	-0.0513723013608889	0.0190958438370371	0.118340964794966	0.11596625952124	0.104343960817263	0.0962773091533987	0.0488463183676223	0.137415885131273	0.078798388461009	0.0953570380199564	0.0649271736502561	-0.0206376467980818	0.00461357173197948	0.0268888014251469	0.0162356756065444	0.151237689174014	1	0.00925189514029626	0.0386349134186407	-0.0264472434735996	0.0212327977654914	0.117241087872801	0.147413933883038	0.0257074349579608	-0.119236881441271	0.0366545656360344	0.0353351568090963	0.0837043186812587	0.14389936346965	0.193697406171382	0.0450257870322486	0.128984485294718	0.164176105627629	0.0662869200168837	-0.0118909020171165	0.0341590620362586	0.0269497639851128	0.104006306848199	0.0739897956594865	0.110701259481726	-0.134625472284638	0.242368037100206	-0.0247564347904484	0.0650817496500649
MEFENAMIC ACID	0.00484042631274263	-0.00596804964715403	0.0820526739152579	0.00339052670680086	0.0724172493083235	0.072480112460659	0.0140131538366851	0.0297361945313028	0.0484558810256099	0.00462247912985884	-0.00613211595528276	0.0271246785078656	-0.00264757694186447	0.0188691123054438	-0.0175566404994019	0.0365415421890244	-0.00571340929038406	0.0210098643690685	0.0100346236441613	0.00925189514029626	1	0.0600097177246513	0.0466831623685273	0.0698727345463161	-0.01717270382177	0.0432199831219284	-0.0278755631513089	0.042785158412722	0.0105285879758351	0.00799980084471596	0.0410686986892148	0.0359689696310917	0.0153159492732859	0.0126378734462585	-0.0209934368340532	0.050649146116964	0.0478882145380466	-0.00203767005221522	0.0264305845392915	0.0415595350113349	0.0785503297349856	0.00421898299747456	0.0145437103572364	-0.0131382589976127	0.0452312348803367	0.00962049275450352	-0.0229849923249432
NAPROXEN	-0.00140894000096832	0.029065094960844	-0.0492684893739776	-0.0422142281318346	0.0222440668563616	0.128120814397115	0.0972510616992513	0.0985382619522938	0.0473070406055386	0.014289216124084	0.0354798161159726	0.0751920587456715	0.0413666175924198	0.063562884118195	-0.0200529838843487	-0.0213145816469205	0.0310348834458573	0.0701132329233011	0.0965306668328005	0.0386349134186407	0.0600097177246513	1	0.0453828916195078	0.0544296757082261	0.0355611420319774	0.112618289158723	-0.0181376817538355	-0.0363641855228498	0.0606737280826402	-0.00600481122742326	0.10272170917459	0.0734511099548695	0.134661377765478	0.0899251827823058	0.0835678165783114	0.13726672645676	0.0460458657726485	-0.0552839499860033	0.0142294018608917	0.0851610360007291	0.0907922760445797	0.0934926737493521	0.10764081206073	-0.112633361762167	0.120603400445182	-0.0510705304156145	0.00240170166352201
ACECLOFENAC	-0.0187179395808776	-0.0172630986443157	-0.0424861873271726	0.0137294123294241	0.0198152756384027	0.0312025578305431	0.0235116244930949	0.00769448718593493	0.00384533923229105	0.0110768739353974	0.0493390226660683	0.162816301992716	0.0562179748685292	-0.0232327543385139	0.070880014470534	0.0730565733436711	0.0402227989953732	0.0293004237136121	0.00345224476160375	-0.0264472434735996	0.0466831623685273	0.0453828916195078	1	-0.0145796164991282	-0.0560994926869447	-0.00104906783950183	-0.0124790775415563	0.0398986756704283	-0.0127139660837522	-0.00644623161784402	0.0356684461216437	0.0351479117380149	-0.00372058797894549	0.030630130548086	0.00196947604140004	0.0147135756919167	0.0456711449920259	-0.052013057408936	-0.0117798394990389	0.0552035229943555	0.0183813912832221	0.008033709045014	0.0321296862907281	-0.0369372137138167	-0.00549768054103303	0.00911740691902071	-0.0258625456613234
FENBUFEN	0.0357487044078969	0.00920745910472646	-0.0483987598560495	-0.0273920690748052	0.059078666452442	0.174914908785245	0.101052839564096	0.0725940462320503	0.0716264107160572	0.0579949565360681	0.0303006857441127	0.0459152343205859	0.0136126185363625	0.0947771394184113	-0.0865759482705791	-0.082625219681886	-0.0183597655054383	0.0631382795932723	0.0753767913274473	0.0212327977654914	0.0698727345463161	0.0544296757082261	-0.0145796164991282	1	0.0989543387163659	0.119178703780058	0.0162013844390135	-0.0200831209216349	0.0678512303867059	-0.068551160799855	0.0737961874165515	0.181099603296571	0.138745797315859	0.163025760716147	0.11257314141364	0.133160847158601	0.0595568258475913	-0.0127039667842968	0.0688859071265778	0.0431703310076655	0.097930529679672	0.0903187616604873	0.0868660701245664	-0.0570485668490133	0.111325149025216	-0.0660965056516962	-0.0117947825550496
KETOPROFEN	0.0294326595008443	0.0800188159083633	-0.00521824122089874	-0.0778006657984275	0.0240584405666818	0.126722205241116	0.144429521525671	0.131885301254078	0.0893348967004946	-0.0108620548431397	0.0803674529091897	0.0613529901392056	0.0958350300442872	0.137774626856836	-0.0652473092117246	-0.112378967971462	-0.0030568837939327	0.0297400091366398	0.139319629844656	0.117241087872801	-0.01717270382177	0.0355611420319774	-0.0560994926869447	0.0989543387163659	1	0.168643023045335	0.0429900666617315	-0.138547477869384	0.0608568110596744	0.00726457366089452	0.0535101907461636	0.136740931579244	0.228040906898906	0.145372257037164	0.177148879435021	0.21128735428998	-0.00723054965805051	-0.0168653495835576	0.0134442525356419	-0.000317868955348806	0.128178060623946	0.116359376380378	0.117444590027329	-0.0983923477010411	0.198787005397275	-0.0688268138525687	0.0762747873681464
BUFEXAMAC	0.0478509464175225	0.106446919667006	-0.0245659596958089	-0.100859583362397	0.159817844954897	0.254210191886237	0.234756478316372	0.21594472343477	0.161923129833698	0.0411984004094145	0.130272558397991	0.1414241189107	0.119630190922157	0.17114143703144	-0.0842660185282347	-0.102480232503384	0.0234585331074511	0.13175560138607	0.239936732170619	0.147413933883038	0.0432199831219284	0.112618289158723	-0.00104906783950183	0.119178703780058	0.168643023045335	1	0.11848293032845	-0.145905925914062	0.10660723051522	-0.0408003148296633	0.153157995042174	0.219097301332034	0.343041516270172	0.213305793944658	0.285272889923097	0.366715107337188	0.0966730612953224	-0.108528128935198	0.0370744414769637	0.0658240050612144	0.206563031304868	0.235457079017282	0.235471072372678	-0.197208540674775	0.315989661420962	-0.0661261331428129	0.0572726657482643
NIFLUMIC ACID	-0.0088827742724503	0.0300807288204851	-0.0108449199266291	-0.0269350539623152	0.0679973969476902	-0.00565254197799667	0.0604345455478648	0.0283899732148	0.00288184965823183	0.00654093504470745	0.0430434903381318	0.0546292320074634	0.0204700370530313	0.0273277029340163	-0.00126251283592399	-0.0288000065315555	0.0190358177691236	0.000615973115187558	0.0462741631799198	0.0257074349579608	-0.0278755631513089	-0.0181376817538355	-0.0124790775415563	0.0162013844390135	0.0429900666617315	0.11848293032845	1	0.018039736485555	0.0292219298680142	-0.00303855654587134	-0.00948706007695801	0.0599379022229177	0.080281790350295	0.0424673186964402	0.0692012337174474	0.065453961477385	0.0112932801941884	-0.0414098002239884	-0.000609993964507786	0.00716253988734603	0.0130860112699053	0.0516806574417315	0.0551949448189546	-0.0264236032902918	0.037500732463381	0.0135906016716348	0.0414185003696727
ACEMETACIN	-0.0137724661806289	-0.0913450261551829	0.0401467450418793	0.0786980257950928	0.0393088177630584	-0.151675488965312	-0.180203754096253	-0.110944716701381	-0.0928433129216897	0.00891229288959169	-0.147055913028168	-0.1424345524384	-0.109196698935023	-0.0692661342749187	0.0750216697831722	0.0797524867223653	-0.0107920803580462	-0.0759782859532114	-0.193345511626041	-0.119236881441271	0.042785158412722	-0.0363641855228498	0.0398986756704283	-0.0200831209216349	-0.138547477869384	-0.145905925914062	0.018039736485555	1	-0.0721708016464777	0.0570923914990267	-0.116857140219216	-0.19134643268652	-0.262089688163786	-0.160039533516046	-0.218907389228974	-0.264440748165354	-0.0751632381243379	0.067539840097058	-0.0537819196772222	-0.0257608914811492	-0.143420847499447	-0.100008221379269	-0.172230141542991	0.148755479119052	-0.238697836889454	0.0943587030862587	-0.0512477916845385
TIAPROFENIC ACID	0.0160002269040661	0.0422099128421633	-0.0128185532445059	-0.0465937582754588	0.0332467774181954	0.0363377700010949	0.0724406915253424	0.0872949158452378	0.0036719170775093	-0.0243826524101973	0.0130525199874599	0.0428347752106071	0.0489428315109492	0.0786404066914228	-0.0245397878402221	-0.0601655334646464	-0.015354688252654	0.00457242782141379	0.0695313033213386	0.0366545656360344	0.0105285879758351	0.0606737280826402	-0.0127139660837522	0.0678512303867059	0.0608568110596744	0.10660723051522	0.0292219298680142	-0.0721708016464777	1	0.0841918807517172	0.0430024335741425	0.0770470793491894	0.131834250298193	0.0773996824048024	0.0778257493258595	0.137577815506374	0.0166202543088575	-0.00587356191024994	0.155197448421792	0.00681566621710685	0.115335746769342	0.0632847777215979	0.094353929569237	-0.0434160755973251	0.168183619771158	-0.00985011271428324	0.0167844517047947
TENOXICAM	0.00473021421279097	0.0180963090757113	0.00187317461548556	0.0179038300027036	-0.0548089435644657	-0.0485508975166022	-0.0198463864423288	-0.0101992747835225	-0.0340854844200235	0.00804180133490878	-0.0336208743967142	-0.0626861129336321	-0.00254022331073517	-0.00852772201388179	0.0801008994333234	0.0476146047838074	-0.00111600419313378	-0.0535185890157081	-0.0155441031013652	0.0353351568090963	0.00799980084471596	-0.00600481122742326	-0.00644623161784402	-0.068551160799855	0.00726457366089452	-0.0408003148296633	-0.00303855654587134	0.0570923914990267	0.0841918807517172	1	-0.0588667869076269	-0.0748339892099532	-0.0515986896008269	-0.0161845452121962	-0.0607577337964059	0.00813992891627176	-0.0087438404158191	-0.058068747796744	0.102693379190851	0.0478704831720073	-0.0384429384412438	-0.0510698175523787	-0.0655097804124238	0.0776786841835168	-0.0106528357322583	0.0592871199219657	0.0117838022859847
SUXIBUZONE	-0.0390439327942718	0.0210860817644884	-0.00748031523215489	-0.0195656928451061	0.0439006856476665	0.213403690008238	0.14844729181844	0.0911422228383686	0.119092864402293	0.0881543268630258	0.152607491254003	0.1805687142857	0.0646209820087386	0.0280350654646377	-0.0516127466853532	0.030236097302847	0.0181777993878017	0.149637476123467	0.137992374408329	0.0837043186812587	0.0410686986892148	0.10272170917459	0.0356684461216437	0.0737961874165515	0.0535101907461636	0.153157995042174	-0.00948706007695801	-0.116857140219216	0.0430024335741425	-0.0588667869076269	1	0.154804016128717	0.204821984996461	0.157370359623867	0.177499385584605	0.177554694624239	0.120502706692123	-0.0669583210705931	0.0258319437736967	0.0737289606741129	0.106456734140135	0.118706830101453	0.181114861586956	-0.187634427363784	0.183200404860067	-0.0814438537759702	0.0414797549960199
FLUMETASONE	0.054587893092869	0.059904690253544	-0.077954214654786	-0.0956873129864325	0.113866372728633	0.222481972489241	0.182456665319148	0.126247661892563	0.125640491919287	0.0930349738184349	0.156311853427852	0.201175632982044	0.0894667084729224	0.131382110217822	-0.122038234376251	-0.0734808982249962	0.0420804392845973	0.115700958239525	0.259127338776387	0.14389936346965	0.0359689696310917	0.0734511099548695	0.0351479117380149	0.181099603296571	0.136740931579244	0.219097301332034	0.0599379022229177	-0.19134643268652	0.0770470793491894	-0.0748339892099532	0.154804016128717	1	0.405591511642765	0.332494146052466	0.24365580630053	0.350536221928433	0.181036350510358	-0.091392478682124	0.0581273503832674	0.0847844283352061	0.206566876312349	0.219096766241827	0.228560028172174	-0.166130993195562	0.296079852592111	-0.105729754200479	0.0374034190670247
FLUNIXIN	0.0178341769134855	0.126430310564836	-0.0712521039908084	-0.138875000677879	0.0712166968182582	0.324725916551748	0.272888771033623	0.213739458769976	0.180479264567589	0.00848335345548079	0.209653001209535	0.232285428230532	0.131121688664189	0.190122218304457	-0.110798796787534	-0.109784845198569	0.0344612296499987	0.132412443398706	0.286057662249289	0.193697406171382	0.0153159492732859	0.134661377765478	-0.00372058797894549	0.138745797315859	0.228040906898906	0.343041516270172	0.080281790350295	-0.262089688163786	0.131834250298193	-0.0515986896008269	0.204821984996461	0.405591511642765	1	0.371933378252406	0.341603380903248	0.432218927429552	0.136948750638654	-0.156509581532359	0.059074002426793	0.103181990269359	0.256767128109897	0.2909431840622	0.30789505039888	-0.262596308287483	0.411829020633889	-0.112497514624301	0.0887544047364076
FENOPROFEN	-0.00971855277138898	0.0533247562833419	-0.103283909612355	-0.135525359962327	0.0351229287465753	0.251451782282094	0.189964164629903	0.128996597246954	0.120406563594338	-0.00991962326577774	0.16987904979223	0.231287487065403	0.0896857948163458	0.104679043837597	-0.0720825594391616	-0.100933888553388	0.0283089324054242	0.112636490969097	0.212171963633695	0.0450257870322486	0.0126378734462585	0.0899251827823058	0.030630130548086	0.163025760716147	0.145372257037164	0.213305793944658	0.0424673186964402	-0.160039533516046	0.0773996824048024	-0.0161845452121962	0.157370359623867	0.332494146052466	0.371933378252406	1	0.257497891585457	0.378243530357104	0.118677405341187	-0.20595423793194	0.0526869091747944	0.126228694122778	0.188541748106868	0.257486072716126	0.218738637348651	-0.15740326001336	0.272531476362806	-0.115045516752322	0.0290126742309056
ZOMEPIRAC	0.00295736862753671	0.111075238556053	-0.0756409862081017	-0.118243208755866	0.0629058416447351	0.282136459412107	0.244525245479542	0.189804947972001	0.144466695408903	0.0476644112785983	0.198114563810699	0.196064272649849	0.139315888372846	0.153054696632981	-0.12229967533404	-0.108176484161399	0.0532011563077392	0.117217854548134	0.266100700661755	0.128984485294718	-0.0209934368340532	0.0835678165783114	0.00196947604140004	0.11257314141364	0.177148879435021	0.285272889923097	0.0692012337174474	-0.218907389228974	0.0778257493258595	-0.0607577337964059	0.177499385584605	0.24365580630053	0.341603380903248	0.257497891585457	1	0.363468423310731	0.147026570999152	-0.101203752033837	0.0334101912931961	0.0593290429568502	0.181041589813171	0.231404173344011	0.26864242807413	-0.204242216116966	0.286845304812271	-0.103826450770318	0.0555319003993217
RIMEXOLONE	0.0638949227520205	0.124514027714167	-0.113156001888715	-0.163197934044399	0.0755565156689409	0.331380217178281	0.286137426829669	0.230937198270881	0.121606777176893	0.030592783095116	0.213136252968113	0.237205380300003	0.163742350961636	0.247843384472605	-0.137619645071036	-0.159399580421362	0.00404103669185147	0.120866744390095	0.352045976277632	0.164176105627629	0.050649146116964	0.13726672645676	0.0147135756919167	0.133160847158601	0.21128735428998	0.366715107337188	0.065453961477385	-0.264440748165354	0.137577815506374	0.00813992891627176	0.177554694624239	0.350536221928433	0.432218927429552	0.378243530357104	0.363468423310731	1	0.167002094470699	-0.203346579051896	0.128019422947592	0.0937035017541657	0.292805543425221	0.351761056751214	0.30439296401008	-0.169355371789495	0.469154364856791	-0.152087617491813	0.0698114760596761
SUPROFEN	-0.0353699080811151	0.0248302675788938	-0.0869672132930318	-0.0179187621077062	0.0330241071764944	0.123360399689188	0.0949645037407332	0.0891521471429939	0.041524833798395	0.0723160113163505	0.098984787913512	0.133042662281921	0.0218837391429334	0.0279169534408494	-0.0396949628586654	0.0295815773966137	0.0388085289310582	0.074481021746447	0.10148531703446	0.0662869200168837	0.0478882145380466	0.0460458657726485	0.0456711449920259	0.0595568258475913	-0.00723054965805051	0.0966730612953224	0.0112932801941884	-0.0751632381243379	0.0166202543088575	-0.0087438404158191	0.120502706692123	0.181036350510358	0.136948750638654	0.118677405341187	0.147026570999152	0.167002094470699	1	-0.0266820339618652	0.109230128901801	0.0891526007741638	0.0665156766742648	0.0914455512465021	0.126104995856264	-0.0856174481966087	0.141184502227073	-0.0576624852563475	-0.00245062943345224
INDOPROFEN	0.0356952604758734	-0.0226931353223765	0.101079789901659	0.0366399172781393	0.00820388441919961	-0.0975491696445468	-0.089577424967829	-0.0646882594276535	-0.0468873018205925	0.0102432639730573	-0.0604372777869853	-0.125511561372076	-0.0144928841527092	-0.0246671868739731	0.00274718070166711	0.0577767517862205	0.00492685730687413	-0.0230399678390263	-0.131734916390939	-0.0118909020171165	-0.00203767005221522	-0.0552839499860033	-0.052013057408936	-0.0127039667842968	-0.0168653495835576	-0.108528128935198	-0.0414098002239884	0.067539840097058	-0.00587356191024994	-0.058068747796744	-0.0669583210705931	-0.091392478682124	-0.156509581532359	-0.20595423793194	-0.101203752033837	-0.203346579051896	-0.0266820339618652	1	-0.0233008355464614	-0.100546707577222	-0.0649306977358234	-0.135858537101876	-0.110346820797668	0.0505125583267432	-0.157754816786204	0.038423249601203	0.00110001294603459
TOLMETIN	0.0132534184711953	0.00832733836472987	-0.0414419519599064	-0.0100634245711419	-0.00371677396606053	0.0268565401292565	0.0534389773191349	0.0230015237448639	0.00386894459189181	0.00952153587748876	0.0298091127608939	0.0560792691121684	0.0340154175685393	0.064333378044725	-0.0522964271681349	-0.033862697034964	-0.0453823100436434	0.0242214962576539	0.080708293297342	0.0341590620362586	0.0264305845392915	0.0142294018608917	-0.0117798394990389	0.0688859071265778	0.0134442525356419	0.0370744414769637	-0.000609993964507786	-0.0537819196772222	0.155197448421792	0.102693379190851	0.0258319437736967	0.0581273503832674	0.059074002426793	0.0526869091747944	0.0334101912931961	0.128019422947592	0.109230128901801	-0.0233008355464614	1	0.0521532138558262	0.0588066802537638	0.0734856646450662	0.052892221052022	0.0145819415802638	0.110132433758853	-0.0331397171131876	-0.0109265740298805
DEXIBUPROFEN	-0.0148780482911795	0.0301170386404856	-0.0612950877623898	-0.0211523716531671	-0.00269770265604898	0.0944475226910932	0.0775297069115807	0.0336048243160096	0.0858430416091308	0.0215894885281213	0.0842292762868472	0.082225486842256	0.0255206049899578	0.0116257107630997	-0.0316612150641701	0.0282460326021348	0.079032270433431	0.0818513001540262	0.080018536214875	0.0269497639851128	0.0415595350113349	0.0851610360007291	0.0552035229943555	0.0431703310076655	-0.000317868955348806	0.0658240050612144	0.00716253988734603	-0.0257608914811492	0.00681566621710685	0.0478704831720073	0.0737289606741129	0.0847844283352061	0.103181990269359	0.126228694122778	0.0593290429568502	0.0937035017541657	0.0891526007741638	-0.100546707577222	0.0521532138558262	1	0.0827749122741747	0.0516665011433163	0.0683189470039868	-0.0684201849148874	0.0872597134677657	-0.0122258405726979	-0.031667448513973
FLURBIPROFEN	0.0523014482053811	0.0771344184226209	-0.0184507139775303	-0.0901320172675037	0.0616847606916028	0.19978503610997	0.153626834462082	0.165859278383571	0.102621826307515	-0.0218159460600022	0.0684289202896407	0.125643729856757	0.114495484007175	0.152749259288923	-0.0953275736651853	-0.0971582846395393	-0.0168344479588547	0.0769505273222998	0.151552875584495	0.104006306848199	0.0785503297349856	0.0907922760445797	0.0183813912832221	0.097930529679672	0.128178060623946	0.206563031304868	0.0130860112699053	-0.143420847499447	0.115335746769342	-0.0384429384412438	0.106456734140135	0.206566876312349	0.256767128109897	0.188541748106868	0.181041589813171	0.292805543425221	0.0665156766742648	-0.0649306977358234	0.0588066802537638	0.0827749122741747	1	0.171659880832686	0.195756807373653	-0.105696056856979	0.326606457893592	-0.0591821077049393	0.058647732269742
NABUMETONE	0.00913479622819946	0.0688892563452492	-0.0847601911473355	-0.0880266383821551	0.0667309054252786	0.216559742617988	0.19083146385345	0.117752033021093	0.105014198900098	0.0145121971848323	0.151575206199349	0.154930576936381	0.100818025683329	0.192905537049334	-0.103995107085009	-0.105926896164123	0.0122933882682319	0.0946958253265019	0.220788920396026	0.0739897956594865	0.00421898299747456	0.0934926737493521	0.008033709045014	0.0903187616604873	0.116359376380378	0.235457079017282	0.0516806574417315	-0.100008221379269	0.0632847777215979	-0.0510698175523787	0.118706830101453	0.219096766241827	0.2909431840622	0.257486072716126	0.231404173344011	0.351761056751214	0.0914455512465021	-0.135858537101876	0.0734856646450662	0.0516665011433163	0.171659880832686	1	0.231290200321113	-0.0694902852039311	0.256930736589801	-0.0558972838302675	0.042703808175002
KETOROLAC	-0.0355000551693379	0.0752284233394219	-0.0639514511951456	-0.0724338254178368	0.0664053449364198	0.222983558161331	0.203016006050864	0.15514632913436	0.129604849081303	0.0458258982035933	0.145472879427816	0.209043238722274	0.107883009315757	0.119428135822374	-0.0809183102166085	-0.0615843690890819	0.0481583828070052	0.112981071531902	0.20091950542099	0.110701259481726	0.0145437103572364	0.10764081206073	0.0321296862907281	0.0868660701245664	0.117444590027329	0.235471072372678	0.0551949448189546	-0.172230141542991	0.094353929569237	-0.0655097804124238	0.181114861586956	0.228560028172174	0.30789505039888	0.218738637348651	0.26864242807413	0.30439296401008	0.126104995856264	-0.110346820797668	0.052892221052022	0.0683189470039868	0.195756807373653	0.231290200321113	1	-0.166187328879739	0.286654800544046	-0.128392345311994	0.0424354096288764
AZAPROPAZONE	0.056366589597237	-0.0710881281158058	0.0376821069022868	0.0487439783088435	-0.066085062166211	-0.195245478378805	-0.167307884018137	-0.13191718321852	-0.129313885003737	-0.026952071174197	-0.154818721767369	-0.159489848284555	-0.0866231487746602	-0.0558107633072788	0.0626638431791935	0.0221114025454532	-0.0689454002994752	-0.110895413834475	-0.159569729172624	-0.134625472284638	-0.0131382589976127	-0.112633361762167	-0.0369372137138167	-0.0570485668490133	-0.0983923477010411	-0.197208540674775	-0.0264236032902918	0.148755479119052	-0.0434160755973251	0.0776786841835168	-0.187634427363784	-0.166130993195562	-0.262596308287483	-0.15740326001336	-0.204242216116966	-0.169355371789495	-0.0856174481966087	0.0505125583267432	0.0145819415802638	-0.0684201849148874	-0.105696056856979	-0.0694902852039311	-0.166187328879739	1	-0.173923715854612	0.0977547729083949	-0.0424984605074351
HYDROCORTISONE	0.0341045681856812	0.112397515231264	-0.0618599471810221	-0.136473032439004	0.0654313189957794	0.29613721698506	0.24764907241536	0.217289035521576	0.159404019302765	0.0103467040967775	0.179519464547832	0.247427207091469	0.153491990364222	0.207691326685688	-0.114094887154204	-0.113095139945814	-0.019805561108814	0.104299068044828	0.281400147641933	0.242368037100206	0.0452312348803367	0.120603400445182	-0.00549768054103303	0.111325149025216	0.198787005397275	0.315989661420962	0.037500732463381	-0.238697836889454	0.168183619771158	-0.0106528357322583	0.183200404860067	0.296079852592111	0.411829020633889	0.272531476362806	0.286845304812271	0.469154364856791	0.141184502227073	-0.157754816786204	0.110132433758853	0.0872597134677657	0.326606457893592	0.256930736589801	0.286654800544046	-0.173923715854612	1	-0.115737278623881	0.0842462649737225
OXYPHENBUTAZONE	0.0175560025595216	0.000697796678430397	0.0743768582263174	0.0939503922520817	-0.00834511581730128	-0.124045436063937	-0.0841342839117711	-0.0565585373530219	-0.00156730201250789	-0.0278783084493196	-0.0938813451290429	-0.0748933018221789	-0.0331830320673594	-0.0659451899154446	0.112514273851384	0.0635644085908301	-0.0022586078519072	-0.04968746995128	-0.102762884428987	-0.0247564347904484	0.00962049275450352	-0.0510705304156145	0.00911740691902071	-0.0660965056516962	-0.0688268138525687	-0.0661261331428129	0.0135906016716348	0.0943587030862587	-0.00985011271428324	0.0592871199219657	-0.0814438537759702	-0.105729754200479	-0.112497514624301	-0.115045516752322	-0.103826450770318	-0.152087617491813	-0.0576624852563475	0.038423249601203	-0.0331397171131876	-0.0122258405726979	-0.0591821077049393	-0.0558972838302675	-0.128392345311994	0.0977547729083949	-0.115737278623881	1	-0.00349392797190382
VALDECOXIB	-0.0109963266198591	0.0277869654914799	0.0138709456785016	-0.0457729019345648	-0.00668918575217498	0.027342766008337	0.049191612729113	0.0533428605511657	0.0274234047984698	-0.0231171251502478	0.0498362087706259	0.0306375522072208	0.0355428081983439	0.0322986958128508	-0.0214098583802652	-0.0198472602155377	-0.000169591961719859	0.00617996173941312	0.0391217142194139	0.0650817496500649	-0.0229849923249432	0.00240170166352201	-0.0258625456613234	-0.0117947825550496	0.0762747873681464	0.0572726657482643	0.0414185003696727	-0.0512477916845385	0.0167844517047947	0.0117838022859847	0.0414797549960199	0.0374034190670247	0.0887544047364076	0.0290126742309056	0.0555319003993217	0.0698114760596761	-0.00245062943345224	0.00110001294603459	-0.0109265740298805	-0.031667448513973	0.058647732269742	0.042703808175002	0.0424354096288764	-0.0424984605074351	0.0842462649737225	-0.00349392797190382	1
