# Supplementary material for: Exploration of the Anti-Inflammatory Drug Space Through Network Pharmacology: Applications for Drug Repurposing
Source: Front Physiol. 2018 Mar 1;9:151. doi: 10.3389/fphys.2018.00151 (PMC5838628; doi:10.3389/fphys.2018.00151)
Supplement: Supplementary File 2 — A compressed file containing all similarity matrices as comma-delimited files. [file DataSheet2.ZIP › spearman_matrix_lincs.txt]

	SULINDAC	TENIDAP	NAPROXEN	PHENYLBUTAZONE	BETAMETHASONE	NIMESULIDE	CARPROFEN	HYDROCORTISONE	KETOPROFEN	RIMEXOLONE	TRIAMCINOLONE	DEXAMETHASONE	TENOXICAM	PREDNISOLONE	PIROXICAM	PREDNISONE	ETODOLAC	MELOXICAM	CELECOXIB	FENBUFEN	ROFECOXIB	DIFLUNISAL	OXAPROZIN	DERACOXIB	IBUPROFEN	INDOPROFEN	CORTISONE	NABUMETONE	VALDECOXIB	METHYLPREDNISOLONE	BUFEXAMAC	ACEMETACIN	ACECLOFENAC	FENTIAZAC	ETORICOXIB	SUXIBUZONE	OXYPHENBUTAZONE	SUPROFEN	AZAPROPAZONE	DIACEREIN	DEFLAZACORT	BENZYDAMINE	DICLOFENAC	ASPIRIN	KETOROLAC
SULINDAC	1	0.156574326333409	0.0872558364606629	0.08603287759893	0.0198878017832485	0.0925327888002531	0.122061604957595	0.0335156009897972	0.0641582880828868	0.0864536921252433	-0.0230338691111747	0.0986669012407506	0.0919165150522383	0.0515250617166702	0.0768284100416059	0.102660835291004	0.0778848909004607	0.0118574077632371	0.0458804864310192	0.0828730598672692	0.0712625124321486	0.128357660034688	0.0540373960317447	0.023380185385759	0.0201148745191725	0.0299776884866287	0.171919660750793	-0.0310801908555991	-0.00524617319816946	0.0263657885267741	0.0258063127804681	0.0654167718815342	0.12195949661734	0.0409618920996293	0.0226658517019684	0.0111914090543033	0.0335554735032654	0.120066750797289	-0.0188593138177432	0.0417856687855745	0.0161083488534685	0.0178170272863718	0.0266664004743773	-0.0364330703941136	0.0995901947617141
TENIDAP	0.156574326333409	1	0.0562676046155703	0.109346981294071	0.06432079443772	0.0246019675389017	0.00708709532906815	0.0585506487261343	0.139147424927032	0.0510725792171132	-0.0570848966638881	0.0498917985706834	0.0394110222974436	-0.0213153131200528	0.147202776299711	0.0865295407107797	0.0583234843013518	0.0212582789989391	0.000312454072605524	0.0852887059981778	0.0618056767577399	0.0940928012605637	0.0514018203720426	0.02426496721257	-0.0355350296281366	0.0836021515828186	0.0475966197112489	0.0594892467399858	-0.0361241083657557	0.102084410551327	-0.0554463963206682	0.0105937232781477	0.0336359397055889	0.084342741572698	-0.0194143932319764	0.00661463056429351	0.0364216781546604	0.11116937538526	-0.0311817567208928	0.0830904762738407	-0.0632622321356639	0.0769760663267703	0.0868885761372661	-0.0351897644524553	0.0669408651721588
NAPROXEN	0.0872558364606629	0.0562676046155703	1	0.111913571838482	-0.0649312281764918	0.0208985883259204	0.10061232153516	0.0440521029923764	0.103651211421839	0.022966881422379	-0.0105043350741209	0.144995994198309	0.0229880268669491	0.0707241313154895	0.100088565901427	0.0380376181100627	0.0699216549343208	0.10040762786874	0.0340202864928156	0.110225790451111	0.0743950210554462	0.0444619434290196	0.0769458120611316	0.0324941557325027	0.0611363280755163	0.0283410680163267	0.0569714019691895	0.0140124975654676	-0.0409122867028248	0.106681368401997	-0.0232086051429353	-0.000690508458849997	0.018795422453464	0.0227739716382219	0.0312247386901965	0.0900046544019328	-0.0239459901345917	0.0841535389951389	-0.0442391597127629	0.0397950292201666	-0.0784817123900976	0.00803593387983497	0.103102847682448	0.0485337372648789	0.0836382038179328
PHENYLBUTAZONE	0.08603287759893	0.109346981294071	0.111913571838482	1	0.127531171239219	0.0667022684507683	0.145540979530672	0.123217930850669	0.129635354066356	0.083015622743492	0.0945422174889419	0.0310555660652764	0.0254395194880321	-0.0347675837733189	0.0144010302066883	0.107074514778552	0.0735204497540991	0.0782218387643459	0.00758561612113884	0.0612859273490981	0.0548046678424835	0.080572754264471	0.149484194933101	0.101756553923294	0.0806308875837899	0.157023080466864	0.0539914676136749	0.127733404308692	0.0103219963717066	0.098865217784398	-0.0392660496322167	-0.00631809946201899	-0.0343824527301107	0.0228142964177707	0.00641459108828165	0.0737290057037349	-0.0665540831081845	0.135300116147465	0.0488562740681984	0.0472404359241493	-0.0620477483221181	-0.0891421022366051	0.13069802287601	0.00831237110417139	0.0111601034105203
BETAMETHASONE	0.0198878017832485	0.06432079443772	-0.0649312281764918	0.127531171239219	1	0.0840046167558865	0.0418251100109596	0.0991720408179366	0.00865772811531291	0.137339810557665	0.212129571912581	0.0520146251830218	-0.00714506921560554	0.160495974357766	0.000881181094894739	0.0870789458524222	0.0490786979053361	0.0353454608257016	-0.0261320460372289	0.0971017252889301	-0.0372117517153757	0.0369507808740316	0.0363431644698613	0.0133633498990618	0.0753896687812957	0.0786882235260006	-0.0225131568298973	0.141470731134469	-0.0266870703850911	0.172768265752033	-0.00133251994802344	0.028943944000397	-0.0202549310726971	-0.0199716014766481	0.043549059651196	-0.147780595898211	0.0186391544315294	-0.00710796005242761	0.0124494090046867	0.039978735869529	0.0724998073921385	-0.0332583470098167	-0.127328192595656	-0.0376080197575888	0.0728589974205331
NIMESULIDE	0.0925327888002531	0.0246019675389017	0.0208985883259204	0.0667022684507683	0.0840046167558865	1	0.0762714845286818	-0.0158761412761851	-0.0684185947495187	-0.0117097144157802	0.0745537436846027	0.0330691872539005	0.0274218077440239	0.016072932024797	0.103739729077363	0.0571922542087485	0.168639868643338	0.0548168369799117	0.0177760553094192	-0.0505690717700239	-0.0263120620180552	0.0546232729684528	0.120411666900487	0.0193003893548531	0.0129916805730214	-0.0568527053524064	0.0256610758762442	-0.0182538233538645	0.0312369309767228	0.0599042422420347	-0.0437574804969426	0.0116793766849372	0.0142732366854562	0.0725193522678521	0.203869785269356	-0.0342197542363667	0.0645652498077057	-0.0317825290341596	-0.0182965845829742	0.139465049158032	-0.0725554664665957	0.00551959139196242	0.0920465111654802	-0.00554783373848559	0.0583110178208785
CARPROFEN	0.122061604957595	0.00708709532906815	0.10061232153516	0.145540979530672	0.0418251100109596	0.0762714845286818	1	0.0933624757734784	0.0871945718767683	0.0975447253635929	0.0985765171717365	-0.00976213911904814	0.108631393272628	0.0684724425815719	0.0325727535526851	0.058504599396611	0.043388179862578	-0.0250334626793311	0.054543447394383	0.0871763322024979	0.0238776647197303	0.0618190103729924	0.0671744556357961	-0.0123490769667772	0.0473501645342361	0.0584303269114181	0.0629729671276049	0.0913552469332544	-0.00829926852613335	0.00769504006507927	-0.0472904392257476	-0.0235613634219919	0.0353000279770464	0.139311542175666	0.0850275213488032	-0.0446200966573797	-0.0631613970237316	0.148988816114507	-0.0299634123763695	0.0529529956222501	0.0334435348384467	0.110089976409626	-0.00576408957661004	0.0601779843766001	0.16701508116685
HYDROCORTISONE	0.0335156009897972	0.0585506487261343	0.0440521029923764	0.123217930850669	0.0991720408179366	-0.0158761412761851	0.0933624757734784	1	0.0960036179465797	0.199464746587591	0.131349603033733	0.0246521844949476	-0.00114610388381479	0.103978314112508	0.100681562093349	0.0646797259515629	0.022465581628547	0.0766438245502757	0.0555747669008875	0.0445692572726272	0.107353074564361	-0.00416565773929816	0.0779778536575383	0.146521277677894	0.0155870567836207	0.00211880916873141	0.0205066843005885	0.00568552934229753	-0.0633001811866578	0.13411516386042	0.0475071525517637	-0.0277017924699166	0.148364993826752	0.0491003632831185	-0.00637001705301701	0.0853358185037874	-0.0394149136775963	0.1133251464244	0.148229135993261	-0.0271101348417843	0.100043226081989	-0.00185902541677033	0.0726408748128855	0.137927198350002	0.0389564668296566
KETOPROFEN	0.0641582880828868	0.139147424927032	0.103651211421839	0.129635354066356	0.00865772811531291	-0.0684185947495187	0.0871945718767683	0.0960036179465797	1	0.0463578187893321	-0.00660047225892908	0.0431433781566731	0.0731322144629045	0.00505927861222333	0.060733357203558	0.0332812267448884	0.0526451711598427	0.134606122988412	0.0316099624763989	0.0846016712513885	0.120684797433925	0.0875871368521347	0.0854942171991526	-0.0154803869401047	0.123028399061659	0.104879513285308	0.0213226473910152	0.0713002733443624	-0.0789305538073804	0.157592297739022	-0.0349731681843637	0.057654496831624	-0.0100515608233245	0.101452805901184	0.0114851738393494	0.0106085073631134	0.0106068567053609	0.164912484401987	-0.0327265508691407	-0.0170189504904362	0.0297236812584165	0.078222163089075	0.0757180229334322	0.11652847881292	0.0223579116825581
RIMEXOLONE	0.0864536921252433	0.0510725792171132	0.022966881422379	0.083015622743492	0.137339810557665	-0.0117097144157802	0.0975447253635929	0.199464746587591	0.0463578187893321	1	0.151187943369032	0.083806935206801	0.041097624358338	0.163179116422719	-0.0279881736769798	0.0504225467399582	0.174799663905225	0.0464022366310135	0.0443146274132587	0.0518819952176109	0.0585007603951324	0.040417901871321	0.0481265298636239	0.0122886318372215	0.0339658131953075	0.0361801580986967	0.138754005990092	-0.0256595431979122	-0.017944059142238	0.306254600787704	-0.0505313976110799	-0.0377820088190534	0.0938476266140312	0.0686105975721159	0.0331983371405505	0.0620385476935134	-0.0165977926091038	-0.0365549481130512	-0.05348381317599	0.00288275474168519	0.0820615983688977	-0.00697116463857575	0.123251169716407	0.102292106696266	0.0320524979355376
TRIAMCINOLONE	-0.0230338691111747	-0.0570848966638881	-0.0105043350741209	0.0945422174889419	0.212129571912581	0.0745537436846027	0.0985765171717365	0.131349603033733	-0.00660047225892908	0.151187943369032	1	0.0375814234124706	0.0028541182601249	0.142875322113584	-0.0240740901440191	0.0977587303847467	0.0500749884841457	0.0603209790644832	0.0774494699633967	0.081694289317906	-0.0175903619634055	0.056653963203235	0.0835160233945185	0.045776437957589	0.0153439620025766	0.0466851465414526	0.103019808565373	0.0925772222235953	0.056350491909187	0.190832165925396	-0.0195230051424138	-0.0285100887759027	0.00194963072163163	0.0397221986738673	0.0704550152028725	-0.0268778410417894	0.00477791073469744	-0.0146589727536611	0.0424229402106804	0.059920002784722	-0.0262524359519006	0.0105018581415624	0.00379695225177164	0.13482451270426	0.0830430811761041
DEXAMETHASONE	0.0986669012407506	0.0498917985706834	0.144995994198309	0.0310555660652764	0.0520146251830218	0.0330691872539005	-0.00976213911904814	0.0246521844949476	0.0431433781566731	0.083806935206801	0.0375814234124706	1	0.0224182413668074	0.0347039329195129	0.00824486271425007	0.0208431960594794	0.124005564017541	0.115577218793885	0.0281619842614108	0.089568207323151	0.0812739513795846	0.0700821266747073	-0.0117888095366729	-0.128084644066947	0.0508191954298569	0.141705696917023	0.0848097328183848	0.0452873556448235	-0.0742652506808162	0.125961146752074	0.00243599038351642	0.0532300006417459	-0.0203624864809136	0.0177341497522362	0.0397885728068467	0.0943451745715353	-0.0364734879236376	0.0189367709235302	0.0110224455531419	-0.000969450127987262	0.00616330558247302	-0.00323682620150315	0.00753524348810593	-0.0383763304434457	0.0665344751030093
TENOXICAM	0.0919165150522383	0.0394110222974436	0.0229880268669491	0.0254395194880321	-0.00714506921560554	0.0274218077440239	0.108631393272628	-0.00114610388381479	0.0731322144629045	0.041097624358338	0.0028541182601249	0.0224182413668074	1	-0.00679313635268812	-0.0228727947891524	0.0963044051669233	-0.0145703661737671	0.023331183394352	0.00631735196116464	0.0344701404946544	0.029646204542914	0.0175855672239048	0.0642858198922551	-0.0321865820007977	0.0917051612730011	0.0595366268215251	-0.0104541095174449	0.0617607276596143	-0.0972004003163489	0.0228825046001818	-0.0504375623577915	-0.0661129248807647	0.0288752935696844	0.0705314583139352	-0.0242094867408047	-0.0143650491641262	0.084627587546372	0.0913769716148934	-0.0593362355015608	0.016432950694567	0.0212395311126072	0.00958887671307992	0.0643777100628168	-0.00506523681729887	0.0921624659056238
PREDNISOLONE	0.0515250617166702	-0.0213153131200528	0.0707241313154895	-0.0347675837733189	0.160495974357766	0.016072932024797	0.0684724425815719	0.103978314112508	0.00505927861222333	0.163179116422719	0.142875322113584	0.0347039329195129	-0.00679313635268812	1	0.064607837802536	0.0228052038345797	0.143824804489916	0.0620370490058204	0.0811545139358127	0.0139899538134464	-0.095309402804709	0.0948100359256669	0.0822824898907171	0.097666756832753	-0.0134482500961194	0.0200076100105095	0.0608801662359189	-0.0117748977384872	0.0553815381045657	0.141511056242126	-0.0431689181880583	0.196294648373557	0.112640018245991	-0.0131953592883154	0.0757750141281875	-0.0352535735243435	-0.101538690339813	-0.0881186088635504	0.000530867475091214	0.00560658242170777	0.0261336776926156	0.100900469794702	-0.0655822066670931	0.0448227457753456	0.00398866719760157
PIROXICAM	0.0768284100416059	0.147202776299711	0.100088565901427	0.0144010302066883	0.000881181094894739	0.103739729077363	0.0325727535526851	0.100681562093349	0.060733357203558	-0.0279881736769798	-0.0240740901440191	0.00824486271425007	-0.0228727947891524	0.064607837802536	1	0.00337827381616882	0.0558850983073048	0.0622924979495332	-0.0234276811848649	0.033392126995337	0.0988846696658003	0.00835120097974595	0.0578387207125397	0.0823450977645589	0.0268762101124299	0.0204621275014889	0.000886254014510963	0.00185157203546033	-0.0948341040136882	0.0666558554095401	-0.0322176981095943	0.079027957149285	0.114555585076683	-0.0253609835337447	0.146907379203062	0.0297965218853243	0.0293568544570327	-0.0113642182238276	-0.00247059312626179	0.0167813631632707	-0.0739780896926123	0.0718169134088653	0.158067944248206	0.0102580703396284	-0.0844794900810039
PREDNISONE	0.102660835291004	0.0865295407107797	0.0380376181100627	0.107074514778552	0.0870789458524222	0.0571922542087485	0.058504599396611	0.0646797259515629	0.0332812267448884	0.0504225467399582	0.0977587303847467	0.0208431960594794	0.0963044051669233	0.0228052038345797	0.00337827381616882	1	0.10621101655091	0.0874176622417841	-0.0292004517081846	0.0293128791010077	0.041883330683917	-0.00978019311186126	0.11436725882792	0.00604452120715175	0.0964981072841146	0.0441817346260001	0.0104548362846378	0.0162335685454346	-0.0674441168831466	0.0854030939227487	0.0514360201976141	-0.026718409551784	0.0277863559928016	0.025824354947415	0.00799564552730488	0.0276473429567805	0.0305448648963178	-0.0155787031285783	-0.0538213234317168	0.137221273059517	-0.00459301347053149	-0.0214003265215059	0.0229455730894171	-0.0579727967147091	-0.0150428310642003
ETODOLAC	0.0778848909004607	0.0583234843013518	0.0699216549343208	0.0735204497540991	0.0490786979053361	0.168639868643338	0.043388179862578	0.022465581628547	0.0526451711598427	0.174799663905225	0.0500749884841457	0.124005564017541	-0.0145703661737671	0.143824804489916	0.0558850983073048	0.10621101655091	1	0.0593144693316557	0.0628511351414001	0.0357711563979994	0.0643783834390861	0.101746674550007	0.117470911807177	0.0195240315563918	0.0103923778607034	0.0514857977536192	0.0647013567383376	-0.0275900531135274	0.07278516568272	0.1195766930949	-0.031898358646307	0.0296186605368262	-0.00633662852794037	0.0711026848175124	0.0598824977203062	0.0424510996225576	0.00785923323242353	-0.0202828111316456	-0.0188172077653555	0.0341791706560439	0.0235098545843095	-0.0175157765046397	0.0278186646641094	0.0291576181276717	-9.91459956810486e-05
MELOXICAM	0.0118574077632371	0.0212582789989391	0.10040762786874	0.0782218387643459	0.0353454608257016	0.0548168369799117	-0.0250334626793311	0.0766438245502757	0.134606122988412	0.0464022366310135	0.0603209790644832	0.115577218793885	0.023331183394352	0.0620370490058204	0.0622924979495332	0.0874176622417841	0.0593144693316557	1	-0.0430967690252706	0.0517812693239056	0.0466181073815167	0.0136133057768005	0.0969860553608813	0.000836354402163255	0.0772981435409079	0.0793409339265719	0.040524837538528	0.0481560856422256	-0.102421898104741	0.118672959549619	-0.0377313082241744	-0.0324920663518694	-0.0611127845630927	0.0726899778407513	0.116906118414238	0.0412777417805229	0.0781190860679673	0.0182578964572301	0.0177000434515344	0.0236521622410271	0.00540772036635126	-0.0514948203659385	0.105164514496164	0.130562924194714	-0.0152647109603609
CELECOXIB	0.0458804864310192	0.000312454072605524	0.0340202864928156	0.00758561612113884	-0.0261320460372289	0.0177760553094192	0.054543447394383	0.0555747669008875	0.0316099624763989	0.0443146274132587	0.0774494699633967	0.0281619842614108	0.00631735196116464	0.0811545139358127	-0.0234276811848649	-0.0292004517081846	0.0628511351414001	-0.0430967690252706	1	-0.0191500011759232	0.00685846076202764	0.0948527237282946	0.0392411203991406	0.0986243312639608	0.0960076786306914	0.0712062538337469	0.0751569319162188	-0.0234888425123329	0.0715204145031048	0.0382108261128579	0.0165889880632438	0.076191055430537	0.054154467324936	0.0713131150342983	0.0682402590818638	0.0293273917634957	0.0536254472749316	0.0092741229213829	0.0280474817781244	0.0298289927469207	-0.0192769797665244	0.0795311540033327	-0.00496259139143961	0.0179042555245628	0.103301453513031
FENBUFEN	0.0828730598672692	0.0852887059981778	0.110225790451111	0.0612859273490981	0.0971017252889301	-0.0505690717700239	0.0871763322024979	0.0445692572726272	0.0846016712513885	0.0518819952176109	0.081694289317906	0.089568207323151	0.0344701404946544	0.0139899538134464	0.033392126995337	0.0293128791010077	0.0357711563979994	0.0517812693239056	-0.0191500011759232	1	0.120776204740548	0.00429764225256295	0.0962604824967378	-0.0356994693305837	0.0514990595619889	0.0191571259391702	0.0138918688297321	0.0067291811468822	-0.0997858940820081	0.169572698015025	-0.0298297287779415	-0.0809574624945675	-0.096216569963009	-0.0126873740335428	-0.0671803006923244	-0.0288335427121441	-0.0325027907370486	-0.00560083283775676	-0.0902641390446481	0.00828857397089869	0.0443063806657219	-0.0382649220228217	0.0282138970564407	0.0411571355167256	-0.00289688932550694
ROFECOXIB	0.0712625124321486	0.0618056767577399	0.0743950210554462	0.0548046678424835	-0.0372117517153757	-0.0263120620180552	0.0238776647197303	0.107353074564361	0.120684797433925	0.0585007603951324	-0.0175903619634055	0.0812739513795846	0.029646204542914	-0.095309402804709	0.0988846696658003	0.041883330683917	0.0643783834390861	0.0466181073815167	0.00685846076202764	0.120776204740548	1	0.0244779729619934	0.00811330754136074	-0.0101775255797651	0.0536880178421448	0.0722746298036278	-0.0314392954501387	0.0592310092863478	-0.120505494425774	0.0686686251637233	0.0158596692617435	0.0032857735035148	0.00477605378748467	0.105924875233009	0.0271647919219093	0.096150249186048	0.039724977759401	0.13821851857353	0.04388051941262	-0.0556734964780811	0.0377759857602017	-0.0742263140652807	0.0988598549076673	0.0802996172875419	0.0281044178436794
DIFLUNISAL	0.128357660034688	0.0940928012605637	0.0444619434290196	0.080572754264471	0.0369507808740316	0.0546232729684528	0.0618190103729924	-0.00416565773929816	0.0875871368521347	0.040417901871321	0.056653963203235	0.0700821266747073	0.0175855672239048	0.0948100359256669	0.00835120097974595	-0.00978019311186126	0.101746674550007	0.0136133057768005	0.0948527237282946	0.00429764225256295	0.0244779729619934	1	0.094290894543865	-0.0180532760986151	-0.00466647983515433	0.0189791512117509	0.0371345221842119	0.01472087559924	0.00579715513825861	0.0420970890233662	0.00801943401806144	0.0279418902525505	0.062333913947969	0.0452728231701701	0.109126476500415	0.0504683269716872	-0.0974449807096153	0.0282972866212616	0.0770151559665011	0.0959262512730657	-0.0154032834723952	0.0992889938803902	0.00966790230290581	0.0234875771446514	0.0216109905679186
OXAPROZIN	0.0540373960317447	0.0514018203720426	0.0769458120611316	0.149484194933101	0.0363431644698613	0.120411666900487	0.0671744556357961	0.0779778536575383	0.0854942171991526	0.0481265298636239	0.0835160233945185	-0.0117888095366729	0.0642858198922551	0.0822824898907171	0.0578387207125397	0.11436725882792	0.117470911807177	0.0969860553608813	0.0392411203991406	0.0962604824967378	0.00811330754136074	0.094290894543865	1	0.0848176805753532	0.0815809280865543	0.0316893059265193	0.060920914652341	0.0292424831961822	-0.0773526094734285	0.0293046645709281	-0.0891248576035603	0.0509820822089827	0.0429340224112812	-0.0503621813966035	0.00335300341313633	-0.0514264884098512	-0.0180948450793599	-0.00764926964169858	-0.0731685114739018	0.0969401457357463	-0.0349858457991326	-0.0836326128499827	0.122458516399531	0.107362380285403	-0.0745348848836534
DERACOXIB	0.023380185385759	0.02426496721257	0.0324941557325027	0.101756553923294	0.0133633498990618	0.0193003893548531	-0.0123490769667772	0.146521277677894	-0.0154803869401047	0.0122886318372215	0.045776437957589	-0.128084644066947	-0.0321865820007977	0.097666756832753	0.0823450977645589	0.00604452120715175	0.0195240315563918	0.000836354402163255	0.0986243312639608	-0.0356994693305837	-0.0101775255797651	-0.0180532760986151	0.0848176805753532	1	-0.00793003223592967	-0.0659442791421635	0.0550282626428231	-0.0231189023247932	0.127588096449271	-0.0523469878639889	0.0357148963266003	0.0434000370037775	0.0693968903391875	0.0047003770120974	-0.00101774642793337	-0.013044023232004	-0.0296550049909089	0.0301244300403458	0.0916832107829397	0.0623076446501819	-0.0448439255945114	-0.00272875049351446	-0.0128617218082942	0.0531459994269301	-0.0044738819634535
IBUPROFEN	0.0201148745191725	-0.0355350296281366	0.0611363280755163	0.0806308875837899	0.0753896687812957	0.0129916805730214	0.0473501645342361	0.0155870567836207	0.123028399061659	0.0339658131953075	0.0153439620025766	0.0508191954298569	0.0917051612730011	-0.0134482500961194	0.0268762101124299	0.0964981072841146	0.0103923778607034	0.0772981435409079	0.0960076786306914	0.0514990595619889	0.0536880178421448	-0.00466647983515433	0.0815809280865543	-0.00793003223592967	1	0.0624322827454907	0.104819541197381	0.109498955507351	0.0505690338909508	0.101849558203542	-0.00662407335089474	-0.0907824189323436	-0.00915161878757023	0.103410206181992	-0.00542395970303623	-0.0337537447330418	-0.0311184515328271	0.129111796219189	-0.0485413446267853	-0.0298537945901467	0.11947756668101	0.0114086352417474	0.130105149640984	0.00602185394673362	0.0535857783003975
INDOPROFEN	0.0299776884866287	0.0836021515828186	0.0283410680163267	0.157023080466864	0.0786882235260006	-0.0568527053524064	0.0584303269114181	0.00211880916873141	0.104879513285308	0.0361801580986967	0.0466851465414526	0.141705696917023	0.0595366268215251	0.0200076100105095	0.0204621275014889	0.0441817346260001	0.0514857977536192	0.0793409339265719	0.0712062538337469	0.0191571259391702	0.0722746298036278	0.0189791512117509	0.0316893059265193	-0.0659442791421635	0.0624322827454907	1	-0.0158125674091869	0.0944829473576238	0.0143808582668638	0.034054424654942	-0.0448807015949752	0.0479161819392291	0.00255067891127379	0.0938982519533982	-0.00727364131026006	0.0646585592706971	-0.0336756563745255	0.107916211868304	0.0541196561076678	-0.00434044635916378	0.0632102961705928	0.0224413468963394	0.0242388065535842	-0.012112136487964	0.067525732288799
CORTISONE	0.171919660750793	0.0475966197112489	0.0569714019691895	0.0539914676136749	-0.0225131568298973	0.0256610758762442	0.0629729671276049	0.0205066843005885	0.0213226473910152	0.138754005990092	0.103019808565373	0.0848097328183848	-0.0104541095174449	0.0608801662359189	0.000886254014510963	0.0104548362846378	0.0647013567383376	0.040524837538528	0.0751569319162188	0.0138918688297321	-0.0314392954501387	0.0371345221842119	0.060920914652341	0.0550282626428231	0.104819541197381	-0.0158125674091869	1	0.043722968137603	0.0131574252814428	0.0935609605739302	0.0195484697716853	0.0135777560572266	0.0838306418240283	0.0152795480941797	0.0185437253740033	0.0284108384068301	-0.0481984691068154	0.0588524332844627	-0.0527723244856449	0.0377426350792931	0.0683344624937737	0.0322899763516416	0.0882577121293946	0.0123902210401012	-0.0336722274597394
NABUMETONE	-0.0310801908555991	0.0594892467399858	0.0140124975654676	0.127733404308692	0.141470731134469	-0.0182538233538645	0.0913552469332544	0.00568552934229753	0.0713002733443624	-0.0256595431979122	0.0925772222235953	0.0452873556448235	0.0617607276596143	-0.0117748977384872	0.00185157203546033	0.0162335685454346	-0.0275900531135274	0.0481560856422256	-0.0234888425123329	0.0067291811468822	0.0592310092863478	0.01472087559924	0.0292424831961822	-0.0231189023247932	0.109498955507351	0.0944829473576238	0.043722968137603	1	0.000743939467515968	0.00469296729015405	-0.0684563276119507	0.100428296460039	-0.0328119705037573	0.0780149642518275	0.0160025451953116	0.0301173813773156	-0.00447459594837896	0.116546232516693	0.0996418165036077	0.00421533182246472	-0.00293597682904229	-0.00722688240084168	-0.0126566325338401	0.0518652402968959	-0.00740732041988524
VALDECOXIB	-0.00524617319816946	-0.0361241083657557	-0.0409122867028248	0.0103219963717066	-0.0266870703850911	0.0312369309767228	-0.00829926852613335	-0.0633001811866578	-0.0789305538073804	-0.017944059142238	0.056350491909187	-0.0742652506808162	-0.0972004003163489	0.0553815381045657	-0.0948341040136882	-0.0674441168831466	0.07278516568272	-0.102421898104741	0.0715204145031048	-0.0997858940820081	-0.120505494425774	0.00579715513825861	-0.0773526094734285	0.127588096449271	0.0505690338909508	0.0143808582668638	0.0131574252814428	0.000743939467515968	1	-0.0618354171706443	0.0408712840023557	0.0318682137873831	-0.0170666111396035	0.113606923802212	0.0321168480861802	-0.0107375613373812	-0.113324055373058	-0.0418014783141549	0.109035724621831	0.0219269123349363	0.0183061150513223	0.0626837899339325	-0.119349049031415	-0.00492004118492911	0.0656051520447974
METHYLPREDNISOLONE	0.0263657885267741	0.102084410551327	0.106681368401997	0.098865217784398	0.172768265752033	0.0599042422420347	0.00769504006507927	0.13411516386042	0.157592297739022	0.306254600787704	0.190832165925396	0.125961146752074	0.0228825046001818	0.141511056242126	0.0666558554095401	0.0854030939227487	0.1195766930949	0.118672959549619	0.0382108261128579	0.169572698015025	0.0686686251637233	0.0420970890233662	0.0293046645709281	-0.0523469878639889	0.101849558203542	0.034054424654942	0.0935609605739302	0.00469296729015405	-0.0618354171706443	1	-0.0191223990946402	-0.0423437508249288	-0.0900420407329768	0.0846662724049937	0.106799264706427	0.0186289402410243	0.0262097505298044	0.0127830261419841	-0.049045388817409	0.0539063113733505	-0.0722645628151383	0.00739810066325613	0.102322063542068	0.109432462892317	0.0468551239465848
BUFEXAMAC	0.0258063127804681	-0.0554463963206682	-0.0232086051429353	-0.0392660496322167	-0.00133251994802344	-0.0437574804969426	-0.0472904392257476	0.0475071525517637	-0.0349731681843637	-0.0505313976110799	-0.0195230051424138	0.00243599038351642	-0.0504375623577915	-0.0431689181880583	-0.0322176981095943	0.0514360201976141	-0.031898358646307	-0.0377313082241744	0.0165889880632438	-0.0298297287779415	0.0158596692617435	0.00801943401806144	-0.0891248576035603	0.0357148963266003	-0.00662407335089474	-0.0448807015949752	0.0195484697716853	-0.0684563276119507	0.0408712840023557	-0.0191223990946402	1	-0.0108550511503502	0.0755551296759098	-0.043533782349423	-0.087792058023367	-0.0566104421168465	-0.106747920048627	0.0337036162755234	0.175495478659551	0.0575177883874539	0.0439071579999556	0.0200228502011228	-0.133277884108662	0.000404778791391733	-0.0669788017340886
ACEMETACIN	0.0654167718815342	0.0105937232781477	-0.000690508458849997	-0.00631809946201899	0.028943944000397	0.0116793766849372	-0.0235613634219919	-0.0277017924699166	0.057654496831624	-0.0377820088190534	-0.0285100887759027	0.0532300006417459	-0.0661129248807647	0.196294648373557	0.079027957149285	-0.026718409551784	0.0296186605368262	-0.0324920663518694	0.076191055430537	-0.0809574624945675	0.0032857735035148	0.0279418902525505	0.0509820822089827	0.0434000370037775	-0.0907824189323436	0.0479161819392291	0.0135777560572266	0.100428296460039	0.0318682137873831	-0.0423437508249288	-0.0108550511503502	1	0.193006229247855	-0.0238508234870325	0.0950244063060488	-0.0485395917388177	-0.110705770128001	-0.00963808927331902	0.0203629811078891	-0.0138287719695876	-0.0545128534038612	0.0150678156289266	-0.075445578516645	-0.0455438471845438	-0.120769229622677
ACECLOFENAC	0.12195949661734	0.0336359397055889	0.018795422453464	-0.0343824527301107	-0.0202549310726971	0.0142732366854562	0.0353000279770464	0.148364993826752	-0.0100515608233245	0.0938476266140312	0.00194963072163163	-0.0203624864809136	0.0288752935696844	0.112640018245991	0.114555585076683	0.0277863559928016	-0.00633662852794037	-0.0611127845630927	0.054154467324936	-0.096216569963009	0.00477605378748467	0.062333913947969	0.0429340224112812	0.0693968903391875	-0.00915161878757023	0.00255067891127379	0.0838306418240283	-0.0328119705037573	-0.0170666111396035	-0.0900420407329768	0.0755551296759098	0.193006229247855	1	0.0763267204130518	0.0589821077118052	0.0245748586185777	-0.0972194812257743	0.0627644502298555	0.104076195969169	-0.0108924162800036	0.178042899642426	0.0633897788984001	0.0912192588476909	-0.0278718303726617	0.0293590328109036
FENTIAZAC	0.0409618920996293	0.084342741572698	0.0227739716382219	0.0228142964177707	-0.0199716014766481	0.0725193522678521	0.139311542175666	0.0491003632831185	0.101452805901184	0.0686105975721159	0.0397221986738673	0.0177341497522362	0.0705314583139352	-0.0131953592883154	-0.0253609835337447	0.025824354947415	0.0711026848175124	0.0726899778407513	0.0713131150342983	-0.0126873740335428	0.105924875233009	0.0452728231701701	-0.0503621813966035	0.0047003770120974	0.103410206181992	0.0938982519533982	0.0152795480941797	0.0780149642518275	0.113606923802212	0.0846662724049937	-0.043533782349423	-0.0238508234870325	0.0763267204130518	1	0.12991793256632	0.0697129302741136	-0.0353006164011518	0.0989363331891632	0.0117263094708898	-0.0173810845731034	0.106701680932801	0.0697142704575022	0.0816116308694601	0.0310445437227214	0.150645950148357
ETORICOXIB	0.0226658517019684	-0.0194143932319764	0.0312247386901965	0.00641459108828165	0.043549059651196	0.203869785269356	0.0850275213488032	-0.00637001705301701	0.0114851738393494	0.0331983371405505	0.0704550152028725	0.0397885728068467	-0.0242094867408047	0.0757750141281875	0.146907379203062	0.00799564552730488	0.0598824977203062	0.116906118414238	0.0682402590818638	-0.0671803006923244	0.0271647919219093	0.109126476500415	0.00335300341313633	-0.00101774642793337	-0.00542395970303623	-0.00727364131026006	0.0185437253740033	0.0160025451953116	0.0321168480861802	0.106799264706427	-0.087792058023367	0.0950244063060488	0.0589821077118052	0.12991793256632	1	-0.0523917462822391	0.012760591629133	0.0118659546322691	-0.119822171088164	0.0571363573324579	0.0156689317649415	0.156742645799573	0.064149397014131	0.0440944418062931	0.0901676198572758
SUXIBUZONE	0.0111914090543033	0.00661463056429351	0.0900046544019328	0.0737290057037349	-0.147780595898211	-0.0342197542363667	-0.0446200966573797	0.0853358185037874	0.0106085073631134	0.0620385476935134	-0.0268778410417894	0.0943451745715353	-0.0143650491641262	-0.0352535735243435	0.0297965218853243	0.0276473429567805	0.0424510996225576	0.0412777417805229	0.0293273917634957	-0.0288335427121441	0.096150249186048	0.0504683269716872	-0.0514264884098512	-0.013044023232004	-0.0337537447330418	0.0646585592706971	0.0284108384068301	0.0301173813773156	-0.0107375613373812	0.0186289402410243	-0.0566104421168465	-0.0485395917388177	0.0245748586185777	0.0697129302741136	-0.0523917462822391	1	-0.0300121056805563	-0.0573438718519184	0.134339128557658	-0.0142900229649616	-0.024550711100388	0.0165658078366822	0.0716505960674301	0.0197256567944938	-0.0879913676884565
OXYPHENBUTAZONE	0.0335554735032654	0.0364216781546604	-0.0239459901345917	-0.0665540831081845	0.0186391544315294	0.0645652498077057	-0.0631613970237316	-0.0394149136775963	0.0106068567053609	-0.0165977926091038	0.00477791073469744	-0.0364734879236376	0.084627587546372	-0.101538690339813	0.0293568544570327	0.0305448648963178	0.00785923323242353	0.0781190860679673	0.0536254472749316	-0.0325027907370486	0.039724977759401	-0.0974449807096153	-0.0180948450793599	-0.0296550049909089	-0.0311184515328271	-0.0336756563745255	-0.0481984691068154	-0.00447459594837896	-0.113324055373058	0.0262097505298044	-0.106747920048627	-0.110705770128001	-0.0972194812257743	-0.0353006164011518	0.012760591629133	-0.0300121056805563	1	-0.0258028339373497	-0.188039754874443	-0.0436607834887537	-0.0951293076869175	0.00272034183493031	-0.0180380480829196	-0.00887770607151718	0.0567979828181366
SUPROFEN	0.120066750797289	0.11116937538526	0.0841535389951389	0.135300116147465	-0.00710796005242761	-0.0317825290341596	0.148988816114507	0.1133251464244	0.164912484401987	-0.0365549481130512	-0.0146589727536611	0.0189367709235302	0.0913769716148934	-0.0881186088635504	-0.0113642182238276	-0.0155787031285783	-0.0202828111316456	0.0182578964572301	0.0092741229213829	-0.00560083283775676	0.13821851857353	0.0282972866212616	-0.00764926964169858	0.0301244300403458	0.129111796219189	0.107916211868304	0.0588524332844627	0.116546232516693	-0.0418014783141549	0.0127830261419841	0.0337036162755234	-0.00963808927331902	0.0627644502298555	0.0989363331891632	0.0118659546322691	-0.0573438718519184	-0.0258028339373497	1	0.0645696473125917	-0.00208997319723488	0.0819101082551986	0.0571905497830968	0.0208863949294101	-0.0267964126579522	0.199300679113706
AZAPROPAZONE	-0.0188593138177432	-0.0311817567208928	-0.0442391597127629	0.0488562740681984	0.0124494090046867	-0.0182965845829742	-0.0299634123763695	0.148229135993261	-0.0327265508691407	-0.05348381317599	0.0424229402106804	0.0110224455531419	-0.0593362355015608	0.000530867475091214	-0.00247059312626179	-0.0538213234317168	-0.0188172077653555	0.0177000434515344	0.0280474817781244	-0.0902641390446481	0.04388051941262	0.0770151559665011	-0.0731685114739018	0.0916832107829397	-0.0485413446267853	0.0541196561076678	-0.0527723244856449	0.0996418165036077	0.109035724621831	-0.049045388817409	0.175495478659551	0.0203629811078891	0.104076195969169	0.0117263094708898	-0.119822171088164	0.134339128557658	-0.188039754874443	0.0645696473125917	1	-0.0333171248946907	0.0181068375199175	-0.0871636198989869	-0.0961718765521177	0.0767103566779443	-0.0140685792296436
DIACEREIN	0.0417856687855745	0.0830904762738407	0.0397950292201666	0.0472404359241493	0.039978735869529	0.139465049158032	0.0529529956222501	-0.0271101348417843	-0.0170189504904362	0.00288275474168519	0.059920002784722	-0.000969450127987262	0.016432950694567	0.00560658242170777	0.0167813631632707	0.137221273059517	0.0341791706560439	0.0236521622410271	0.0298289927469207	0.00828857397089869	-0.0556734964780811	0.0959262512730657	0.0969401457357463	0.0623076446501819	-0.0298537945901467	-0.00434044635916378	0.0377426350792931	0.00421533182246472	0.0219269123349363	0.0539063113733505	0.0575177883874539	-0.0138287719695876	-0.0108924162800036	-0.0173810845731034	0.0571363573324579	-0.0142900229649616	-0.0436607834887537	-0.00208997319723488	-0.0333171248946907	1	-0.0306578310152881	0.110796673934758	-0.00039075724442075	-0.0152454307983543	0.0716493203189559
DEFLAZACORT	0.0161083488534685	-0.0632622321356639	-0.0784817123900976	-0.0620477483221181	0.0724998073921385	-0.0725554664665957	0.0334435348384467	0.100043226081989	0.0297236812584165	0.0820615983688977	-0.0262524359519006	0.00616330558247302	0.0212395311126072	0.0261336776926156	-0.0739780896926123	-0.00459301347053149	0.0235098545843095	0.00540772036635126	-0.0192769797665244	0.0443063806657219	0.0377759857602017	-0.0154032834723952	-0.0349858457991326	-0.0448439255945114	0.11947756668101	0.0632102961705928	0.0683344624937737	-0.00293597682904229	0.0183061150513223	-0.0722645628151383	0.0439071579999556	-0.0545128534038612	0.178042899642426	0.106701680932801	0.0156689317649415	-0.024550711100388	-0.0951293076869175	0.0819101082551986	0.0181068375199175	-0.0306578310152881	1	0.0139849895675367	0.0178845151730056	-0.0420471319431729	0.0892704073068314
BENZYDAMINE	0.0178170272863718	0.0769760663267703	0.00803593387983497	-0.0891421022366051	-0.0332583470098167	0.00551959139196242	0.110089976409626	-0.00185902541677033	0.078222163089075	-0.00697116463857575	0.0105018581415624	-0.00323682620150315	0.00958887671307992	0.100900469794702	0.0718169134088653	-0.0214003265215059	-0.0175157765046397	-0.0514948203659385	0.0795311540033327	-0.0382649220228217	-0.0742263140652807	0.0992889938803902	-0.0836326128499827	-0.00272875049351446	0.0114086352417474	0.0224413468963394	0.0322899763516416	-0.00722688240084168	0.0626837899339325	0.00739810066325613	0.0200228502011228	0.0150678156289266	0.0633897788984001	0.0697142704575022	0.156742645799573	0.0165658078366822	0.00272034183493031	0.0571905497830968	-0.0871636198989869	0.110796673934758	0.0139849895675367	1	0.0100899853872316	-0.0580806591765845	0.133834696019272
DICLOFENAC	0.0266664004743773	0.0868885761372661	0.103102847682448	0.13069802287601	-0.127328192595656	0.0920465111654802	-0.00576408957661004	0.0726408748128855	0.0757180229334322	0.123251169716407	0.00379695225177164	0.00753524348810593	0.0643777100628168	-0.0655822066670931	0.158067944248206	0.0229455730894171	0.0278186646641094	0.105164514496164	-0.00496259139143961	0.0282138970564407	0.0988598549076673	0.00966790230290581	0.122458516399531	-0.0128617218082942	0.130105149640984	0.0242388065535842	0.0882577121293946	-0.0126566325338401	-0.119349049031415	0.102322063542068	-0.133277884108662	-0.075445578516645	0.0912192588476909	0.0816116308694601	0.064149397014131	0.0716505960674301	-0.0180380480829196	0.0208863949294101	-0.0961718765521177	-0.00039075724442075	0.0178845151730056	0.0100899853872316	1	0.0374875788953543	-0.0335581352167282
ASPIRIN	-0.0364330703941136	-0.0351897644524553	0.0485337372648789	0.00831237110417139	-0.0376080197575888	-0.00554783373848559	0.0601779843766001	0.137927198350002	0.11652847881292	0.102292106696266	0.13482451270426	-0.0383763304434457	-0.00506523681729887	0.0448227457753456	0.0102580703396284	-0.0579727967147091	0.0291576181276717	0.130562924194714	0.0179042555245628	0.0411571355167256	0.0802996172875419	0.0234875771446514	0.107362380285403	0.0531459994269301	0.00602185394673362	-0.012112136487964	0.0123902210401012	0.0518652402968959	-0.00492004118492911	0.109432462892317	0.000404778791391733	-0.0455438471845438	-0.0278718303726617	0.0310445437227214	0.0440944418062931	0.0197256567944938	-0.00887770607151718	-0.0267964126579522	0.0767103566779443	-0.0152454307983543	-0.0420471319431729	-0.0580806591765845	0.0374875788953543	1	-0.128746104449641
KETOROLAC	0.0995901947617141	0.0669408651721588	0.0836382038179328	0.0111601034105203	0.0728589974205331	0.0583110178208785	0.16701508116685	0.0389564668296566	0.0223579116825581	0.0320524979355376	0.0830430811761041	0.0665344751030093	0.0921624659056238	0.00398866719760157	-0.0844794900810039	-0.0150428310642003	-9.91459956810486e-05	-0.0152647109603609	0.103301453513031	-0.00289688932550694	0.0281044178436794	0.0216109905679186	-0.0745348848836534	-0.0044738819634535	0.0535857783003975	0.067525732288799	-0.0336722274597394	-0.00740732041988524	0.0656051520447974	0.0468551239465848	-0.0669788017340886	-0.120769229622677	0.0293590328109036	0.150645950148357	0.0901676198572758	-0.0879913676884565	0.0567979828181366	0.199300679113706	-0.0140685792296436	0.0716493203189559	0.0892704073068314	0.133834696019272	-0.0335581352167282	-0.128746104449641	1
