# Supplementary material for: Exploration of the Anti-Inflammatory Drug Space Through Network Pharmacology: Applications for Drug Repurposing
Source: Front Physiol. 2018 Mar 1;9:151. doi: 10.3389/fphys.2018.00151 (PMC5838628; doi:10.3389/fphys.2018.00151)
Supplement: Supplementary File 2 — A compressed file containing all similarity matrices as comma-delimited files. [file DataSheet2.ZIP › tanimoto_matrix.txt]

	PHENYLBUTAZONE	OXYPHENBUTAZONE	CLOFEZONE	KEBUZONE	SULINDAC	TOLMETIN	ZOMEPIRAC	DICLOFENAC	ALCLOFENAC	ETODOLAC	KETOROLAC	ACECLOFENAC	PIROXICAM	TENOXICAM	DROXICAM	LORNOXICAM	MELOXICAM	IBUPROFEN	NAPROXEN	KETOPROFEN	FENOPROFEN	FENBUFEN	BENOXAPROFEN	SUPROFEN	FLURBIPROFEN	INDOPROFEN	TIAPROFENIC.ACID	OXAPROZIN	IBUPROXAM	DEXIBUPROFEN	DEXKETOPROFEN	CARPROFEN	MEFENAMIC.ACID	MECLOFENAMIC.ACID	CELECOXIB	ROFECOXIB	VALDECOXIB	PARECOXIB	ETORICOXIB	LUMIRACOXIB	FIROCOXIB	CIMICOXIB	NABUMETONE	AZAPROPAZONE	GLUCOSAMINE	BENZYDAMINE	NIMESULIDE	MORNIFLUMATE	BETAMETHASONE
PHENYLBUTAZONE	1	0.775167785234899	0.152083333333333	0.775167785234899	0.218061674008811	0.207977207977208	0.200542005420054	0.214899713467049	0.104938271604938	0.132029339853301	0.300613496932515	0.216346153846154	0.216346153846154	0.169082125603865	0.259681093394077	0.13963963963964	0.174013921113689	0.111801242236025	0.171686746987952	0.250737463126844	0.22289156626506	0.218390804597701	0.181122448979592	0.166666666666667	0.180232558139535	0.296918767507003	0.201183431952663	0.348189415041783	0.0843023255813953	0.111801242236025	0.250737463126844	0.145945945945946	0.1976401179941	0.171270718232044	0.186858316221766	0.28042328042328	0.200992555831266	0.211740041928721	0.18609865470852	0.194070080862534	0.160550458715596	0.181623931623932	0.193251533742331	0.287234042553192	0.00949367088607595	0.342175066312997	0.187179487179487	0.170686456400742	0.0935875216637782
OXYPHENBUTAZONE	0.775167785234899	1	0.168356997971602	0.667673716012085	0.254901960784314	0.26271186440678	0.252688172043011	0.259154929577465	0.123893805309735	0.165467625899281	0.346385542168675	0.253554502369668	0.221709006928406	0.181818181818182	0.254901960784314	0.155021834061135	0.19683257918552	0.117302052785924	0.183908045977011	0.303206997084548	0.254385964912281	0.234806629834254	0.236641221374046	0.211864406779661	0.232758620689655	0.342541436464088	0.250728862973761	0.362903225806452	0.0969529085872576	0.117302052785924	0.303206997084548	0.188829787234043	0.21875	0.195187165775401	0.216599190283401	0.303341902313625	0.22463768115942	0.246887966804979	0.207877461706783	0.249329758713137	0.170353982300885	0.2	0.222551928783383	0.283544303797468	0.00884955752212389	0.319201995012469	0.211970074812968	0.180505415162455	0.116040955631399
CLOFEZONE	0.152083333333333	0.168356997971602	1	0.175510204081633	0.185770750988142	0.183417085427136	0.15839243498818	0.171641791044776	0.131284916201117	0.231884057971014	0.165841584158416	0.199566160520607	0.223451327433628	0.209567198177677	0.188118811881188	0.186695278969957	0.207423580786026	0.103542234332425	0.138381201044386	0.15158924205379	0.143939393939394	0.157248157248157	0.180555555555556	0.141057934508816	0.141057934508816	0.156462585034014	0.149746192893401	0.212328767123288	0.108179419525066	0.103542234332425	0.15158924205379	0.145985401459854	0.167525773195876	0.154411764705882	0.112099644128114	0.190582959641256	0.144396551724138	0.206563706563707	0.170731707317073	0.192214111922141	0.161764705882353	0.162790697674419	0.221288515406162	0.15938864628821	0.00273972602739726	0.248306997742664	0.140939597315436	0.23049001814882	0.102439024390244
KEBUZONE	0.775167785234899	0.667673716012085	0.175510204081633	1	0.282850779510022	0.252100840336134	0.249329758713137	0.248603351955307	0.117302052785924	0.140845070422535	0.342342342342342	0.250591016548463	0.25952380952381	0.210023866348449	0.306122448979592	0.1834451901566	0.210526315789474	0.104347826086957	0.1671388101983	0.291907514450867	0.265486725663717	0.245125348189415	0.227272727272727	0.198324022346369	0.222222222222222	0.320652173913043	0.243478260869565	0.416201117318436	0.0790190735694823	0.104347826086957	0.291907514450867	0.176315789473684	0.215297450424929	0.188829787234043	0.244306418219462	0.334210526315789	0.242647058823529	0.252083333333333	0.237668161434978	0.242666666666667	0.155021834061135	0.233404710920771	0.211764705882353	0.283544303797468	0.00588235294117647	0.306172839506173	0.208955223880597	0.161634103019538	0.0973154362416107
SULINDAC	0.218061674008811	0.254901960784314	0.185770750988142	0.282850779510022	1	0.365217391304348	0.361111111111111	0.304709141274238	0.160458452722063	0.2	0.276422764227642	0.2981220657277	0.239910313901345	0.201357466063348	0.237113402061856	0.196969696969697	0.228888888888889	0.147308781869688	0.274853801169591	0.323033707865169	0.27247191011236	0.304709141274238	0.297709923664122	0.251381215469613	0.305475504322767	0.301020408163265	0.26890756302521	0.324189526184539	0.129032258064516	0.147308781869688	0.323033707865169	0.283378746594005	0.340236686390533	0.279891304347826	0.267748478701826	0.347715736040609	0.285714285714286	0.313025210084034	0.336426914153132	0.368715083798883	0.176595744680851	0.298701298701299	0.286135693215339	0.18	0	0.189247311827957	0.223021582733813	0.16295025728988	0.115131578947368
TOLMETIN	0.207977207977208	0.26271186440678	0.183417085427136	0.252100840336134	0.365217391304348	1	0.655963302752294	0.32046332046332	0.243243243243243	0.245098039215686	0.513274336283186	0.27710843373494	0.284848484848485	0.252336448598131	0.256	0.225433526011561	0.300613496932515	0.210526315789474	0.317596566523605	0.449152542372881	0.338842975206612	0.315384615384615	0.318339100346021	0.367088607594937	0.402597402597403	0.322916666666667	0.452914798206278	0.264150943396226	0.168674698795181	0.210526315789474	0.449152542372881	0.346456692913386	0.402597402597403	0.3359375	0.221674876847291	0.280254777070064	0.264150943396226	0.258883248730964	0.277142857142857	0.383141762452107	0.211428571428571	0.249336870026525	0.346491228070175	0.280254777070064	0	0.201133144475921	0.257425742574257	0.146137787056367	0.125
ZOMEPIRAC	0.200542005420054	0.252688172043011	0.15839243498818	0.249329758713137	0.361111111111111	0.655963302752294	1	0.33210332103321	0.234309623430962	0.234567901234568	0.426877470355731	0.306784660766962	0.280346820809249	0.256716417910448	0.259640102827764	0.251412429378531	0.302941176470588	0.175298804780877	0.27843137254902	0.357142857142857	0.265682656826568	0.257839721254355	0.311475409836066	0.275092936802974	0.304182509505703	0.282051282051282	0.361111111111111	0.256716417910448	0.143911439114391	0.175298804780877	0.357142857142857	0.337037037037037	0.329457364341085	0.33210332103321	0.194895591647332	0.249258160237389	0.249258160237389	0.25	0.249329758713137	0.402214022140221	0.20708446866485	0.234256926952141	0.283464566929134	0.279635258358663	0	0.184491978609626	0.219512195121951	0.136	0.120315581854043
DICLOFENAC	0.214899713467049	0.259154929577465	0.171641791044776	0.248603351955307	0.304709141274238	0.32046332046332	0.33210332103321	1	0.277777777777778	0.233009708737864	0.3359375	0.618320610687023	0.258160237388724	0.225609756097561	0.192405063291139	0.221902017291066	0.201133144475921	0.159663865546218	0.213438735177866	0.346456692913386	0.296	0.266666666666667	0.313793103448276	0.270588235294118	0.290836653386454	0.295918367346939	0.311740890688259	0.348993288590604	0.132295719844358	0.159663865546218	0.346456692913386	0.395918367346939	0.414847161572052	0.526785714285714	0.175355450236967	0.292604501607717	0.236923076923077	0.246231155778894	0.259154929577465	0.618834080717489	0.139784946236559	0.22976501305483	0.253061224489796	0.155172413793103	0	0.204545454545455	0.257425742574257	0.183189655172414	0.0764705882352941
ALCLOFENAC	0.104938271604938	0.123893805309735	0.131284916201117	0.117302052785924	0.160458452722063	0.243243243243243	0.234309623430962	0.277777777777778	1	0.184210526315789	0.237668161434978	0.213559322033898	0.11875	0.12	0.0945945945945946	0.115264797507788	0.115264797507788	0.213872832369942	0.242268041237113	0.194805194805195	0.211267605633803	0.205240174672489	0.22093023255814	0.205607476635514	0.211267605633803	0.184210526315789	0.205607476635514	0.166666666666667	0.15979381443299	0.213872832369942	0.194805194805195	0.226666666666667	0.194444444444444	0.210526315789474	0.0804020100502513	0.162629757785467	0.116279069767442	0.108247422680412	0.110787172011662	0.266094420600858	0.129337539432177	0.128133704735376	0.248704663212435	0.135135135135135	0	0.136507936507936	0.162361623616236	0.100227790432802	0.0829596412556054
ETODOLAC	0.132029339853301	0.165467625899281	0.231884057971014	0.140845070422535	0.2	0.245098039215686	0.234567901234568	0.233009708737864	0.184210526315789	1	0.217252396166134	0.254742547425474	0.16624685138539	0.172872340425532	0.133333333333333	0.160401002506266	0.178117048346056	0.141304347826087	0.164983164983165	0.165137614678899	0.145110410094637	0.168711656441718	0.141304347826087	0.134375	0.163461538461538	0.15702479338843	0.170967741935484	0.218232044198895	0.13013698630137	0.141304347826087	0.165137614678899	0.201892744479495	0.226351351351351	0.221153846153846	0.0873983739837398	0.185483870967742	0.13953488372093	0.16304347826087	0.112128146453089	0.257861635220126	0.2088772845953	0.101511879049676	0.258181818181818	0.15748031496063	0.010989010989011	0.175126903553299	0.150684931506849	0.1484375	0.180722891566265
KETOROLAC	0.300613496932515	0.346385542168675	0.165841584158416	0.342342342342342	0.276422764227642	0.513274336283186	0.426877470355731	0.3359375	0.237668161434978	0.217252396166134	1	0.292682926829268	0.269461077844311	0.229357798165138	0.236220472440945	0.191011235955056	0.225433526011561	0.2	0.268595041322314	0.540540540540541	0.414847161572052	0.346456692913386	0.327526132404181	0.402597402597403	0.46606334841629	0.380434782608696	0.588235294117647	0.335548172757475	0.150197628458498	0.2	0.540540540540541	0.341176470588235	0.317073170731707	0.271375464684015	0.192307692307692	0.305194805194805	0.240740740740741	0.221674876847291	0.214673913043478	0.303249097472924	0.221902017291066	0.207692307692308	0.268595041322314	0.244582043343653	0.021551724137931	0.236151603498542	0.249180327868852	0.185745140388769	0.127310061601643
ACECLOFENAC	0.216346153846154	0.253554502369668	0.199566160520607	0.250591016548463	0.2981220657277	0.27710843373494	0.306784660766962	0.618320610687023	0.213559322033898	0.254742547425474	0.292682926829268	1	0.237163814180929	0.213032581453634	0.215384615384615	0.216346153846154	0.187793427230047	0.104938271604938	0.182370820668693	0.265671641791045	0.23030303030303	0.308641975308642	0.275482093663912	0.1976401179941	0.219219219219219	0.271978021978022	0.241590214067278	0.363380281690141	0.0843023255813953	0.104938271604938	0.265671641791045	0.296636085626911	0.305466237942122	0.394736842105263	0.162977867203219	0.294117647058824	0.23469387755102	0.275938189845475	0.238875878220141	0.447712418300654	0.160550458715596	0.242696629213483	0.2508038585209	0.152380952380952	0.00630914826498423	0.228155339805825	0.237967914438503	0.218146718146718	0.0916955017301038
PIROXICAM	0.216346153846154	0.221709006928406	0.223451327433628	0.25952380952381	0.239910313901345	0.284848484848485	0.280346820809249	0.258160237388724	0.11875	0.16624685138539	0.269461077844311	0.237163814180929	1	0.766423357664234	0.612244897959184	0.611464968152866	0.616613418530351	0.125786163522013	0.21183800623053	0.308641975308642	0.23780487804878	0.221902017291066	0.234666666666667	0.211940298507463	0.241590214067278	0.247978436657682	0.280757097791798	0.228426395939086	0.113432835820896	0.125786163522013	0.308641975308642	0.250737463126844	0.348837209302326	0.316770186335404	0.209205020920502	0.273684210526316	0.270341207349081	0.267543859649123	0.253554502369668	0.251412429378531	0.163218390804598	0.228888888888889	0.178787878787879	0.228426395939086	0	0.165898617511521	0.322857142857143	0.153564899451554	0.0605042016806723
TENOXICAM	0.169082125603865	0.181818181818182	0.209567198177677	0.210023866348449	0.201357466063348	0.252336448598131	0.256716417910448	0.225609756097561	0.12	0.172872340425532	0.229357798165138	0.213032581453634	0.766423357664234	1	0.475	0.766423357664234	0.62962962962963	0.12	0.183870967741935	0.260188087774295	0.211356466876972	0.185840707964602	0.208219178082192	0.203761755485893	0.215189873417722	0.195121951219512	0.267326732673267	0.184615384615385	0.107255520504732	0.12	0.260188087774295	0.236923076923077	0.306122448979592	0.284345047923323	0.180467091295117	0.222222222222222	0.222222222222222	0.227373068432671	0.21875	0.230994152046784	0.155131264916468	0.201357466063348	0.157728706624606	0.218997361477573	0	0.130841121495327	0.281976744186047	0.140449438202247	0.0591304347826087
DROXICAM	0.259681093394077	0.254901960784314	0.188118811881188	0.306122448979592	0.237113402061856	0.256	0.259640102827764	0.192405063291139	0.0945945945945946	0.133333333333333	0.236220472440945	0.215384615384615	0.612244897959184	0.475	1	0.42159383033419	0.410714285714286	0.0945945945945946	0.178378378378378	0.256	0.204787234042553	0.189393939393939	0.217183770883055	0.1796875	0.192105263157895	0.234866828087167	0.237704918032787	0.261282660332542	0.0769230769230769	0.0945945945945946	0.256	0.180451127819549	0.237704918032787	0.22020725388601	0.220703125	0.304668304668305	0.291970802919708	0.278118609406953	0.25764192139738	0.189320388349515	0.184154175588865	0.247401247401247	0.175202156334232	0.270334928229665	0	0.186695278969957	0.271820448877805	0.149152542372881	0.0446841294298921
LORNOXICAM	0.13963963963964	0.155021834061135	0.186695278969957	0.1834451901566	0.196969696969697	0.225433526011561	0.251412429378531	0.221902017291066	0.115264797507788	0.160401002506266	0.191011235955056	0.216346153846154	0.611464968152866	0.766423357664234	0.42159383033419	1	0.571428571428571	0.101538461538462	0.161194029850746	0.214899713467049	0.180232558139535	0.177777777777778	0.212041884816754	0.173410404624277	0.183673469387755	0.169191919191919	0.23030303030303	0.171912832929782	0.0970588235294118	0.101538461538462	0.214899713467049	0.232558139534884	0.264797507788162	0.280966767371601	0.156	0.180487804878049	0.183374083129584	0.204166666666667	0.221709006928406	0.233983286908078	0.131991051454139	0.189247311827957	0.137426900584795	0.206982543640898	0	0.109649122807018	0.237967914438503	0.126785714285714	0.0622895622895623
MELOXICAM	0.174013921113689	0.19683257918552	0.207423580786026	0.210526315789474	0.228888888888889	0.300613496932515	0.302941176470588	0.201133144475921	0.115264797507788	0.178117048346056	0.225433526011561	0.187793427230047	0.616613418530351	0.62962962962963	0.410714285714286	0.571428571428571	1	0.140127388535032	0.204334365325077	0.250737463126844	0.190615835777126	0.187675070028011	0.224867724867725	0.219219219219219	0.204747774480712	0.244623655913978	0.260869565217391	0.163461538461538	0.123493975903614	0.140127388535032	0.250737463126844	0.236151603498542	0.301282051282051	0.280966767371601	0.189300411522634	0.247422680412371	0.231552162849873	0.243010752688172	0.238875878220141	0.233983286908078	0.187793427230047	0.215384615384615	0.178787878787879	0.253886010362694	0	0.13963963963964	0.251351351351351	0.128801431127013	0.0694915254237288
IBUPROFEN	0.111801242236025	0.117302052785924	0.103542234332425	0.104347826086957	0.147308781869688	0.210526315789474	0.175298804780877	0.159663865546218	0.213872832369942	0.141304347826087	0.2	0.104938271604938	0.125786163522013	0.12	0.0945945945945946	0.101538461538462	0.140127388535032	1	0.295698924731183	0.254545454545455	0.23444976076555	0.117408906882591	0.202290076335878	0.283582089552239	0.258536585365854	0.245059288537549	0.246376811594203	0.0909090909090909	0.67910447761194	1	0.254545454545455	0.254545454545455	0.205607476635514	0.159663865546218	0.0643564356435644	0.142857142857143	0.112582781456954	0.113989637305699	0.0979827089337176	0.15234375	0.18936877076412	0.0828877005347594	0.21105527638191	0.166666666666667	0.0118343195266272	0.104938271604938	0.125	0.0592105263157895	0.110344827586207
NAPROXEN	0.171686746987952	0.183908045977011	0.138381201044386	0.1671388101983	0.274853801169591	0.317596566523605	0.27843137254902	0.213438735177866	0.242268041237113	0.164983164983165	0.268595041322314	0.182370820668693	0.21183800623053	0.183870967741935	0.178378378378378	0.161194029850746	0.204334365325077	0.295698924731183	1	0.382882882882883	0.376190476190476	0.247967479674797	0.367588932806324	0.376190476190476	0.396135265700483	0.300751879699248	0.344186046511628	0.183870967741935	0.230769230769231	0.295698924731183	0.382882882882883	0.358407079646018	0.369668246445498	0.263374485596708	0.1525	0.231543624161074	0.223333333333333	0.206806282722513	0.215339233038348	0.234848484848485	0.185975609756098	0.191256830601093	0.416666666666667	0.211221122112211	0.00497512437810945	0.127536231884058	0.240143369175627	0.114967462039046	0.0798319327731092
KETOPROFEN	0.250737463126844	0.303206997084548	0.15158924205379	0.291907514450867	0.323033707865169	0.449152542372881	0.357142857142857	0.346456692913386	0.194805194805195	0.165137614678899	0.540540540540541	0.265671641791045	0.308641975308642	0.260188087774295	0.256	0.214899713467049	0.250737463126844	0.254545454545455	0.382882882882883	1	0.723404255319149	0.3359375	0.465384615384615	0.550239234449761	0.678756476683938	0.426966292134831	0.723404255319149	0.322368421052632	0.197530864197531	0.254545454545455	1	0.493449781659389	0.459459459459459	0.351778656126482	0.243107769423559	0.386206896551724	0.348993288590604	0.298429319371728	0.322485207100592	0.352059925093633	0.19774011299435	0.259358288770053	0.273858921161826	0.210843373493976	0.00423728813559322	0.184357541899441	0.341549295774648	0.155789473684211	0.102409638554217
FENOPROFEN	0.22289156626506	0.254385964912281	0.143939393939394	0.265486725663717	0.27247191011236	0.338842975206612	0.265682656826568	0.296	0.211267605633803	0.145110410094637	0.414847161572052	0.23030303030303	0.23780487804878	0.211356466876972	0.204787234042553	0.180232558139535	0.190615835777126	0.23444976076555	0.376190476190476	0.723404255319149	1	0.285714285714286	0.469635627530364	0.423255813953488	0.627659574468085	0.334558823529412	0.553299492385787	0.306122448979592	0.18695652173913	0.23444976076555	0.723404255319149	0.433628318584071	0.397260273972603	0.290836653386454	0.197994987468672	0.301694915254237	0.288590604026846	0.241558441558442	0.254385964912281	0.299242424242424	0.153409090909091	0.224324324324324	0.256521739130435	0.181538461538462	0.00458715596330275	0.1976401179941	0.349442379182156	0.149350649350649	0.0925925925925926
FENBUFEN	0.218390804597701	0.234806629834254	0.157248157248157	0.245125348189415	0.304709141274238	0.315384615384615	0.257839721254355	0.266666666666667	0.205240174672489	0.168711656441718	0.346456692913386	0.308641975308642	0.221902017291066	0.185840707964602	0.189393939393939	0.177777777777778	0.187675070028011	0.117408906882591	0.247967479674797	0.3359375	0.285714285714286	1	0.249180327868852	0.280632411067194	0.327868852459016	0.318339100346021	0.285714285714286	0.292604501607717	0.102272727272727	0.117408906882591	0.3359375	0.252747252747253	0.275590551181102	0.23021582733813	0.180952380952381	0.305194805194805	0.233128834355828	0.227722772277228	0.238227146814404	0.249134948096886	0.155313351498638	0.20460358056266	0.284518828451883	0.145299145299145	0.00423728813559322	0.232558139534884	0.233009708737864	0.170575692963753	0.0914512922465209
BENOXAPROFEN	0.181122448979592	0.236641221374046	0.180555555555556	0.227272727272727	0.297709923664122	0.318339100346021	0.311475409836066	0.313793103448276	0.22093023255814	0.141304347826087	0.327526132404181	0.275482093663912	0.234666666666667	0.208219178082192	0.217183770883055	0.212041884816754	0.224867724867725	0.202290076335878	0.367588932806324	0.465384615384615	0.469635627530364	0.249180327868852	1	0.434782608695652	0.446215139442231	0.390728476821192	0.41796875	0.344512195121951	0.174377224199288	0.202290076335878	0.465384615384615	0.437735849056604	0.334558823529412	0.322916666666667	0.252927400468384	0.308605341246291	0.316417910447761	0.279904306220096	0.365168539325843	0.351351351351351	0.163316582914573	0.321243523316062	0.253623188405797	0.198369565217391	0.00363636363636364	0.199481865284974	0.25	0.155206286836935	0.0848708487084871
SUPROFEN	0.166666666666667	0.211864406779661	0.141057934508816	0.198324022346369	0.251381215469613	0.367088607594937	0.275092936802974	0.270588235294118	0.205607476635514	0.134375	0.402597402597403	0.1976401179941	0.211940298507463	0.203761755485893	0.1796875	0.173410404624277	0.219219219219219	0.283582089552239	0.376190476190476	0.550239234449761	0.423255813953488	0.280632411067194	0.434782608695652	1	0.492682926829268	0.446215139442231	0.59375	0.230769230769231	0.213333333333333	0.283582089552239	0.550239234449761	0.396551724137931	0.384615384615385	0.290836653386454	0.201005025125628	0.315068493150685	0.267326732673267	0.22879177377892	0.269230769230769	0.27037037037037	0.180232558139535	0.230978260869565	0.240343347639485	0.163636363636364	0.00458715596330275	0.134078212290503	0.23469387755102	0.125	0.0881147540983607
FLURBIPROFEN	0.180232558139535	0.232758620689655	0.141057934508816	0.222222222222222	0.305475504322767	0.402597402597403	0.304182509505703	0.290836653386454	0.211267605633803	0.163461538461538	0.46606334841629	0.219219219219219	0.241590214067278	0.215189873417722	0.192105263157895	0.183673469387755	0.204747774480712	0.258536585365854	0.396135265700483	0.678756476683938	0.627659574468085	0.327868852459016	0.446215139442231	0.492682926829268	1	0.354477611940299	0.627659574468085	0.271523178807947	0.197368421052632	0.258536585365854	0.678756476683938	0.52112676056338	0.403669724770642	0.317073170731707	0.213197969543147	0.284280936454849	0.267326732673267	0.225641025641026	0.280597014925373	0.355731225296443	0.16	0.247933884297521	0.273127753303965	0.181538461538462	0.00458715596330275	0.153409090909091	0.273684210526316	0.146868250539957	0.113207547169811
INDOPROFEN	0.296918767507003	0.342541436464088	0.156462585034014	0.320652173913043	0.301020408163265	0.322916666666667	0.282051282051282	0.295918367346939	0.184210526315789	0.15702479338843	0.380434782608696	0.271978021978022	0.247978436657682	0.195121951219512	0.234866828087167	0.169191919191919	0.244623655913978	0.245059288537549	0.300751879699248	0.426966292134831	0.334558823529412	0.318339100346021	0.390728476821192	0.446215139442231	0.354477611940299	1	0.364661654135338	0.285714285714286	0.191335740072202	0.245059288537549	0.426966292134831	0.318339100346021	0.32	0.26578073089701	0.247086247086247	0.431818181818182	0.300884955752212	0.292270531400966	0.272251308900524	0.26984126984127	0.160401002506266	0.26865671641791	0.253623188405797	0.201634877384196	0.00363636363636364	0.231382978723404	0.224489795918367	0.141747572815534	0.0990654205607477
TIAPROFENIC ACID	0.201183431952663	0.250728862973761	0.149746192893401	0.243478260869565	0.26890756302521	0.452914798206278	0.361111111111111	0.311740890688259	0.205607476635514	0.170967741935484	0.588235294117647	0.241590214067278	0.280757097791798	0.267326732673267	0.237704918032787	0.23030303030303	0.260869565217391	0.246376811594203	0.344186046511628	0.723404255319149	0.553299492385787	0.285714285714286	0.41796875	0.59375	0.627659574468085	0.364661654135338	1	0.267326732673267	0.181818181818182	0.246376811594203	0.723404255319149	0.446428571428571	0.403669724770642	0.333333333333333	0.197994987468672	0.297297297297297	0.275747508305648	0.238341968911917	0.265486725663717	0.319230769230769	0.194117647058824	0.221024258760108	0.251082251082251	0.203761755485893	0.00458715596330275	0.153409090909091	0.301075268817204	0.139484978540773	0.101659751037344
OXAPROZIN	0.348189415041783	0.362903225806452	0.212328767123288	0.416201117318436	0.324189526184539	0.264150943396226	0.256716417910448	0.348993288590604	0.166666666666667	0.218232044198895	0.335548172757475	0.363380281690141	0.228426395939086	0.184615384615385	0.261282660332542	0.171912832929782	0.163461538461538	0.0909090909090909	0.183870967741935	0.322368421052632	0.306122448979592	0.292604501607717	0.344512195121951	0.230769230769231	0.271523178807947	0.285714285714286	0.267326732673267	1	0.10377358490566	0.0909090909090909	0.322368421052632	0.225609756097561	0.263157894736842	0.244582043343653	0.232815964523282	0.395770392749245	0.404255319148936	0.359413202933985	0.290076335877863	0.307453416149068	0.177615571776156	0.243559718969555	0.256849315068493	0.155	0.00677966101694915	0.35195530726257	0.245762711864407	0.201183431952663	0.0797872340425532
IBUPROXAM	0.0843023255813953	0.0969529085872576	0.108179419525066	0.0790190735694823	0.129032258064516	0.168674698795181	0.143911439114391	0.132295719844358	0.15979381443299	0.13013698630137	0.150197628458498	0.0843023255813953	0.113432835820896	0.107255520504732	0.0769230769230769	0.0970588235294118	0.123493975903614	0.67910447761194	0.230769230769231	0.197530864197531	0.18695652173913	0.102272727272727	0.174377224199288	0.213333333333333	0.197368421052632	0.191335740072202	0.181818181818182	0.10377358490566	1	0.67910447761194	0.197530864197531	0.197530864197531	0.171673819742489	0.127906976744186	0.0748792270531401	0.10377358490566	0.125	0.109725685785536	0.106145251396648	0.131386861313869	0.151234567901235	0.09375	0.174311926605505	0.13961038961039	0.021978021978022	0.12012012012012	0.1	0.0573248407643312	0.111607142857143
DEXIBUPROFEN	0.111801242236025	0.117302052785924	0.103542234332425	0.104347826086957	0.147308781869688	0.210526315789474	0.175298804780877	0.159663865546218	0.213872832369942	0.141304347826087	0.2	0.104938271604938	0.125786163522013	0.12	0.0945945945945946	0.101538461538462	0.140127388535032	1	0.295698924731183	0.254545454545455	0.23444976076555	0.117408906882591	0.202290076335878	0.283582089552239	0.258536585365854	0.245059288537549	0.246376811594203	0.0909090909090909	0.67910447761194	1	0.254545454545455	0.254545454545455	0.205607476635514	0.159663865546218	0.0643564356435644	0.142857142857143	0.112582781456954	0.113989637305699	0.0979827089337176	0.15234375	0.18936877076412	0.0828877005347594	0.21105527638191	0.166666666666667	0.0118343195266272	0.104938271604938	0.125	0.0592105263157895	0.110344827586207
DEXKETOPROFEN	0.250737463126844	0.303206997084548	0.15158924205379	0.291907514450867	0.323033707865169	0.449152542372881	0.357142857142857	0.346456692913386	0.194805194805195	0.165137614678899	0.540540540540541	0.265671641791045	0.308641975308642	0.260188087774295	0.256	0.214899713467049	0.250737463126844	0.254545454545455	0.382882882882883	1	0.723404255319149	0.3359375	0.465384615384615	0.550239234449761	0.678756476683938	0.426966292134831	0.723404255319149	0.322368421052632	0.197530864197531	0.254545454545455	1	0.493449781659389	0.459459459459459	0.351778656126482	0.243107769423559	0.386206896551724	0.348993288590604	0.298429319371728	0.322485207100592	0.352059925093633	0.19774011299435	0.259358288770053	0.273858921161826	0.210843373493976	0.00423728813559322	0.184357541899441	0.341549295774648	0.155789473684211	0.102409638554217
CARPROFEN	0.145945945945946	0.188829787234043	0.145985401459854	0.176315789473684	0.283378746594005	0.346456692913386	0.337037037037037	0.395918367346939	0.226666666666667	0.201892744479495	0.341176470588235	0.296636085626911	0.250737463126844	0.236923076923077	0.180451127819549	0.232558139534884	0.236151603498542	0.254545454545455	0.358407079646018	0.493449781659389	0.433628318584071	0.252747252747253	0.437735849056604	0.396551724137931	0.52112676056338	0.318339100346021	0.446428571428571	0.225609756097561	0.197530864197531	0.254545454545455	0.493449781659389	1	0.44	0.425	0.178147268408551	0.25625	0.233128834355828	0.230769230769231	0.299418604651163	0.421259842519685	0.164835164835165	0.239473684210526	0.263374485596708	0.189349112426035	0.00423728813559322	0.124668435013263	0.257425742574257	0.136645962732919	0.0871287128712871
MEFENAMIC ACID	0.1976401179941	0.21875	0.167525773195876	0.215297450424929	0.340236686390533	0.402597402597403	0.329457364341085	0.414847161572052	0.194444444444444	0.226351351351351	0.317073170731707	0.305466237942122	0.348837209302326	0.306122448979592	0.237704918032787	0.264797507788162	0.301282051282051	0.205607476635514	0.369668246445498	0.459459459459459	0.397260273972603	0.275590551181102	0.334558823529412	0.384615384615385	0.403669724770642	0.32	0.403669724770642	0.263157894736842	0.171673819742489	0.205607476635514	0.459459459459459	0.44	1	0.628140703517588	0.192019950124688	0.301694915254237	0.310580204778157	0.288409703504043	0.292168674698795	0.405737704918033	0.173410404624277	0.227642276422764	0.284444444444444	0.219047619047619	0	0.183673469387755	0.334558823529412	0.195945945945946	0.077079107505071
MECLOFENAMIC ACID	0.171270718232044	0.195187165775401	0.154411764705882	0.188829787234043	0.279891304347826	0.3359375	0.33210332103321	0.526785714285714	0.210526315789474	0.221153846153846	0.271375464684015	0.394736842105263	0.316770186335404	0.284345047923323	0.22020725388601	0.280966767371601	0.280966767371601	0.159663865546218	0.263374485596708	0.351778656126482	0.290836653386454	0.23021582733813	0.322916666666667	0.290836653386454	0.317073170731707	0.26578073089701	0.333333333333333	0.244582043343653	0.127906976744186	0.159663865546218	0.351778656126482	0.425	0.628140703517588	1	0.175355450236967	0.25625	0.260188087774295	0.24	0.288184438040346	0.449799196787149	0.142857142857143	0.242744063324538	0.228	0.189349112426035	0	0.164835164835165	0.278523489932886	0.173076923076923	0.0680933852140078
CELECOXIB	0.186858316221766	0.216599190283401	0.112099644128114	0.244306418219462	0.267748478701826	0.221674876847291	0.194895591647332	0.175355450236967	0.0804020100502513	0.0873983739837398	0.192307692307692	0.162977867203219	0.209205020920502	0.180467091295117	0.220703125	0.156	0.189300411522634	0.0643564356435644	0.1525	0.243107769423559	0.197994987468672	0.180952380952381	0.252927400468384	0.201005025125628	0.213197969543147	0.247086247086247	0.197994987468672	0.232815964523282	0.0748792270531401	0.0643564356435644	0.243107769423559	0.178147268408551	0.192019950124688	0.175355450236967	1	0.305164319248826	0.369458128078818	0.282051282051282	0.394431554524362	0.223277909738717	0.12890625	0.43348623853211	0.17005076142132	0.141683778234086	0	0.184426229508197	0.183628318584071	0.158154859967051	0.0619335347432024
ROFECOXIB	0.28042328042328	0.303341902313625	0.190582959641256	0.334210526315789	0.347715736040609	0.280254777070064	0.249258160237389	0.292604501607717	0.162629757785467	0.185483870967742	0.305194805194805	0.294117647058824	0.273684210526316	0.222222222222222	0.304668304668305	0.180487804878049	0.247422680412371	0.142857142857143	0.231543624161074	0.386206896551724	0.301694915254237	0.305194805194805	0.308605341246291	0.315068493150685	0.284280936454849	0.431818181818182	0.297297297297297	0.395770392749245	0.10377358490566	0.142857142857143	0.386206896551724	0.25625	0.301694915254237	0.25625	0.305164319248826	1	0.587628865979381	0.510869565217391	0.400552486187845	0.279635258358663	0.322404371584699	0.334170854271357	0.283216783216783	0.163727959697733	0	0.253886010362694	0.285714285714286	0.175675675675676	0.070298769771529
VALDECOXIB	0.200992555831266	0.22463768115942	0.144396551724138	0.242647058823529	0.285714285714286	0.264150943396226	0.249258160237389	0.236923076923077	0.116279069767442	0.13953488372093	0.240740740740741	0.23469387755102	0.270341207349081	0.222222222222222	0.291970802919708	0.183374083129584	0.231552162849873	0.112582781456954	0.223333333333333	0.348993288590604	0.288590604026846	0.233128834355828	0.316417910447761	0.267326732673267	0.267326732673267	0.300884955752212	0.275747508305648	0.404255319148936	0.125	0.112582781456954	0.348993288590604	0.233128834355828	0.310580204778157	0.260188087774295	0.369458128078818	0.587628865979381	1	0.606936416184971	0.420168067226891	0.227405247813411	0.253886010362694	0.404761904761905	0.223333333333333	0.157894736842105	0	0.219143576826196	0.270893371757925	0.155597722960152	0.0428082191780822
PARECOXIB	0.211740041928721	0.246887966804979	0.206563706563707	0.252083333333333	0.313025210084034	0.258883248730964	0.25	0.246231155778894	0.108247422680412	0.16304347826087	0.221674876847291	0.275938189845475	0.267543859649123	0.227373068432671	0.278118609406953	0.204166666666667	0.243010752688172	0.113989637305699	0.206806282722513	0.298429319371728	0.241558441558442	0.227722772277228	0.279904306220096	0.22879177377892	0.225641025641026	0.292270531400966	0.238341968911917	0.359413202933985	0.109725685785536	0.113989637305699	0.298429319371728	0.230769230769231	0.288409703504043	0.24	0.282051282051282	0.510869565217391	0.606936416184971	1	0.372146118721461	0.232057416267943	0.253796095444685	0.307531380753138	0.239247311827957	0.175475687103594	0	0.219409282700422	0.252927400468384	0.185497470489039	0.0732824427480916
ETORICOXIB	0.18609865470852	0.207877461706783	0.170731707317073	0.237668161434978	0.336426914153132	0.277142857142857	0.249329758713137	0.259154929577465	0.110787172011662	0.112128146453089	0.214673913043478	0.238875878220141	0.253554502369668	0.21875	0.25764192139738	0.221709006928406	0.238875878220141	0.0979827089337176	0.215339233038348	0.322485207100592	0.254385964912281	0.238227146814404	0.365168539325843	0.269230769230769	0.280597014925373	0.272251308900524	0.265486725663717	0.290076335877863	0.106145251396648	0.0979827089337176	0.322485207100592	0.299418604651163	0.292168674698795	0.288184438040346	0.394431554524362	0.400552486187845	0.420168067226891	0.372146118721461	1	0.28021978021978	0.175555555555556	0.492227979274611	0.208211143695015	0.16551724137931	0	0.191441441441441	0.239795918367347	0.139372822299652	0.0531400966183575
LUMIRACOXIB	0.194070080862534	0.249329758713137	0.192214111922141	0.242666666666667	0.368715083798883	0.383141762452107	0.402214022140221	0.618834080717489	0.266094420600858	0.257861635220126	0.303249097472924	0.447712418300654	0.251412429378531	0.230994152046784	0.189320388349515	0.233983286908078	0.233983286908078	0.15234375	0.234848484848485	0.352059925093633	0.299242424242424	0.249134948096886	0.351351351351351	0.27037037037037	0.355731225296443	0.26984126984127	0.319230769230769	0.307453416149068	0.131386861313869	0.15234375	0.352059925093633	0.421259842519685	0.405737704918033	0.449799196787149	0.223277909738717	0.279635258358663	0.227405247813411	0.232057416267943	0.28021978021978	1	0.150649350649351	0.279373368146214	0.283464566929134	0.189265536723164	0	0.190860215053763	0.253918495297806	0.180873180873181	0.109375
FIROCOXIB	0.160550458715596	0.170353982300885	0.161764705882353	0.155021834061135	0.176595744680851	0.211428571428571	0.20708446866485	0.139784946236559	0.129337539432177	0.2088772845953	0.221902017291066	0.160550458715596	0.163218390804598	0.155131264916468	0.184154175588865	0.131991051454139	0.187793427230047	0.18936877076412	0.185975609756098	0.19774011299435	0.153409090909091	0.155313351498638	0.163316582914573	0.180232558139535	0.16	0.160401002506266	0.194117647058824	0.177615571776156	0.151234567901235	0.18936877076412	0.19774011299435	0.164835164835165	0.173410404624277	0.142857142857143	0.12890625	0.322404371584699	0.253886010362694	0.253796095444685	0.175555555555556	0.150649350649351	1	0.156903765690377	0.215625	0.166265060240964	0.00630914826498423	0.163218390804598	0.16624685138539	0.159926470588235	0.130824372759857
CIMICOXIB	0.181623931623932	0.2	0.162790697674419	0.233404710920771	0.298701298701299	0.249336870026525	0.234256926952141	0.22976501305483	0.128133704735376	0.101511879049676	0.207692307692308	0.242696629213483	0.228888888888889	0.201357466063348	0.247401247401247	0.189247311827957	0.215384615384615	0.0828877005347594	0.191256830601093	0.259358288770053	0.224324324324324	0.20460358056266	0.321243523316062	0.230978260869565	0.247933884297521	0.26865671641791	0.221024258760108	0.243559718969555	0.09375	0.0828877005347594	0.259358288770053	0.239473684210526	0.227642276422764	0.242744063324538	0.43348623853211	0.334170854271357	0.404761904761905	0.307531380753138	0.492227979274611	0.279373368146214	0.156903765690377	1	0.184782608695652	0.151843817787419	0	0.19438444924406	0.208530805687204	0.158974358974359	0.0495356037151703
NABUMETONE	0.193251533742331	0.222551928783383	0.221288515406162	0.211764705882353	0.286135693215339	0.346491228070175	0.283464566929134	0.253061224489796	0.248704663212435	0.258181818181818	0.268595041322314	0.2508038585209	0.178787878787879	0.157728706624606	0.175202156334232	0.137426900584795	0.178787878787879	0.21105527638191	0.416666666666667	0.273858921161826	0.256521739130435	0.284518828451883	0.253623188405797	0.240343347639485	0.273127753303965	0.253623188405797	0.251082251082251	0.256849315068493	0.174311926605505	0.21105527638191	0.273858921161826	0.263374485596708	0.284444444444444	0.228	0.17005076142132	0.283216783216783	0.223333333333333	0.239247311827957	0.208211143695015	0.283464566929134	0.215625	0.184782608695652	1	0.20327868852459	0	0.227129337539432	0.222614840989399	0.144766146993318	0.105376344086022
AZAPROPAZONE	0.287234042553192	0.283544303797468	0.15938864628821	0.283544303797468	0.18	0.280254777070064	0.279635258358663	0.155172413793103	0.135135135135135	0.15748031496063	0.244582043343653	0.152380952380952	0.228426395939086	0.218997361477573	0.270334928229665	0.206982543640898	0.253886010362694	0.166666666666667	0.211221122112211	0.210843373493976	0.181538461538462	0.145299145299145	0.198369565217391	0.163636363636364	0.181538461538462	0.201634877384196	0.203761755485893	0.155	0.13961038961039	0.166666666666667	0.210843373493976	0.189349112426035	0.219047619047619	0.189349112426035	0.141683778234086	0.163727959697733	0.157894736842105	0.175475687103594	0.16551724137931	0.189265536723164	0.166265060240964	0.151843817787419	0.20327868852459	1	0.00337837837837838	0.177615571776156	0.151436031331593	0.123616236162362	0.0797872340425532
GLUCOSAMINE	0.00949367088607595	0.00884955752212389	0.00273972602739726	0.00588235294117647	0	0	0	0	0	0.010989010989011	0.021551724137931	0.00630914826498423	0	0	0	0	0	0.0118343195266272	0.00497512437810945	0.00423728813559322	0.00458715596330275	0.00423728813559322	0.00363636363636364	0.00458715596330275	0.00458715596330275	0.00363636363636364	0.00458715596330275	0.00677966101694915	0.021978021978022	0.0118343195266272	0.00423728813559322	0.00423728813559322	0	0	0	0	0	0	0	0	0.00630914826498423	0	0	0.00337837837837838	1	0.00314465408805031	0	0.00225733634311512	0.0571428571428571
BENZYDAMINE	0.342175066312997	0.319201995012469	0.248306997742664	0.306172839506173	0.189247311827957	0.201133144475921	0.184491978609626	0.204545454545455	0.136507936507936	0.175126903553299	0.236151603498542	0.228155339805825	0.165898617511521	0.130841121495327	0.186695278969957	0.109649122807018	0.13963963963964	0.104938271604938	0.127536231884058	0.184357541899441	0.1976401179941	0.232558139534884	0.199481865284974	0.134078212290503	0.153409090909091	0.231382978723404	0.153409090909091	0.35195530726257	0.12012012012012	0.104938271604938	0.184357541899441	0.124668435013263	0.183673469387755	0.164835164835165	0.184426229508197	0.253886010362694	0.219143576826196	0.219409282700422	0.191441441441441	0.190860215053763	0.163218390804598	0.19438444924406	0.227129337539432	0.177615571776156	0.00314465408805031	1	0.175126903553299	0.251984126984127	0.0954861111111111
NIMESULIDE	0.187179487179487	0.211970074812968	0.140939597315436	0.208955223880597	0.223021582733813	0.257425742574257	0.219512195121951	0.257425742574257	0.162361623616236	0.150684931506849	0.249180327868852	0.237967914438503	0.322857142857143	0.281976744186047	0.271820448877805	0.237967914438503	0.251351351351351	0.125	0.240143369175627	0.341549295774648	0.349442379182156	0.233009708737864	0.25	0.23469387755102	0.273684210526316	0.224489795918367	0.301075268817204	0.245762711864407	0.1	0.125	0.341549295774648	0.257425742574257	0.334558823529412	0.278523489932886	0.183628318584071	0.285714285714286	0.270893371757925	0.252927400468384	0.239795918367347	0.253918495297806	0.16624685138539	0.208530805687204	0.222614840989399	0.151436031331593	0	0.175126903553299	1	0.143968871595331	0.0594594594594595
MORNIFLUMATE	0.170686456400742	0.180505415162455	0.23049001814882	0.161634103019538	0.16295025728988	0.146137787056367	0.136	0.183189655172414	0.100227790432802	0.1484375	0.185745140388769	0.218146718146718	0.153564899451554	0.140449438202247	0.149152542372881	0.126785714285714	0.128801431127013	0.0592105263157895	0.114967462039046	0.155789473684211	0.149350649350649	0.170575692963753	0.155206286836935	0.125	0.146868250539957	0.141747572815534	0.139484978540773	0.201183431952663	0.0573248407643312	0.0592105263157895	0.155789473684211	0.136645962732919	0.195945945945946	0.173076923076923	0.158154859967051	0.175675675675676	0.155597722960152	0.185497470489039	0.139372822299652	0.180873180873181	0.159926470588235	0.158974358974359	0.144766146993318	0.123616236162362	0.00225733634311512	0.251984126984127	0.143968871595331	1	0.0862068965517241
BETAMETHASONE	0.0935875216637782	0.116040955631399	0.102439024390244	0.0973154362416107	0.115131578947368	0.125	0.120315581854043	0.0764705882352941	0.0829596412556054	0.180722891566265	0.127310061601643	0.0916955017301038	0.0605042016806723	0.0591304347826087	0.0446841294298921	0.0622895622895623	0.0694915254237288	0.110344827586207	0.0798319327731092	0.102409638554217	0.0925925925925926	0.0914512922465209	0.0848708487084871	0.0881147540983607	0.113207547169811	0.0990654205607477	0.101659751037344	0.0797872340425532	0.111607142857143	0.110344827586207	0.102409638554217	0.0871287128712871	0.077079107505071	0.0680933852140078	0.0619335347432024	0.070298769771529	0.0428082191780822	0.0732824427480916	0.0531400966183575	0.109375	0.130824372759857	0.0495356037151703	0.105376344086022	0.0797872340425532	0.0571428571428571	0.0954861111111111	0.0594594594594595	0.0862068965517241	1
DEXAMETHASONE	0.0935875216637782	0.116040955631399	0.102439024390244	0.0973154362416107	0.115131578947368	0.125	0.120315581854043	0.0764705882352941	0.0829596412556054	0.180722891566265	0.127310061601643	0.0916955017301038	0.0605042016806723	0.0591304347826087	0.0446841294298921	0.0622895622895623	0.0694915254237288	0.110344827586207	0.0798319327731092	0.102409638554217	0.0925925925925926	0.0914512922465209	0.0848708487084871	0.0881147540983607	0.113207547169811	0.0990654205607477	0.101659751037344	0.0797872340425532	0.111607142857143	0.110344827586207	0.102409638554217	0.0871287128712871	0.077079107505071	0.0680933852140078	0.0619335347432024	0.070298769771529	0.0428082191780822	0.0732824427480916	0.0531400966183575	0.109375	0.130824372759857	0.0495356037151703	0.105376344086022	0.0797872340425532	0.0571428571428571	0.0954861111111111	0.0594594594594595	0.0862068965517241	1
FLUOCORTOLONE	0.102189781021898	0.117647058823529	0.0922818791946309	0.107773851590106	0.109028960817717	0.120171673819742	0.115463917525773	0.0674846625766871	0.0780141843971631	0.149590163934426	0.12987012987013	0.0824372759856631	0.0577933450087566	0.0562613430127042	0.0466237942122186	0.0596491228070175	0.0671378091872792	0.128712871287129	0.0919282511210762	0.113006396588486	0.102844638949672	0.0807453416149068	0.095703125	0.100436681222707	0.12	0.104330708661417	0.110132158590308	0.0718232044198895	0.121428571428571	0.128712871287129	0.113006396588486	0.0966386554621849	0.0723404255319149	0.0653061224489796	0.0595611285266458	0.0678899082568807	0.0448833034111311	0.0764331210191083	0.0555555555555556	0.11088295687885	0.128971962616822	0.0516962843295638	0.101809954751131	0.0919324577861163	0.0637755102040816	0.0824372759856631	0.0564971751412429	0.0816023738872404	0.595185995623632
METHYLPREDNISOLONE	0.104204753199269	0.127697841726619	0.103389830508475	0.107773851590106	0.118556701030928	0.139737991266376	0.129436325678497	0.0762886597938144	0.0805687203791469	0.181052631578947	0.139737991266376	0.102189781021898	0.0633802816901408	0.062043795620438	0.0466237942122186	0.0633802816901408	0.0728241563055062	0.13715710723192	0.0993227990970655	0.11063829787234	0.100436681222707	0.0989473684210526	0.0914396887159533	0.100436681222707	0.100436681222707	0.113095238095238	0.105263157894737	0.0919324577861163	0.134939759036145	0.13715710723192	0.11063829787234	0.0966386554621849	0.0862068965517241	0.069672131147541	0.0546021840873635	0.0738007380073801	0.0486486486486487	0.0781499202551834	0.053781512605042	0.0973630831643002	0.128971962616822	0.0432692307692308	0.109339407744875	0.100189035916824	0.0692307692307692	0.0922242314647378	0.0625	0.0880597014925373	0.668192219679634
PARAMETHASONE	0.0916955017301038	0.114139693356048	0.0882825040128411	0.0973154362416107	0.113300492610837	0.120408163265306	0.115913555992141	0.0701754385964912	0.0733333333333333	0.152941176470588	0.125	0.0860585197934595	0.0605042016806723	0.0591304347826087	0.0446841294298921	0.0622895622895623	0.0694915254237288	0.118055555555556	0.0866807610993657	0.109090909090909	0.0993788819875776	0.0807086614173228	0.0909090909090909	0.0948453608247423	0.115546218487395	0.0990654205607477	0.10625	0.0759717314487632	0.116591928251121	0.118055555555556	0.109090909090909	0.0936254980079681	0.077079107505071	0.0680933852140078	0.0603318250377074	0.0646853146853147	0.0428082191780822	0.0732824427480916	0.0531400966183575	0.111545988258317	0.120781527531083	0.0495356037151703	0.0959488272921109	0.0836298932384342	0.0698795180722892	0.0786324786324786	0.0594594594594595	0.0815450643776824	0.710407239819005
PREDNISOLONE	0.10727969348659	0.133962264150943	0.114081996434938	0.108856088560886	0.114081996434938	0.142857142857143	0.12691466083151	0.087719298245614	0.0969387755102041	0.202247191011236	0.150812064965197	0.113680154142582	0.0625	0.0610687022900763	0.0451505016722408	0.0644567219152855	0.0703703703703704	0.12565445026178	0.0821596244131455	0.102222222222222	0.091324200913242	0.112107623318386	0.0851926977687627	0.0938215102974828	0.0938215102974828	0.116910229645094	0.101382488479263	0.0988142292490119	0.126582278481013	0.12565445026178	0.102222222222222	0.0901098901098901	0.081447963800905	0.0735930735930736	0.0551948051948052	0.0817120622568093	0.0451127819548872	0.0726072607260726	0.0506993006993007	0.102783725910064	0.124513618677043	0.0434056761268781	0.113526570048309	0.0859375	0.0683060109289618	0.10727969348659	0.0615079365079365	0.0967238689547582	0.693975903614458
PREDNISONE	0.133333333333333	0.164728682170543	0.140510948905109	0.138257575757576	0.136363636363636	0.1725768321513	0.162528216704289	0.107142857142857	0.116883116883117	0.252927400468384	0.183770883054893	0.151394422310757	0.0864661654135338	0.0880626223091976	0.0757314974182444	0.0905660377358491	0.0967741935483871	0.146666666666667	0.102870813397129	0.132420091324201	0.103926096997691	0.140229885057471	0.103092783505155	0.116822429906542	0.114219114219114	0.13588110403397	0.132701421800948	0.120967741935484	0.129441624365482	0.146666666666667	0.132420091324201	0.109619686800895	0.0988505747126437	0.092511013215859	0.070840197693575	0.112	0.0692307692307692	0.0998307952622673	0.071301247771836	0.122004357298475	0.172413793103448	0.0593220338983051	0.138271604938272	0.118712273641851	0.0398936170212766	0.122330097087379	0.0829959514170041	0.115873015873016	0.583333333333333
TRIAMCINOLONE	0.0879310344827586	0.112244897959184	0.0953150242326333	0.0918196994991653	0.109656301145663	0.125	0.111545988258317	0.0807086614173228	0.0853932584269663	0.176	0.12962962962963	0.0916955017301038	0.0622895622895623	0.0609756097560976	0.0414746543778802	0.0640809443507589	0.0676818950930626	0.102739726027397	0.0753138075313808	0.098	0.0881147540983607	0.0936254980079681	0.0808823529411765	0.0858895705521472	0.108559498956159	0.0990654205607477	0.0971074380165289	0.0855614973262032	0.106666666666667	0.102739726027397	0.098	0.0871287128712871	0.0748987854251012	0.0680933852140078	0.0571428571428571	0.070298769771529	0.041025641025641	0.0667678300455235	0.0464	0.105058365758755	0.126785714285714	0.0479134466769706	0.0959488272921109	0.0721830985915493	0.0698795180722892	0.0879310344827586	0.0575539568345324	0.0862068965517241	0.866666666666667
HYDROCORTISONE	0.0723562152133581	0.0967153284671533	0.0831889081455806	0.071301247771836	0.0738831615120275	0.092511013215859	0.0819327731092437	0.0530785562632696	0.0696517412935323	0.168122270742358	0.0997782705099778	0.0783582089552239	0.0321428571428571	0.0315398886827458	0.0212418300653595	0.0339892665474061	0.0414414414414414	0.0913705583756345	0.0501138952164009	0.0598290598290598	0.0505494505494506	0.0735930735930736	0.0531496062992126	0.0551876379690949	0.052863436123348	0.0786290322580645	0.0598669623059867	0.0550284629981025	0.0933660933660934	0.0913705583756345	0.0598290598290598	0.0553191489361702	0.0436681222707424	0.039832285115304	0.0252365930599369	0.053030303030303	0.0220588235294118	0.0466988727858293	0.0255972696245734	0.0662525879917184	0.105162523900574	0.0245901639344262	0.0745920745920746	0.0671785028790787	0.0683060109289618	0.0743494423791822	0.0288461538461538	0.0732824427480916	0.548458149779736
CORTISONE	0.080327868852459	0.0982286634460548	0.12241653418124	0.087719298245614	0.0945736434108527	0.10536398467433	0.0976058931860037	0.0567765567765568	0.0826271186440678	0.193798449612403	0.096958174904943	0.107563025210084	0.0493630573248408	0.0511551155115512	0.0490341753343239	0.0527156549520767	0.0646203554119548	0.0965665236051502	0.0669291338582677	0.0645756457564576	0.0527306967984934	0.0886792452830189	0.0694444444444444	0.0587121212121212	0.0547169811320755	0.0826010544815466	0.0647619047619048	0.0634390651085142	0.0845360824742268	0.0965665236051502	0.0645756457564576	0.0645756457564576	0.0547169811320755	0.0490909090909091	0.0413105413105413	0.0833333333333333	0.0459770114942529	0.087797619047619	0.0508474576271186	0.0738738738738739	0.168439716312057	0.0443786982248521	0.103869653767821	0.0926243567753002	0.028322440087146	0.0892561983471074	0.0511945392491468	0.101123595505618	0.385159010600707
RIMEXOLONE	0.110294117647059	0.119642857142857	0.11663807890223	0.111702127659574	0.11472602739726	0.125	0.122406639004149	0.0718685831622177	0.0831353919239905	0.176100628930818	0.12258064516129	0.0843806104129264	0.0596491228070175	0.0581818181818182	0.05	0.0615114235500879	0.0747330960854092	0.125925925925926	0.0919282511210762	0.103594080338266	0.0932754880694143	0.0852390852390852	0.0851063829787234	0.0909090909090909	0.0956521739130435	0.108695652173913	0.102844638949672	0.0698529411764706	0.116113744075829	0.125925925925926	0.103594080338266	0.0852390852390852	0.0792291220556745	0.0631364562118126	0.0628930817610063	0.0817843866171004	0.0448833034111311	0.0850722311396469	0.0627118644067797	0.0973630831643002	0.137476459510358	0.05	0.111872146118721	0.093984962406015	0.0477386934673367	0.106227106227106	0.0545112781954887	0.08	0.634529147982063
DEFLAZACORT	0.0918367346938776	0.107604017216643	0.162043795620438	0.104434907010014	0.110181311018131	0.111666666666667	0.0958466453674121	0.0637958532695375	0.0770609318996416	0.178631051752922	0.106135986733002	0.112927191679049	0.0654338549075391	0.0628654970760234	0.0684563758389262	0.066951566951567	0.0918367346938776	0.0967153284671533	0.0766609880749574	0.0792880258899676	0.0798668885191348	0.0916530278232406	0.103125	0.0745033112582782	0.070957095709571	0.104851330203443	0.0780730897009967	0.0915915915915916	0.096085409252669	0.0967153284671533	0.0792880258899676	0.0706260032102729	0.0656814449917898	0.0570522979397781	0.0704041720990874	0.0932330827067669	0.0582241630276565	0.107962213225371	0.0737134909596662	0.0803149606299213	0.154083204930663	0.0684563758389262	0.122557726465364	0.0981873111782477	0.0407407407407407	0.122938530734633	0.0584707646176912	0.116219667943806	0.459098497495826
ACETYLSALICYLIC ACID	0.129692832764505	0.130990415335463	0.128358208955224	0.141935483870968	0.163076923076923	0.276923076923077	0.246511627906977	0.191387559808612	0.262068965517241	0.161290322580645	0.226600985221675	0.149305555555556	0.208029197080292	0.202334630350195	0.188679245283019	0.157342657342657	0.22140221402214	0.228187919463087	0.312883435582822	0.276923076923077	0.262295081967213	0.174528301886792	0.215189873417722	0.248648648648649	0.235294117647059	0.195020746887967	0.276243093922652	0.140221402214022	0.164705882352941	0.228187919463087	0.276923076923077	0.20873786407767	0.297752808988764	0.251256281407035	0.104109589041096	0.197674418604651	0.179389312977099	0.158045977011494	0.127388535031847	0.212669683257919	0.186379928315412	0.128358208955224	0.244186046511628	0.166037735849057	0.00699300699300699	0.107023411371237	0.252173913043478	0.101449275362319	0.0506912442396313
SALICYLAMIDE	0.168865435356201	0.21038961038961	0.163895486935867	0.194871794871795	0.29287598944591	0.257839721254355	0.229773462783172	0.27112676056338	0.113207547169811	0.159420289855072	0.227891156462585	0.240896358543417	0.287790697674419	0.260479041916168	0.200980392156863	0.251412429378531	0.251412429378531	0.194331983805668	0.268482490272374	0.33210332103321	0.275092936802974	0.219594594594595	0.277955271565495	0.251824817518248	0.309160305343511	0.261829652996845	0.279850746268657	0.209770114942529	0.169811320754717	0.194331983805668	0.33210332103321	0.322344322344322	0.355731225296443	0.307971014492754	0.167800453514739	0.227405247813411	0.206303724928367	0.223277909738717	0.204134366925065	0.292517006802721	0.150649350649351	0.203931203931204	0.216417910447761	0.172701949860724	0.00392156862745098	0.138817480719794	0.246105919003115	0.149797570850202	0.0965250965250965
SALSALATE	0.232558139534884	0.26628895184136	0.148780487804878	0.269886363636364	0.304709141274238	0.341176470588235	0.312727272727273	0.373493975903614	0.210526315789474	0.175925925925926	0.357142857142857	0.312693498452012	0.358974358974359	0.280254777070064	0.323033707865169	0.236151603498542	0.269461077844311	0.145228215767635	0.29535864978903	0.443037974683544	0.390557939914163	0.310344827586207	0.336842105263158	0.344398340248963	0.338842975206612	0.309278350515464	0.384615384615385	0.376712328767123	0.114942528735632	0.145228215767635	0.443037974683544	0.310344827586207	0.459459459459459	0.395918367346939	0.189448441247002	0.376712328767123	0.335548172757475	0.278350515463918	0.245125348189415	0.327205882352941	0.181058495821727	0.22976501305483	0.237903225806452	0.161849710982659	0.00423728813559322	0.218390804597701	0.346289752650177	0.170575692963753	0.0578034682080925
DIFLUNISAL	0.143661971830986	0.165760869565217	0.113022113022113	0.147058823529412	0.328445747800586	0.275590551181102	0.251824817518248	0.260700389105058	0.18348623853211	0.145110410094637	0.241379310344828	0.1976401179941	0.234042553191489	0.211356466876972	0.173575129533679	0.204747774480712	0.208333333333333	0.141592920353982	0.319634703196347	0.290836653386454	0.24390243902439	0.322448979591837	0.264808362369338	0.254098360655738	0.36	0.230508474576271	0.259259259259259	0.203761755485893	0.123456790123457	0.141592920353982	0.290836653386454	0.306451612903226	0.348017621145374	0.322448979591837	0.183168316831683	0.219047619047619	0.207547169811321	0.180246913580247	0.229226361031519	0.319230769230769	0.127777777777778	0.23433242506812	0.214285714285714	0.13946587537092	0.00458715596330275	0.124653739612188	0.222222222222222	0.151843817787419	0.062
ASPIRIN	0.129692832764505	0.130990415335463	0.128358208955224	0.141935483870968	0.163076923076923	0.276923076923077	0.246511627906977	0.191387559808612	0.262068965517241	0.161290322580645	0.226600985221675	0.149305555555556	0.208029197080292	0.202334630350195	0.188679245283019	0.157342657342657	0.22140221402214	0.228187919463087	0.312883435582822	0.276923076923077	0.262295081967213	0.174528301886792	0.215189873417722	0.248648648648649	0.235294117647059	0.195020746887967	0.276243093922652	0.140221402214022	0.164705882352941	0.228187919463087	0.276923076923077	0.20873786407767	0.297752808988764	0.251256281407035	0.104109589041096	0.197674418604651	0.179389312977099	0.158045977011494	0.127388535031847	0.212669683257919	0.186379928315412	0.128358208955224	0.244186046511628	0.166037735849057	0.00699300699300699	0.107023411371237	0.252173913043478	0.101449275362319	0.0506912442396313
ACEMETACIN	0.24105461393597	0.284369114877589	0.225694444444444	0.284369114877589	0.387033398821218	0.305429864253394	0.339325842696629	0.257080610021787	0.150900900900901	0.207843137254902	0.240860215053763	0.408119658119658	0.231775700934579	0.199623352165725	0.285974499089253	0.213627992633518	0.227188081936685	0.110869565217391	0.196467991169978	0.238197424892704	0.207343412526998	0.265350877192982	0.291404612159329	0.197002141327623	0.18936170212766	0.319057815845824	0.204741379310345	0.284274193548387	0.0935550935550936	0.110869565217391	0.238197424892704	0.225053078556263	0.236725663716814	0.232905982905983	0.21630615640599	0.294715447154472	0.244140625	0.291519434628975	0.253676470588235	0.278969957081545	0.193840579710145	0.293040293040293	0.251732101616628	0.206439393939394	0.00425531914893617	0.236397748592871	0.207843137254902	0.178947368421053	0.107344632768362
ALMINOPROFEN	0.116766467065868	0.131428571428571	0.135135135135135	0.11864406779661	0.173184357541899	0.233050847457627	0.192307692307692	0.2125	0.285714285714286	0.170212765957447	0.2125	0.158385093167702	0.165625	0.158415841584158	0.111111111111111	0.140672782874618	0.169278996865204	0.388888888888889	0.354497354497354	0.254310344827586	0.235294117647059	0.154761904761905	0.222222222222222	0.275700934579439	0.263888888888889	0.314741035856574	0.252293577981651	0.110759493670886	0.297297297297297	0.388888888888889	0.254310344827586	0.316742081447964	0.275700934579439	0.2125	0.0880195599022005	0.166112956810631	0.125	0.152849740932642	0.112359550561798	0.206225680933852	0.154798761609907	0.0966057441253264	0.267326732673267	0.177852348993289	0.00540540540540541	0.103550295857988	0.153846153846154	0.0849673202614379	0.0945054945054945
ALOXIPRIN	0.182080924855491	0.183561643835616	0.128712871287129	0.206703910614525	0.242506811989101	0.28740157480315	0.286245353159851	0.220149253731343	0.186363636363636	0.154574132492114	0.252873563218391	0.178674351585014	0.290220820189274	0.224683544303797	0.280898876404494	0.185507246376812	0.254601226993865	0.191780821917808	0.309417040358744	0.323886639676113	0.276859504132231	0.215613382899628	0.253424657534247	0.2875	0.261224489795918	0.257731958762887	0.292887029288703	0.198142414860681	0.15	0.191780821917808	0.323886639676113	0.243346007604563	0.343478260869565	0.267441860465116	0.134433962264151	0.303030303030303	0.281456953642384	0.242894056847545	0.190082644628099	0.21830985915493	0.217261904761905	0.169230769230769	0.247863247863248	0.18348623853211	0.00452488687782805	0.126721763085399	0.270833333333333	0.119496855345912	0.0511811023622047
AMINOPROPIONITRILE	0.00381679389312977	0.00350877192982456	0.00323624595469256	0.00350877192982456	0	0	0	0	0	0.0045662100456621	0.00555555555555556	0	0	0	0	0	0	0	0	0	0	0.00555555555555556	0	0	0	0	0	0.00416666666666667	0	0	0	0	0	0	0	0	0	0	0	0	0.00381679389312977	0	0.00689655172413793	0	0	0.00381679389312977	0	0.00258397932816537	0.00258397932816537
BENORILATE	0.231143552311436	0.256532066508314	0.199566160520607	0.293398533007335	0.316666666666667	0.288753799392097	0.272988505747126	0.27710843373494	0.140127388535032	0.169191919191919	0.243401759530792	0.314285714285714	0.281012658227848	0.228426395939086	0.301176470588235	0.20763723150358	0.268170426065163	0.129337539432177	0.242811501597444	0.346031746031746	0.322475570032573	0.247058823529412	0.34593023255814	0.272727272727273	0.264797507788162	0.349854227405248	0.288888888888889	0.308108108108108	0.0970588235294118	0.129337539432177	0.346031746031746	0.258160237388724	0.331147540983607	0.27710843373494	0.221987315010571	0.419354838709677	0.371104815864023	0.399515738498789	0.287104622871046	0.284057971014493	0.199052132701422	0.280092592592593	0.267100977198697	0.166265060240964	0	0.219277108433735	0.311614730878187	0.168518518518519	0.0605042016806723
BUFEXAMAC	0.13719512195122	0.161290322580645	0.206896551724138	0.121813031161473	0.14441416893733	0.202479338842975	0.152416356877323	0.187755102040816	0.293103448275862	0.208791208791209	0.182926829268293	0.161993769470405	0.12012012012012	0.110759493670886	0.0909090909090909	0.106824925816024	0.110119047619048	0.216216216216216	0.174311926605505	0.132295719844358	0.142259414225941	0.178137651821862	0.13013698630137	0.132780082987552	0.132780082987552	0.157894736842105	0.1375	0.154605263157895	0.188118811881188	0.216216216216216	0.132295719844358	0.141176470588235	0.166666666666667	0.145669291338583	0.0620525059665871	0.150819672131148	0.0900621118012422	0.138107416879795	0.0790190735694823	0.165413533834586	0.158385093167702	0.0796915167095116	0.326424870466321	0.117834394904459	0.0108695652173913	0.187898089171975	0.134020618556701	0.119101123595506	0.116591928251121
BUMADIZONE	0.603030303030303	0.541899441340782	0.165991902834008	0.524861878453039	0.244060475161987	0.248603351955307	0.229551451187335	0.291907514450867	0.140718562874251	0.188264058679707	0.358662613981763	0.290243902439024	0.25952380952381	0.215827338129496	0.230769230769231	0.18609865470852	0.19683257918552	0.133928571428571	0.194202898550725	0.299418604651163	0.265486725663717	0.28448275862069	0.211970074812968	0.194986072423398	0.232758620689655	0.285714285714286	0.247093023255814	0.341269841269841	0.106145251396648	0.133928571428571	0.299418604651163	0.224657534246575	0.265486725663717	0.228021978021978	0.180746561886051	0.264339152119701	0.184579439252336	0.216599190283401	0.179487179487179	0.273224043715847	0.167770419426049	0.175510204081633	0.194202898550725	0.227602905569007	0.0178571428571429	0.339240506329114	0.246153846153846	0.204419889502762	0.114139693356048
CHONDROITIN SULFATE	0.0102790014684288	0.0200860832137733	0.0151933701657459	0.0157142857142857	0.027972027972028	0.0184873949579832	0.0212418300653595	0.0133779264214047	0.0188679245283019	0.0270700636942675	0.0236486486486486	0.036144578313253	0.0207715133531157	0.0214723926380368	0.0137931034482759	0.0222882615156018	0.0377073906485671	0.036468330134357	0.041970802919708	0.0236486486486486	0.0261780104712042	0.0202020202020202	0.0353130016051364	0.027972027972028	0.0208333333333333	0.0369774919614148	0.024390243902439	0.0152439024390244	0.0373831775700935	0.036468330134357	0.0236486486486486	0.0358974358974359	0.0173010380622837	0.0167785234899329	0.00929614873837981	0.0277777777777778	0.018348623853211	0.029810298102981	0.0113798008534851	0.0179153094462541	0.050381679389313	0.018005540166205	0.0142095914742451	0.016793893129771	0.0986842105263158	0.00437956204379562	0.0336538461538462	0.0086848635235732	0.0854472630173565
CLOPREDNOL	0.124767225325885	0.152573529411765	0.120481927710843	0.133815551537071	0.148148148148148	0.170403587443946	0.165948275862069	0.137254901960784	0.128712871287129	0.211663066954644	0.175675675675676	0.157088122605364	0.0942028985507246	0.0919324577861163	0.0707236842105263	0.100182149362477	0.0981818181818182	0.151515151515152	0.129930394431555	0.147252747252747	0.12751677852349	0.134782608695652	0.133333333333333	0.137697516930023	0.135135135135135	0.144897959183673	0.14027149321267	0.121387283236994	0.148780487804878	0.151515151515152	0.147252747252747	0.144736842105263	0.122494432071269	0.125	0.0798722044728434	0.110687022900763	0.0738007380073801	0.104575163398693	0.0885416666666667	0.153518123667377	0.163776493256262	0.0831946755407654	0.145882352941176	0.106463878326996	0.0610687022900763	0.108256880733945	0.0914396887159533	0.114678899082569	0.571120689655172
CORTIVAZOL	0.151796060254925	0.177083333333333	0.15924276169265	0.167623421354765	0.161830357142857	0.148614609571788	0.142331288343558	0.11219512195122	0.0722433460076046	0.147165259348613	0.154430379746835	0.147806004618938	0.11685393258427	0.104545454545455	0.114561027837259	0.0971302428256071	0.111856823266219	0.0902061855670103	0.108723135271808	0.147169811320755	0.134517766497462	0.138576779026217	0.156934306569343	0.120300751879699	0.130214917825537	0.165441176470588	0.127364438839849	0.150295857988166	0.0996168582375479	0.0902061855670103	0.147169811320755	0.116279069767442	0.124528301886792	0.105454545454545	0.130434782608696	0.131548311990687	0.11340206185567	0.161220043572985	0.142696629213483	0.127118644067797	0.147806004618938	0.125405405405405	0.130154639175258	0.127610208816705	0.0332906530089629	0.180522565320665	0.101969872537659	0.15599173553719	0.325829383886256
DERACOXIB	0.177387914230019	0.198852772466539	0.144112478031634	0.227005870841487	0.281496062992126	0.213953488372093	0.183807439824945	0.162583518930958	0.0909090909090909	0.095703125	0.197247706422018	0.181996086105675	0.205588822355289	0.185336048879837	0.223684210526316	0.163776493256262	0.198412698412698	0.0857142857142857	0.173493975903614	0.242857142857143	0.20863309352518	0.170403587443946	0.280821917808219	0.205741626794258	0.232273838630807	0.25503355704698	0.20863309352518	0.225263157894737	0.0953488372093023	0.0857142857142857	0.242857142857143	0.197247706422018	0.185882352941176	0.167785234899329	0.561200923787529	0.293333333333333	0.347222222222222	0.273069679849341	0.368995633187773	0.218468468468468	0.146110056925996	0.623441396508728	0.15952380952381	0.14792899408284	0	0.177387914230019	0.186046511627907	0.172025723472669	0.058055152394775
DIACEREIN	0.154875717017208	0.196564885496183	0.142105263157895	0.208092485549133	0.315151515151515	0.260869565217391	0.255220417633411	0.197247706422018	0.109489051094891	0.154320987654321	0.197247706422018	0.242798353909465	0.237704918032787	0.20746887966805	0.29940119760479	0.205588822355289	0.230142566191446	0.0883054892601432	0.208436724565757	0.263922518159806	0.202863961813842	0.180995475113122	0.24390243902439	0.211538461538462	0.197149643705463	0.209051724137931	0.229268292682927	0.222689075630252	0.0728929384965831	0.0883054892601432	0.263922518159806	0.219626168224299	0.26	0.23696682464455	0.173611111111111	0.276315789473684	0.246252676659529	0.261194029850746	0.236686390532544	0.237986270022883	0.168278529980658	0.219101123595506	0.193627450980392	0.166332665330661	0	0.122676579925651	0.246666666666667	0.12326656394453	0.0689149560117302
DIFENPIRAMIDE	0.237851662404092	0.233576642335766	0.201357466063348	0.286802030456853	0.267303102625298	0.264150943396226	0.223837209302326	0.305194805194805	0.162629757785467	0.13659793814433	0.296774193548387	0.283819628647215	0.283819628647215	0.228723404255319	0.226327944572748	0.206982543640898	0.203980099502488	0.112582781456954	0.187702265372168	0.326732673267327	0.292929292929293	0.376712328767123	0.252840909090909	0.238709677419355	0.292929292929293	0.263610315186246	0.254901960784314	0.335260115606936	0.0900621118012422	0.112582781456954	0.326732673267327	0.248447204968944	0.288590604026846	0.240740740740741	0.206073752711497	0.297752808988764	0.252032520325203	0.290023201856148	0.2675	0.264264264264264	0.122969837587007	0.212328767123288	0.248299319727891	0.143564356435644	0	0.241025641025641	0.23876404494382	0.191780821917808	0.0591304347826087
DIPYROCETYL	0.127536231884058	0.147632311977716	0.126614987080103	0.147632311977716	0.197802197802198	0.273858921161826	0.27843137254902	0.189922480620155	0.199004975124378	0.205574912891986	0.203921568627451	0.171686746987952	0.223270440251572	0.211221122112211	0.245714285714286	0.196923076923077	0.242811501597444	0.187192118226601	0.276995305164319	0.242914979757085	0.219409282700422	0.158490566037736	0.226950354609929	0.199170124481328	0.199170124481328	0.184931506849315	0.245689655172414	0.172523961661342	0.142857142857143	0.187192118226601	0.242914979757085	0.208661417322835	0.295964125560538	0.247967479674797	0.0950118764845606	0.211221122112211	0.199346405228758	0.182051282051282	0.144444444444444	0.220973782771536	0.215625	0.132467532467532	0.230769230769231	0.211221122112211	0.00497512437810945	0.105113636363636	0.281481481481481	0.0959488272921109	0.0576131687242798
ETHENZAMIDE	0.107638888888889	0.103225806451613	0.119266055045872	0.0926517571884984	0.12962962962963	0.196969696969697	0.163636363636364	0.139423076923077	0.239130434782609	0.159663865546218	0.173267326732673	0.127208480565371	0.123239436619718	0.129277566539924	0.12962962962963	0.1	0.127208480565371	0.1875	0.209580838323353	0.161764705882353	0.171122994652406	0.150485436893204	0.145228215767635	0.158730158730159	0.152631578947368	0.140495867768595	0.171122994652406	0.120754716981132	0.134146341463415	0.1875	0.161764705882353	0.133971291866029	0.183783783783784	0.15609756097561	0.0891364902506964	0.16015625	0.16015625	0.123563218390805	0.089171974522293	0.153153153153153	0.151624548736462	0.115853658536585	0.239263803680982	0.116541353383459	0.00763358778625954	0.119298245614035	0.159663865546218	0.0935960591133005	0.0546318289786223
FENTIAZAC	0.244215938303342	0.258064516129032	0.187919463087248	0.283544303797468	0.344303797468354	0.26813880126183	0.307453416149068	0.372013651877133	0.178947368421053	0.176	0.26813880126183	0.315217391304348	0.263707571801567	0.232	0.246478873239437	0.257142857142857	0.219143576826196	0.101639344262295	0.21523178807947	0.292604501607717	0.254901960784314	0.348993288590604	0.340425531914894	0.246753246753247	0.254901960784314	0.252840909090909	0.288590604026846	0.434782608695652	0.107255520504732	0.101639344262295	0.292604501607717	0.25625	0.288590604026846	0.305194805194805	0.203463203463203	0.294117647058824	0.290502793296089	0.27816091954023	0.290076335877863	0.340764331210191	0.128205128205128	0.234883720930233	0.22742474916388	0.166666666666667	0	0.257142857142857	0.218232044198895	0.166666666666667	0.0759717314487632
FEPRAZONE	0.658307210031348	0.568181818181818	0.161290322580645	0.719626168224299	0.252173913043478	0.234806629834254	0.219895287958115	0.221311475409836	0.101156069364162	0.114678899082569	0.295652173913043	0.21889400921659	0.247641509433962	0.192941176470588	0.300225733634311	0.167770419426049	0.207762557077626	0.104347826086957	0.173789173789174	0.288184438040346	0.258064516129032	0.211382113821138	0.221105527638191	0.201680672268908	0.215297450424929	0.327868852459016	0.232758620689655	0.316883116883117	0.0790190735694823	0.104347826086957	0.288184438040346	0.173228346456693	0.222222222222222	0.188829787234043	0.221544715447154	0.310077519379845	0.227602905569007	0.229038854805726	0.226666666666667	0.219895287958115	0.125531914893617	0.212631578947368	0.180515759312321	0.306701030927835	0.00293255131964809	0.271634615384615	0.188264058679707	0.139372822299652	0.0738916256157636
FLUFENAMIC ACID	0.178191489361702	0.197943444730077	0.123853211009174	0.191815856777494	0.269430051813472	0.257839721254355	0.217948717948718	0.327205882352941	0.156862745098039	0.142857142857143	0.284697508896797	0.247887323943662	0.254957507082153	0.220289855072464	0.16945107398568	0.184491978609626	0.200542005420054	0.121673003802281	0.234848484848485	0.362264150943396	0.329457364341085	0.257839721254355	0.246105919003115	0.275092936802974	0.345098039215686	0.246105919003115	0.304182509505703	0.227405247813411	0.107142857142857	0.121673003802281	0.362264150943396	0.298561151079137	0.459574468085106	0.367424242424242	0.235011990407674	0.24188790560472	0.227405247813411	0.208920187793427	0.204134366925065	0.314878892733564	0.124365482233503	0.209876543209877	0.181159420289855	0.125668449197861	0	0.159685863874346	0.26984126984127	0.368674698795181	0.0757575757575758
FLUMETASONE	0.0874587458745875	0.107142857142857	0.0844854070660522	0.092948717948718	0.115323854660348	0.113899613899614	0.109869646182495	0.066543438077634	0.0690376569037657	0.149253731343284	0.118217054263566	0.0821018062397373	0.057784911717496	0.0563847429519071	0.0428360413589365	0.0594855305466238	0.0663430420711974	0.106060606060606	0.0796812749003984	0.101145038167939	0.091796875	0.0764925373134328	0.0845070422535211	0.0875486381322957	0.120240480961924	0.0902654867256637	0.100393700787402	0.0723905723905724	0.105042016806723	0.106060606060606	0.101145038167939	0.0866290018832392	0.072936660268714	0.0645756457564576	0.0640465793304221	0.0616666666666667	0.0408496732026144	0.0702781844802343	0.0508474576271186	0.111940298507463	0.122657580919932	0.0521609538002981	0.0905432595573441	0.0796610169491525	0.0559284116331096	0.0750407830342577	0.0566037735849057	0.087378640776699	0.819025522041763
FLUNIXIN	0.134803921568627	0.154394299287411	0.169724770642202	0.151658767772512	0.262376237623762	0.27	0.234567901234568	0.300341296928328	0.133093525179856	0.186440677966102	0.22508038585209	0.234666666666667	0.282548476454294	0.26	0.197183098591549	0.234666666666667	0.247978436657682	0.129032258064516	0.231316725978648	0.295918367346939	0.251724137931034	0.19435736677116	0.265060240963855	0.238907849829352	0.301075268817204	0.213872832369942	0.273684210526316	0.214876033057851	0.126279863481229	0.129032258064516	0.295918367346939	0.291525423728814	0.493827160493827	0.40590405904059	0.213151927437642	0.204918032786885	0.225	0.213151927437642	0.221105527638191	0.324503311258278	0.134803921568627	0.205673758865248	0.189003436426117	0.176	0	0.151741293532338	0.22093023255814	0.35796766743649	0.0909090909090909
FLUNOXAPROFEN	0.181122448979592	0.236641221374046	0.180555555555556	0.227272727272727	0.335078534031414	0.318339100346021	0.273885350318471	0.274247491638796	0.202290076335878	0.141304347826087	0.327526132404181	0.244623655913978	0.234666666666667	0.208219178082192	0.217183770883055	0.196382428940568	0.224867724867725	0.202290076335878	0.367588932806324	0.465384615384615	0.469635627530364	0.249180327868852	0.826086956521739	0.434782608695652	0.469635627530364	0.390728476821192	0.41796875	0.344512195121951	0.174377224199288	0.202290076335878	0.465384615384615	0.395604395604396	0.334558823529412	0.295918367346939	0.264775413711584	0.308605341246291	0.316417910447761	0.279904306220096	0.342541436464088	0.351351351351351	0.163316582914573	0.335078534031414	0.253623188405797	0.198369565217391	0.00363636363636364	0.199481865284974	0.25	0.173652694610778	0.0888888888888889
GRAPIPRANT	0.161643835616438	0.172274562584118	0.196524064171123	0.185034013605442	0.224350205198358	0.191290824261275	0.191198786039454	0.146706586826347	0.0769230769230769	0.137005649717514	0.16236722306525	0.172890733056708	0.218390804597701	0.181688125894134	0.221009549795362	0.174515235457064	0.191011235955056	0.0752688172043011	0.122887864823349	0.143283582089552	0.109792284866469	0.158850226928896	0.15	0.119760479041916	0.12143928035982	0.161616161616162	0.128205128205128	0.176638176638177	0.0784313725490196	0.0752688172043011	0.143283582089552	0.141579731743666	0.163297045101089	0.146706586826347	0.182519280205656	0.195369030390738	0.183381088825215	0.272475795297372	0.221598877980365	0.159527326440177	0.158469945355191	0.190159574468085	0.162162162162162	0.176638176638177	0	0.171270718232044	0.146723646723647	0.159713945172825	0.0859375
GUACETISAL	0.268493150684932	0.265625	0.208530805687204	0.317073170731707	0.307692307692308	0.304794520547945	0.282051282051282	0.274247491638796	0.14963503649635	0.166666666666667	0.26158940397351	0.271978021978022	0.304225352112676	0.235294117647059	0.345646437994723	0.202597402597403	0.265027322404372	0.145454545454545	0.295880149812734	0.365591397849462	0.354477611940299	0.249180327868852	0.337579617834395	0.287234042553192	0.287234042553192	0.304347826086957	0.32967032967033	0.316417910447761	0.114864864864865	0.145454545454545	0.365591397849462	0.241042345276873	0.369811320754717	0.318339100346021	0.207674943566591	0.408945686900958	0.365325077399381	0.327543424317618	0.285714285714286	0.282051282051282	0.234666666666667	0.26865671641791	0.291044776119403	0.198369565217391	0	0.251351351351351	0.30030959752322	0.171314741035857	0.0671506352087114
IMIDAZOLE SALICYLATE	0.0921985815602837	0.103333333333333	0.0889570552147239	0.0852459016393443	0.105919003115265	0.170984455958549	0.13953488372093	0.170984455958549	0.203007518796992	0.0860655737704918	0.189473684210526	0.107913669064748	0.171102661596958	0.16734693877551	0.102484472049689	0.128205128205128	0.149253731343284	0.194029850746269	0.20125786163522	0.195767195767196	0.181818181818182	0.153061224489796	0.147186147186147	0.209302325581395	0.202312138728324	0.162280701754386	0.209302325581395	0.104247104247104	0.136363636363636	0.194029850746269	0.195767195767196	0.164948453608247	0.230769230769231	0.202127659574468	0.0795454545454545	0.12156862745098	0.108527131782946	0.0888252148997135	0.0996677740863787	0.144859813084112	0.096085409252669	0.0823170731707317	0.136904761904762	0.0833333333333333	0.00833333333333333	0.0845070422535211	0.152173913043478	0.0852130325814536	0.0408653846153846
LONAZOLAC	0.283819628647215	0.296675191815857	0.177383592017738	0.316883116883117	0.324189526184539	0.33112582781457	0.336507936507937	0.372013651877133	0.2	0.163588390501319	0.322368421052632	0.308108108108108	0.290666666666667	0.235294117647059	0.267303102625298	0.253886010362694	0.222222222222222	0.112582781456954	0.24406779661017	0.322368421052632	0.284280936454849	0.391003460207612	0.340425531914894	0.238709677419355	0.288590604026846	0.297058823529412	0.263157894736842	0.408536585365854	0.114285714285714	0.112582781456954	0.322368421052632	0.272151898734177	0.301694915254237	0.300970873786408	0.249438202247191	0.279778393351801	0.276243093922652	0.266514806378132	0.296675191815857	0.332278481012658	0.12037037037037	0.267303102625298	0.252559726962457	0.206266318537859	0	0.308108108108108	0.242253521126761	0.177949709864603	0.0778761061946903
MAVACOXIB	0.167676767676768	0.194831013916501	0.0945709281961471	0.221544715447154	0.267748478701826	0.189448441247002	0.173120728929385	0.175355450236967	0.0804020100502513	0.0786290322580645	0.192307692307692	0.162977867203219	0.199170124481328	0.170526315789474	0.211240310077519	0.146825396825397	0.17004048582996	0.0565110565110565	0.132678132678133	0.221674876847291	0.180246913580247	0.180952380952381	0.224256292906178	0.180246913580247	0.197994987468672	0.227064220183486	0.180246913580247	0.232815964523282	0.0671462829736211	0.0565110565110565	0.221674876847291	0.164319248826291	0.165853658536585	0.153488372093023	0.857142857142857	0.287037037037037	0.359413202933985	0.26953125	0.344519015659955	0.203271028037383	0.12015503875969	0.426940639269406	0.138271604938272	0.118712273641851	0	0.165322580645161	0.173245614035088	0.175585284280936	0.0476900149031297
MEPREDNISONE	0.126865671641791	0.156826568265683	0.132173913043478	0.133815551537071	0.128249566724437	0.162583518930958	0.158458244111349	0.0966386554621849	0.104116222760291	0.224890829694323	0.167785234899329	0.128971962616822	0.0863309352517986	0.0878504672897196	0.0778145695364238	0.0902527075812274	0.102189781021898	0.148614609571788	0.111872146118721	0.147252747252747	0.115044247787611	0.120171673819742	0.113095238095238	0.122494432071269	0.12751677852349	0.131048387096774	0.148063781321185	0.102272727272727	0.132211538461538	0.148614609571788	0.147252747252747	0.117773019271949	0.100436681222707	0.0920502092050209	0.0747217806041336	0.104364326375712	0.0659340659340659	0.102773246329527	0.077319587628866	0.122406639004149	0.177387914230019	0.0602605863192182	0.13785046728972	0.121387283236994	0.0451127819548872	0.114391143911439	0.083011583011583	0.0978915662650602	0.675862068965517
MOFEBUTAZONE	0.446096654275093	0.410958904109589	0.165775401069519	0.35973597359736	0.141361256544503	0.19921875	0.181159420289855	0.180769230769231	0.126168224299065	0.168918918918919	0.311965811965812	0.178787878787879	0.175226586102719	0.165079365079365	0.153439153439153	0.144117647058824	0.164670658682635	0.15311004784689	0.177489177489178	0.189922480620155	0.17004048582996	0.180769230769231	0.134426229508197	0.156	0.17004048582996	0.20979020979021	0.189300411522634	0.168789808917197	0.108225108225108	0.15311004784689	0.189922480620155	0.158490566037736	0.179591836734694	0.154135338345865	0.108173076923077	0.172523961661342	0.0890207715133531	0.135467980295567	0.101604278074866	0.181159420289855	0.175226586102719	0.10941475826972	0.219730941704036	0.248299319727891	0.0150753768844221	0.223270440251572	0.157190635451505	0.147321428571429	0.0936170212765957
NAPROXCINOD	0.199566160520607	0.205020920502092	0.2	0.163636363636364	0.2	0.201530612244898	0.189320388349515	0.132211538461538	0.137640449438202	0.177829099307159	0.201530612244898	0.196969696969697	0.119433198380567	0.101659751037344	0.138519924098672	0.0928853754940712	0.121703853955375	0.144067796610169	0.39297124600639	0.189393939393939	0.192105263157895	0.217054263565891	0.211401425178147	0.18586387434555	0.192105263157895	0.2	0.170542635658915	0.182628062360802	0.117021276595745	0.144067796610169	0.189393939393939	0.180451127819549	0.1796875	0.134939759036145	0.1101243339254	0.198645598194131	0.164473684210526	0.201923076923077	0.147410358565737	0.150234741784038	0.242696629213483	0.147227533460803	0.274853801169591	0.167032967032967	0.0194986072423398	0.191810344827586	0.148648648648649	0.221621621621622	0.109656301145663
NIFLUMIC ACID	0.159685863874346	0.176767676767677	0.150234741784038	0.173803526448363	0.234256926952141	0.232081911262799	0.20253164556962	0.307971014492754	0.143410852713178	0.142857142857143	0.253472222222222	0.233983286908078	0.262108262108262	0.238235294117647	0.175059952038369	0.210382513661202	0.217032967032967	0.109022556390977	0.202952029520295	0.298561151079137	0.27037037037037	0.219594594594595	0.253918495297806	0.233812949640288	0.284644194756554	0.212121212121212	0.27037037037037	0.227405247813411	0.11913357400722	0.109022556390977	0.298561151079137	0.257839721254355	0.411522633744856	0.347014925373134	0.223277909738717	0.206303724928367	0.216763005780347	0.2004662004662	0.207253886010363	0.296928327645051	0.118686868686869	0.203931203931204	0.160142348754448	0.144021739130435	0	0.165789473684211	0.234567901234568	0.430730478589421	0.0737240075614367
OXACEPROL	0.0924657534246575	0.0926517571884984	0.0338983050847458	0.0926517571884984	0.0547550432276657	0.0772727272727273	0.080168776371308	0.0349344978165939	0.049079754601227	0.0739299610894942	0.128571428571429	0.0459016393442623	0.0459016393442623	0.049469964664311	0.0309859154929577	0.0493421052631579	0.0493421052631579	0.0555555555555556	0.0466321243523316	0.0486725663716814	0.037914691943128	0.0772727272727273	0.0337078651685393	0.037914691943128	0.0428571428571429	0.0574712643678161	0.0528846153846154	0.0457746478873239	0.0449438202247191	0.0555555555555556	0.0486725663716814	0.0394736842105263	0.028169014084507	0.025974025974026	0.0129533678756477	0.027681660899654	0.0102040816326531	0.02088772845953	0.0118343195266272	0.0491803278688525	0.042483660130719	0.00826446280991736	0.0575916230366492	0.08	0.0819672131147541	0.0390879478827362	0.0260223048327138	0.0230414746543779	0.0829268292682927
OXAMETACIN	0.253796095444685	0.300865800865801	0.223091976516634	0.300865800865801	0.443418013856813	0.35149863760218	0.414835164835165	0.305263157894737	0.165311653116531	0.204954954954955	0.271794871794872	0.350467289719626	0.287305122494432	0.243847874720358	0.302083333333333	0.259259259259259	0.273127753303965	0.128608923884514	0.232620320855615	0.284974093264249	0.241558441558442	0.243107769423559	0.3375	0.225641025641026	0.222506393861893	0.317733990147783	0.241558441558442	0.287037037037037	0.115288220551378	0.128608923884514	0.284974093264249	0.271794871794872	0.298913043478261	0.288311688311688	0.238095238095238	0.299065420560748	0.255079006772009	0.294820717131474	0.284188034188034	0.344647519582245	0.177189409368635	0.318565400843882	0.266483516483516	0.235555555555556	0.00256410256410256	0.219409282700422	0.255868544600939	0.16006600660066	0.110584518167457
PENTOSAN POLYSULFATE	0.00593119810201661	0.0104408352668213	0.0147392290249433	0.00345622119815668	0.00448933782267116	0.00657030223390276	0.00641025641025641	0.00261780104712042	0.0115606936416185	0.0164141414141414	0.011889035667107	0.0107270560190703	0.00712589073634204	0.00731707317073171	0.0112994350282486	0.00712589073634204	0.00712589073634204	0.0130246020260492	0.0068870523415978	0.00657030223390276	0.00672947510094213	0.005249343832021	0.00625	0.00402684563758389	0.00268096514745308	0.00750938673341677	0.00672947510094213	0.00854700854700855	0.0127478753541076	0.0130246020260492	0.00657030223390276	0.00261780104712042	0.00133868808567604	0.00130718954248366	0.00327153762268266	0.0134969325153374	0.00731707317073171	0.00766703176341731	0.00345622119815668	0.00255427841634738	0.0366748166259169	0.00336322869955157	0.00274348422496571	0.00121212121212121	0.06957928802589	0.00593119810201661	0.0113065326633166	0.0145985401459854	0.0657174151150055
PIRPROFEN	0.168168168168168	0.194202898550725	0.135416666666667	0.173789173789174	0.178378378378378	0.29535864978903	0.253846153846154	0.242914979757085	0.417647058823529	0.184931506849315	0.334782608695652	0.185975609756098	0.161194029850746	0.161392405063291	0.129533678756477	0.154302670623145	0.154302670623145	0.281914893617021	0.314009661835749	0.34061135371179	0.325688073394495	0.19921875	0.300751879699248	0.313636363636364	0.369668246445498	0.341085271317829	0.350467289719626	0.150470219435737	0.213270142180095	0.281914893617021	0.34061135371179	0.334782608695652	0.235042735042735	0.237903225806452	0.135467980295567	0.187702265372168	0.132716049382716	0.121654501216545	0.157303370786517	0.253846153846154	0.150887573964497	0.165775401069519	0.225225225225225	0.187702265372168	0.00497512437810945	0.161194029850746	0.168918918918919	0.107758620689655	0.105376344086022
POTASSIUM SALICYLATE	0.0836363636363636	0.0955631399317406	0.0747663551401869	0.0771812080536913	0.10223642172524	0.180327868852459	0.146341463414634	0.161290322580645	0.219512195121951	0.0897435897435897	0.180327868852459	0.0996309963099631	0.146153846153846	0.15	0.0883280757097792	0.116104868913858	0.146153846153846	0.209677419354839	0.198675496688742	0.186813186813187	0.171597633136095	0.142857142857143	0.143497757847534	0.207317073170732	0.192771084337349	0.153846153846154	0.2	0.0952380952380952	0.145833333333333	0.209677419354839	0.186813186813187	0.167567567567568	0.222222222222222	0.2	0.069364161849711	0.112903225806452	0.099601593625498	0.0818713450292398	0.0844594594594595	0.146341463414634	0.0996309963099631	0.078125	0.13125	0.0823529411764706	0.00909090909090909	0.075812274368231	0.138392857142857	0.0681818181818182	0.041871921182266
PREDNYLIDENE	0.0981818181818182	0.127697841726619	0.110921501706485	0.105820105820106	0.120481927710843	0.142231947483589	0.134171907756813	0.0897703549060543	0.104116222760291	0.209051724137931	0.142231947483589	0.11645101663586	0.0728241563055062	0.0718232044198895	0.0551053484602917	0.0747330960854092	0.0824372759856631	0.12039312039312	0.0822222222222222	0.10828025477707	0.0980392156862745	0.10828025477707	0.0935672514619883	0.0980392156862745	0.100436681222707	0.119760479041916	0.107692307692308	0.096045197740113	0.121428571428571	0.12039312039312	0.10828025477707	0.10126582278481	0.0885529157667387	0.0785123966942149	0.0612244897959184	0.0837988826815642	0.0524412296564195	0.0833333333333333	0.0591216216216216	0.106339468302658	0.126865671641791	0.0516962843295638	0.11697247706422	0.0919324577861163	0.0610687022900763	0.102189781021898	0.0665399239543726	0.0880597014925373	0.653061224489796
PROGLUMETACIN	0.105464480874317	0.109544468546638	0.0958178930651138	0.114986376021798	0.111707841031149	0.0711920529801325	0.0834715312327253	0.0664835164835165	0.0347682119205298	0.0790190735694823	0.0717835450027609	0.0970715835140998	0.0795090715048026	0.0649281532730176	0.0975609756097561	0.0675461741424802	0.0703703703703704	0.0336273428886439	0.0518763796909492	0.0682443588332416	0.0583379196477711	0.0670698185816383	0.0708491076257436	0.0508196721311475	0.0519693654266958	0.0796074154852781	0.0542763157894737	0.085729788388497	0.0271739130434783	0.0336273428886439	0.0682443588332416	0.0600764609503004	0.0618442849254556	0.0618161925601751	0.0721596724667349	0.0910577971646674	0.0729222520107239	0.0974332111052907	0.0836864406779661	0.0716238381629306	0.0783582089552239	0.0900473933649289	0.0618384401114206	0.0729222520107239	0.00327868852459016	0.101851851851852	0.0616621983914209	0.114686040477426	0.0544918998527246
PROQUAZONE	0.279005524861878	0.278947368421053	0.164383561643836	0.285714285714286	0.278195488721804	0.318339100346021	0.290322580645161	0.253289473684211	0.117021276595745	0.14441416893733	0.300341296928328	0.2088772845953	0.300561797752809	0.256410256410256	0.307692307692308	0.224867724867725	0.254742547425474	0.162361623616236	0.262773722627737	0.400735294117647	0.339483394833948	0.233009708737864	0.34185303514377	0.287234042553192	0.344444444444444	0.308411214953271	0.32967032967033	0.274566473988439	0.153846153846154	0.162361623616236	0.400735294117647	0.295918367346939	0.354477611940299	0.274247491638796	0.25	0.293255131964809	0.320359281437126	0.286057692307692	0.327868852459016	0.26984126984127	0.175126903553299	0.26865671641791	0.240143369175627	0.316417910447761	0	0.228116710875332	0.25748502994012	0.162055335968379	0.0788990825688073
ROBENACOXIB	0.13963963963964	0.178173719376392	0.161764705882353	0.152505446623094	0.31980906921241	0.239766081871345	0.237430167597765	0.304615384615385	0.185430463576159	0.224867724867725	0.194366197183099	0.261845386533666	0.187793427230047	0.180487804878049	0.147302904564315	0.179487179487179	0.196217494089835	0.140127388535032	0.18960244648318	0.207977207977208	0.180232558139535	0.194366197183099	0.215223097112861	0.183673469387755	0.226586102719033	0.205729166666667	0.190615835777126	0.195061728395062	0.123493975903614	0.140127388535032	0.207977207977208	0.261904761904762	0.280757097791798	0.273273273273273	0.189300411522634	0.206982543640898	0.155131264916468	0.18200408997955	0.175555555555556	0.415335463258786	0.152619589977221	0.17910447761194	0.200617283950617	0.149643705463183	0	0.152619589977221	0.163316582914573	0.192816635160681	0.110915492957746
SODIUM SALICYLATE	0.0836363636363636	0.0955631399317406	0.0747663551401869	0.0771812080536913	0.10223642172524	0.180327868852459	0.146341463414634	0.161290322580645	0.219512195121951	0.0897435897435897	0.180327868852459	0.0996309963099631	0.146153846153846	0.15	0.0883280757097792	0.116104868913858	0.146153846153846	0.209677419354839	0.198675496688742	0.186813186813187	0.171597633136095	0.142857142857143	0.143497757847534	0.207317073170732	0.192771084337349	0.153846153846154	0.2	0.0952380952380952	0.145833333333333	0.209677419354839	0.186813186813187	0.167567567567568	0.222222222222222	0.2	0.069364161849711	0.112903225806452	0.099601593625498	0.0818713450292398	0.0844594594594595	0.146341463414634	0.0996309963099631	0.078125	0.13125	0.0823529411764706	0.00909090909090909	0.075812274368231	0.138392857142857	0.0681818181818182	0.041871921182266
SUXIBUZONE	0.445945945945946	0.424354243542435	0.179259259259259	0.481765834932821	0.215267175572519	0.182624113475177	0.174657534246575	0.166083916083916	0.0947176684881603	0.186554621848739	0.197486535008977	0.250417362270451	0.179527559055118	0.146687697160883	0.224615384615385	0.138297872340426	0.154083204930663	0.0599647266313933	0.104895104895105	0.168126094570928	0.156862745098039	0.214936247723133	0.15927750410509	0.126736111111111	0.128695652173913	0.232111692844677	0.140597539543058	0.295900178253119	0.0476190476190476	0.0599647266313933	0.168126094570928	0.104304635761589	0.136602451838879	0.124789207419899	0.191582002902758	0.242735042735043	0.17258064516129	0.225373134328358	0.16969696969697	0.16271186440678	0.154083204930663	0.182763744427935	0.144927536231884	0.165064102564103	0.00357142857142857	0.278156996587031	0.147967479674797	0.210526315789474	0.119078104993598
TENIDAP	0.218421052631579	0.230379746835443	0.120879120879121	0.242966751918159	0.278195488721804	0.278523489932886	0.32013201320132	0.322916666666667	0.166666666666667	0.122994652406417	0.278523489932886	0.268493150684932	0.304225352112676	0.300884955752212	0.291139240506329	0.304225352112676	0.296918767507003	0.117021276595745	0.201388888888889	0.300341296928328	0.226351351351351	0.22508038585209	0.261261261261261	0.273684210526316	0.226351351351351	0.284403669724771	0.296428571428571	0.228412256267409	0.1	0.117021276595745	0.300341296928328	0.27	0.324817518248175	0.375451263537906	0.191536748329621	0.252840909090909	0.245762711864407	0.204954954954955	0.239795918367347	0.290322580645161	0.12378640776699	0.24390243902439	0.168918918918919	0.218232044198895	0.00363636363636364	0.154613466334165	0.213872832369942	0.135135135135135	0.03886925795053
TEPOXALIN	0.26890756302521	0.311715481171548	0.203327171903882	0.322784810126582	0.315151515151515	0.257831325301205	0.261072261072261	0.242857142857143	0.14	0.151950718685832	0.23696682464455	0.293361884368308	0.196039603960396	0.173387096774194	0.207792207792208	0.172815533980583	0.172815533980583	0.0909090909090909	0.184914841849148	0.228235294117647	0.217391304347826	0.208333333333333	0.313817330210773	0.191489361702128	0.205741626794258	0.283752860411899	0.185882352941176	0.362997658079625	0.103044496487119	0.0909090909090909	0.228235294117647	0.208333333333333	0.194312796208531	0.183673469387755	0.302504816955684	0.254310344827586	0.227848101265823	0.242647058823529	0.32	0.261072261072261	0.128971962616822	0.328571428571429	0.255154639175258	0.178137651821862	0.00481927710843374	0.298924731182796	0.171189979123173	0.168269230769231	0.0896860986547085
TOLFENAMIC ACID	0.187134502923977	0.208450704225352	0.161538461538462	0.205056179775281	0.31304347826087	0.372881355932203	0.33984375	0.5	0.23444976076555	0.21	0.317073170731707	0.357859531772575	0.331147540983607	0.288590604026846	0.224324324324324	0.264797507788162	0.276729559748428	0.188940092165899	0.331797235023041	0.446428571428571	0.384615384615385	0.275590551181102	0.354477611940299	0.366071428571429	0.390909090909091	0.305755395683453	0.390909090909091	0.263157894736842	0.156779661016949	0.188940092165899	0.446428571428571	0.46606334841629	0.8	0.661538461538462	0.183168316831683	0.292929292929293	0.297297297297297	0.26790450928382	0.284431137724551	0.447257383966245	0.153409090909091	0.244505494505494	0.267543859649123	0.188854489164087	0	0.173410404624277	0.305755395683453	0.195945945945946	0.062
VEDAPROFEN	0.251351351351351	0.282321899736148	0.191588785046729	0.221105527638191	0.240875912408759	0.26578073089701	0.219512195121951	0.233009708737864	0.202290076335878	0.25748502994012	0.322916666666667	0.212041884816754	0.175126903553299	0.15748031496063	0.140939597315436	0.140394088669951	0.1575	0.26	0.325670498084291	0.300341296928328	0.256055363321799	0.26578073089701	0.231671554252199	0.278169014084507	0.296428571428571	0.280487804878049	0.273684210526316	0.231843575418994	0.222222222222222	0.26	0.300341296928328	0.282828282828283	0.264808362369338	0.20952380952381	0.112266112266112	0.221606648199446	0.163588390501319	0.175824175824176	0.151658767772512	0.226993865030675	0.244623655913978	0.135857461024499	0.267399267399267	0.195121951219512	0.0147058823529412	0.199481865284974	0.166666666666667	0.168986083499006	0.152941176470588
[truncated: 61 more columns]
